# Supplementary material for: Human Platelet Protein Ubiquitylation and Changes following GPVI Activation
Source: Thromb Haemost. 2018 Dec 31;119(1):104–16. doi: 10.1055/s-0038-1676344 (PMC6327716; doi:10.1055/s-0038-1676344)
Supplement: Supplementary file 2 — Supplementary Table S1 [file 10-1055-s-0038-1676344-s180396-1.xls]

## Sheet: DiGly(K)
Supplementary Table 1: Platelet protein ubiquitylation sites (diGly) identified by tandem mass spectrometry - all proteins
																	Normalized abundance				Raw abundance				Spectral counts
		Best identification															NS		Stim		NS		Stim		NS		Stim
Accession	Description	Score	Sequence	Modifications	Max fold change	Highest mean condition	Lowest mean condition	Anova	Maximum CV	Peptide identifier	Ions used in quantitation	Ions	Deconvoluted peptide ions	Deconvoluted charges	Retention time (min)	Neutral mass	FL0338_MSQ838_IzaBombik_20161028_NS_a	FL0338_MSQ838_IzaBombik_20161028_NS_b	FL0338_MSQ838_IzaBombik_20161028_Stim_a	FL0338_MSQ838_IzaBombik_20161028_Stim_b	FL0338_MSQ838_IzaBombik_20161028_NS_a	FL0338_MSQ838_IzaBombik_20161028_NS_b	FL0338_MSQ838_IzaBombik_20161028_Stim_a	FL0338_MSQ838_IzaBombik_20161028_Stim_b	FL0338_MSQ838_IzaBombik_20161028_NS_a	FL0338_MSQ838_IzaBombik_20161028_NS_b	FL0338_MSQ838_IzaBombik_20161028_Stim_a	FL0338_MSQ838_IzaBombik_20161028_Stim_b	Experiment number
sp|Q9C0C9|UBE2O_HUMAN	(E3-independent) E2 ubiquitin-conjugating enzyme OS=Homo sapiens GN=UBE2O PE=1 SV=3	52.06	DGPPKSFR	[5] GlyGly (K)	1.64749	Stim	NS	0.0249899	8.24155	23.35_1016.5038n	0	1	#4146	2	23.3507	1016.5	6027.82	6773.86	9961.56	11129.1	6557.09	6773.86	5324.88	5835.32	1	2	2	2	R1
sp|Q9C0C9|UBE2O_HUMAN	(E3-independent) E2 ubiquitin-conjugating enzyme OS=Homo sapiens GN=UBE2O PE=1 SV=3	29.77	DGPPKSFR	[5] GlyGly (K)	3.94178	Stim	NS	0.106607	53.1448	26.73_1016.5044n	0	1	#23235	2	26.7268	1016.5	129.057	216.652	937.401	425.308	131.148	216.652	654.537	302.082	0	0	0	1	R3
sp|Q9C0C9|UBE2O_HUMAN	(E3-independent) E2 ubiquitin-conjugating enzyme OS=Homo sapiens GN=UBE2O PE=1 SV=3	22.61	DGPPKSFR	[5] GlyGly (K)	1.23164	NS	Stim	0.594591	56.7669	26.90_1016.5053n	0	1	#18039	2	26.9025	1016.51	430.637	588.134	247.569	579.596	437.615	588.134	172.865	411.667	0	1	0	0	R3
sp|Q9C0C9|UBE2O_HUMAN	(E3-independent) E2 ubiquitin-conjugating enzyme OS=Homo sapiens GN=UBE2O PE=1 SV=3	59.33	EAIKILESLK	[4] GlyGly (K)	1.25918	NS	Stim	0.0374921	6.29338	47.22_1256.7342n	1	1	#919	2	47.2242	1256.73	48588	53113.8	39962.1	40805.9	52854.2	53113.8	21361.5	21395.8	2	2	2	2	R1
sp|Q9C0C9|UBE2O_HUMAN	(E3-independent) E2 ubiquitin-conjugating enzyme OS=Homo sapiens GN=UBE2O PE=1 SV=3	50.16	EAIKILESLK	[4] GlyGly (K)	1.45762	Stim	NS	0.084392	15.9523	46.31_1256.7349n	2	2	#2678,#4817	2,3	46.3054	1256.73	12305.8	12814.4	16242.7	20372.9	12505.2	12814.4	11341.4	14470.2	2	1	1	1	R3
sp|Q9C0C9|UBE2O_HUMAN	(E3-independent) E2 ubiquitin-conjugating enzyme OS=Homo sapiens GN=UBE2O PE=1 SV=3	33.47	EAIKILESLK	[4] GlyGly (K)	8.34744	Stim	NS	0.000388164	4.97188	52.38_1256.7348n	1	1	#7072	2	52.376	1256.73	33010.7	30768.5	260172	272221	172976	30768.5	204747	41792.8	1	0	1	0	R2
sp|Q9C0C9|UBE2O_HUMAN	(E3-independent) E2 ubiquitin-conjugating enzyme OS=Homo sapiens GN=UBE2O PE=1 SV=3	34.71	ELKEAIK	[3] GlyGly (K)	1.84293	Stim	NS	0.00742549	7.16503	22.60_943.5341n	0	2	#4822,#82	1,2	22.5971	943.534	154149	158839	303020	273796	167684	158839	161977	143560	1	1	1	1	R1
sp|Q9C0C9|UBE2O_HUMAN	(E3-independent) E2 ubiquitin-conjugating enzyme OS=Homo sapiens GN=UBE2O PE=1 SV=3	33.26	ELKEAIK	[3] GlyGly (K)	1.27352	Stim	NS	0.0154431	4.28929	25.06_943.5337n	0	2	#638,#1100	2,3	25.0602	943.534	22265.1	22246.9	29203	27483.7	22625.8	22246.9	20390.9	19520.8	2	1	2	2	R3
sp|Q9C0C9|UBE2O_HUMAN	(E3-independent) E2 ubiquitin-conjugating enzyme OS=Homo sapiens GN=UBE2O PE=1 SV=3	28.91	ELKEAIK	[3] GlyGly (K)	15.6804	Stim	NS	0.00295428	16.7216	23.14_943.5338n	1	1	#283	2	23.1415	943.534	95633.7	121282	1.5451e+06	1.85623e+06	501121	121282	1.21594e+06	284978	1	1	1	0	R2
sp|Q9C0C9|UBE2O_HUMAN	(E3-independent) E2 ubiquitin-conjugating enzyme OS=Homo sapiens GN=UBE2O PE=1 SV=3	37.15	FLDDIKK	[6] GlyGly (K)	1.81769	Stim	NS	0.0029084	4.55787	30.89_991.5342n	0	1	#1314	2	30.892	991.534	11404.4	11373.5	20034.3	21368.7	12405.8	11373.5	10709.2	11204.3	1	1	1	1	R1
sp|Q9C0C9|UBE2O_HUMAN	(E3-independent) E2 ubiquitin-conjugating enzyme OS=Homo sapiens GN=UBE2O PE=1 SV=3	28.82	FLDDIKK	[7] GlyGly (K)	13.896	Stim	NS	0.00378412	21.6293	33.32_991.5340n	0	1	#8942	2	33.3229	991.534	7150.61	7883.5	88481.2	120433	37469.3	7883.5	69631.9	18489.5	1	0	1	0	R2
sp|Q9C0C9|UBE2O_HUMAN	(E3-independent) E2 ubiquitin-conjugating enzyme OS=Homo sapiens GN=UBE2O PE=1 SV=3	41.12	GFIKSIR	[4] GlyGly (K)	1.09875	Stim	NS	0.380773	9.52384	28.61_933.5375n	0	1	#12602	2	28.6053	933.537	1274.48	1155.04	1424.6	1244.83	1386.39	1155.04	761.51	652.702	1	0	0	0	R1
sp|Q9C0C9|UBE2O_HUMAN	(E3-independent) E2 ubiquitin-conjugating enzyme OS=Homo sapiens GN=UBE2O PE=1 SV=3	56.33	GVVISEEAATAAVQGAVAMAAPMAGLMEKAGKDGPPK	[32] GlyGly (K)	3.37288	NS	Stim	0.227237	73.5923	78.22_3636.8202n	0	1	#30464	4	78.2209	3636.82	3955.76	1574.36	1246.39	393.192	4303.09	1574.36	666.251	206.162	1	0	0	0	R1
sp|Q9C0C9|UBE2O_HUMAN	(E3-independent) E2 ubiquitin-conjugating enzyme OS=Homo sapiens GN=UBE2O PE=1 SV=3	59.75	IFSSVQWLSGVKPVLSTK	[12] GlyGly (K)	1.08817	NS	Stim	0.663984	28.3027	57.88_2089.1611n	0	1	#6593	3	57.8814	2089.16	6637.72	6144.26	4697.75	7048.53	6745.27	6144.26	3280.19	5006.33	1	1	1	1	R3
sp|Q9C0C9|UBE2O_HUMAN	(E3-independent) E2 ubiquitin-conjugating enzyme OS=Homo sapiens GN=UBE2O PE=1 SV=3	35.74	IFSSVQWLSGVKPVLSTKSK	[18] GlyGly (K)	1.33883	NS	Stim	0.0919476	12.8416	54.10_2304.2840n	0	1	#9516	4	54.0987	2304.28	4205.88	3948.8	2768.92	3322	4575.17	3948.8	1480.11	1741.82	1	0	0	0	R1
sp|Q9C0C9|UBE2O_HUMAN	(E3-independent) E2 ubiquitin-conjugating enzyme OS=Homo sapiens GN=UBE2O PE=1 SV=3	54	ILESLKNMTVEQLLTGSPTSPTVEPEKPTR	[6] GlyGly (K)	1.13961	NS	Stim	0.591373	23.608	61.89_3408.7800n	1	1	#3046	4	61.8852	3408.78	43122.2	30784.7	35281.3	29571.3	46908.5	30784.7	18859.4	15505.1	2	1	1	2	R1
sp|Q9C0C9|UBE2O_HUMAN	(E3-independent) E2 ubiquitin-conjugating enzyme OS=Homo sapiens GN=UBE2O PE=1 SV=3	49.06	ILESLKNMTVEQLLTGSPTSPTVEPEKPTR	[6] GlyGly (K)	2.23371	NS	Stim	0.275238	56.0746	57.88_3408.7874n	1	1	#4793	4	57.8814	3408.79	28150.3	13631.7	5644.23	13061	28606.4	13631.7	3941.07	9276.77	1	1	1	1	R3
sp|Q9C0C9|UBE2O_HUMAN	(E3-independent) E2 ubiquitin-conjugating enzyme OS=Homo sapiens GN=UBE2O PE=1 SV=3	47.29	ILESLKNMTVEQLLTGSPTSPTVEPEKPTR	[6] GlyGly (K)|[8] Oxidation (M)	1.33473	NS	Stim	0.132415	12.2208	57.29_3424.7761n	0	1	#12198	4	57.2867	3424.78	9995.92	8534.12	7541.33	6341.65	10873.6	8534.12	4031.17	3325.12	1	0	0	0	R1
sp|Q9C0C9|UBE2O_HUMAN	(E3-independent) E2 ubiquitin-conjugating enzyme OS=Homo sapiens GN=UBE2O PE=1 SV=3	28.72	ILESLKNMTVEQLLTGSPTSPTVEPEKPTR	[6] GlyGly (K)|[8] Oxidation (M)	8.84765	Stim	NS	0.548619	131.855	63.93_3424.7786n	0	1	#34054	4	63.932	3424.78	2745.58	1334.71	34879.8	1221.07	14386.8	1334.71	27449.3	187.465	0	0	1	0	R2
sp|Q9C0C9|UBE2O_HUMAN	(E3-independent) E2 ubiquitin-conjugating enzyme OS=Homo sapiens GN=UBE2O PE=1 SV=3	25.75	ILESLKNMTVEQLLTGSPTSPTVEPEKPTR	[6] GlyGly (K)	4.41048	Stim	NS	0.703888	131.023	69.43_3408.7815n	0	1	#48451	3	69.4275	3408.78	11149.4	2253.96	56942	2173.24	58422.9	2253.96	44811.6	333.646	0	0	1	0	R2
sp|Q9C0C9|UBE2O_HUMAN	(E3-independent) E2 ubiquitin-conjugating enzyme OS=Homo sapiens GN=UBE2O PE=1 SV=3	42.56	KLQENLKK	[7] GlyGly (K)	1.20056	Stim	NS	0.483953	31.6957	19.63_1113.6505n	0	1	#6443	2	19.6344	1113.65	4519.56	2864.6	4780.25	4084.89	4916.39	2864.6	2555.25	2141.83	1	0	1	1	R1
sp|Q9C0C9|UBE2O_HUMAN	(E3-independent) E2 ubiquitin-conjugating enzyme OS=Homo sapiens GN=UBE2O PE=1 SV=3	25.33	KLQENLKK	[1] GlyGly (K)	1.25747	Stim	NS	0.239485	14.1395	18.89_1113.6506n	0	1	#12234	2	18.8948	1113.65	907.178	1096.45	1133.8	1385.7	986.832	1096.45	606.065	726.565	0	1	0	1	R1
sp|Q9C0C9|UBE2O_HUMAN	(E3-independent) E2 ubiquitin-conjugating enzyme OS=Homo sapiens GN=UBE2O PE=1 SV=3	44.99	KTLDNVAIVEEEKMEAVPDVER	[1] GlyGly (K)	1.32132	Stim	NS	0.326449	21.5116	47.43_2627.3145n	0	1	#8964	4	47.4256	2627.31	3152.77	4283.98	5657.03	4169.26	3203.86	4283.98	3950	2961.29	1	0	1	1	R3
sp|Q9C0C9|UBE2O_HUMAN	(E3-independent) E2 ubiquitin-conjugating enzyme OS=Homo sapiens GN=UBE2O PE=1 SV=3	39.57	KTLDNVAIVEEEKMEAVPDVER	[1] GlyGly (K)	1.3877	Stim	NS	0.0584607	10.9327	48.94_2627.3110n	0	2	#13644,#8854	3,4	48.9365	2627.31	7065.03	6685.28	10278.2	8803.11	7685.37	6685.28	5494.15	4615.73	1	0	0	0	R1
sp|Q9C0C9|UBE2O_HUMAN	(E3-independent) E2 ubiquitin-conjugating enzyme OS=Homo sapiens GN=UBE2O PE=1 SV=3	34.84	LQENLKK	[6] GlyGly (K)	2.1568	Stim	NS	0.0134351	9.43337	20.72_985.5556n	0	1	#1066	2	20.715	985.556	7896.45	6908.88	15003.1	16928.9	8589.79	6908.88	8019.83	8876.36	1	1	1	1	R1
sp|Q9C0C9|UBE2O_HUMAN	(E3-independent) E2 ubiquitin-conjugating enzyme OS=Homo sapiens GN=UBE2O PE=1 SV=3	33.35	LQENLKK	[6] GlyGly (K)	12.3498	Stim	NS	0.0227668	50.3794	21.13_985.5555n	0	2	#4591,#9750	2,3	21.1336	985.555	4346.72	4785.26	36301.3	76477	22776.9	4785.26	28568	11741.1	1	1	1	1	R2
sp|Q9C0C9|UBE2O_HUMAN	(E3-independent) E2 ubiquitin-conjugating enzyme OS=Homo sapiens GN=UBE2O PE=1 SV=3	24.56	LQENLKK	[6] GlyGly (K)	1.57462	Stim	NS	0.0567637	16.146	22.97_985.5560n	0	1	#14191	2	22.9745	985.556	428.192	538.566	760.534	761.737	435.13	538.566	531.04	541.036	0	1	1	1	R3
sp|Q9C0C9|UBE2O_HUMAN	(E3-independent) E2 ubiquitin-conjugating enzyme OS=Homo sapiens GN=UBE2O PE=1 SV=3	23.68	MDLFSALIKGPTR	[9] GlyGly (K)	6.02793	Stim	NS	0.0227318	32.6876	69.70_1561.8287n	0	1	#61571	2	69.6968	1561.83	737.82	460.78	4143.66	3081.42	3866.18	460.78	3260.93	473.075	0	0	1	0	R2
sp|Q9C0C9|UBE2O_HUMAN	(E3-independent) E2 ubiquitin-conjugating enzyme OS=Homo sapiens GN=UBE2O PE=1 SV=3	21.02	MDLFSALIKGPTR	[9] GlyGly (K)	8.0416	Stim	NS	0.0176107	34.7067	69.61_1561.8285n	0	1	#23075	3	69.6098	1561.83	3588.02	2831.13	32144.3	19476	18801.2	2831.13	25296.5	2990.05	1	0	0	0	R2
sp|Q9C0C9|UBE2O_HUMAN	(E3-independent) E2 ubiquitin-conjugating enzyme OS=Homo sapiens GN=UBE2O PE=1 SV=3	139.91	NMTVEQLLTGSPTSPTVEPEKPTR	[21] GlyGly (K)	1.07689	Stim	NS	0.615904	18.7382	52.76_2725.3642n	0	1	#11942	3	52.7637	2725.36	4444.52	3404.53	4400.5	4052.06	4516.54	3404.53	3072.64	2878.04	1	1	0	0	R3
sp|Q9C0C9|UBE2O_HUMAN	(E3-independent) E2 ubiquitin-conjugating enzyme OS=Homo sapiens GN=UBE2O PE=1 SV=3	117.67	NMTVEQLLTGSPTSPTVEPEKPTR	[21] GlyGly (K)	1.67652	NS	Stim	0.0256048	9.42032	55.18_2725.3605n	0	1	#10499	3	55.1835	2725.36	8336.71	9526.62	5054.37	5600.63	9068.71	9526.62	2701.78	2936.58	1	1	1	0	R1
sp|Q9C0C9|UBE2O_HUMAN	(E3-independent) E2 ubiquitin-conjugating enzyme OS=Homo sapiens GN=UBE2O PE=1 SV=3	37.5	NMTVEQLLTGSPTSPTVEPEKPTR	[21] GlyGly (K)	9.26385	Stim	NS	0.00711096	22.0537	61.45_2725.3596n	1	1	#29567	3	61.4496	2725.36	10518.6	8554.89	102124	74570	55117.7	8554.89	80368.6	11448.4	0	0	1	0	R2
sp|Q9C0C9|UBE2O_HUMAN	(E3-independent) E2 ubiquitin-conjugating enzyme OS=Homo sapiens GN=UBE2O PE=1 SV=3	25.91	SGYPDIGFPLFPLSKGFIK	[15] GlyGly (K)	3.62524	NS	Stim	0.0169197	23.9957	74.17_2196.1642n	0	1	#27412	3	74.1739	2196.16	1444.25	1472.57	470.552	334.034	1571.06	1472.57	251.53	175.144	0	1	0	0	R1
sp|Q9C0C9|UBE2O_HUMAN	(E3-independent) E2 ubiquitin-conjugating enzyme OS=Homo sapiens GN=UBE2O PE=1 SV=3	29.11	TLDNVAIVEEEKMEAVPDVER	[12] GlyGly (K)	1.01503	Stim	NS	0.953256	16.7807	53.23_2499.2196n	0	1	#13554	3	53.228	2499.22	2409.65	2331.68	2691.83	2120.78	2448.7	2331.68	1879.56	1506.31	0	0	1	0	R3
sp|Q9C0C9|UBE2O_HUMAN	(E3-independent) E2 ubiquitin-conjugating enzyme OS=Homo sapiens GN=UBE2O PE=1 SV=3	36.15	VQWYPEGVKQHVK	[9] GlyGly (K)	1.51117	Stim	NS	0.0436259	9.39849	32.24_1710.8835n	1	1	#2002	3	32.2445	1710.88	15978.4	17987.3	23958.4	27369.5	17381.4	17987.3	12806.8	14350.6	1	0	0	0	R1
sp|Q9C0C9|UBE2O_HUMAN	(E3-independent) E2 ubiquitin-conjugating enzyme OS=Homo sapiens GN=UBE2O PE=1 SV=3	21.17	VQWYPEGVKQHVK	[9] GlyGly (K)	1.28044	Stim	NS	0.163884	15.359	34.78_1710.8847n	2	2	#2944,#4146	3,4	34.7768	1710.88	15484.8	16310.4	18145.2	22566.7	15735.7	16310.4	12669.8	16028.3	0	0	0	1	R3
sp|P31946-2|1433B_HUMAN	14-3-3 protein beta/alpha OS=Homo sapiens GN=YWHAB	24.35	MKGDYFR	[2] GlyGly (K)	1.11674	Stim	NS	0.394113	12.4173	26.15_1029.4694n	1	1	#8788	2	26.1498	1029.47	2007.5	2206.98	2146.62	2559.87	2183.77	2206.98	1147.46	1342.22	0	1	0	0	R1
sp|P31946-2|1433B_HUMAN	14-3-3 protein beta/alpha OS=Homo sapiens GN=YWHAB	35.76	SELVQKAK	[6] GlyGly (K)	8.33725	Stim	NS	0.00834426	24.6982	20.93_1015.5662n	1	1	#8292	2	20.9336	1015.57	3070.01	3604.02	22962.7	32680.3	16086.9	3604.02	18070.9	5017.25	1	0	0	1	R2
sp|P31946-2|1433B_HUMAN	14-3-3 protein beta/alpha OS=Homo sapiens GN=YWHAB	30.56	SELVQKAK	[6] GlyGly (K)	1.0551	Stim	NS	0.64438	13.6028	20.55_1015.5656n	1	1	#8743	2	20.553	1015.57	1411.86	1164.09	1297.9	1419.99	1535.83	1164.09	693.785	744.544	1	1	0	0	R1
sp|P31946-2|1433B_HUMAN	14-3-3 protein beta/alpha OS=Homo sapiens GN=YWHAB	30.48	SELVQKAK	[6] GlyGly (K)	1.46924	NS	Stim	0.0363924	10.6898	22.77_1015.5663n	1	1	#17865	2	22.7654	1015.57	786.393	775.889	571.85	491.475	799.136	775.889	399.292	349.078	1	1	0	1	R3
sp|P62258-2|1433E_HUMAN	14-3-3 protein epsilon OS=Homo sapiens GN=YWHAE	21.96	KEAAENSLVAYK	[1] GlyGly (K)	6.51592	Stim	NS	0.209428	97.4662	29.64_1435.7322n	0	1	#66255	2	29.6411	1435.73	910.658	1130.84	11235	2067.23	4771.86	1130.84	8841.57	317.372	0	0	1	0	R2
sp|P62258-2|1433E_HUMAN	14-3-3 protein epsilon OS=Homo sapiens GN=YWHAE	34.79	MKGDYHR	[2] GlyGly (K)	3.58827	Stim	NS	0.371423	141.421	20.53_1019.4613n	0	2	#15850,#7443	2,3	20.5339	1019.46	0	1778.45	3174.03	3207.54	0	1778.45	2216.26	2278.2	0	1	1	1	R3
sp|P62258-2|1433E_HUMAN	14-3-3 protein epsilon OS=Homo sapiens GN=YWHAE	30.36	MKGDYHR	[2] GlyGly (K)	Infinity	NS	Stim	0.42265	141.421	20.45_1019.4608n	0	2	#18683,#10141	2,3	20.4466	1019.46	1359.45	0	0	0	1381.48	0	0	0	1	0	0	0	R3
sp|P62258-2|1433E_HUMAN	14-3-3 protein epsilon OS=Homo sapiens GN=YWHAE	29.58	MKGDYHR	[2] GlyGly (K)	2.23044	Stim	NS	0.571834	141.421	18.39_1019.4607n	0	1	#16047	2	18.3854	1019.46	950.828	987.996	4324.42	0	4982.34	987.996	3403.18	0	0	0	1	0	R2
sp|P62258-2|1433E_HUMAN	14-3-3 protein epsilon OS=Homo sapiens GN=YWHAE	92.28	NLLSVAYKNVIGAR	[8] GlyGly (K)	2.58865	NS	Stim	0.0846332	37.9907	56.06_1630.9156n	2	2	#4136,#5550	2,3	56.0628	1630.92	37213.6	21453.5	10501.2	12162.1	40481.1	21453.5	5613.34	6376.94	2	3	1	1	R1
sp|P62258-2|1433E_HUMAN	14-3-3 protein epsilon OS=Homo sapiens GN=YWHAE	39.86	NLLSVAYKNVIGAR	[8] GlyGly (K)	1.91278	NS	Stim	0.083149	27.307	53.64_1630.9170n	2	2	#8977,#5239	2,3	53.6436	1630.92	15686.8	13873.7	6235.08	9219.12	15941	13873.7	4353.62	6548.03	1	1	1	1	R3
sp|P62258-2|1433E_HUMAN	14-3-3 protein epsilon OS=Homo sapiens GN=YWHAE	27.41	NLLSVAYKNVIGAR	[8] GlyGly (K)	6.51668	Stim	NS	0.016683	25.1593	62.61_1630.9160n	1	1	#14685	2	62.6108	1630.92	44490.2	31907.3	293215	204644	233129	31907.3	230751	31418	1	2	1	1	R2
sp|P62258-2|1433E_HUMAN	14-3-3 protein epsilon OS=Homo sapiens GN=YWHAE	44.82	VFYYKMK	[5] GlyGly (K)	1.08107	Stim	NS	0.500601	14.2552	30.56_1091.5472n	1	1	#2473	2	30.5577	1091.55	9560.52	11704	11627.8	11360.7	10400	11704	6215.56	5956.74	1	1	1	1	R1
sp|P62258-2|1433E_HUMAN	14-3-3 protein epsilon OS=Homo sapiens GN=YWHAE	24.93	VFYYKMK	[5] GlyGly (K)	1.02981	Stim	NS	0.683974	8.26641	33.50_1091.5483n	2	2	#8728,#6745	2,3	33.5023	1091.55	4659.74	4611.38	5052.78	4494.71	4735.25	4611.38	3528.09	3192.44	1	0	1	0	R3
sp|Q04917|1433F_HUMAN	14-3-3 protein eta OS=Homo sapiens GN=YWHAH PE=1 SV=4	54.39	YLAEVASGEKK	[10] GlyGly (K)	1.28725	NS	Stim	0.0699327	8.49024	25.19_1307.6716n	2	2	#8406,#15219	2,3	25.1885	1307.67	3390.16	3145.31	2386.14	2690.95	3687.83	3145.31	1275.5	1410.95	1	1	0	0	R1
sp|P61981|1433G_HUMAN	14-3-3 protein gamma OS=Homo sapiens GN=YWHAG PE=1 SV=2	46.89	EQLVQKAR	[6] GlyGly (K)	13.7105	Stim	NS	0.0165623	35.1386	21.75_1084.5990n	2	2	#4710,#7742	2,3	21.7538	1084.6	4070.52	6407.11	53980.1	89673.3	21329.5	6407.11	42480.6	13767.1	0	1	0	1	R2
sp|P61981|1433G_HUMAN	14-3-3 protein gamma OS=Homo sapiens GN=YWHAG PE=1 SV=2	33.24	EQLVQKAR	[6] GlyGly (K)	1.30437	Stim	NS	0.0501867	7.64702	21.30_1084.5988n	1	1	#6049	2	21.3026	1084.6	2272.74	2039.56	2726.74	2898.1	2472.29	2039.56	1457.56	1519.56	0	0	1	1	R1
sp|P61981|1433G_HUMAN	14-3-3 protein gamma OS=Homo sapiens GN=YWHAG PE=1 SV=2	27.03	EQLVQKAR	[6] GlyGly (K)	1.00915	Stim	NS	0.997673	20.3266	23.88_1084.5997n	2	2	#11064,#5421	2,3	23.8815	1084.6	1745.54	1970.95	2144.79	1605.72	1773.83	1970.95	1497.59	1140.49	1	0	1	0	R3
sp|P27348|1433T_HUMAN	14-3-3 protein theta OS=Homo sapiens GN=YWHAQ PE=1 SV=1	81.07	NLLSVAYKNVVGGR	[8] GlyGly (K)	2.61634	NS	Stim	0.0220668	17.8305	53.45_1602.8861n	2	2	#12075,#24847	2,3	53.4531	1602.89	8038.48	6951.38	3225.84	2503.49	8744.3	6951.38	1724.35	1312.65	1	1	0	0	R1
sp|P27348|1433T_HUMAN	14-3-3 protein theta OS=Homo sapiens GN=YWHAQ PE=1 SV=1	36.89	TELIQKAK	[6] GlyGly (K)	1.14754	Stim	NS	0.343447	14.4175	22.84_1043.5977n	0	1	#6442	2	22.8374	1043.6	1836.23	1712.94	1828.8	2244.02	1997.46	1712.94	977.575	1176.61	0	0	0	1	R1
sp|P27348|1433T_HUMAN	14-3-3 protein theta OS=Homo sapiens GN=YWHAQ PE=1 SV=1	22.37	TELIQKAK	[6] GlyGly (K)	7.48685	Stim	NS	0.00533069	16.0208	23.35_1043.5979n	0	1	#17352	2	23.3491	1043.6	2608.84	3146.86	19105.2	23986.9	13670.3	3146.86	15035.2	3682.58	1	1	1	0	R2
sp|P63104|1433Z_HUMAN	14-3-3 protein zeta/delta OS=Homo sapiens GN=YWHAZ PE=1 SV=1	30.02	AKLAEQAER	[2] GlyGly (K)	15.6687	Stim	NS	0.0254451	59.5126	20.64_1128.5883n	0	1	#16647	2	20.6378	1128.59	374.836	919.526	9013.42	11267.6	1964.14	919.526	7093.28	1729.86	0	0	1	0	R2
sp|P63104|1433Z_HUMAN	14-3-3 protein zeta/delta OS=Homo sapiens GN=YWHAZ PE=1 SV=1	22	AKLAEQAER	[2] GlyGly (K)	1.384	Stim	NS	0.130334	16.0365	20.27_1128.5888n	0	1	#8449	2	20.275	1128.59	1134.47	1278.17	1858.87	1480.23	1234.08	1278.17	993.648	776.132	0	0	1	0	R1
sp|P63104|1433Z_HUMAN	14-3-3 protein zeta/delta OS=Homo sapiens GN=YWHAZ PE=1 SV=1	31.98	EKIETELR	[2] GlyGly (K)	1.27861	Stim	NS	0.380718	25.3263	25.97_1130.5931n	0	1	#4312	2	25.9741	1130.59	2462.44	3536.81	4355.11	3315.59	2678.65	3536.81	2327.99	1738.47	1	0	0	0	R1
sp|P63104|1433Z_HUMAN	14-3-3 protein zeta/delta OS=Homo sapiens GN=YWHAZ PE=1 SV=1	32.17	KEMQPTHPIR	[1] GlyGly (K)	5.4031	Stim	NS	0.0287975	35.2592	21.15_1349.6877n	0	1	#26015	2	21.1461	1349.69	903.397	1185.49	4236.25	7050.19	4733.8	1185.49	3333.79	1082.38	1	0	0	0	R2
sp|P63104|1433Z_HUMAN	14-3-3 protein zeta/delta OS=Homo sapiens GN=YWHAZ PE=1 SV=1	29.78	KEMQPTHPIR	[1] GlyGly (K)	1.1839	NS	Stim	0.526932	24.4458	23.17_1349.6869n	0	1	#4741	3	23.1678	1349.69	2863.35	2019.34	2308.01	1816.24	2909.75	2019.34	1611.56	1290.01	1	0	0	0	R3
sp|P63104|1433Z_HUMAN	14-3-3 protein zeta/delta OS=Homo sapiens GN=YWHAZ PE=1 SV=1	28.91	KEMQPTHPIR	[1] GlyGly (K)	6.79664	Stim	NS	0.0269403	42.7295	21.15_1349.6868n	0	1	#3359	3	21.1461	1349.69	9452.62	9995.38	46121.8	86059.4	49531.8	9995.38	36296.4	13212.3	1	1	1	0	R2
sp|P63104|1433Z_HUMAN	14-3-3 protein zeta/delta OS=Homo sapiens GN=YWHAZ PE=1 SV=1	80.13	KGIVDQSQQAYQEAFEISK	[1] GlyGly (K)	1.00826	NS	Stim	0.962868	12.3407	49.89_2282.1220n	0	1	#8848	3	49.8881	2282.12	5414.66	6449.99	6063.34	5704.12	5502.39	6449.99	4233.71	4051.44	1	1	1	1	R3
sp|P63104|1433Z_HUMAN	14-3-3 protein zeta/delta OS=Homo sapiens GN=YWHAZ PE=1 SV=1	32.66	KGIVDQSQQAYQEAFEISKK	[1] GlyGly (K)	1.29852	Stim	NS	0.322148	24.7473	45.95_2410.2168n	0	1	#9936	4	45.9509	2410.22	3515.25	4046.84	4050.6	5768.92	3572.21	4046.84	2828.32	4097.46	0	1	0	0	R3
sp|P63104|1433Z_HUMAN	14-3-3 protein zeta/delta OS=Homo sapiens GN=YWHAZ PE=1 SV=1	37.44	MKGDYYR	[1] Oxidation (M)|[2] GlyGly (K)	1.34769	NS	Stim	0.0263833	6.21336	20.45_1061.4605n	0	1	#4685	2	20.4529	1061.46	3673.49	3845.63	2912.19	2667.06	3996.04	3845.63	1556.69	1398.42	1	1	1	1	R1
sp|P63104|1433Z_HUMAN	14-3-3 protein zeta/delta OS=Homo sapiens GN=YWHAZ PE=1 SV=1	36.96	MKGDYYR	[2] GlyGly (K)	1.63559	Stim	NS	0.0544439	16.5563	22.01_1045.4655n	0	1	#643	2	22.006	1045.47	17258.1	21834.7	32921.2	31018.6	18773.5	21834.7	17597.8	16264	1	1	1	1	R1
sp|P63104|1433Z_HUMAN	14-3-3 protein zeta/delta OS=Homo sapiens GN=YWHAZ PE=1 SV=1	34.05	MKGDYYR	[2] GlyGly (K)	8.75937	Stim	NS	0.0336355	39.9365	22.36_1045.4652n	0	2	#1313,#4923	2,3	22.3587	1045.47	22919.7	40690.1	199918	357263	120099	40690.1	157329	54848.8	1	1	1	1	R2
sp|P63104|1433Z_HUMAN	14-3-3 protein zeta/delta OS=Homo sapiens GN=YWHAZ PE=1 SV=1	26.73	MKGDYYR	[2] GlyGly (K)	1.03987	NS	Stim	0.538117	7.02881	24.72_1045.4652n	0	2	#3632,#2487	2,3	24.72	1045.47	6487	7165.55	6476.3	6652.8	6592.11	7165.55	4522.06	4725.26	1	1	0	1	R3
sp|P63104|1433Z_HUMAN	14-3-3 protein zeta/delta OS=Homo sapiens GN=YWHAZ PE=1 SV=1	23.39	MKGDYYR	[1] Oxidation (M)|[2] GlyGly (K)	42.4449	Stim	NS	0.0504266	105.301	20.69_1061.4600n	0	1	#10393	2	20.6936	1061.46	204.952	1399.94	30065.7	38053.8	1073.95	1399.94	23660.8	5842.21	0	0	1	0	R2
sp|P63104|1433Z_HUMAN	14-3-3 protein zeta/delta OS=Homo sapiens GN=YWHAZ PE=1 SV=1	105.94	NLLSVAYKNVVGAR	[8] GlyGly (K)	1.68015	NS	Stim	0.00401091	4.65135	53.96_1616.9007n	0	2	#258,#516	2,3	53.9614	1616.9	591331	553672	341179	340311	643252	553672	182375	178436	6	6	7	6	R1
sp|P63104|1433Z_HUMAN	14-3-3 protein zeta/delta OS=Homo sapiens GN=YWHAZ PE=1 SV=1	98.5	NLLSVAYKNVVGAR	[8] GlyGly (K)	6.14957	Stim	NS	0.00065866	5.61522	60.02_1616.9010n	0	2	#1114,#1962	2,3	60.0212	1616.9	1.01827e+06	940495	5.8755e+06	6.17006e+06	5.33573e+06	940495	4.62383e+06	947258	2	3	3	1	R2
sp|P63104|1433Z_HUMAN	14-3-3 protein zeta/delta OS=Homo sapiens GN=YWHAZ PE=1 SV=1	83.4	NLLSVAYKNVVGAR	[8] GlyGly (K)|[9] Deamidated (N)	3.38372	NS	Stim	0.0172708	17.0949	58.14_1617.8843n	0	1	#7152	2	58.1389	1617.88	13085.2	10544.2	3913.7	3069.57	14234.2	10544.2	2092.04	1609.47	2	1	1	0	R1
sp|P63104|1433Z_HUMAN	14-3-3 protein zeta/delta OS=Homo sapiens GN=YWHAZ PE=1 SV=1	81.84	NLLSVAYKNVVGAR	[8] GlyGly (K)	1.57665	NS	Stim	0.0376038	10.0193	51.84_1616.9023n	0	2	#582,#368	2,3	51.842	1616.9	312966	350790	195582	225408	318037	350790	136565	160100	2	2	2	2	R3
sp|P63104|1433Z_HUMAN	14-3-3 protein zeta/delta OS=Homo sapiens GN=YWHAZ PE=1 SV=1	69.78	NLLSVAYKNVVGAR	[1] Deamidated (N)|[8] GlyGly (K)	2.96333	NS	Stim	0.0116024	16.2443	60.92_1617.8852n	0	1	#13135	2	60.9245	1617.89	5424.49	5129.18	1985.25	1576.17	5900.78	5129.18	1061.2	826.433	1	1	0	0	R1
sp|P63104|1433Z_HUMAN	14-3-3 protein zeta/delta OS=Homo sapiens GN=YWHAZ PE=1 SV=1	57.41	NLLSVAYKNVVGAR	[8] GlyGly (K)|[9] Deamidated (N)	4.61428	NS	Stim	0.0179203	26.587	55.00_1617.8858n	0	2	#20462,#15267	2,3	55.0042	1617.89	4381.2	3677.7	709.085	1037.43	4452.19	3677.7	495.117	736.849	3	2	0	0	R3
sp|P63104|1433Z_HUMAN	14-3-3 protein zeta/delta OS=Homo sapiens GN=YWHAZ PE=1 SV=1	28.09	NLLSVAYKNVVGAR	[8] GlyGly (K)|[9] Deamidated (N)	3.0291	NS	Stim	0.00394186	7.52837	58.18_1617.8841n	0	1	#14169	3	58.1825	1617.88	2110.86	1897.49	631.868	691.414	2296.21	1897.49	337.761	362.529	2	1	0	0	R1
sp|P63104|1433Z_HUMAN	14-3-3 protein zeta/delta OS=Homo sapiens GN=YWHAZ PE=1 SV=1	31.98	VFYLKMK	[5] GlyGly (K)|[6] Oxidation (M)	2.31808	NS	Stim	0.0225446	17.7397	28.30_1057.5623n	0	1	#2200	2	28.301	1057.56	13628.6	14463.7	5299.33	6819.49	14825.3	14463.7	2832.72	3575.66	1	1	1	0	R1
sp|P63104|1433Z_HUMAN	14-3-3 protein zeta/delta OS=Homo sapiens GN=YWHAZ PE=1 SV=1	26.91	VFYLKMK	[5] GlyGly (K)	1.12217	Stim	NS	0.251304	7.60122	35.96_1041.5680n	0	1	#192	2	35.9606	1041.57	159903	175949	178313	198570	173944	175949	95316	104116	2	2	1	2	R1
sp|P63104|1433Z_HUMAN	14-3-3 protein zeta/delta OS=Homo sapiens GN=YWHAZ PE=1 SV=1	24.89	VFYLKMK	[5] GlyGly (K)	8.39068	Stim	NS	0.00222548	10.0372	39.58_1041.5678n	0	2	#858,#5649	2,3	39.5848	1041.57	247930	285791	2.08022e+06	2.39806e+06	1.29916e+06	285791	1.63707e+06	368163	1	0	0	0	R2
sp|P63104|1433Z_HUMAN	14-3-3 protein zeta/delta OS=Homo sapiens GN=YWHAZ PE=1 SV=1	24.42	VFYLKMK	[5] GlyGly (K)	1.00921	NS	Stim	0.959174	30.0903	37.96_1041.5677n	0	2	#574,#447	2,3	37.9554	1041.57	244174	376164	322346	292330	248131	376164	225077	207632	1	0	0	0	R3
sp|P63104|1433Z_HUMAN	14-3-3 protein zeta/delta OS=Homo sapiens GN=YWHAZ PE=1 SV=1	29.2	VVSSIEQKTEGAEK	[8] GlyGly (K)	8.04617	Stim	NS	0.374683	120.619	27.37_1617.8217n	0	2	#62901,#16220	2,3	27.3652	1617.82	6899.4	7902.33	8759.23	110338	36152.9	7902.33	6893.24	16939.6	1	0	0	0	R2
sp|P63104|1433Z_HUMAN	14-3-3 protein zeta/delta OS=Homo sapiens GN=YWHAZ PE=1 SV=1	27.59	VVSSIEQKTEGAEK	[8] GlyGly (K)	1.54259	Stim	NS	0.0188207	6.08315	28.71_1617.8222n	0	1	#6784	3	28.7123	1617.82	1953.28	2125.53	3281.28	3010.64	1984.93	2125.53	2291.14	2138.35	0	1	1	0	R3
sp|P63104|1433Z_HUMAN	14-3-3 protein zeta/delta OS=Homo sapiens GN=YWHAZ PE=1 SV=1	24.62	VVSSIEQKTEGAEK	[8] GlyGly (K)	413.72	Stim	NS	0.171478	137.671	27.11_1617.8226n	0	2	#59193,#15590	2,3	27.1141	1617.82	22.8329	204.896	92966.5	1249.29	119.645	204.896	73161.7	191.797	0	0	1	0	R2
sp|P63104|1433Z_HUMAN	14-3-3 protein zeta/delta OS=Homo sapiens GN=YWHAZ PE=1 SV=1	22.81	VVSSIEQKTEGAEKK	[15] GlyGly (K)	1.51253	Stim	NS	0.00693401	4.03184	23.63_1745.9153n	0	2	#7711,#8535	3,4	23.6301	1745.92	4187.64	4355.29	6644.92	6276.54	4555.33	4355.29	3552	3290.98	1	0	0	0	R1
sp|P63104|1433Z_HUMAN	14-3-3 protein zeta/delta OS=Homo sapiens GN=YWHAZ PE=1 SV=1	21.79	VVSSIEQKTEGAEKK	[8] GlyGly (K)	1.51454	Stim	NS	0.0146365	5.90343	26.42_1745.9175n	0	2	#10892,#11204	3,4	26.4157	1745.92	1817.56	1925.26	2952.63	2716.01	1847.02	1925.26	2061.67	1929.09	0	0	0	1	R3
sp|P63104|1433Z_HUMAN	14-3-3 protein zeta/delta OS=Homo sapiens GN=YWHAZ PE=1 SV=1	85.72	YLAEVAAGDDKK	[11] GlyGly (K)	1.25052	Stim	NS	0.0845432	8.65894	29.62_1392.6893n	2	2	#2300,#1207	2,3	29.6222	1392.69	34108	32006.4	43869.6	38807.5	34660.7	32006.4	30631.8	27563.6	2	2	2	2	R3
sp|P63104|1433Z_HUMAN	14-3-3 protein zeta/delta OS=Homo sapiens GN=YWHAZ PE=1 SV=1	83.12	YLAEVAAGDDKK	[11] GlyGly (K)	1.32174	Stim	NS	0.0252644	6.18858	26.63_1392.6883n	2	2	#323,#554	2,3	26.631	1392.69	124457	114022	155748	159460	135385	114022	83254.1	83609.7	2	3	3	3	R1
sp|P63104|1433Z_HUMAN	14-3-3 protein zeta/delta OS=Homo sapiens GN=YWHAZ PE=1 SV=1	74.88	YLAEVAAGDDKK	[12] GlyGly (K)	8.34163	Stim	NS	0.0033261	14.6499	28.09_1392.6889n	2	2	#1239,#1606	2,3	28.0853	1392.69	197941	173914	1.39028e+06	1.7116e+06	1.03721e+06	173914	1.0941e+06	262774	2	1	0	2	R2
tr|K7EN66|K7EN66_HUMAN	2',3'-cyclic-nucleotide 3'-phosphodiesterase (Fragment) OS=Homo sapiens GN=CNP PE=1 SV=1	38.86	MVSADAYKITPGAR	[8] GlyGly (K)	3.34378	Stim	NS	0.00725014	11.1057	34.80_1592.7980n	1	1	#2056	3	34.7981	1592.8	8992.34	10279.3	29689.8	34750.2	9781.9	10279.3	15870.5	18220.6	0	0	1	1	R1
tr|K7EN66|K7EN66_HUMAN	2',3'-cyclic-nucleotide 3'-phosphodiesterase (Fragment) OS=Homo sapiens GN=CNP PE=1 SV=1	28.59	MVSADAYKITPGAR	[8] GlyGly (K)	5.2679	Stim	NS	0.00542565	17.1886	36.84_1592.8000n	1	1	#3730	3	36.839	1592.8	3173.04	3128.91	14581.5	18616.5	3224.45	3128.91	10181.5	13222.7	0	1	1	1	R3
tr|A0A087X2I1|A0A087X2I1_HUMAN	26S protease regulatory subunit 10B OS=Homo sapiens GN=PSMC6 PE=1 SV=1	47.98	DKALQDYR	[2] GlyGly (K)	1.05043	Stim	NS	0.746968	24.1373	24.77_1121.5463n	1	1	#4995	2	24.7726	1121.55	2779.44	3923.47	3477.78	3563.18	3023.49	3923.47	1859.02	1868.28	1	1	1	1	R1
tr|A0A087X2I1|A0A087X2I1_HUMAN	26S protease regulatory subunit 10B OS=Homo sapiens GN=PSMC6 PE=1 SV=1	28.69	DKALQDYR	[2] GlyGly (K)	6.69376	Stim	NS	0.00147292	8.89822	25.61_1121.5464n	1	1	#21770	2	25.6103	1121.55	2310.84	2621.16	17118.3	15895.3	12108.8	2621.16	13471.5	2440.33	1	0	0	0	R2
tr|A0A087X2I1|A0A087X2I1_HUMAN	26S protease regulatory subunit 10B OS=Homo sapiens GN=PSMC6 PE=1 SV=1	27.57	EQLKELTK	[4] GlyGly (K)	8.78902	Stim	NS	0.00784434	24.6117	25.36_1101.6035n	1	1	#15076	2	25.3578	1101.6	1665.23	2366.95	16240.7	19198.1	8725.79	2366.95	12780.9	2947.39	1	0	0	0	R2
tr|A0A087X2I1|A0A087X2I1_HUMAN	26S protease regulatory subunit 10B OS=Homo sapiens GN=PSMC6 PE=1 SV=1	22.81	EQLKELTK	[4] GlyGly (K)	1.42007	Stim	NS	0.0152152	4.54562	24.63_1101.6024n	0	1	#6013	2	24.6261	1101.6	2034.44	2158.81	3073.06	2881.66	2213.07	2158.81	1642.68	1510.94	0	0	0	1	R1
tr|A0A087X2I1|A0A087X2I1_HUMAN	26S protease regulatory subunit 10B OS=Homo sapiens GN=PSMC6 PE=1 SV=1	30.73	LDYKPV	[4] GlyGly (K)	2.05663	NS	Stim	0.0168394	13.3318	32.83_847.4439n	1	1	#2486	2	32.8344	847.444	6860.13	7031.07	3058.81	3695.54	7462.47	7031.07	1635.07	1937.68	1	1	0	0	R1
tr|A0A087X2I1|A0A087X2I1_HUMAN	26S protease regulatory subunit 10B OS=Homo sapiens GN=PSMC6 PE=1 SV=1	86.41	SENDLKALQSVGQIVGEVLK	[6] GlyGly (K)	1.31469	Stim	NS	0.50167	55.1141	80.28_2240.2041n	2	2	#45794,#7507	2,3	80.276	2240.2	10689.6	4694.26	8893.73	11331.3	56013.4	4694.26	6999.09	1739.64	1	0	1	0	R2
tr|A0A087X2I1|A0A087X2I1_HUMAN	26S protease regulatory subunit 10B OS=Homo sapiens GN=PSMC6 PE=1 SV=1	70.35	SENDLKALQSVGQIVGEVLK	[6] GlyGly (K)	2.51561	NS	Stim	0.348147	89.5269	76.50_2240.2023n	1	1	#11617	3	76.4959	2240.2	10448.2	4084.2	4716.95	1059.91	11365.6	4084.2	2521.42	555.742	2	2	1	0	R1
tr|A0A087X2I1|A0A087X2I1_HUMAN	26S protease regulatory subunit 10B OS=Homo sapiens GN=PSMC6 PE=1 SV=1	69.2	SENDLKALQSVGQIVGEVLK	[6] GlyGly (K)	6.83285	NS	Stim	0.0834842	62.9521	68.46_2240.2072n	1	1	#13352	3	68.4616	2240.21	6998.91	2687.23	926.465	491.119	7112.32	2687.23	646.901	348.825	1	1	0	0	R3
sp|Q13200-2|PSMD2_HUMAN	26S protease regulatory subunit 4 OS=Homo sapiens GN=PSMC1	25.02	EWQELDDAEKVQR	[10] GlyGly (K)	1.17154	Stim	NS	0.148675	9.21777	39.94_1758.8183n	1	1	#5229	3	39.9431	1758.82	5770.62	6575.32	7410.39	7053.39	5864.13	6575.32	5174.28	5009.78	1	1	1	1	R3
sp|P62191-2|PRS4_HUMAN	26S protease regulatory subunit 4 OS=Homo sapiens GN=PSMC1	52.21	KQEGTPEGLYL	[1] GlyGly (K)	1.68287	Stim	NS	0.00151057	2.45247	45.50_1347.6671n	1	1	#4060	2	45.5038	1347.67	8192.07	8365.11	13690.2	14173.4	8911.36	8365.11	7318.02	7431.55	1	1	1	1	R1
sp|P62191-2|PRS4_HUMAN	26S protease regulatory subunit 4 OS=Homo sapiens GN=PSMC1	42.16	SKVDDLR	[2] GlyGly (K)	1.5218	Stim	NS	0.00548064	4.39437	22.14_945.4876n	0	1	#3658	2	22.1376	945.488	2409.97	2264.71	3568.4	3545.5	2621.57	2264.71	1907.46	1859.01	1	1	1	0	R1
tr|R4GNH3|R4GNH3_HUMAN	26S protease regulatory subunit 6A OS=Homo sapiens GN=PSMC3 PE=1 SV=1	63.53	DAFALAKEK	[7] GlyGly (K)	1.49046	NS	Stim	0.0119954	4.84212	33.73_1105.5786n	1	1	#5137	2	33.7317	1105.58	4867.53	4604.07	3286.21	3068.62	4946.4	4604.07	2294.58	2179.54	1	1	1	1	R3
tr|R4GNH3|R4GNH3_HUMAN	26S protease regulatory subunit 6A OS=Homo sapiens GN=PSMC3 PE=1 SV=1	40.74	DAFALAKEK	[7] GlyGly (K)	1.00017	NS	Stim	0.97882	0.778436	30.93_1105.5773n	1	1	#2630	2	30.9277	1105.58	8672.26	8721.38	8647.45	8743.17	9433.72	8721.38	4622.43	4584.31	1	2	0	0	R1
tr|R4GNH3|R4GNH3_HUMAN	26S protease regulatory subunit 6A OS=Homo sapiens GN=PSMC3 PE=1 SV=1	39.36	DAFALAKEK	[7] GlyGly (K)	9.33414	Stim	NS	0.00360885	18.4007	33.13_1105.5773n	1	1	#9944	2	33.1278	1105.58	10578.2	11213.1	88469.1	114934	55429.9	11213.1	69622.4	17645.3	0	0	1	0	R2
tr|R4GNH3|R4GNH3_HUMAN	26S protease regulatory subunit 6A OS=Homo sapiens GN=PSMC3 PE=1 SV=1	75.11	DAFALAKEKAPSIIFIDELDAIGTK	[9] GlyGly (K)	2.33346	NS	Stim	0.309354	77.5563	72.35_2789.4865n	1	1	#19538	3	72.3527	2789.49	6095.09	2972.27	3008.4	877.402	6630.27	2972.27	1608.12	460.049	1	1	0	0	R1
tr|R4GNH3|R4GNH3_HUMAN	26S protease regulatory subunit 6A OS=Homo sapiens GN=PSMC3 PE=1 SV=1	25.11	IKENSEKIK	[7] GlyGly (K)	1.38238	Stim	NS	0.200488	21.4757	21.01_1201.6661n	1	1	#19048	3	21.0099	1201.67	541.401	398.649	593.171	706.334	550.174	398.649	414.179	501.685	1	0	1	0	R3
tr|R4GNH3|R4GNH3_HUMAN	26S protease regulatory subunit 6A OS=Homo sapiens GN=PSMC3 PE=1 SV=1	30.9	IMKSEVLR	[3] GlyGly (K)	1.42256	Stim	NS	0.127173	16.1801	26.66_1088.6012n	0	1	#8187	2	26.663	1088.6	1392.64	1621.97	1898.91	2389.55	1514.92	1621.97	1015.05	1252.91	1	0	0	1	R1
tr|R4GNH3|R4GNH3_HUMAN	26S protease regulatory subunit 6A OS=Homo sapiens GN=PSMC3 PE=1 SV=1	58.54	LLDSEIKIMK	[7] GlyGly (K)	1.07449	NS	Stim	0.383092	8.89432	42.87_1302.7217n	2	2	#3151,#1389	2,3	42.8709	1302.72	26655.4	25556.7	22768.2	25824.3	28995.9	25556.7	12170.6	13540.5	1	1	1	1	R1
tr|R4GNH3|R4GNH3_HUMAN	26S protease regulatory subunit 6A OS=Homo sapiens GN=PSMC3 PE=1 SV=1	47.66	LLDSEIKIMK	[7] GlyGly (K)	8.9174	Stim	NS	0.0012081	7.84314	47.38_1302.7218n	2	2	#12969,#7231	2,3	47.3839	1302.72	22771.4	20519.4	203726	182316	119322	20519.4	160326	27990.1	2	0	0	0	R2
tr|R4GNH3|R4GNH3_HUMAN	26S protease regulatory subunit 6A OS=Homo sapiens GN=PSMC3 PE=1 SV=1	41.65	LLDSEIKIMK	[7] GlyGly (K)	1.17646	Stim	NS	0.0324491	4.09053	42.74_1302.7231n	2	2	#7022,#2054	2,3	42.7414	1302.72	12120.3	12308.2	14785.2	13953.9	12316.7	12308.2	10323.7	9910.98	1	1	1	1	R3
tr|R4GNH3|R4GNH3_HUMAN	26S protease regulatory subunit 6A OS=Homo sapiens GN=PSMC3 PE=1 SV=1	33.03	LLDSEIKIMK	[7] GlyGly (K)|[9] Oxidation (M)	2.20493	NS	Stim	0.0157662	12.1042	35.89_1318.7172n	0	2	#21351,#8877	2,3	35.889	1318.72	2891.94	3214.29	1503.19	1266.16	3145.87	3214.29	803.518	663.885	1	1	0	0	R1
tr|C9JLS9|C9JLS9_HUMAN	26S protease regulatory subunit 7 (Fragment) OS=Homo sapiens GN=PSMC2 PE=1 SV=1	21.63	IINADSEDPKYIINVK	[10] GlyGly (K)	1.43097	NS	Stim	0.0511066	10.7293	45.18_1945.0138n	1	1	#15506	3	45.1806	1945.01	2473.35	2124.52	1662.99	1550.12	2690.52	2124.52	888.939	812.774	1	0	0	0	R1
tr|C9JLS9|C9JLS9_HUMAN	26S protease regulatory subunit 7 (Fragment) OS=Homo sapiens GN=PSMC2 PE=1 SV=1	40.84	YIINVKQFAK	[6] GlyGly (K)	27.3512	Stim	NS	0.0225365	67.5316	48.85_1336.7510n	1	1	#32080	2	48.8517	1336.75	709.335	2005.93	39785.2	34480.7	3716.92	2005.93	31309.7	5293.65	0	0	1	0	R2
tr|C9JLS9|C9JLS9_HUMAN	26S protease regulatory subunit 7 (Fragment) OS=Homo sapiens GN=PSMC2 PE=1 SV=1	24.3	YIINVKQFAK	[6] GlyGly (K)	1.19777	NS	Stim	0.14377	10.6537	44.04_1336.7499n	2	2	#11591,#3606	2,3	44.0435	1336.75	8924.79	10379	8113.42	8002.97	9708.42	10379	4336.97	4196.2	1	2	0	0	R1
tr|C9JLS9|C9JLS9_HUMAN	26S protease regulatory subunit 7 (Fragment) OS=Homo sapiens GN=PSMC2 PE=1 SV=1	20.37	YIINVKQFAK	[6] GlyGly (K)	8.93604	Stim	NS	0.00234314	14.5237	48.84_1336.7498n	1	1	#9219	3	48.8379	1336.75	12320.2	15140.4	125958	119431	64558	15140.4	99125	18335.6	1	0	0	0	R2
tr|A0A087WW66|A0A087WW66_HUMAN	26S proteasome non-ATPase regulatory subunit 1 OS=Homo sapiens GN=PSMD1 PE=1 SV=1	25.53	DSDSMETEEKTSSAFVGK	[10] GlyGly (K)	1.19908	NS	Stim	0.137965	9.63268	39.16_2060.8868n	1	1	#15752	3	39.1586	2060.89	2082.22	2386.6	1806.7	1920.17	2115.96	2386.6	1261.52	1363.83	1	1	0	0	R3
tr|A0A087WW66|A0A087WW66_HUMAN	26S proteasome non-ATPase regulatory subunit 1 OS=Homo sapiens GN=PSMD1 PE=1 SV=1	71.47	TSSAFVGKTPEASPEPK	[8] GlyGly (K)	1.04122	Stim	NS	0.747079	13.1227	29.21_1845.9098n	2	2	#11737,#4786	2,3	29.2062	1845.91	14103.6	15102.1	13793.9	16615.7	15342	15102.1	7373.45	8712.1	1	2	1	1	R1
tr|A0A087WW66|A0A087WW66_HUMAN	26S proteasome non-ATPase regulatory subunit 1 OS=Homo sapiens GN=PSMD1 PE=1 SV=1	50.74	TSSAFVGKTPEASPEPK	[8] GlyGly (K)	1.27316	NS	Stim	0.167943	16.0802	32.07_1845.9116n	1	1	#3648	3	32.0734	1845.91	11838.2	12429.6	10614.1	8446.83	12030	12429.6	7411.29	5999.5	1	1	1	1	R3
tr|A0A087WW66|A0A087WW66_HUMAN	26S proteasome non-ATPase regulatory subunit 1 OS=Homo sapiens GN=PSMD1 PE=1 SV=1	31.71	TSSAFVGKTPEASPEPK	[8] GlyGly (K)	7.46358	Stim	NS	0.000331698	5.13425	31.80_1845.9117n	2	2	#33610,#8367	2,3	31.7951	1845.91	36386.7	33837.2	260818	263303	190666	33837.2	205255	40423.7	2	0	1	0	R2
tr|A0A087WW66|A0A087WW66_HUMAN	26S proteasome non-ATPase regulatory subunit 1 OS=Homo sapiens GN=PSMD1 PE=1 SV=1	31.57	VSTAVLSITAKAK	[11] GlyGly (K)	1.34137	Stim	NS	0.00488092	2.72962	36.78_1401.8179n	1	1	#7732	3	36.7788	1401.82	2508.4	2544.49	3323.49	3454.31	2728.65	2544.49	1776.55	1811.2	1	1	1	1	R1
tr|B1AJY5|B1AJY5_HUMAN	26S proteasome non-ATPase regulatory subunit 10 OS=Homo sapiens GN=PSMD10 PE=1 SV=1	21.34	ESILADKSLATR	[7] GlyGly (K)	2.23666	Stim	NS	0.034718	21.1932	36.07_1416.7576n	1	1	#14612	2	36.0729	1416.76	1264.07	1306.2	2443.65	3305.16	1375.06	1306.2	1306.24	1732.99	0	0	0	1	R1
sp|O43242|PSMD3_HUMAN	26S proteasome non-ATPase regulatory subunit 3 OS=Homo sapiens GN=PSMD3 PE=1 SV=2	47.62	AKPPPGGGEQEPPPPPAPQDVEMKEEAATGGGSTGEADGK	[24] GlyGly (K)	2.49944	NS	Stim	0.0233938	20.0483	39.65_3980.8379n	1	1	#4648	4	39.6478	3980.84	63495.5	60956.1	21366.6	28425.2	64524.4	60956.1	14919.1	20189.4	3	1	1	1	R3
sp|O43242|PSMD3_HUMAN	26S proteasome non-ATPase regulatory subunit 3 OS=Homo sapiens GN=PSMD3 PE=1 SV=2	41.92	AKPPPGGGEQEPPPPPAPQDVEMKEEAATGGGSTGEADGK	[24] GlyGly (K)	3.67174	NS	Stim	0.0155034	23.2048	38.44_3980.8300n	1	1	#10818	4	38.4382	3980.83	30077.9	30053	6844.77	9531.9	32718.9	30053	3658.83	4997.86	1	1	0	0	R1
sp|O43242|PSMD3_HUMAN	26S proteasome non-ATPase regulatory subunit 3 OS=Homo sapiens GN=PSMD3 PE=1 SV=2	34.42	AKPPPGGGEQEPPPPPAPQDVEMKEEAATGGGSTGEADGK	[24] GlyGly (K)	2.52175	NS	Stim	0.113375	49.2828	42.85_3980.8334n	1	1	#12589	4	42.8466	3980.83	197097	185912	102405	49477	1.03279e+06	185912	80589.8	7595.97	1	0	0	0	R2
tr|Q5VWC4|Q5VWC4_HUMAN	26S proteasome non-ATPase regulatory subunit 4 OS=Homo sapiens GN=PSMD4 PE=1 SV=1	33.4	IIAFVGSPVEDNEKDLVK	[12] Deamidated (N)|[14] GlyGly (K)	1.22543	NS	Stim	0.712769	46.7102	51.33_2087.0977n	1	1	#6759	3	51.333	2087.1	3278.46	6512.25	3953.6	4036	3566.33	6512.25	2113.37	2116.2	0	1	0	0	R1
sp|P51665|PSMD7_HUMAN	26S proteasome non-ATPase regulatory subunit 7 OS=Homo sapiens GN=PSMD7 PE=1 SV=2	42.34	DIKDTTVGTLSQR	[3] GlyGly (K)	1.80214	NS	Stim	0.00165143	2.85674	36.92_1546.7942n	2	2	#14068,#15185	2,3	36.9176	1546.79	4614.17	4496.67	2476.73	2578.85	5019.32	4496.67	1323.92	1352.17	0	1	0	0	R1
tr|J3KN29|J3KN29_HUMAN	26S proteasome non-ATPase regulatory subunit 9 OS=Homo sapiens GN=PSMD9 PE=1 SV=1	51.08	KLGQSESQGPPR	[1] GlyGly (K)	3.12788	NS	Stim	0.0176691	21.7193	20.63_1396.7055n	2	2	#15172,#9442	2,3	20.6295	1396.71	3682.15	3598.98	985.156	1342.66	4005.46	3598.98	526.609	703.997	1	1	0	0	R1
tr|J3KN29|J3KN29_HUMAN	26S proteasome non-ATPase regulatory subunit 9 OS=Homo sapiens GN=PSMD9 PE=1 SV=1	36.23	KLGQSESQGPPR	[1] GlyGly (K)	1.70325	Stim	NS	0.205741	35.0696	21.08_1396.7070n	2	2	#25966,#11422	2,3	21.0785	1396.71	6383.24	7860.63	9122.35	15138.6	33448.2	7860.63	7179	2324.15	2	0	2	0	R2
tr|J3KN29|J3KN29_HUMAN	26S proteasome non-ATPase regulatory subunit 9 OS=Homo sapiens GN=PSMD9 PE=1 SV=1	33.62	KLGQSESQGPPR	[1] GlyGly (K)	4.89989	NS	Stim	0.00815209	17.7853	23.42_1396.7057n	1	1	#13955	3	23.4246	1396.71	678.237	873.369	147.48	169.182	689.227	873.369	102.977	120.164	1	1	0	0	R3
tr|A0A075B716|A0A075B716_HUMAN	40S ribosomal protein S17 OS=Homo sapiens GN=RPS17 PE=1 SV=1	51.1	NKIAGYVTHLMK	[2] GlyGly (K)	1.63634	NS	Stim	0.0291368	12.105	39.99_1487.7925n	1	1	#3941	3	39.9911	1487.79	11812.8	11542.9	6525.72	7747.43	12004.2	11542.9	4556.56	5502.73	1	1	1	0	R3
tr|E9PQD7|E9PQD7_HUMAN	40S ribosomal protein S2 OS=Homo sapiens GN=RPS2 PE=1 SV=1	62.77	AEDKEWMPVTK	[4] GlyGly (K)	1.20088	NS	Stim	0.231962	14.2423	33.68_1446.6814n	1	1	#1765	2	33.6814	1446.68	24951	27265	19551.3	23930.3	27141.8	27265	10451	12547.4	2	2	1	1	R1
tr|E9PQD7|E9PQD7_HUMAN	40S ribosomal protein S2 OS=Homo sapiens GN=RPS2 PE=1 SV=1	51.09	AEDKEWMPVTK	[4] GlyGly (K)	1.05192	Stim	NS	0.579746	11.2811	36.18_1446.6828n	2	2	#6349,#1796	2,3	36.1817	1446.68	25469.1	29884.7	29634.3	28593.7	25881.8	29884.7	20692	20309.1	1	2	2	2	R3
tr|E9PQD7|E9PQD7_HUMAN	40S ribosomal protein S2 OS=Homo sapiens GN=RPS2 PE=1 SV=1	35.8	AEDKEWMPVTK	[4] GlyGly (K)	1.1915	NS	Stim	0.589351	30.7889	33.68_1446.6805n	1	1	#1184	3	33.6814	1446.68	22264.6	34657	21325.5	26447.7	24219.5	34657	11399.4	13867.4	1	1	1	1	R1
sp|P60866-2|RS20_HUMAN	40S ribosomal protein S20 OS=Homo sapiens GN=RPS20	55.05	DTGKTPVEPEVAIHR	[4] GlyGly (K)	1.4006	NS	Stim	0.121575	13.1517	30.73_1761.9011n	1	1	#3466	3	30.7331	1761.9	11560.2	13930.8	8284.97	9915.12	12575.3	13930.8	4428.67	5198.8	1	1	1	1	R1
sp|P60866-2|RS20_HUMAN	40S ribosomal protein S20 OS=Homo sapiens GN=RPS20	34.74	MPTKTLR	[4] GlyGly (K)	1.0575	NS	Stim	0.502535	9.6397	22.46_959.5217n	0	1	#7899	2	22.4576	959.522	1307.83	1253.18	1293.42	1128.35	1422.67	1253.18	691.39	591.626	1	0	0	0	R1
sp|P60866-2|RS20_HUMAN	40S ribosomal protein S20 OS=Homo sapiens GN=RPS20	26.97	NLKVKGPVR	[3] GlyGly (K)|[5] GlyGly (K)	1.24465	NS	Stim	0.166317	13.4108	21.96_1237.7253n	2	2	#21335,#5876	2,3	21.959	1237.73	2535.39	3066.61	2324.48	2176.37	2758	3066.61	1242.54	1141.13	1	1	0	0	R1
sp|P60866-2|RS20_HUMAN	40S ribosomal protein S20 OS=Homo sapiens GN=RPS20	41.82	NVKSLEK	[3] GlyGly (K)	1.27841	Stim	NS	0.0702379	9.34731	20.23_930.5132n	1	1	#774	2	20.2311	930.513	15240.9	13351.1	18652.7	17899.6	16579.1	13351.1	9970.65	9385.31	1	1	1	1	R1
tr|E5RIP1|E5RIP1_HUMAN	40S ribosomal protein S20 OS=Homo sapiens GN=RPS20 PE=1 SV=1	52.75	DTGKTPVEPEVAIHR	[4] GlyGly (K)	1.12688	NS	Stim	0.0739677	4.31729	33.31_1761.9032n	1	1	#3002	3	33.3097	1761.9	11399.8	10724.4	9662.61	9970.47	11584.5	10724.4	6746.89	7081.69	1	1	1	1	R3
tr|E5RIP1|E5RIP1_HUMAN	40S ribosomal protein S20 OS=Homo sapiens GN=RPS20 PE=1 SV=1	41.63	NVKSLEK	[3] GlyGly (K)	1.07021	NS	Stim	0.732742	33.8902	22.29_930.5135n	2	2	#3716,#8835	2,3	22.2861	930.514	2929.17	3139.76	2155.93	3514.88	2976.63	3139.76	1505.37	2496.5	1	1	1	1	R3
tr|H0YEU2|H0YEU2_HUMAN	40S ribosomal protein S3 (Fragment) OS=Homo sapiens GN=RPS3 PE=1 SV=1	62.64	KPLPDHVSIVEPKDEILPTTPISEQK	[13] GlyGly (K)	1.41869	NS	Stim	0.095565	16.664	47.42_3023.6173n	2	2	#1532,#7580	4,5	47.4175	3023.62	142112	138830	87347.3	110681	154590	138830	46690.9	58033.6	3	3	3	3	R1
tr|H0YEU2|H0YEU2_HUMAN	40S ribosomal protein S3 (Fragment) OS=Homo sapiens GN=RPS3 PE=1 SV=1	62.4	KPLPDHVSIVEPKDEILPTTPISEQK	[13] GlyGly (K)	1.40395	Stim	NS	0.201705	22.0962	46.10_3023.6222n	3	3	#16077,#1015,#5197	3,4,5	46.1001	3023.62	153373	179482	197148	270163	155859	179482	137658	191887	1	1	1	1	R3
tr|H0YEU2|H0YEU2_HUMAN	40S ribosomal protein S3 (Fragment) OS=Homo sapiens GN=RPS3 PE=1 SV=1	31.6	KPLPDHVSIVEPKDEILPTTPISEQK	[13] GlyGly (K)|[25] Deamidated (Q)	4.60231	NS	Stim	0.0461618	38.8993	48.07_3024.6026n	1	1	#19452	4	48.0735	3024.6	1344.32	2364.46	331.275	474.577	1462.36	2364.46	177.081	248.835	0	1	0	0	R1
tr|H0YEU2|H0YEU2_HUMAN	40S ribosomal protein S3 (Fragment) OS=Homo sapiens GN=RPS3 PE=1 SV=1	28.33	KPLPDHVSIVEPKDEILPTTPISEQK	[13] GlyGly (K)	1.33373	NS	Stim	0.0239156	4.976	53.78_3023.6199n	2	2	#4831,#14844	4,5	53.7842	3023.62	326560	350379	246535	261019	1.71118e+06	350379	194015	40072.9	2	0	0	0	R2
tr|A2A3R5|A2A3R5_HUMAN	40S ribosomal protein S6 OS=Homo sapiens GN=RPS6 PE=1 SV=1	36.91	NKEEAAEYAKLLAK	[10] GlyGly (K)	1.93131	Stim	NS	0.0452348	16.7518	35.71_1690.8887n	1	1	#11319	3	35.7127	1690.89	1879.76	1597.7	2960.25	3755.79	2044.81	1597.7	1582.38	1969.27	0	1	0	0	R1
sp|P52209-2|6PGD_HUMAN	6-phosphogluconate dehydrogenase, decarboxylating OS=Homo sapiens GN=PGD	64.88	VVGAQSLKEMVSK	[8] GlyGly (K)	2.20524	Stim	NS	0.145788	43.5704	41.24_1488.7980n	0	1	#14792	2	41.2366	1488.8	938.442	974.194	2758.65	1459.18	1020.84	974.194	1474.62	765.093	0	1	1	0	R1
sp|P52209-2|6PGD_HUMAN	6-phosphogluconate dehydrogenase, decarboxylating OS=Homo sapiens GN=PGD	33.57	VVGAQSLKEMVSK	[8] GlyGly (K)	1.11571	NS	Stim	0.603121	21.6957	41.38_1488.7979n	1	1	#3164	3	41.3828	1488.8	12436.1	9127.97	9220.13	10107.5	12637.7	9127.97	6437.93	7179.01	1	1	0	0	R3
sp|P52209-2|6PGD_HUMAN	6-phosphogluconate dehydrogenase, decarboxylating OS=Homo sapiens GN=PGD	30.35	VVGAQSLKEMVSK	[8] GlyGly (K)	1.33384	Stim	NS	0.00755692	3.01527	41.27_1488.7968n	1	1	#1691	3	41.2657	1488.8	15385.8	15802.9	20356.9	21243.9	16736.7	15802.9	10881.7	11138.8	1	1	1	1	R1
sp|P10155-3|RO60_HUMAN	60 kDa SS-A/Ro ribonucleoprotein OS=Homo sapiens GN=TROVE2	49.43	LSHLKPSSEGLAIVTK	[5] GlyGly (K)	1.22876	Stim	NS	0.0518683	6.80594	35.12_1793.0058n	1	1	#5052	3	35.1238	1793.01	6524.23	7183.94	8341.53	8502.54	7097.09	7183.94	4458.91	4458.14	1	1	0	1	R1
sp|P10155-3|RO60_HUMAN	60 kDa SS-A/Ro ribonucleoprotein OS=Homo sapiens GN=TROVE2	49.21	LSHLKPSSEGLAIVTK	[5] GlyGly (K)	553.771	Stim	NS	0.0882588	131.876	40.21_1793.0048n	2	2	#10101,#19032	3,4	40.2131	1793	123.44	214.545	180850	6316.15	646.826	214.545	142323	969.688	0	0	2	0	R2
sp|P10155-3|RO60_HUMAN	60 kDa SS-A/Ro ribonucleoprotein OS=Homo sapiens GN=TROVE2	36.73	LSHLKPSSEGLAIVTK	[5] GlyGly (K)	1.99192	Stim	NS	0.00797292	6.92568	36.53_1793.0058n	2	2	#7594,#11811	3,4	36.5287	1793.01	3952.41	4359.46	8591.75	7964.85	4016.46	4359.46	5999.16	5657.16	1	0	0	0	R3
sp|P10155-3|RO60_HUMAN	60 kDa SS-A/Ro ribonucleoprotein OS=Homo sapiens GN=TROVE2	32.78	LSHLKPSSEGLAIVTK	[5] GlyGly (K)	3.05172	NS	Stim	0.925193	141.421	39.91_1793.0039n	1	1	#41098	4	39.9083	1793	1451.05	0	0	475.484	7603.49	0	0	72.9988	1	0	0	0	R2
sp|P10155-3|RO60_HUMAN	60 kDa SS-A/Ro ribonucleoprotein OS=Homo sapiens GN=TROVE2	23.7	LSHLKPSSEGLAIVTK	[5] GlyGly (K)	12.0789	Stim	NS	0.371862	141.421	40.39_1793.0052n	1	1	#22376	3	40.3938	1793.01	0	8956.57	5187.57	102998	0	8956.57	4082.45	15812.8	0	0	0	1	R2
sp|P05387|RLA2_HUMAN	60S acidic ribosomal protein P2 OS=Homo sapiens GN=RPLP2 PE=1 SV=1	28.47	LASVPAGGAVAVSAAPGSAAPAAGSAPAAAEEKKDEK	[37] GlyGly (K)	7.85876	Stim	NS	0.0251777	41.9938	43.08_3387.7261n	1	1	#41371	4	43.084	3387.73	4995.03	2707.76	34656	25878.3	26174	2707.76	27273.2	3972.97	1	0	1	0	R2
sp|P05387|RLA2_HUMAN	60S acidic ribosomal protein P2 OS=Homo sapiens GN=RPLP2 PE=1 SV=1	24.66	LASVPAGGAVAVSAAPGSAAPAAGSAPAAAEEKKDEK	[37] GlyGly (K)	3.10145	Stim	NS	0.0140054	14.2187	39.42_3387.7300n	1	1	#9828	4	39.4224	3387.73	3610.02	2950.42	11091.2	9255.73	3668.52	2950.42	7744.38	6574.03	0	0	0	2	R3
sp|P05387|RLA2_HUMAN	60S acidic ribosomal protein P2 OS=Homo sapiens GN=RPLP2 PE=1 SV=1	97.64	YVASYLLAALGGNSSPSAKDIK	[19] GlyGly (K)	1.79711	NS	Stim	0.0373372	12.9374	56.97_2338.2210n	1	1	#3794	3	56.9665	2338.22	36214.4	30143.9	17147.2	19777.8	36801.3	30143.9	11973	14047.5	1	1	0	1	R3
sp|P05387|RLA2_HUMAN	60S acidic ribosomal protein P2 OS=Homo sapiens GN=RPLP2 PE=1 SV=1	68.73	YVASYLLAALGGNSSPSAKDIKK	[23] GlyGly (K)	1.09505	NS	Stim	0.37341	9.67025	53.84_2466.3127n	2	2	#11134,#6452	3,4	53.8418	2466.31	17102.3	14913.1	14059.5	15177	18603.9	14913.1	7515.4	7957.74	2	2	1	1	R1
sp|P30050|RL12_HUMAN	60S ribosomal protein L12 OS=Homo sapiens GN=RPL12 PE=1 SV=1	23.56	IGPLGLSPKK	[9] GlyGly (K)	1.30713	NS	Stim	0.0244118	4.54393	32.24_1122.6736n	1	1	#10306	2	32.2445	1122.67	2517.9	2685.08	1934.56	2045.89	2738.98	2685.08	1034.1	1072.72	0	1	0	0	R1
tr|M0QYS1|M0QYS1_HUMAN	60S ribosomal protein L13a (Fragment) OS=Homo sapiens GN=RPL13A PE=1 SV=2	28.24	KFAYLGR	[1] GlyGly (K)	34.3798	Stim	NS	0.0988801	126.654	31.26_967.5233n	1	1	#32256	2	31.2606	967.523	307.442	16.9365	6899.82	4252.27	1611	16.9365	5429.94	652.83	0	0	1	0	R2
tr|M0QYS1|M0QYS1_HUMAN	60S ribosomal protein L13a (Fragment) OS=Homo sapiens GN=RPL13A PE=1 SV=2	22.56	MVVPAALKVVR	[8] GlyGly (K)	Infinity	Stim	NS	0.0281804	116.914	49.41_1295.7736n	1	1	#32346	3	49.4134	1295.77	0	0	1557.05	147.71	0	0	1225.35	22.6772	0	0	1	0	R2
tr|J3KSP2|J3KSP2_HUMAN	60S ribosomal protein L38 (Fragment) OS=Homo sapiens GN=RPL38 PE=1 SV=1	31.1	KIEEIKDFLLTAR	[1] GlyGly (K)	3.37736	NS	Stim	0.019595	19.3139	50.56_1688.9457n	1	1	#12655	3	50.5588	1688.95	2483.8	3269.53	940.026	763.474	2701.89	3269.53	502.484	400.313	0	1	0	0	R1
tr|U3KQR5|U3KQR5_HUMAN	60S ribosomal protein L6 (Fragment) OS=Homo sapiens GN=RPL6 PE=1 SV=1	28.93	VLATVTKPVGGDKNGGTR	[13] GlyGly (K)	132.726	Stim	NS	0.00499584	41.284	25.25_1883.0232n	2	2	#44709,#32620	3,4	25.2486	1883.02	134.563	245.517	20806	29640.3	705.111	245.517	16373.7	4550.53	0	0	0	1	R2
tr|B6VEX4|B6VEX4_HUMAN	Abl interactor 1 OS=Homo sapiens GN=ABI1 PE=1 SV=1	25.96	KPIDYTVLDDVGHGVKWLK	[19] GlyGly (K)	1.59257	Stim	NS	0.0279695	9.82941	53.45_2296.2223n	1	1	#9396	4	53.4531	2296.22	3306.5	3065.82	4721.5	5426.85	3596.82	3065.82	2523.85	2845.46	0	0	0	1	R1
tr|A0A0C4DG21|A0A0C4DG21_HUMAN	Abl interactor 2 OS=Homo sapiens GN=ABI2 PE=1 SV=1	40.88	VSTQNMKMGGLPR	[7] GlyGly (K)	2.07109	Stim	NS	0.00424858	6.70998	31.84_1531.7598n	2	2	#16871,#4052	2,3	31.8436	1531.76	5427.93	5968.67	11853.1	11750.3	5904.53	5968.67	6336	6161.04	1	1	1	1	R1
tr|A0A0C4DG21|A0A0C4DG21_HUMAN	Abl interactor 2 OS=Homo sapiens GN=ABI2 PE=1 SV=1	36.37	VSTQNMKMGGLPR	[7] GlyGly (K)	1.47461	NS	Stim	0.0329326	9.90515	34.10_1531.7617n	1	1	#7742	3	34.0984	1531.76	3367.26	3241.15	2397.67	2083.79	3421.83	3241.15	1674.16	1480.04	1	1	1	0	R3
sp|Q9NR19-2|ACSA_HUMAN	Acetyl-coenzyme A synthetase, cytoplasmic OS=Homo sapiens GN=ACSS2	34.5	QGIQKGDR	[1] Deamidated (Q)|[5] GlyGly (K)	1.90755	Stim	NS	0.303178	73.5554	18.65_1015.5043n	1	1	#2459	2	18.6512	1015.5	1433.89	4542.1	6168.61	5230.91	1559.8	4542.1	3297.39	2742.72	0	0	1	0	R1
sp|P61160|ARP2_HUMAN	Actin-related protein 2 OS=Homo sapiens GN=ACTR2 PE=1 SV=1	32.18	KHMVFLGGAVLADIMK	[1] GlyGly (K)	5.24665	NS	Stim	0.80747	136.423	68.85_1842.9860n	0	1	#25998	3	68.8466	1842.99	18281	328.883	2924.46	622.549	95792.6	328.883	2301.46	95.5769	1	0	0	0	R2
sp|O15143|ARC1B_HUMAN	Actin-related protein 2/3 complex subunit 1B OS=Homo sapiens GN=ARPC1B PE=1 SV=3	58.08	KASSEGGTAAGAGLDSLHK	[1] GlyGly (K)	1.12412	Stim	NS	0.349228	12.9613	25.42_1869.9181n	0	1	#8954	3	25.4199	1869.92	2723.37	2806.86	2823.44	3393.2	2962.49	2806.86	1509.25	1779.15	1	0	0	1	R1
sp|O15143|ARC1B_HUMAN	Actin-related protein 2/3 complex subunit 1B OS=Homo sapiens GN=ARPC1B PE=1 SV=3	24.87	SLESALKDLK	[7] GlyGly (K)	1.46272	NS	Stim	0.009573	4.90166	43.31_1216.6656n	0	1	#9161	2	43.3137	1216.67	3298.69	3394.76	2208.72	2367.32	3588.33	3394.76	1180.66	1241.26	1	0	0	0	R1
tr|H7C3F9|H7C3F9_HUMAN	Actin-related protein 2/3 complex subunit 2 (Fragment) OS=Homo sapiens GN=ARPC2 PE=1 SV=1	37.45	AKTSDFLK	[2] GlyGly (K)	6.77944	Stim	NS	0.0195326	27.251	26.75_1022.5399n	0	1	#7031	2	26.7475	1022.54	8772.31	12960	59908.4	87424.4	45966.9	12960	47146	13421.8	1	0	0	0	R2
tr|H7C3F9|H7C3F9_HUMAN	Actin-related protein 2/3 complex subunit 2 (Fragment) OS=Homo sapiens GN=ARPC2 PE=1 SV=1	35.47	AKTSDFLK	[2] GlyGly (K)	1.38764	Stim	NS	0.050958	9.70931	25.97_1022.5391n	0	1	#1931	2	25.9741	1022.54	6520.73	7482.1	9371.84	10059.1	7093.28	7482.1	5009.65	5274.28	0	0	1	0	R1
sp|O15144|ARPC2_HUMAN	Actin-related protein 2/3 complex subunit 2 OS=Homo sapiens GN=ARPC2 PE=1 SV=1	25.46	EMKTITGK	[3] GlyGly (K)	2.01396	Stim	NS	0.0134968	11.5103	21.36_1020.5269n	1	1	#3901	2	21.3644	1020.53	2773.34	2741	6004.77	5100.88	3016.85	2741	3209.81	2674.55	0	0	1	0	R1
sp|O15144|ARPC2_HUMAN	Actin-related protein 2/3 complex subunit 2 OS=Homo sapiens GN=ARPC2 PE=1 SV=1	54.1	TITGKTFSSR	[5] GlyGly (K)	1.75759	Stim	NS	0.0253446	12.4385	24.58_1210.6301n	2	2	#2882,#3480	2,3	24.5782	1210.63	9527.47	9960.5	15619.6	18632.2	10364	9960.5	8349.37	9769.42	1	1	1	1	R1
sp|O15144|ARPC2_HUMAN	Actin-related protein 2/3 complex subunit 2 OS=Homo sapiens GN=ARPC2 PE=1 SV=1	41.99	TITGKTFSSR	[5] GlyGly (K)	11.295	Stim	NS	0.00690274	26.3882	25.29_1210.6312n	2	2	#6321,#6060	2,3	25.2879	1210.63	14490.2	16651.4	143055	208688	75928.5	16651.4	112580	32038.9	2	0	1	0	R2
sp|P60709|ACTB_HUMAN	Actin, cytoplasmic 1 OS=Homo sapiens GN=ACTB PE=1 SV=1	64.78	DSYVGDEAQSKR	[11] GlyGly (K)	1.73754	Stim	NS	0.0144719	8.71951	22.80_1467.6592n	0	2	#757,#10139	2,3	22.7987	1467.66	31499	27840.4	50160.7	52943.8	34264.8	27840.4	26813.1	27760	1	1	1	1	R1
sp|P60709|ACTB_HUMAN	Actin, cytoplasmic 1 OS=Homo sapiens GN=ACTB PE=1 SV=1	51.93	DSYVGDEAQSKR	[11] GlyGly (K)	11.7928	Stim	NS	0.00716901	25.9042	23.44_1467.6605n	0	1	#3464	2	23.4351	1467.66	25120.3	36386.6	326113	399225	131631	36386.6	256641	61291	1	1	1	1	R2
sp|P60709|ACTB_HUMAN	Actin, cytoplasmic 1 OS=Homo sapiens GN=ACTB PE=1 SV=1	48.21	DSYVGDEAQSKR	[11] GlyGly (K)	1.60962	Stim	NS	0.159963	28.2102	26.24_1467.6599n	0	2	#10455,#3866	2,3	26.2404	1467.66	5008.58	5555.43	10198	6806.08	5089.73	5555.43	7120.7	4834.12	1	1	2	2	R3
sp|P60709|ACTB_HUMAN	Actin, cytoplasmic 1 OS=Homo sapiens GN=ACTB PE=1 SV=1	64.05	EITALAPSTMKIK	[11] GlyGly (K)	2.39004	Stim	NS	0.00238258	4.29461	41.46_1515.8334n	0	2	#426,#297	2,3	41.4567	1515.83	137772	146402	329451	349737	149869	146402	176106	183378	4	2	3	3	R1
sp|P60709|ACTB_HUMAN	Actin, cytoplasmic 1 OS=Homo sapiens GN=ACTB PE=1 SV=1	50.57	EITALAPSTMKIK	[11] GlyGly (K)	1.58716	Stim	NS	0.0679461	17.0873	41.57_1515.8340n	0	2	#2210,#598	2,3	41.5673	1515.83	77739.9	60979.1	105374	114795	78999.5	60979.1	73577	81535	1	2	2	1	R3
sp|P60709|ACTB_HUMAN	Actin, cytoplasmic 1 OS=Homo sapiens GN=ACTB PE=1 SV=1	49.64	EITALAPSTMKIK	[10] Oxidation (M)|[11] GlyGly (K)	1.05702	NS	Stim	0.418354	7.84149	34.02_1531.8285n	0	2	#4889,#3400	2,3	34.022	1531.83	16326.2	16639.7	14729.2	16458.5	17759.7	16639.7	7873.39	8629.68	1	1	0	0	R1
sp|P60709|ACTB_HUMAN	Actin, cytoplasmic 1 OS=Homo sapiens GN=ACTB PE=1 SV=1	31.6	EITALAPSTMKIK	[10] Oxidation (M)|[13] GlyGly (K)	64.0408	Stim	NS	0.0150729	68.0852	37.47_1531.8285n	0	2	#21752,#11931	2,3	37.4683	1531.83	3372.25	1180.43	158772	132785	17670.6	1180.43	124949	20385.8	0	0	1	0	R2
sp|P60709|ACTB_HUMAN	Actin, cytoplasmic 1 OS=Homo sapiens GN=ACTB PE=1 SV=1	72.22	HQGVMVGMGQK	[10] Deamidated (Q)|[11] GlyGly (K)	4.45759	Stim	NS	0.00237469	10.2584	26.00_1285.5912n	0	1	#4143	2	26.0002	1285.59	2299.02	2321.97	9552.15	11046.3	2500.88	2321.97	5106.04	5791.92	0	1	1	1	R1
sp|P60709|ACTB_HUMAN	Actin, cytoplasmic 1 OS=Homo sapiens GN=ACTB PE=1 SV=1	51.26	HQGVMVGMGQK	[10] Deamidated (Q)|[11] GlyGly (K)	24.4334	Stim	NS	0.816699	141.421	27.09_1285.5924n	0	1	#36683	2	27.0867	1285.59	323.159	554.821	21452	0	1693.36	554.821	16882	0	0	0	1	0	R2
sp|P60709|ACTB_HUMAN	Actin, cytoplasmic 1 OS=Homo sapiens GN=ACTB PE=1 SV=1	38.76	HQGVMVGMGQK	[10] Deamidated (Q)|[11] GlyGly (K)	47.8584	Stim	NS	0.0608776	114.961	28.85_1285.5909n	0	2	#23976,#13843	2,3	28.8495	1285.59	9.04635	87.6543	2074.32	2553.62	9.19294	87.6543	1448.39	1813.75	0	0	1	1	R3
sp|P60709|ACTB_HUMAN	Actin, cytoplasmic 1 OS=Homo sapiens GN=ACTB PE=1 SV=1	23.59	HQGVMVGMGQK	[10] Deamidated (Q)|[11] GlyGly (K)	5.49146	Stim	NS	0.885181	140.499	27.34_1285.5928n	0	1	#32058	2	27.3405	1285.59	2119.14	2006.02	73.8789	22579.3	11104.3	2006.02	58.1403	3466.48	0	0	0	1	R2
sp|P60709|ACTB_HUMAN	Actin, cytoplasmic 1 OS=Homo sapiens GN=ACTB PE=1 SV=1	86.5	HQGVMVGMGQKDSYVGDEAQSK	[11] GlyGly (K)	1.15255	Stim	NS	0.149493	8.35274	34.57_2464.1143n	0	2	#5491,#2502	3,4	34.5705	2464.11	28693	32295.1	34407.8	35884.3	29157.9	32295.1	24025.1	25487.4	2	2	2	2	R3
sp|P60709|ACTB_HUMAN	Actin, cytoplasmic 1 OS=Homo sapiens GN=ACTB PE=1 SV=1	73.6	HQGVMVGMGQKDSYVGDEAQSK	[11] GlyGly (K)	1.39661	Stim	NS	0.03698	7.97205	32.32_2464.1122n	0	2	#4039,#5784	3,4	32.3208	2464.11	21664.5	20240.1	27612.7	30911.7	23566.8	20240.1	14760.2	16208	2	2	2	2	R1
sp|P60709|ACTB_HUMAN	Actin, cytoplasmic 1 OS=Homo sapiens GN=ACTB PE=1 SV=1	46.8	HQGVMVGMGQKDSYVGDEAQSK	[11] GlyGly (K)	2.63278	NS	Stim	0.314477	68.7085	36.14_2464.1121n	0	2	#14878,#13028	3,4	36.1365	2464.11	110547	38253.4	40443.1	16075.3	579266	38253.4	31827.4	2467.96	3	0	0	0	R2
sp|P60709|ACTB_HUMAN	Actin, cytoplasmic 1 OS=Homo sapiens GN=ACTB PE=1 SV=1	80.33	HQGVMVGMGQKDSYVGDEAQSKR	[11] GlyGly (K)	1.74503	Stim	NS	0.0442122	16.8189	29.19_2620.2110n	0	2	#12663,#2910	3,4	29.1879	2620.21	23028.9	23236.4	35566.4	45168	25050.9	23236.4	19011.8	23682.9	1	1	1	1	R1
sp|P60709|ACTB_HUMAN	Actin, cytoplasmic 1 OS=Homo sapiens GN=ACTB PE=1 SV=1	57.49	HQGVMVGMGQKDSYVGDEAQSKR	[11] GlyGly (K)	1.78244	NS	Stim	0.0142623	8.8679	32.10_2620.2138n	0	1	#6537	4	32.1037	2620.21	7188.85	8150.72	4173.89	4432.07	7305.33	8150.72	2914.41	3147.95	1	1	0	1	R3
sp|P60709|ACTB_HUMAN	Actin, cytoplasmic 1 OS=Homo sapiens GN=ACTB PE=1 SV=1	112.82	KDLYANTVLSGGTTMYPGIADR	[1] GlyGly (K)	1.26158	Stim	NS	0.00315715	1.59441	53.71_2456.2020n	0	1	#5158	3	53.7082	2456.2	13277.8	12981.7	16454.1	16674.4	14443.6	12981.7	8795.42	8742.88	1	1	1	1	R1
sp|P60709|ACTB_HUMAN	Actin, cytoplasmic 1 OS=Homo sapiens GN=ACTB PE=1 SV=1	87.6	KDLYANTVLSGGTTMYPGIADR	[1] GlyGly (K)	1.25338	Stim	NS	0.0182615	3.88071	52.02_2456.2052n	0	1	#6195	3	52.0232	2456.21	7159.1	6776.69	8607.93	8858.94	7275.1	6776.69	6010.46	6292.21	1	1	1	1	R3
sp|P60709|ACTB_HUMAN	Actin, cytoplasmic 1 OS=Homo sapiens GN=ACTB PE=1 SV=1	41.86	KDLYANTVLSGGTTMYPGIADR	[1] GlyGly (K)	8.02779	Stim	NS	0.0182935	39.3431	59.86_2456.2016n	0	1	#11192	3	59.8648	2456.2	26485.9	14956.7	175485	157207	138786	14956.7	138101	24135.3	2	0	1	0	R2
sp|P60709|ACTB_HUMAN	Actin, cytoplasmic 1 OS=Homo sapiens GN=ACTB PE=1 SV=1	90.15	MQKEITALAPSTMK	[3] GlyGly (K)	2.74678	Stim	NS	0.00176124	4.30398	38.19_1661.8482n	0	2	#2407,#421	2,3	38.1919	1661.85	76507.4	81310.4	210331	223159	83225	81310.4	112431	117009	4	2	4	4	R1
sp|P60709|ACTB_HUMAN	Actin, cytoplasmic 1 OS=Homo sapiens GN=ACTB PE=1 SV=1	75.42	MQKEITALAPSTMK	[3] GlyGly (K)	1.521	Stim	NS	0.00891717	5.41693	39.09_1661.8506n	0	2	#6956,#847	2,3	39.0863	1661.85	61204.9	66080.3	95713.9	97886.7	62196.6	66080.3	66831.9	69525.6	2	2	2	2	R3
sp|P60709|ACTB_HUMAN	Actin, cytoplasmic 1 OS=Homo sapiens GN=ACTB PE=1 SV=1	51.32	MQKEITALAPSTMK	[3] GlyGly (K)|[13] Oxidation (M)	1.29359	Stim	NS	0.049262	7.93853	32.97_1677.8425n	0	1	#4176	3	32.9708	1677.84	8529.69	8843.39	10606	11867.5	9278.63	8843.39	5669.38	6222.51	2	1	1	1	R1
sp|P60709|ACTB_HUMAN	Actin, cytoplasmic 1 OS=Homo sapiens GN=ACTB PE=1 SV=1	37.96	MQKEITALAPSTMK	[3] GlyGly (K)	14.1153	Stim	NS	0.00125103	13.1101	42.35_1661.8483n	0	2	#6253,#1131	2,3	42.3499	1661.85	155291	187024	2.4473e+06	2.38458e+06	813723	187024	1.92595e+06	366093	1	3	1	0	R2
sp|P60709|ACTB_HUMAN	Actin, cytoplasmic 1 OS=Homo sapiens GN=ACTB PE=1 SV=1	32.91	MQKEITALAPSTMK	[1] Oxidation (M)|[3] GlyGly (K)	1.14913	NS	Stim	0.277146	10.294	34.75_1677.8427n	0	1	#5781	3	34.7529	1677.84	6598.41	7634.42	5832.71	6553.02	7177.78	7634.42	3117.83	3435.94	0	0	1	0	R1
sp|P60709|ACTB_HUMAN	Actin, cytoplasmic 1 OS=Homo sapiens GN=ACTB PE=1 SV=1	26.62	MQKEITALAPSTMK	[1] Oxidation (M)|[3] GlyGly (K)	467.247	Stim	NS	0.00580252	62.5298	38.31_1677.8444n	0	1	#63022	2	38.3112	1677.84	73.765	28.5335	22485.1	25313.6	386.529	28.5335	17695	3886.27	0	0	1	1	R2
sp|P60709|ACTB_HUMAN	Actin, cytoplasmic 1 OS=Homo sapiens GN=ACTB PE=1 SV=1	22.96	MQKEITALAPSTMK	[2] Deamidated (Q)|[3] GlyGly (K)	1.46551	Stim	NS	0.0973047	18.4845	40.21_1662.8333n	0	1	#6656	3	40.2136	1662.83	3045.77	3961.68	5176.94	5092.54	3313.2	3961.68	2767.3	2670.17	0	0	1	0	R1
sp|P60709|ACTB_HUMAN	Actin, cytoplasmic 1 OS=Homo sapiens GN=ACTB PE=1 SV=1	39.08	VAPEEHPVLLTEAPLNPKANR	[18] GlyGly (K)	2.08847	Stim	NS	0.00404752	5.21845	41.72_2408.2847n	0	2	#11517,#1926	3,4	41.7229	2408.28	28645	27027.9	55990.4	60280.8	29109.1	27027.9	39095.1	42815.4	0	0	1	1	R3
tr|H7C343|H7C343_HUMAN	Activated CDC42 kinase 1 (Fragment) OS=Homo sapiens GN=TNK2 PE=1 SV=1	73.29	LLEKLGDGSFGVVR	[4] GlyGly (K)	5.27611	Stim	NS	0.000234909	3.58802	49.21_1602.8730n	1	1	#3565	3	49.2054	1602.87	2839.52	2853.25	14636.8	15398.9	3088.85	2853.25	7824.03	8074.1	1	1	2	1	R1
tr|H7C343|H7C343_HUMAN	Activated CDC42 kinase 1 (Fragment) OS=Homo sapiens GN=TNK2 PE=1 SV=1	58.34	LLEKLGDGSFGVVR	[4] GlyGly (K)	51.6629	Stim	NS	0.00120155	15.5975	48.31_1602.8735n	1	1	#1534	3	48.3082	1602.87	834.46	979.735	41694.7	52031.9	847.982	979.735	29113.2	36956.5	0	0	1	1	R3
tr|H7C343|H7C343_HUMAN	Activated CDC42 kinase 1 (Fragment) OS=Homo sapiens GN=TNK2 PE=1 SV=1	36.51	LLEKLGDGSFGVVR	[4] GlyGly (K)	337.865	Stim	NS	4.06e-05	5.16593	54.90_1602.8735n	2	2	#23872,#3886	2,3	54.8984	1602.87	2163.99	2136.53	699960	753036	11339.3	2136.53	550846	115610	0	0	1	1	R2
sp|Q9NPJ3|ACO13_HUMAN	Acyl-coenzyme A thioesterase 13 OS=Homo sapiens GN=ACOT13 PE=1 SV=1	32.46	EVIKAMTK	[4] GlyGly (K)	3.74318	Stim	NS	0.000460886	3.64835	23.68_1032.5638n	1	1	#4897	2	23.6847	1032.56	1246.44	1217.56	4730.58	4492.64	1355.89	1217.56	2528.7	2355.63	0	0	1	1	R1
tr|A0A087X1K9|A0A087X1K9_HUMAN	Acyl-protein thioesterase 1 OS=Homo sapiens GN=LYPLA1 PE=1 SV=1	22.06	TLVNPANVTFKTYEGMMHSSCQQEMMDVKQFIDK	[4] Deamidated (N)|[11] GlyGly (K)|[16] Oxidation (M)|[17] Oxidation (M)|[21] Carbamidomethyl (C)|[25] Oxidation (M)|[26] Oxidation (M)|[29] GlyGly (K)|[30] Deamidated (Q)	7.05386	Stim	NS	0.326744	114.768	43.88_4300.9097n	1	1	#13430	3	43.878	4300.91	27975.6	268898	221035	1.87307e+06	146592	268898	173947	287563	0	0	0	1	R2
sp|Q8TB61-2|S35B2_HUMAN	Adenosine 3'-phospho 5'-phosphosulfate transporter 1 OS=Homo sapiens GN=SLC35B2	49.96	AVPVESPVQKV	[10] GlyGly (K)	1.55063	Stim	NS	0.000918768	1.82469	38.69_1265.6982n	1	1	#3616	2	38.6899	1265.7	8460.88	8245.33	12994.7	12910.4	9203.78	8245.33	6946.24	6769.3	1	1	1	1	R1
sp|Q8TB61-2|S35B2_HUMAN	Adenosine 3'-phospho 5'-phosphosulfate transporter 1 OS=Homo sapiens GN=SLC35B2	44.92	AVPVESPVQKV	[10] GlyGly (K)	1.10218	Stim	NS	0.349541	9.41153	39.33_1265.6994n	1	1	#7949	2	39.334	1265.7	3119.2	3398.58	3830.91	3352.84	3169.75	3398.58	2674.92	2381.41	1	1	1	1	R3
sp|Q8TB61-2|S35B2_HUMAN	Adenosine 3'-phospho 5'-phosphosulfate transporter 1 OS=Homo sapiens GN=SLC35B2	21.75	AVPVESPVQKV	[10] GlyGly (K)	11.3592	Stim	NS	0.00206504	14.901	42.85_1265.6975n	1	1	#14303	2	42.8535	1265.7	6985.7	5653.92	69410.3	74166	36605.1	5653.92	54623.7	11386.3	1	0	0	0	R2
sp|O43306-2|ADCY6_HUMAN	Adenylate cyclase type 6 OS=Homo sapiens GN=ADCY6	45.99	AMLAKLQR	[5] GlyGly (K)	19.2341	Stim	NS	0.0830603	110.274	29.81_1043.5915n	1	1	#9999	2	29.806	1043.59	813.086	6570.46	62494.1	79521.5	4260.58	6570.46	49180.9	12208.5	0	0	1	1	R2
sp|O43306-2|ADCY6_HUMAN	Adenylate cyclase type 6 OS=Homo sapiens GN=ADCY6	29.84	GKELGLR	[2] GlyGly (K)	1.13172	Stim	NS	0.187033	8.6357	23.39_885.5026n	1	1	#2051	2	23.3904	885.503	6423.41	6534.94	6884.83	7780.34	6987.42	6534.94	3680.24	4079.47	1	1	1	1	R1
sp|O43306-2|ADCY6_HUMAN	Adenylate cyclase type 6 OS=Homo sapiens GN=ADCY6	24.76	GKELGLR	[2] GlyGly (K)	6.04911	Stim	NS	0.00522261	15.2345	23.89_885.5036n	1	1	#6411	2	23.8937	885.504	5098.4	5897.31	29674.5	36839.7	26715.6	5897.31	23352.9	5655.82	0	0	1	0	R2
sp|O43306-2|ADCY6_HUMAN	Adenylate cyclase type 6 OS=Homo sapiens GN=ADCY6	36.6	KTAWGER	[1] GlyGly (K)	1.00899	NS	Stim	0.933962	9.54169	21.17_960.4774n	0	1	#2340	2	21.1683	960.477	6256.7	5465.79	6190.25	5427.84	6806.07	5465.79	3308.96	2845.98	1	1	0	0	R1
sp|O43306-2|ADCY6_HUMAN	Adenylate cyclase type 6 OS=Homo sapiens GN=ADCY6	33.16	KTAWGER	[1] GlyGly (K)	2.15989	NS	Stim	0.0282139	17.1875	23.60_960.4781n	1	1	#11648	2	23.5952	960.478	849.646	944.908	364.938	465.915	863.414	944.908	254.817	330.924	1	1	0	0	R3
sp|O43306-2|ADCY6_HUMAN	Adenylate cyclase type 6 OS=Homo sapiens GN=ADCY6	26.34	KTAWGER	[1] GlyGly (K)	6.29932	Stim	NS	0.034529	40.5547	21.36_960.4781n	1	1	#4617	2	21.365	960.478	6332.68	9092.73	34652.4	62517.2	33183.3	9092.73	27270.3	9597.95	1	1	1	0	R2
sp|O43306-2|ADCY6_HUMAN	Adenylate cyclase type 6 OS=Homo sapiens GN=ADCY6	38.86	KWQFDVWSNDVTLANHMEAGGR	[1] GlyGly (K)	3.32276	NS	Stim	0.0696476	39.1778	55.39_2674.2394n	1	1	#16138	4	55.3858	2674.24	3780.03	2140.01	748.156	1033.51	3841.28	2140.01	522.397	734.066	1	0	0	0	R3
sp|O43306-2|ADCY6_HUMAN	Adenylate cyclase type 6 OS=Homo sapiens GN=ADCY6	20.67	LQATGEKEEMEELQAYNR	[7] GlyGly (K)	2.01433	Stim	NS	0.859665	111.529	47.23_2252.0406n	0	1	#37635	3	47.2332	2252.04	1976.68	1919.35	7018.49	829.418	10357.8	1919.35	5523.33	127.336	1	0	0	0	R2
sp|O43306-2|ADCY6_HUMAN	Adenylate cyclase type 6 OS=Homo sapiens GN=ADCY6	23.56	NAYLKEQHIETFLILGASQK	[5] GlyGly (K)	7.78936	NS	Stim	0.0391668	56.9082	51.93_2416.2802n	1	1	#17649	3	51.9332	2416.28	1472.24	1761.69	291.119	124.053	1496.09	1761.69	203.273	88.1108	1	0	0	0	R3
sp|Q01518-2|CAP1_HUMAN	Adenylyl cyclase-associated protein 1 OS=Homo sapiens GN=CAP1	35.77	TLWNGQKLVTTVTEIAG	[7] GlyGly (K)	4.42149	NS	Stim	0.0863033	54.5229	63.57_1944.0336n	0	1	#21116	2	63.5701	1944.03	1724.06	764.596	229.268	333.587	1752	764.596	160.086	236.935	1	0	0	0	R3
sp|Q01518-2|CAP1_HUMAN	Adenylyl cyclase-associated protein 1 OS=Homo sapiens GN=CAP1	32.93	TLWNGQKLVTTVTEIAG	[7] GlyGly (K)	1.35422	NS	Stim	0.397288	33.1062	69.30_1944.0313n	0	1	#23317	2	69.2976	1944.03	3953.2	2453.43	2628.1	2102.77	4300.3	2453.43	1404.84	1102.55	1	0	0	0	R1
sp|Q01518|CAP1_HUMAN	Adenylyl cyclase-associated protein 1 OS=Homo sapiens GN=CAP1	29.75	TLWNGQKLVTTVTEIAG	[7] GlyGly (K)	3.62939	Stim	NS	0.642356	121.252	78.40_1944.0338n	0	1	#35510	2	78.3966	1944.03	13561.6	4951.73	62400.6	4791.45	71062.8	4951.73	49107.3	735.608	0	0	1	0	R2
sp|Q01518|CAP1_HUMAN	Adenylyl cyclase-associated protein 1 OS=Homo sapiens GN=CAP1	25.81	VLKEYK	[3] GlyGly (K)	6.89786	Stim	NS	0.00357091	16.1	21.30_892.5017n	0	1	#5518	2	21.3036	892.502	4739.44	4884.51	29413.6	36971.1	24834.7	4884.51	23147.5	5675.99	1	0	0	1	R2
sp|Q01518-2|CAP1_HUMAN	Adenylyl cyclase-associated protein 1 OS=Homo sapiens GN=CAP1	24.58	VLKEYK	[3] GlyGly (K)	1.32153	NS	Stim	0.137927	15.3429	20.91_892.5017n	0	1	#6531	2	20.9098	892.502	1668.4	1524.19	1076.86	1338.95	1814.89	1524.19	575.629	702.054	0	1	0	0	R1
sp|Q01518-2|CAP1_HUMAN	Adenylyl cyclase-associated protein 1 OS=Homo sapiens GN=CAP1	58.08	VPTISINKTDGCHAYLSK	[8] GlyGly (K)|[12] Carbamidomethyl (C)	1.29745	NS	Stim	0.157886	15.2928	38.35_2117.0565n	0	2	#5262,#3367	3,4	38.3461	2117.06	27002.4	21732.4	19527.4	18034.4	27439.9	21732.4	13634.9	12809.2	1	1	1	2	R3
sp|Q01518-2|CAP1_HUMAN	Adenylyl cyclase-associated protein 1 OS=Homo sapiens GN=CAP1	44.01	VPTISINKTDGCHAYLSK	[8] GlyGly (K)|[12] Carbamidomethyl (C)	1.10787	NS	Stim	0.269236	9.74929	36.96_2117.0564n	0	2	#9834,#4653	3,4	36.9554	2117.06	13404.4	13539.3	11321.9	12998.5	14581.4	13539.3	6052.03	6815.48	1	1	1	1	R1
sp|Q01518|CAP1_HUMAN	Adenylyl cyclase-associated protein 1 OS=Homo sapiens GN=CAP1 PE=1 SV=5	24.01	VPTISINKTDGCHAYLSK	[8] GlyGly (K)|[12] Carbamidomethyl (C)	4.43579	Stim	NS	0.0309346	34.5089	40.86_2117.0570n	0	2	#18842,#5546	3,4	40.8611	2117.06	88366.1	53699.9	349951	280225	463039	53699.9	275400	43021.6	1	0	0	0	R2
sp|Q9Y653-2|AGRG1_HUMAN	Adhesion G-protein coupled receptor G1 OS=Homo sapiens GN=ADGRG1	31.86	GGPSPLKSNSDSAR	[7] GlyGly (K)	8.96431	Stim	NS	0.00430954	20.1907	21.65_1485.7189n	1	1	#21462	2	21.6523	1485.72	1613.2	1620.53	12424.8	16563.4	8453.18	1620.53	9777.9	2542.9	1	0	1	0	R2
sp|P61204|ARF3_HUMAN	ADP-ribosylation factor 3 OS=Homo sapiens GN=ARF3 PE=1 SV=2	91.88	DAVLLVFANKQDLPNAMNAAEITDK	[10] GlyGly (K)	4.25803	NS	Stim	0.0245706	29.6842	63.05_2814.4314n	1	1	#14949	3	63.0458	2814.43	4091.96	2672.17	859.321	729.239	4158.26	2672.17	600.018	517.953	1	1	0	1	R3
sp|P61204|ARF3_HUMAN	ADP-ribosylation factor 3 OS=Homo sapiens GN=ARF3 PE=1 SV=2	20.22	DAVLLVFANKQDLPNAMNAAEITDK	[10] GlyGly (K)	1.00501	NS	Stim	0.958578	124.979	76.67_2814.4245n	0	1	#33573	3	76.6748	2814.42	15319.3	1205.36	15486.4	955.837	80273	1205.36	12187.3	146.745	1	0	0	0	R2
sp|P61204|ARF3_HUMAN	ADP-ribosylation factor 3 OS=Homo sapiens GN=ARF3 PE=1 SV=2	24.96	NISFTVWDVGGQDKIRPLWR	[14] GlyGly (K)	2.01381	Stim	NS	0.339662	61.6218	68.67_2500.3015n	0	1	#27045	3	68.6738	2500.3	35931.1	14121.6	68140.5	32655.9	188279	14121.6	53624.4	5013.5	1	0	0	0	R2
sp|P62330|ARF6_HUMAN	ADP-ribosylation factor 6 OS=Homo sapiens GN=ARF6 PE=1 SV=2	40.08	FNVWDVGGQDKIRPLWR	[11] GlyGly (K)	2.79378	Stim	NS	0.000380232	2.82654	57.06_2199.1351n	2	2	#17881,#7315	3,4	57.063	2199.14	4000.48	4163.66	11387.6	11421.2	4351.74	4163.66	6087.18	5988.46	0	0	1	1	R1
sp|P62330|ARF6_HUMAN	ADP-ribosylation factor 6 OS=Homo sapiens GN=ARF6 PE=1 SV=2	37.6	FNVWDVGGQDKIRPLWR	[11] GlyGly (K)	2.2264	Stim	NS	0.192203	50.9072	55.03_2199.1366n	1	1	#6512	4	55.0255	2199.14	3059.2	2952.83	4283.46	9101.69	3108.77	2952.83	2990.91	6464.62	1	1	1	1	R3
tr|J3KSG3|J3KSG3_HUMAN	ADP-ribosylation factor-binding protein GGA3 (Fragment) OS=Homo sapiens GN=GGA3 PE=1 SV=1	31.76	LLAKLLK	[4] GlyGly (K)	1.37315	Stim	NS	0.0686217	12.3491	34.29_911.6156n	1	1	#9265	2	34.2934	911.616	1548.36	1299.67	1982.98	1927.78	1684.31	1299.67	1059.99	1010.79	0	0	0	1	R1
tr|J3KSG3|J3KSG3_HUMAN	ADP-ribosylation factor-binding protein GGA3 (Fragment) OS=Homo sapiens GN=GGA3 PE=1 SV=1	41.38	SMVKEDEAR	[4] GlyGly (K)	1.36165	NS	Stim	0.0507656	10.1069	20.48_1177.5398n	1	1	#13833	2	20.4803	1177.54	1198.24	1231.87	956.115	828.569	1303.45	1231.87	511.085	434.444	0	1	0	0	R1
tr|A0A087WUW9|A0A087WUW9_HUMAN	ADP-ribosylation factor-like protein 15 OS=Homo sapiens GN=ARL15 PE=1 SV=1	72.49	KYFELEPLAR	[1] GlyGly (K)	2.08429	Stim	NS	5.45669e-05	0.663475	45.50_1378.7243n	2	2	#5469,#3246	2,3	45.5038	1378.72	12164.2	12050.6	25166.5	25304.1	13232.2	12050.6	13452.6	13267.7	1	2	2	2	R1
sp|Q96BM9|ARL8A_HUMAN	ADP-ribosylation factor-like protein 8A OS=Homo sapiens GN=ARL8A PE=1 SV=1	97.51	DLPGALDEKELIEK	[9] GlyGly (K)	1.27239	NS	Stim	0.0247459	5.02227	50.09_1682.8730n	1	1	#927	2	50.0948	1682.87	94835.8	91970.3	70800.5	76014.3	103163	91970.3	37845.9	39856.6	2	3	2	2	R1
sp|Q96BM9|ARL8A_HUMAN	ADP-ribosylation factor-like protein 8A OS=Homo sapiens GN=ARL8A PE=1 SV=1	85.77	DLPGALDEKELIEK	[9] GlyGly (K)	1.51934	Stim	NS	0.0409693	12.3945	48.98_1682.8738n	2	2	#1704,#904	2,3	48.9753	1682.87	72036.6	60427.2	99894	101364	73203.9	60427.2	69750.7	71995.5	1	1	1	1	R3
sp|Q96BM9|ARL8A_HUMAN	ADP-ribosylation factor-like protein 8A OS=Homo sapiens GN=ARL8A PE=1 SV=1	63.61	DLPGALDEKELIEK	[9] GlyGly (K)	9.62437	Stim	NS	0.000110959	2.59554	55.61_1682.8735n	1	1	#4589	2	55.6114	1682.87	71842.1	74064.5	715016	689243	376453	74064.5	562695	105816	1	0	1	0	R2
sp|Q9NVJ2|ARL8B_HUMAN	ADP-ribosylation factor-like protein 8B OS=Homo sapiens GN=ARL8B PE=1 SV=1	82.38	DLPNALDEKQLIEK	[9] GlyGly (K)	1.1816	Stim	NS	0.173879	11.0792	49.02_1738.9101n	2	2	#284,#537	2,3	49.0206	1738.91	318022	323815	349491	408906	345946	323815	186818	214402	4	4	2	3	R1
sp|Q9NVJ2|ARL8B_HUMAN	ADP-ribosylation factor-like protein 8B OS=Homo sapiens GN=ARL8B PE=1 SV=1	82.01	DLPNALDEKQLIEK	[9] GlyGly (K)	1.5062	Stim	NS	0.0472195	9.81874	48.00_1738.9118n	2	2	#858,#293	2,3	48.005	1738.91	215860	191260	285315	327890	219358	191260	199221	232889	1	2	2	2	R3
sp|Q9NVJ2|ARL8B_HUMAN	ADP-ribosylation factor-like protein 8B OS=Homo sapiens GN=ARL8B PE=1 SV=1	79.9	DLPNALDEKQLIEK	[9] GlyGly (K)|[10] Deamidated (Q)	1.5012	NS	Stim	0.014773	6.70568	50.35_1739.8941n	2	2	#5426,#8751	2,3	50.3542	1739.89	19082.1	18483.4	13105.1	11918.6	20757.6	18483.4	7005.24	6249.26	1	1	1	1	R1
sp|Q9NVJ2|ARL8B_HUMAN	ADP-ribosylation factor-like protein 8B OS=Homo sapiens GN=ARL8B PE=1 SV=1	60.65	DLPNALDEKQLIEK	[9] GlyGly (K)	5.74371	Stim	NS	0.00321271	10.8931	54.46_1738.9101n	2	2	#1615,#2674	2,3	54.4555	1738.91	372727	422292	2.10731e+06	2.45904e+06	1.95309e+06	422292	1.65839e+06	377524	1	1	1	0	R2
sp|O00116|ADAS_HUMAN	Alkyldihydroxyacetonephosphate synthase, peroxisomal OS=Homo sapiens GN=AGPS PE=1 SV=1	41.35	GQIELTGKR	[8] GlyGly (K)	8.18396	Stim	NS	0.0345137	51.1425	24.92_1114.6101n	1	1	#16052	2	24.9235	1114.61	2030.85	2410.32	11601.2	24745.1	10641.7	2410.32	9129.75	3799	1	0	1	0	R2
tr|H0YC11|H0YC11_HUMAN	Alpha-1,3-mannosyl-glycoprotein 4-beta-N-acetylglucosaminyltransferase B (Fragment) OS=Homo sapiens GN=MGAT4B PE=1 SV=1	44.59	SKELNLVLDEIKR	[12] GlyGly (K)	4.43416	NS	Stim	0.00835782	19.1005	46.40_1669.9358n	1	1	#11070	3	46.4006	1669.94	4872.6	3713.02	959.628	976.616	5300.44	3713.02	512.963	512.069	1	1	0	0	R1
tr|H0YC11|H0YC11_HUMAN	Alpha-1,3-mannosyl-glycoprotein 4-beta-N-acetylglucosaminyltransferase B (Fragment) OS=Homo sapiens GN=MGAT4B PE=1 SV=1	20.4	SKELNLVLDEIKR	[2] GlyGly (K)	1.41719	NS	Stim	0.146412	20.1622	46.85_1669.9357n	1	1	#10621	3	46.8503	1669.94	3478.02	2610.05	2207.57	2088.3	3783.41	2610.05	1180.04	1094.96	1	0	0	0	R1
sp|Q09328|MGT5A_HUMAN	Alpha-1,6-mannosylglycoprotein 6-beta-N-acetylglucosaminyltransferase A OS=Homo sapiens GN=MGAT5 PE=2 SV=1	29.91	IGKLESK	[3] GlyGly (K)	27.0973	Stim	NS	0.000936571	10.5683	20.77_887.5071n	1	1	#4325	2	20.7653	887.507	4062.51	3497.55	95486.1	109371	21287.6	3497.55	75144.5	16791.1	1	0	1	0	R2
sp|Q09328|MGT5A_HUMAN	Alpha-1,6-mannosylglycoprotein 6-beta-N-acetylglucosaminyltransferase A OS=Homo sapiens GN=MGAT5 PE=2 SV=1	52.5	KTLAVLLDNILQR	[1] GlyGly (K)	1.74867	NS	Stim	0.0962637	21.6115	66.44_1609.9520n	1	1	#6195	3	66.4364	1609.95	9455.1	7591.53	5619.04	4129.33	10285.3	7591.53	3003.62	2165.13	2	2	1	1	R1
sp|Q09328|MGT5A_HUMAN	Alpha-1,6-mannosylglycoprotein 6-beta-N-acetylglucosaminyltransferase A OS=Homo sapiens GN=MGAT5 PE=2 SV=1	41.57	KTLAVLLDNILQR	[1] GlyGly (K)	2.50281	NS	Stim	0.283203	62.2834	61.52_1609.9538n	1	1	#11527	3	61.5219	1609.95	3986.98	1671.54	632.579	1628.29	4051.59	1671.54	441.696	1156.52	1	0	0	0	R3
sp|Q09328|MGT5A_HUMAN	Alpha-1,6-mannosylglycoprotein 6-beta-N-acetylglucosaminyltransferase A OS=Homo sapiens GN=MGAT5 PE=2 SV=1	33.93	KTLAVLLDNILQR	[1] GlyGly (K)	1.76418	Stim	NS	0.822187	131.413	75.33_1609.9519n	1	1	#17988	3	75.3328	1609.95	17584.3	14443	54502.7	1999.32	92141.8	14443	42891.9	306.946	1	0	1	0	R2
sp|P12814-2|ACTN1_HUMAN	Alpha-actinin-1 OS=Homo sapiens GN=ACTN1	42.74	DLLLDPAWEKQQR	[10] GlyGly (K)	1.39979	NS	Stim	0.545703	88.368	50.74_1724.8870n	0	1	#16007	2	50.7395	1724.89	1449.48	2333.33	2195.52	506.896	1472.97	2333.33	1533.01	360.031	1	0	1	0	R3
sp|P12814-2|ACTN1_HUMAN	Alpha-actinin-1 OS=Homo sapiens GN=ACTN1	26.3	DLLLDPAWEKQQR	[10] GlyGly (K)	1.61914	Stim	NS	0.0635482	16.9709	50.78_1724.8861n	0	1	#1750	3	50.7844	1724.89	22073	20531.7	38630.6	30352.4	22430.7	20531.7	26973.7	21558.3	1	0	1	0	R3
sp|P12814-2|ACTN1_HUMAN	Alpha-actinin-1 OS=Homo sapiens GN=ACTN1	56.12	GVKLVSIGAEEIVDGNVK	[3] GlyGly (K)	1.90601	Stim	NS	0.00476519	6.29301	49.97_1940.0605n	0	1	#11708	3	49.9734	1940.06	2004.67	1833.86	3674.55	3641.72	2037.15	1833.86	2565.74	2586.59	1	1	1	1	R3
sp|P12814-2|ACTN1_HUMAN	Alpha-actinin-1 OS=Homo sapiens GN=ACTN1	68.09	KDDPLTNLNTAFDVAEK	[1] GlyGly (K)	1.12218	Stim	NS	0.192029	7.80815	55.39_2003.9809n	0	1	#9624	3	55.3908	2003.98	4812.45	5008.31	5206.09	5814.56	5235	5008.31	2782.88	3048.75	1	1	0	1	R1
sp|P12814-2|ACTN1_HUMAN	Alpha-actinin-1 OS=Homo sapiens GN=ACTN1	42.28	LDHLAEKFR	[7] GlyGly (K)	1.19381	Stim	NS	0.0632449	5.36767	30.92_1241.6517n	0	2	#5791,#10226	3,4	30.9244	1241.65	2750.42	2967.44	3506.9	3319.16	2794.99	2967.44	2448.68	2357.49	1	1	1	1	R3
sp|P12814-2|ACTN1_HUMAN	Alpha-actinin-1 OS=Homo sapiens GN=ACTN1	31.3	LDHLAEKFR	[7] GlyGly (K)	1.26488	Stim	NS	0.00141058	1.24781	27.89_1241.6513n	0	1	#7714	3	27.8939	1241.65	1449.95	1451.15	1818.59	1850.97	1577.27	1451.15	972.116	970.519	1	1	0	1	R1
sp|P12814-2|ACTN1_HUMAN	Alpha-actinin-1 OS=Homo sapiens GN=ACTN1	31.17	SIVNYKPK	[6] GlyGly (K)	21.0287	Stim	NS	0.00194624	16.1959	25.53_1061.5868n	0	1	#5291	2	25.5283	1061.59	392.795	312.072	6891.87	7930.6	427.284	312.072	3684	4158.25	0	0	1	1	R1
sp|P12814-2|ACTN1_HUMAN	Alpha-actinin-1 OS=Homo sapiens GN=ACTN1	84.75	VQEKCQLEINFNTLQTK	[4] GlyGly (K)|[5] Carbamidomethyl (C)	1.25862	NS	Stim	0.134891	12.7492	47.64_2206.1039n	0	1	#8060	3	47.6388	2206.1	7781.77	6494.74	5554.62	5788.36	8465.04	6494.74	2969.18	3035.01	1	1	0	0	R1
sp|P12814-2|ACTN1_HUMAN	Alpha-actinin-1 OS=Homo sapiens GN=ACTN1	68.28	VQEKCQLEINFNTLQTK	[4] GlyGly (K)|[5] Carbamidomethyl (C)	1.01759	NS	Stim	0.757744	6.95932	46.82_2206.1099n	0	1	#11066	3	46.8167	2206.11	4589.37	4428.75	4213.05	4649.16	4663.73	4428.75	2941.75	3302.14	1	2	0	1	R3
sp|P12814|ACTN1_HUMAN	Alpha-actinin-1 OS=Homo sapiens GN=ACTN1 PE=1 SV=2	29.7	SIVNYKPK	[6] GlyGly (K)	487.55	Stim	NS	0.027779	115.152	26.55_1061.5867n	0	2	#13624,#77856	2,3	26.554	1061.59	17.095	166.967	39666.2	50073.4	89.5779	166.967	31216.1	7687.52	0	0	0	1	R2
sp|P06733|ENOA_HUMAN	Alpha-enolase OS=Homo sapiens GN=ENO1 PE=1 SV=2	36.89	IEEELGSKAK	[8] GlyGly (K)	12.1296	Stim	NS	0.0315619	55.8051	23.55_1216.6304n	0	1	#19042	2	23.548	1216.63	687.313	1583.3	10961.4	16580.1	3601.53	1583.3	8626.31	2545.46	0	0	1	0	R2
tr|E7EPV7|E7EPV7_HUMAN	Alpha-synuclein OS=Homo sapiens GN=SNCA PE=1 SV=1	37.07	AKEGVVAAAEKTK	[11] GlyGly (K)	3.08272	Stim	NS	0.0726822	32.5086	21.75_1414.7775n	0	1	#30116	3	21.7538	1414.78	624.26	966.77	1888.63	3016.07	3271.13	966.77	1486.29	463.043	1	0	0	0	R2
tr|E7EPV7|E7EPV7_HUMAN	Alpha-synuclein OS=Homo sapiens GN=SNCA PE=1 SV=1	38.64	EGVLYVGSKTK	[9] GlyGly (K)	1.32593	Stim	NS	0.0097957	3.5448	27.97_1293.6933n	0	2	#2402,#12755	2,3	27.9701	1293.69	13016	12689.5	16614.7	17469	14158.8	12689.5	8881.25	9159.52	0	1	0	0	R1
tr|E7EPV7|E7EPV7_HUMAN	Alpha-synuclein OS=Homo sapiens GN=SNCA PE=1 SV=1	24.82	TKEGVLYVGSK	[2] GlyGly (K)	1.12528	NS	Stim	0.126458	4.9422	30.70_1293.6936n	0	2	#16348,#10125	2,3	30.6993	1293.69	2307.05	2453.39	2189.14	2041.3	2344.43	2453.39	1528.56	1449.86	0	1	0	0	R3
tr|E7EPV7|E7EPV7_HUMAN	Alpha-synuclein OS=Homo sapiens GN=SNCA PE=1 SV=1	21.15	TKEGVLYVGSK	[2] GlyGly (K)	8.63259	Stim	NS	0.00694535	18.6059	29.48_1293.6944n	0	1	#9026	2	29.4784	1293.69	11921.7	15238.3	101807	132654	62469.7	15238.3	80118.9	20365.7	1	0	0	0	R2
tr|E7EPV7|E7EPV7_HUMAN	Alpha-synuclein OS=Homo sapiens GN=SNCA PE=1 SV=1	41.99	TKEGVVHGVATVAEK	[2] GlyGly (K)	1.44662	NS	Stim	0.114149	18.4674	26.04_1637.8741n	0	1	#5360	3	26.0394	1637.87	4606.83	5061.76	2905.39	3778.16	5011.33	5061.76	1553.06	1981	1	1	1	0	R1
tr|E7EPV7|E7EPV7_HUMAN	Alpha-synuclein OS=Homo sapiens GN=SNCA PE=1 SV=1	20.58	TKEQVTNVGGAVVTGVTAVAQK	[2] GlyGly (K)	13.0876	Stim	NS	0.00509631	22.8831	52.85_2270.2243n	0	1	#43201	3	52.848	2270.22	3068.85	2594.17	43054.1	31061.6	16080.8	2594.17	33882.2	4768.73	0	0	1	0	R2
tr|M0QXM4|M0QXM4_HUMAN	Amino acid transporter OS=Homo sapiens GN=SLC1A5 PE=1 SV=1	33.34	STEPELIQVKSELPLDPLPVPTEEGNPLLK	[10] GlyGly (K)	7.15768	Stim	NS	0.850815	141.421	79.91_3395.8088n	1	1	#41023	3	79.9134	3395.81	1029.28	32.7344	7601.54	0	5393.42	32.7344	5982.17	0	0	0	1	0	R2
sp|Q12904-2|AIMP1_HUMAN	Aminoacyl tRNA synthase complex-interacting multifunctional protein 1 OS=Homo sapiens GN=AIMP1	42.69	AQTMSNSGIK	[10] GlyGly (K)	18.6325	Stim	NS	0.282368	141.421	23.75_1149.5451n	1	1	#14527	2	23.7453	1149.55	897.17	0	14358.7	2357.78	4701.17	0	11299.8	361.978	1	0	1	0	R2
tr|E9PG40|E9PG40_HUMAN	Amyloid beta A4 protein OS=Homo sapiens GN=APP PE=1 SV=1	59.54	HLSKMQQNGYENPTYK	[4] GlyGly (K)|[8] Deamidated (N)	Infinity	NS	Stim	0.0153577	105.747	27.60_2051.9355n	0	1	#16605	3	27.6027	2051.94	2963.27	427.698	0	0	15527.6	427.698	0	0	1	0	0	0	R2
tr|E9PG40|E9PG40_HUMAN	Amyloid beta A4 protein OS=Homo sapiens GN=APP PE=1 SV=1	58.5	HLSKMQQNGYENPTYK	[4] GlyGly (K)|[8] Deamidated (N)	1.59238	Stim	NS	0.015136	7.10036	25.93_2051.9363n	2	2	#3518,#26776	3,4	25.9349	2051.94	15057.3	16649.2	24513.3	25975.4	16379.4	16649.2	13103.4	13619.7	1	1	1	2	R1
tr|E9PG40|E9PG40_HUMAN	Amyloid beta A4 protein OS=Homo sapiens GN=APP PE=1 SV=1	57.34	HLSKMQQNGYENPTYK	[4] GlyGly (K)	1.65168	Stim	NS	0.0339027	13.1851	25.35_2050.9521n	0	2	#34150,#3513	2,3	25.3494	2050.95	14894.5	15186.2	22525.7	27157.9	16202.3	15186.2	12041	14239.7	2	1	1	1	R1
tr|A0A0A0MRG2|A0A0A0MRG2_HUMAN	Amyloid beta A4 protein OS=Homo sapiens GN=APP PE=1 SV=1	49.17	HLSKMQQNGYENPTYK	[4] GlyGly (K)	1.26479	Stim	NS	0.000651871	0.807725	28.56_2050.9546n	2	2	#4673,#9815	3,4	28.561	2050.95	10854.1	10730.8	13625.1	13675.3	11030	10730.8	9513.65	9713.11	1	2	1	1	R3
tr|A0A0A0MRG2|A0A0A0MRG2_HUMAN	Amyloid beta A4 protein OS=Homo sapiens GN=APP PE=1 SV=1	45.47	HLSKMQQNGYENPTYK	[4] GlyGly (K)|[8] Deamidated (N)	1.25322	Stim	NS	0.056464	7.21384	29.15_2051.9391n	2	2	#7809,#14405	3,4	29.1485	2051.94	10834.8	9783.06	13225.6	12613.1	11010.3	9783.06	9234.71	8958.65	1	1	1	2	R3
tr|E9PG40|E9PG40_HUMAN	Amyloid beta A4 protein OS=Homo sapiens GN=APP PE=1 SV=1	22.89	HLSKMQQNGYENPTYK	[4] GlyGly (K)	35.9984	NS	Stim	0.248726	141.421	27.47_2050.9543n	0	1	#26717	3	27.4726	2050.95	5067.57	32483.2	0	1043.12	26554.1	32483.2	0	160.146	1	0	0	0	R2
tr|E9PG40|E9PG40_HUMAN	Amyloid beta A4 protein OS=Homo sapiens GN=APP PE=1 SV=1	21.64	HLSKMQQNGYENPTYK	[4] GlyGly (K)|[8] Deamidated (N)	12.6104	NS	Stim	0.119563	101.996	28.03_2051.9382n	0	1	#24130	3	28.0279	2051.94	9880.04	28567.2	2623.87	424.979	51771.5	28567.2	2064.9	65.245	1	0	0	0	R2
tr|E9PG40|E9PG40_HUMAN	Amyloid beta A4 protein OS=Homo sapiens GN=APP PE=1 SV=1	48.35	MQQNGYENPTYKFFEQMQN	[12] GlyGly (K)	2.23318	Stim	NS	0.00310022	5.0097	61.15_2510.0637n	0	1	#17411	2	61.1452	2510.06	3782.53	4060.35	8997.98	8516.57	4114.65	4060.35	4809.81	4465.5	0	0	1	1	R1
tr|E9PG40|E9PG40_HUMAN	Amyloid beta A4 protein OS=Homo sapiens GN=APP PE=1 SV=1	25.39	MQQNGYENPTYKFFEQMQN	[12] GlyGly (K)	344.132	NS	Stim	0.0905516	141.421	67.79_2510.0643n	0	1	#45914	2	67.7853	2510.06	13620	8653.96	64.725	0	71368.9	8653.96	50.9365	0	1	0	0	0	R2
sp|Q06481-2|APLP2_HUMAN	Amyloid-like protein 2 OS=Homo sapiens GN=APLP2	49.32	MQNHGYENPTYKYLEQMQI	[12] GlyGly (K)	2.54544	NS	Stim	0.0055743	8.91195	53.74_2500.1166n	1	1	#9825	3	53.739	2500.12	9368.64	9961.49	3557.73	4036.28	9520.45	9961.49	2484.18	2866.84	1	1	0	1	R3
sp|Q9Y679-2|AUP1_HUMAN	Ancient ubiquitous protein 1 OS=Homo sapiens GN=AUP1	89.47	VQQLVAKELGQTGTR	[7] GlyGly (K)	1.18383	Stim	NS	0.164137	10.2326	34.37_1740.9464n	2	2	#11706,#2648	2,3	34.3687	1740.95	19618.7	16971.2	20959.3	22356.7	21341.3	16971.2	11203.7	11722.3	2	2	1	2	R1
sp|Q9Y679-2|AUP1_HUMAN	Ancient ubiquitous protein 1 OS=Homo sapiens GN=AUP1	46.61	VQQLVAKELGQTGTR	[7] GlyGly (K)	1.21947	Stim	NS	0.194492	14.2131	36.38_1740.9493n	1	1	#4369	3	36.3813	1740.95	8698.79	10642.6	11423.6	12162.7	8839.75	10642.6	7976.52	8638.72	1	1	2	1	R3
sp|Q9Y679-2|AUP1_HUMAN	Ancient ubiquitous protein 1 OS=Homo sapiens GN=AUP1	43.01	VQQLVAKELGQTGTR	[7] GlyGly (K)	7.61964	Stim	NS	0.0035514	17.0151	37.94_1740.9494n	2	2	#32923,#5957	2,3	37.9447	1740.95	50386.3	50508.2	338142	430638	264025	50508.2	266107	66113.7	1	0	2	1	R2
sp|Q8IZ07|AN13A_HUMAN	Ankyrin repeat domain-containing protein 13A OS=Homo sapiens GN=ANKRD13A PE=1 SV=3	62.55	LTLDLMKPK	[7] GlyGly (K)	1.5447	NS	Stim	0.0173067	7.27981	42.44_1171.6619n	0	2	#2829,#12691	2,3	42.4365	1171.66	15465.4	14657.4	9248.46	10252.3	16823.3	14657.4	4943.7	5375.58	2	2	1	1	R1
sp|Q8IZ07|AN13A_HUMAN	Ankyrin repeat domain-containing protein 13A OS=Homo sapiens GN=ANKRD13A PE=1 SV=3	23.57	LTLDLMKPK	[9] GlyGly (K)	4.12652	Stim	NS	0.00400947	12.5496	46.74_1171.6637n	2	2	#14314,#17796	2,3	46.7442	1171.66	18397.3	17961.5	68360.5	81674.5	96401.7	17961.5	53797.6	12539.1	2	0	0	0	R2
sp|Q8IZ07|AN13A_HUMAN	Ankyrin repeat domain-containing protein 13A OS=Homo sapiens GN=ANKRD13A PE=1 SV=3	43.55	QLEKELQGQNVEAVDPR	[4] GlyGly (K)	4.60975	NS	Stim	0.00236909	9.95728	36.89_2066.0374n	1	1	#11457	3	36.8864	2066.04	5490.18	6321.85	1250.82	1311.58	5972.25	6321.85	668.619	687.703	1	1	0	0	R1
sp|Q8IZ07|AN13A_HUMAN	Ankyrin repeat domain-containing protein 13A OS=Homo sapiens GN=ANKRD13A PE=1 SV=3	40.06	QLEKELQGQNVEAVDPR	[4] GlyGly (K)	6.4515	NS	Stim	0.0932316	77.6671	38.24_2066.0387n	1	1	#11529	3	38.2416	2066.04	2949.67	1822.17	572.928	166.721	2997.46	1822.17	400.045	118.416	1	1	0	0	R3
sp|Q8IZ07|AN13A_HUMAN	Ankyrin repeat domain-containing protein 13A OS=Homo sapiens GN=ANKRD13A PE=1 SV=3	21.9	QLEKELQGQNVEAVDPR	[4] GlyGly (K)	1.07847	NS	Stim	0.700011	18.5076	40.75_2066.0399n	1	1	#15508	3	40.7502	2066.04	19001.9	15108.5	17883.8	13744.6	99569.9	15108.5	14074	2110.14	2	1	0	0	R2
sp|Q8IZ07|AN13A_HUMAN	Ankyrin repeat domain-containing protein 13A OS=Homo sapiens GN=ANKRD13A PE=1 SV=3	83.9	TDKAEVVNGYEAK	[3] GlyGly (K)	1.97212	NS	Stim	0.0123446	10.7533	27.00_1536.7422n	0	2	#5913,#3547	2,3	27.0002	1536.74	17922.8	17682.4	8340.72	9713.52	19496.4	17682.4	4458.48	5093.09	2	2	1	1	R1
sp|Q8IZ07|AN13A_HUMAN	Ankyrin repeat domain-containing protein 13A OS=Homo sapiens GN=ANKRD13A PE=1 SV=3	32.26	TDKAEVVNGYEAK	[3] GlyGly (K)	2.77984	NS	Stim	0.0707442	40.7303	30.23_1536.7439n	2	2	#19862,#5735	2,3	30.2256	1536.74	6203.98	5705.23	2759	1525.14	6304.51	5705.23	1926.46	1083.25	1	1	1	0	R3
sp|Q8IZ07|AN13A_HUMAN	Ankyrin repeat domain-containing protein 13A OS=Homo sapiens GN=ANKRD13A PE=1 SV=3	31.56	TDKAEVVNGYEAK	[3] GlyGly (K)	2.23509	Stim	NS	0.040417	22.0461	28.64_1536.7429n	0	1	#21892	2	28.6374	1536.74	8766.98	7956.46	21602.7	15775.8	45939	7956.46	17000.6	2421.98	1	0	0	0	R2
sp|Q8IZ07|AN13A_HUMAN	Ankyrin repeat domain-containing protein 13A OS=Homo sapiens GN=ANKRD13A PE=1 SV=3	27.6	TDKAEVVNGYEAK	[3] GlyGly (K)	2.91096	Stim	NS	0.00609909	11.8659	28.67_1536.7413n	1	1	#11286	3	28.674	1536.74	13593.6	16083.6	43228.3	43160.9	71230.5	16083.6	34019.3	6626.28	1	0	0	0	R2
sp|Q8IZ07|AN13A_HUMAN	Ankyrin repeat domain-containing protein 13A OS=Homo sapiens GN=ANKRD13A PE=1 SV=3	24.84	TKSGFWGWR	[2] GlyGly (K)	3.52331	NS	Stim	0.00311942	8.01607	40.91_1237.5992n	0	1	#8251	2	40.9098	1237.6	4799.52	4413.57	1233.34	1381.56	5220.94	4413.57	659.272	724.391	1	1	0	0	R1
sp|Q8IZ07|AN13A_HUMAN	Ankyrin repeat domain-containing protein 13A OS=Homo sapiens GN=ANKRD13A PE=1 SV=3	21.42	TKSGFWGWR	[2] GlyGly (K)	2.66469	NS	Stim	0.00143901	5.21954	42.74_1237.5994n	1	1	#8366	3	42.7414	1237.6	2829.41	2627.99	1028.6	1019.45	2875.26	2627.99	718.215	724.082	1	0	0	0	R3
sp|P50995-2|ANX11_HUMAN	Annexin A11 OS=Homo sapiens GN=ANXA11	23.41	DLIKDLK	[4] GlyGly (K)	10.3378	Stim	NS	0.00730414	26.6784	38.09_957.5498n	1	1	#21167	2	38.0889	957.55	3294.93	2938.81	26143.2	38300.1	17265.5	2938.81	20573.8	5880.02	1	0	1	1	R2
sp|Q4KMQ2-2|ANO6_HUMAN	Anoctamin-6 OS=Homo sapiens GN=ANO6	66.75	DMTKNMGVIAER	[4] GlyGly (K)	1.58326	Stim	NS	0.00377066	3.23165	36.73_1477.7019n	2	2	#5830,#10087	2,3	36.7296	1477.7	8861.69	8465.73	13487.9	13945.9	9639.78	8465.73	7209.89	7312.24	2	1	1	1	R1
sp|Q4KMQ2-2|ANO6_HUMAN	Anoctamin-6 OS=Homo sapiens GN=ANO6	33.63	DMTKNMGVIAER	[4] GlyGly (K)	1.01332	NS	Stim	0.38023	1.64212	38.37_1477.7023n	1	1	#11435	3	38.3682	1477.7	1657.54	1696.48	1651.65	1658.3	1684.4	1696.48	1153.26	1177.83	0	0	1	0	R3
sp|Q4KMQ2-2|ANO6_HUMAN	Anoctamin-6 OS=Homo sapiens GN=ANO6	54.53	TPEFEEFNGKPDSLFFNDGQR	[8] Deamidated (N)|[10] GlyGly (K)	1.39233	Stim	NS	0.0978492	15.3951	58.47_2588.1660n	1	1	#7215	3	58.4656	2588.17	5572.05	6933.39	8430.93	8980.76	6061.3	6933.39	4506.7	4708.89	0	1	0	0	R1
sp|Q4KMQ2-2|ANO6_HUMAN	Anoctamin-6 OS=Homo sapiens GN=ANO6	31.28	TPEFEEFNGKPDSLFFNDGQR	[10] GlyGly (K)	3.94832	Stim	NS	0.00258754	9.72483	64.86_2587.1612n	1	1	#21369	3	64.8572	2587.16	28520	24850	103981	106741	149445	24850	81829.5	16387.5	1	0	0	0	R2
sp|Q10567-2|AP1B1_HUMAN	AP-1 complex subunit beta-1 OS=Homo sapiens GN=AP1B1	27.04	KGEIFELK	[1] GlyGly (K)	3.80589	Stim	NS	0.00680314	15.5362	38.30_1076.5872n	1	1	#9273	2	38.2957	1076.59	24682.6	24685.9	83624.8	104266	129337	24685.9	65810	16007.5	0	0	0	1	R2
sp|O43747-2|AP1G1_HUMAN	AP-1 complex subunit gamma-1 OS=Homo sapiens GN=AP1G1	42.65	DLDVSIKR	[7] GlyGly (K)	1.02523	Stim	NS	0.22344	1.6217	31.87_1058.5719n	1	1	#3785	2	31.8707	1058.57	5431.8	5308.64	5458.57	5552.82	5908.74	5308.64	2917.84	2911.51	1	1	1	1	R1
sp|Q9BXS5-2|AP1M1_HUMAN	AP-1 complex subunit mu-1 OS=Homo sapiens GN=AP1M1	48.19	FKTTVGSVK	[2] GlyGly (K)	1.27771	NS	Stim	0.00304842	1.90776	24.39_1079.5976n	1	1	#1967	2	24.3854	1079.6	12535.9	12878.8	9958.71	9932.07	13636.6	12878.8	5323.36	5207.68	1	1	1	1	R1
sp|Q9BXS5-2|AP1M1_HUMAN	AP-1 complex subunit mu-1 OS=Homo sapiens GN=AP1M1	35.72	FKTTVGSVK	[2] GlyGly (K)	6.34438	Stim	NS	0.00630933	19.7812	25.18_1079.5981n	1	1	#3109	2	25.1838	1079.6	22236.2	20472.8	116531	154432	116518	20472.8	91706.1	23709.1	1	1	1	0	R2
sp|Q9BXS5-2|AP1M1_HUMAN	AP-1 complex subunit mu-1 OS=Homo sapiens GN=AP1M1	23.88	IIEKSGYQALPWVR	[4] GlyGly (K)	2.4209	NS	Stim	0.00969181	11.5451	48.36_1772.9562n	0	1	#13805	3	48.3606	1772.96	2450.55	2297.29	900.542	1060.64	2665.72	2297.29	481.378	556.128	1	0	0	0	R1
tr|K7EJL1|K7EJL1_HUMAN	AP-1 complex subunit mu-1 OS=Homo sapiens GN=AP1M1 PE=1 SV=1	42.08	FKTTVGSVK	[2] GlyGly (K)	1.50527	NS	Stim	0.0363597	9.21047	26.95_1079.5983n	2	2	#5411,#4641	2,3	26.952	1079.6	4557.65	5006.8	3383.89	2970.07	4631.5	5006.8	2362.79	2109.54	2	2	1	2	R3
tr|A0A087WU93|A0A087WU93_HUMAN	AP-2 complex subunit beta (Fragment) OS=Homo sapiens GN=AP2B1 PE=1 SV=1	43.24	KGEIFELK	[1] GlyGly (K)	1.82193	NS	Stim	0.0115497	7.15978	35.20_1076.5869n	1	1	#1227	2	35.1965	1076.59	27996	30981.9	16843.8	15527.3	30454.2	30981.9	9003.73	8141.45	2	2	2	1	R1
tr|A0A087WU93|A0A087WU93_HUMAN	AP-2 complex subunit beta (Fragment) OS=Homo sapiens GN=AP2B1 PE=1 SV=1	22.52	KGEIFELK	[1] GlyGly (K)	3.251	NS	Stim	0.0255663	26.8624	37.28_1076.5864n	1	1	#4335	2	37.2788	1076.59	9550.27	10205.4	2461.26	3615.52	9705.02	10205.4	1718.57	2567.98	1	0	0	0	R3
tr|A0A087WY71|A0A087WY71_HUMAN	AP-2 complex subunit mu OS=Homo sapiens GN=AP2M1 PE=1 SV=1	35.08	IVIEKQGK	[5] GlyGly (K)	14.5478	Stim	NS	8.12e-05	3.3654	22.57_1027.6026n	1	1	#7927	2	22.5716	1027.6	2482.55	2501.97	35394.2	37119.8	13008.6	2501.97	27854.1	5698.82	0	1	1	0	R2
sp|P18054|LOX12_HUMAN	Arachidonate 12-lipoxygenase, 12S-type OS=Homo sapiens GN=ALOX12 PE=1 SV=4	60.14	AGALEMALKR	[9] GlyGly (K)	7.11372	NS	Stim	0.00726436	22.972	34.52_1172.6327n	0	1	#7698	2	34.5204	1172.63	4842.83	5268.42	826.127	595.245	5268.05	5268.42	441.601	312.105	1	1	0	0	R1
sp|P18054|LOX12_HUMAN	Arachidonate 12-lipoxygenase, 12S-type OS=Homo sapiens GN=ALOX12 PE=1 SV=4	53.61	AGALEMALKR	[9] GlyGly (K)	6.07699	NS	Stim	0.0113806	24.1387	36.64_1172.6343n	2	2	#8388,#3952	2,3	36.637	1172.63	10895.7	13092.1	2310.53	1636.78	11072.3	13092.1	1613.32	1162.55	1	1	0	0	R3
sp|P18054|LOX12_HUMAN	Arachidonate 12-lipoxygenase, 12S-type OS=Homo sapiens GN=ALOX12 PE=1 SV=4	47.93	AGALEMALKR	[6] Oxidation (M)|[9] GlyGly (K)	6.14307	NS	Stim	0.00192583	8.66591	28.87_1188.6280n	0	1	#8268	2	28.8736	1188.63	7352.44	8312.33	1210.09	1339.91	7998.01	8312.33	646.843	702.553	1	2	0	0	R1
sp|P18054|LOX12_HUMAN	Arachidonate 12-lipoxygenase, 12S-type OS=Homo sapiens GN=ALOX12 PE=1 SV=4	40.68	AGALEMALKR	[6] Oxidation (M)|[9] GlyGly (K)	4.66898	NS	Stim	0.0182971	29.8644	31.90_1188.6284n	0	1	#11552	3	31.9	1188.63	1747.08	1767.37	455.838	296.884	1775.39	1767.37	318.288	210.866	1	0	0	0	R3
sp|P18054|LOX12_HUMAN	Arachidonate 12-lipoxygenase, 12S-type OS=Homo sapiens GN=ALOX12 PE=1 SV=4	40.63	AGALEMALKR	[6] Oxidation (M)|[9] GlyGly (K)	1.88126	Stim	NS	0.0539569	17.2808	30.85_1188.6276n	0	1	#12346	3	30.8452	1188.63	11804.4	9233.66	17960.7	21617.4	61855	9233.66	14134.5	3318.81	1	1	0	0	R2
sp|P18054|LOX12_HUMAN	Arachidonate 12-lipoxygenase, 12S-type OS=Homo sapiens GN=ALOX12 PE=1 SV=4	37.46	AGALEMALKR	[6] Oxidation (M)|[9] GlyGly (K)	6.63698	NS	Stim	0.0137796	29.5143	32.10_1188.6278n	0	1	#7285	3	32.1037	1188.63	1343.74	2052.53	272.951	238.767	1365.51	2052.53	190.587	169.588	0	1	0	0	R3
sp|P18054|LOX12_HUMAN	Arachidonate 12-lipoxygenase, 12S-type OS=Homo sapiens GN=ALOX12 PE=1 SV=4	34.82	AGALEMALKR	[9] GlyGly (K)	2.93154	Stim	NS	0.00214311	6.62665	37.90_1172.6336n	2	2	#15172,#11941	2,3	37.8952	1172.63	31924.9	30867.2	87726.2	96351.6	167287	30867.2	69037.7	14792.4	1	0	1	0	R2
sp|P18054|LOX12_HUMAN	Arachidonate 12-lipoxygenase, 12S-type OS=Homo sapiens GN=ALOX12 PE=1 SV=4	25.86	AGALEMALKR	[6] Oxidation (M)|[9] GlyGly (K)	1.22998	Stim	NS	0.456792	36.4533	31.03_1188.6280n	0	1	#66413	2	31.03	1188.63	800.054	472.131	777.619	787.141	4192.29	472.131	611.961	120.846	1	0	0	0	R2
sp|P18054|LOX12_HUMAN	Arachidonate 12-lipoxygenase, 12S-type OS=Homo sapiens GN=ALOX12 PE=1 SV=4	25.15	AGALEMALKR	[6] Oxidation (M)|[9] GlyGly (K)	1.67792	Stim	NS	0.0705466	14.6897	30.84_1188.6293n	0	1	#19694	2	30.8353	1188.63	9320.5	7615.19	15684.2	12732.5	48839.5	7615.19	12343	1954.76	0	1	1	0	R2
sp|P18054|LOX12_HUMAN	Arachidonate 12-lipoxygenase, 12S-type OS=Homo sapiens GN=ALOX12 PE=1 SV=4	20.36	AGALEMALKR	[6] Oxidation (M)|[9] GlyGly (K)	2.07968	Stim	NS	0.443893	72.5586	31.19_1188.6280n	0	1	#15160	3	31.1896	1188.63	2977.69	6699.65	4899.96	15225.8	15603.1	6699.65	3856.11	2337.55	0	1	0	0	R2
sp|P18054|LOX12_HUMAN	Arachidonate 12-lipoxygenase, 12S-type OS=Homo sapiens GN=ALOX12 PE=1 SV=4	52.22	GEKQYLAAPLVMLK	[3] GlyGly (K)	3.50688	Stim	NS	0.00339103	9.40761	50.83_1673.9188n	0	1	#10208	2	50.8323	1673.92	1325.25	1247.55	4811.36	4211.17	1346.73	1247.55	3359.52	2991.05	1	1	1	1	R3
sp|P18054|LOX12_HUMAN	Arachidonate 12-lipoxygenase, 12S-type OS=Homo sapiens GN=ALOX12 PE=1 SV=4	49.25	GEKQYLAAPLVMLK	[3] GlyGly (K)	1.35865	NS	Stim	0.115207	12.2288	53.00_1673.9169n	2	2	#7437,#2598	2,3	53.0003	1673.92	20203.6	23463.7	17459.7	14680.5	21977.6	23463.7	9332.96	7697.43	2	3	2	2	R1
sp|P18054|LOX12_HUMAN	Arachidonate 12-lipoxygenase, 12S-type OS=Homo sapiens GN=ALOX12 PE=1 SV=4	38.6	GEKQYLAAPLVMLK	[3] GlyGly (K)	2.03164	Stim	NS	0.00805797	7.14981	50.83_1673.9190n	1	1	#1915	3	50.8323	1673.92	13467.3	14563.9	29914.2	27035.1	13685.5	14563.9	20887.5	19202.1	1	1	1	1	R3
sp|P18054|LOX12_HUMAN	Arachidonate 12-lipoxygenase, 12S-type OS=Homo sapiens GN=ALOX12 PE=1 SV=4	30.83	GEKQYLAAPLVMLK	[3] GlyGly (K)	4.12503	Stim	NS	0.0286396	31.0693	59.21_1673.9187n	0	1	#32890	2	59.2144	1673.92	6573.44	7902.39	36415.9	23297.3	34444.9	7902.39	28658.1	3576.72	1	0	0	0	R2
sp|P18054|LOX12_HUMAN	Arachidonate 12-lipoxygenase, 12S-type OS=Homo sapiens GN=ALOX12 PE=1 SV=4	30.29	GEKQYLAAPLVMLK	[3] GlyGly (K)	5.91259	Stim	NS	0.0764574	69.3439	59.25_1673.9178n	1	1	#11817	3	59.2473	1673.92	7132.3	20855.9	69966.4	95516.5	37373.3	20855.9	55061.3	14664.2	1	0	0	0	R2
sp|P18054|LOX12_HUMAN	Arachidonate 12-lipoxygenase, 12S-type OS=Homo sapiens GN=ALOX12 PE=1 SV=4	44.08	LEKEITAR	[3] GlyGly (K)	51.774	Stim	NS	0.000325777	9.435	23.54_1072.5878n	0	2	#23228,#31175	2,3	23.5382	1072.59	282.503	296.787	13995.6	15996.5	1480.32	296.787	11014.1	2455.87	0	0	1	0	R2
sp|P18054|LOX12_HUMAN	Arachidonate 12-lipoxygenase, 12S-type OS=Homo sapiens GN=ALOX12 PE=1 SV=4	45.6	TDLEKLEKEITAR	[8] GlyGly (K)	2.10029	Stim	NS	0.00427274	6.86217	47.34_1658.8819n	1	1	#4903	3	47.3387	1658.88	5406.89	5423.62	10821.7	11925.5	5881.64	5423.62	5784.68	6252.89	1	1	2	2	R1
sp|P18054|LOX12_HUMAN	Arachidonate 12-lipoxygenase, 12S-type OS=Homo sapiens GN=ALOX12 PE=1 SV=4	32.46	YFSGPKPK	[6] GlyGly (K)	9.09257	Stim	NS	0.00255448	15.4942	22.46_1036.5342n	0	1	#3041	2	22.4576	1036.53	858.53	1069.8	8578.54	8954.92	933.912	1069.8	4585.6	4695.33	0	0	1	1	R1
sp|P18054|LOX12_HUMAN	Arachidonate 12-lipoxygenase, 12S-type OS=Homo sapiens GN=ALOX12 PE=1 SV=4	30.96	YFSGPKPK	[6] GlyGly (K)	67.9409	Stim	NS	0.000280756	9.35899	22.97_1036.5354n	0	1	#6212	2	22.9704	1036.54	1254.6	1194.53	77692.4	88704.2	6574.13	1194.53	61141.5	13618.3	0	0	1	0	R2
tr|B1AHE4|B1AHE4_HUMAN	Ataxin-10 (Fragment) OS=Homo sapiens GN=ATXN10 PE=1 SV=1	55.15	ITSDEPLTKDDIPVFLR	[9] GlyGly (K)	3.54397	Stim	NS	0.00177384	7.04137	56.10_2072.0796n	1	1	#6785	3	56.1022	2072.08	3041.78	3360.55	11127	11562.7	3091.07	3360.55	7769.39	8212.6	1	0	1	1	R3
tr|A0A0A0MS38|A0A0A0MS38_HUMAN	Ataxin-3 OS=Homo sapiens GN=ATXN3 PE=1 SV=1	31.8	LIGEELAQLKEQR	[10] GlyGly (K)	1.33355	Stim	NS	0.109013	12.3263	45.90_1639.8920n	1	1	#6470	3	45.9039	1639.89	3802.42	4528.55	5236.86	5872.87	3864.03	4528.55	3656.62	4171.3	1	1	1	1	R3
tr|A0A087WXY4|A0A087WXY4_HUMAN	Ataxin-3 OS=Homo sapiens GN=ATXN3 PE=1 SV=1	26.38	LIGEELAQLKEQR	[10] GlyGly (K)	1.85647	NS	Stim	0.0163017	8.09648	46.40_1639.8896n	1	1	#5282	3	46.4006	1639.89	6297.2	7040.55	3386.57	3797.89	6850.12	7040.55	1810.27	1991.35	1	0	0	0	R1
tr|A0A0A0MS38|A0A0A0MS38_HUMAN	Ataxin-3 OS=Homo sapiens GN=ATXN3 PE=1 SV=1	22.54	TEGKK	[4] GlyGly (K)	1.09939	Stim	NS	0.369536	9.80964	32.85_675.3597n	2	2	#6812,#687	1,2	32.8533	675.36	19149.9	20825.6	23498.5	20450	19460.2	20825.6	16407.7	14525	1	1	1	1	R3
tr|H0Y3H2|H0Y3H2_HUMAN	ATP-binding cassette sub-family A member 3 OS=Homo sapiens GN=ABCA3 PE=1 SV=1	31.13	AVAGKEEEDSDPEKALR	[5] GlyGly (K)|[14] GlyGly (K)	1.05483	Stim	NS	0.462774	6.29545	29.27_2070.9826n	2	2	#12043,#10419	3,4	29.2673	2070.98	3803.33	4157.72	4364.32	4033.25	3864.95	4157.72	3047.37	2864.68	1	1	0	0	R3
tr|H7BXK9|H7BXK9_HUMAN	ATP-binding cassette sub-family B member 6, mitochondrial (Fragment) OS=Homo sapiens GN=ABCB6 PE=1 SV=1	56.83	EAIIKYQGLEWK	[5] GlyGly (K)	1.18523	Stim	NS	0.373196	15.2619	47.27_1590.8433n	1	1	#18803	2	47.2728	1590.84	1937.95	2376.45	2832.7	2280.86	1969.35	2376.45	1977.93	1620.02	1	1	0	1	R3
tr|H7BXK9|H7BXK9_HUMAN	ATP-binding cassette sub-family B member 6, mitochondrial (Fragment) OS=Homo sapiens GN=ABCB6 PE=1 SV=1	34.14	EAIIKYQGLEWK	[5] GlyGly (K)	1.24445	NS	Stim	0.0692854	8.39438	47.27_1590.8415n	1	1	#4564	3	47.2728	1590.84	7797.66	8781.77	6729.17	6593.58	7924.02	8781.77	4698.62	4683.2	1	1	1	1	R3
sp|P17858|PFKAL_HUMAN	ATP-dependent 6-phosphofructokinase, liver type OS=Homo sapiens GN=PFKL PE=1 SV=6	32.21	NYGTKLGVK	[5] GlyGly (K)	9.71222	Stim	NS	0.0203406	45.9716	26.19_1092.5925n	0	1	#14802	2	26.1853	1092.59	577.968	1134.7	8368.62	8265.22	3028.56	1134.7	6585.84	1268.92	0	0	1	0	R2
sp|Q01813-2|PFKAP_HUMAN	ATP-dependent 6-phosphofructokinase, platelet type OS=Homo sapiens GN=PFKP	53.33	NFGTKISAR	[5] GlyGly (K)	1.12681	NS	Stim	0.191895	6.28375	25.27_1106.5827n	1	1	#6851	2	25.2678	1106.58	2339.05	2140.03	2071.88	1903.12	2544.43	2140.03	1107.51	997.862	1	1	0	0	R1
sp|Q01813|PFKAP_HUMAN	ATP-dependent 6-phosphofructokinase, platelet type OS=Homo sapiens GN=PFKP PE=1 SV=2	41.82	NFGTKISAR	[5] GlyGly (K)	6.25302	Stim	NS	0.00932833	21.138	26.21_1106.5834n	1	1	#9019	2	26.2064	1106.58	7656.77	5665.52	37639.4	45665.2	40121.5	5665.52	29621	7010.75	1	0	1	1	R2
tr|C9J0M4|C9J0M4_HUMAN	B-cell receptor-associated protein 31 (Fragment) OS=Homo sapiens GN=BCAP31 PE=1 SV=1	48.46	GAAVDGGKLDVGNAEVK	[8] GlyGly (K)	1.2118	NS	Stim	0.0462192	5.60082	33.31_1712.8699n	2	2	#18984,#6948	2,3	33.3088	1712.87	7033.93	6804.86	5483.86	5936.13	7651.54	6804.86	2931.36	3112.49	1	1	1	0	R1
tr|C9J0M4|C9J0M4_HUMAN	B-cell receptor-associated protein 31 (Fragment) OS=Homo sapiens GN=BCAP31 PE=1 SV=1	54.95	KGAAVDGGKLDVGNAEVK	[1] GlyGly (K)	1.1765	NS	Stim	0.0870528	7.02891	28.19_1840.9658n	1	1	#6623	3	28.1886	1840.97	4558.51	4430.71	4010.19	3630.44	4958.76	4430.71	2143.62	1903.55	1	1	0	0	R1
sp|Q9NR09|BIRC6_HUMAN	Baculoviral IAP repeat-containing protein 6 OS=Homo sapiens GN=BIRC6 PE=1 SV=2	84.89	GSSYKLLVEQAK	[5] GlyGly (K)	2.70091	NS	Stim	0.00494931	9.62328	35.20_1435.7679n	2	2	#349,#1243	2,3	35.1965	1435.77	248988	285348	100501	97334.6	270850	285348	53722	51035.5	5	5	4	3	R1
sp|Q9NR09|BIRC6_HUMAN	Baculoviral IAP repeat-containing protein 6 OS=Homo sapiens GN=BIRC6 PE=1 SV=2	70.94	GSSYKLLVEQAK	[5] GlyGly (K)|[10] Deamidated (Q)	3.67876	NS	Stim	0.00196118	8.14724	37.51_1436.7525n	1	1	#6054	2	37.5072	1436.75	10937	12274.2	3149.66	3159.84	11897.3	12274.2	1683.63	1656.8	2	1	0	0	R1
sp|Q9NR09|BIRC6_HUMAN	Baculoviral IAP repeat-containing protein 6 OS=Homo sapiens GN=BIRC6 PE=1 SV=2	64.52	GSSYKLLVEQAK	[5] GlyGly (K)	4.94615	NS	Stim	0.000544079	4.62078	36.98_1435.7681n	2	2	#1357,#725	2,3	36.9757	1435.77	191045	184291	36702.6	39182	194141	184291	25627.4	27829.6	2	2	2	1	R3
sp|Q9NR09|BIRC6_HUMAN	Baculoviral IAP repeat-containing protein 6 OS=Homo sapiens GN=BIRC6 PE=1 SV=2	52.75	GSSYKLLVEQAK	[5] GlyGly (K)	1.38874	NS	Stim	0.0179517	6.28444	38.68_1435.7676n	2	2	#2986,#8295	2,3	38.6784	1435.77	320546	350360	241623	241483	1.67967e+06	350360	190150	37073.7	1	1	1	0	R2
sp|Q9Y2J2|E41L3_HUMAN	Band 4.1-like protein 3 OS=Homo sapiens GN=EPB41L3 PE=1 SV=2	35.22	SPLKIVK	[4] GlyGly (K)	47.9006	Stim	NS	0.0213434	75.875	25.76_897.5645n	1	1	#10841	2	25.7608	897.564	64.2757	19.3884	1948.56	2059	69.9194	19.3884	1041.59	1079.6	0	0	1	1	R1
tr|Q5QP56|Q5QP56_HUMAN	Bcl-2-like protein 1 (Fragment) OS=Homo sapiens GN=BCL2L1 PE=1 SV=1	39.6	EVIPMAAVKQALR	[9] GlyGly (K)	1.00531	NS	Stim	0.936342	13.1714	49.80_1538.8628n	1	1	#5986	3	49.7992	1538.86	4448.61	4142.89	3875.09	4671.04	4520.7	4142.89	2705.77	3317.68	1	1	1	0	R3
tr|Q5QP56|Q5QP56_HUMAN	Bcl-2-like protein 1 (Fragment) OS=Homo sapiens GN=BCL2L1 PE=1 SV=1	38.57	EVIPMAAVKQALR	[9] GlyGly (K)	2.10344	NS	Stim	0.00215162	4.85276	51.74_1538.8600n	2	2	#18738,#3963	2,3	51.7355	1538.86	11380.3	12189.1	5622.94	5582.18	12379.5	12189.1	3005.7	2926.9	1	1	0	1	R1
tr|J3KN59|J3KN59_HUMAN	BCL2/adenovirus E1B 19 kDa protein-interacting protein 2 OS=Homo sapiens GN=BNIP2 PE=1 SV=1	52.14	TLLAVTRPFISSKFSQK	[13] GlyGly (K)	1.10104	NS	Stim	0.48681	13.0567	47.05_2036.1438n	2	2	#5206,#7109	3,4	47.0472	2036.14	18031.4	21699.5	16939.7	19145.1	18323.6	21699.5	11828.1	13598.1	1	1	1	1	R3
tr|J3KN59|J3KN59_HUMAN	BCL2/adenovirus E1B 19 kDa protein-interacting protein 2 OS=Homo sapiens GN=BNIP2 PE=1 SV=1	44.51	TLLAVTRPFISSKFSQK	[13] GlyGly (K)	2.35387	NS	Stim	0.289174	86.18	47.89_2036.1428n	1	1	#7435	3	47.8915	2036.14	8468.79	5377.3	4733.41	1148.85	9212.39	5377.3	2530.21	602.377	1	2	0	0	R1
tr|J3KN59|J3KN59_HUMAN	BCL2/adenovirus E1B 19 kDa protein-interacting protein 2 OS=Homo sapiens GN=BNIP2 PE=1 SV=1	22.6	TLLAVTRPFISSKFSQK	[16] Deamidated (Q)|[17] GlyGly (K)	2.1701	NS	Stim	0.565768	138.023	54.01_2037.1457n	1	1	#14746	3	54.0148	2037.15	16351.6	1500.1	8127.37	98.8517	85682.6	1500.1	6395.98	15.1762	1	0	0	0	R2
sp|Q9NYM9|BET1L_HUMAN	BET1-like protein OS=Homo sapiens GN=BET1L PE=1 SV=1	41.55	LKSLALDIDRDAEDQNR	[2] GlyGly (K)	1.60196	NS	Stim	0.0244909	8.50035	38.69_2085.0441n	2	2	#5685,#12456	3,4	38.6899	2085.04	14100.1	12501.2	8674.15	7931.28	15338.1	12501.2	4636.71	4158.61	1	2	0	0	R1
sp|Q9NYM9|BET1L_HUMAN	BET1-like protein OS=Homo sapiens GN=BET1L PE=1 SV=1	75.92	MADSLASKVTR	[8] GlyGly (K)	1.2127	Stim	NS	0.0333743	4.45265	29.57_1291.6551n	2	2	#3993,#2557	2,3	29.5743	1291.66	12763.1	11983.9	15273.3	14737.4	13883.7	11983.9	8164.22	7727.28	2	1	1	1	R1
sp|Q9NYM9|BET1L_HUMAN	BET1-like protein OS=Homo sapiens GN=BET1L PE=1 SV=1	53.96	MADSLASKVTR	[1] Oxidation (M)|[8] GlyGly (K)	1.48029	NS	Stim	0.0463529	11.2268	26.41_1307.6520n	0	1	#11398	2	26.4072	1307.65	2028.01	2377.76	1435.93	1540.36	2206.07	2377.76	767.565	807.655	1	1	0	0	R1
sp|Q9NYM9|BET1L_HUMAN	BET1-like protein OS=Homo sapiens GN=BET1L PE=1 SV=1	48.16	MADSLASKVTR	[8] GlyGly (K)	8.12603	Stim	NS	0.01247	24.0596	31.88_1291.6563n	2	2	#12702,#7059	2,3	31.8811	1291.66	21355.8	30111.9	175467	242761	111905	30111.9	138087	37269.9	1	1	1	0	R2
sp|Q9NYM9|BET1L_HUMAN	BET1-like protein OS=Homo sapiens GN=BET1L PE=1 SV=1	68.15	YLDGMDSDFTSMTSLLTGSVKR	[21] GlyGly (K)	2.73936	NS	Stim	0.197149	59.3054	71.87_2537.1753n	1	1	#22404	3	71.8744	2537.18	4773.48	1952.8	1466.82	988.608	5192.61	1952.8	784.077	518.357	1	1	0	0	R1
sp|Q9NYM9|BET1L_HUMAN	BET1-like protein OS=Homo sapiens GN=BET1L PE=1 SV=1	64.6	YLDGMDSDFTSMTSLLTGSVKR	[21] GlyGly (K)	4.14714	NS	Stim	0.0610953	40.5807	66.21_2537.1836n	1	1	#13279	3	66.2069	2537.18	7335.96	4064.59	1087.71	1661.31	7454.83	4064.59	759.488	1179.97	1	1	0	0	R3
sp|Q9NYM9|BET1L_HUMAN	BET1-like protein OS=Homo sapiens GN=BET1L PE=1 SV=1	54.47	YLDGMDSDFTSMTSLLTGSVKR	[5] Oxidation (M)|[21] GlyGly (K)	34.4603	NS	Stim	0.161945	141.421	61.52_2553.1791n	1	1	#21907	3	61.5219	2553.18	1099.12	1115.54	0	64.267	1116.93	1115.54	0	45.6466	1	1	0	0	R3
sp|Q9NYM9|BET1L_HUMAN	BET1-like protein OS=Homo sapiens GN=BET1L PE=1 SV=1	53.1	YLDGMDSDFTSMTSLLTGSVKR	[21] GlyGly (K)	2.39252	Stim	NS	0.583363	104.113	79.61_2537.1794n	1	1	#18401	3	79.6075	2537.18	11494.3	1862.09	27740.2	4215.07	60230.1	1862.09	21830.7	647.118	1	0	1	0	R2
sp|Q9NYM9|BET1L_HUMAN	BET1-like protein OS=Homo sapiens GN=BET1L PE=1 SV=1	26.67	YLDGMDSDFTSMTSLLTGSVKR	[5] Oxidation (M)|[21] GlyGly (K)	1.58438	NS	Stim	0.0437967	10.7959	65.55_2553.1693n	0	1	#30909	3	65.5462	2553.17	1903.19	1674.18	1215.13	1042.77	2070.3	1674.18	649.54	546.754	1	0	0	0	R1
sp|Q07812-2|BAX_HUMAN	Beta of Apoptosis regulator BAX OS=Homo sapiens GN=BAX	83.93	MGGEAPELALDPVPQDASTKK	[21] GlyGly (K)	2.17307	NS	Stim	0.0225878	15.7469	46.22_2267.1115n	1	1	#10574	3	46.2201	2267.11	4239.49	5301.9	2113.87	2276.88	4611.73	5301.9	1129.95	1193.84	1	1	0	0	R1
sp|Q07812-2|BAX_HUMAN	Beta of Apoptosis regulator BAX OS=Homo sapiens GN=BAX	34	MGGEAPELALDPVPQDASTKK	[21] GlyGly (K)	1.53729	NS	Stim	0.312032	46.5821	45.58_2267.1150n	1	1	#18494	3	45.577	2267.11	1422.92	1143.64	1109.72	559.805	1445.97	1143.64	774.86	397.61	1	0	0	1	R3
sp|P13929-2|ENOB_HUMAN	Beta-enolase OS=Homo sapiens GN=ENO3	25.87	KFRNPK	[1] GlyGly (K)|[4] Deamidated (N)	1.33573	NS	Stim	0.0990336	11.8904	47.22_903.4963n	1	1	#5798	2	47.2242	903.496	4594.3	5103.38	3324.89	3935.31	4997.7	5103.38	1777.3	2063.4	1	0	0	0	R1
sp|Q9HBI1-2|PARVB_HUMAN	Beta-parvin OS=Homo sapiens GN=PARVB	62.86	DAFDTLFDHAPDKLSVVK	[18] GlyGly (K)	1.03956	NS	Stim	0.753235	18.4571	56.84_2131.0612n	1	1	#5156	3	56.8357	2131.06	7117.33	7004.91	5905.93	7678.9	7232.66	7004.91	4123.79	5454.06	1	0	1	0	R3
sp|Q9HBI1-3|PARVB_HUMAN	Beta-parvin OS=Homo sapiens GN=PARVB	24.38	DAFDTLFDHAPDKLSVVK	[18] GlyGly (K)	5.84904	Stim	NS	0.0138252	27.272	66.39_2131.0596n	0	1	#21478	3	66.3936	2131.06	13281.2	11515	86501	58532.5	69593.4	11515	68073.6	8986.2	1	0	1	0	R2
sp|Q9HBI1-2|PARVB_HUMAN	Beta-parvin OS=Homo sapiens GN=PARVB	63.47	IIVKQLEEDLYDGQVLQK	[4] GlyGly (K)	1.5017	NS	Stim	0.442224	58.939	56.02_2244.2020n	0	1	#9964	3	56.0151	2244.2	4723.65	2975.37	1495.1	3631.79	4800.19	2975.37	1043.95	2579.53	1	1	0	1	R3
sp|Q9HBI1-3|PARVB_HUMAN	Beta-parvin OS=Homo sapiens GN=PARVB	40.46	IIVKQLEEDLYDGQVLQK	[4] GlyGly (K)	3.26057	Stim	NS	0.655607	116.931	66.43_2244.2009n	0	1	#28235	3	66.4265	2244.2	15413.9	11897.8	81340.9	7710.65	80768.7	11897.8	64012.7	1183.78	1	1	2	0	R2
sp|O75688-3|PPM1B_HUMAN	Beta-X of Protein phosphatase 1B OS=Homo sapiens GN=PPM1B	103.73	ESDGASDEAEESGSQGKLVEALR	[17] GlyGly (K)	2.00104	NS	Stim	0.199551	39.8379	42.07_2477.1195n	1	1	#15251	3	42.0657	2477.12	3975.95	2473.12	1157.5	2065.37	4040.38	2473.12	808.22	1466.96	1	1	0	1	R3
sp|P07814|SYEP_HUMAN	Bifunctional glutamate/proline--tRNA ligase OS=Homo sapiens GN=EPRS PE=1 SV=5	50.84	SGKTELAEPIAIRPTSETVMYPAYAK	[3] GlyGly (K)	1.28086	NS	Stim	0.0979978	11.8732	48.84_2936.4946n	1	1	#8467	4	48.8445	2936.49	7576.54	7754.36	6487.07	5482.17	8241.79	7754.36	3467.62	2874.47	1	1	0	0	R1
tr|G8JLQ3|G8JLQ3_HUMAN	Biogenesis of lysosome-related organelles complex 1 subunit 1 OS=Homo sapiens GN=BLOC1S1 PE=1 SV=1	29.01	TIATALEYVYKGQLQSAPS	[11] GlyGly (K)	4.33179	NS	Stim	0.00830374	18.4514	60.65_2153.1031n	1	1	#14554	3	60.6482	2153.1	2179.74	2042.89	550.991	423.808	2215.06	2042.89	384.728	301.016	1	1	0	0	R3
tr|G8JLQ3|G8JLQ3_HUMAN	Biogenesis of lysosome-related organelles complex 1 subunit 1 OS=Homo sapiens GN=BLOC1S1 PE=1 SV=1	26.65	TIATALEYVYKGQLQSAPS	[11] GlyGly (K)	1.6064	NS	Stim	0.122827	26.2616	64.35_2153.0995n	1	1	#17760	2	64.3494	2153.1	5057.66	5359.73	3844.58	2640.35	5501.74	5359.73	2055.09	1384.41	1	0	0	0	R1
tr|A0A087X188|A0A087X188_HUMAN	Bridging integrator 2 OS=Homo sapiens GN=BIN2 PE=1 SV=1	44.48	AKSQEEVLPSSTTPSPGGALSPSGQPSSSATEVVLR	[2] GlyGly (K)|[25] Deamidated (Q)	1.71919	Stim	NS	0.342919	46.3724	48.09_3652.8267n	0	1	#16957	3	48.0926	3652.83	2567.59	1299.54	2369.65	4278.69	2609.19	1299.54	1654.6	3039.01	0	0	0	1	R3
tr|A0A087X188|A0A087X188_HUMAN	Bridging integrator 2 OS=Homo sapiens GN=BIN2 PE=1 SV=1	30.47	AKSQEEVLPSSTTPSPGGALSPSGQPSSSATEVVLR	[2] GlyGly (K)	14.7801	Stim	NS	0.0600841	89.1886	56.19_3651.8235n	0	1	#40383	3	56.1918	3651.82	3229.01	14256.2	111967	146466	16920	14256.2	88114.2	22486.2	0	0	1	1	R2
tr|A0A087X188|A0A087X188_HUMAN	Bridging integrator 2 OS=Homo sapiens GN=BIN2 PE=1 SV=1	25.83	AKSQEEVLPSSTTPSPGGALSPSGQPSSSATEVVLR	[2] GlyGly (K)|[25] Deamidated (Q)	19.5695	Stim	NS	0.786558	141.421	56.21_3652.8253n	0	1	#26338	3	56.2142	3652.83	1494.83	408.079	37239	0	7832.93	408.079	29305.9	0	1	0	0	0	R2
tr|A0A087X188|A0A087X188_HUMAN	Bridging integrator 2 OS=Homo sapiens GN=BIN2 PE=1 SV=1	25.08	LGKAVETK	[3] GlyGly (K)	15.0669	Stim	NS	0.0164201	48.1066	20.27_958.5449n	0	2	#35933,#73096	2,3	20.2702	958.545	284.65	578.141	6097.42	6902.15	1491.57	578.141	4798.48	1059.65	1	0	2	0	R2
tr|A0A087X188|A0A087X188_HUMAN	Bridging integrator 2 OS=Homo sapiens GN=BIN2 PE=1 SV=1	31.97	VFVVKGLSSSSR	[5] GlyGly (K)	2.91188	Stim	NS	0.00384593	9.36055	34.59_1378.7560n	0	1	#4328	3	34.5927	1378.76	2945.96	2930.56	7989.57	9122.18	3204.63	2930.56	4270.77	4783.03	1	1	1	1	R1
tr|A0A087X188|A0A087X188_HUMAN	Bridging integrator 2 OS=Homo sapiens GN=BIN2 PE=1 SV=1	24.29	VFVVKGLSSSSR	[5] GlyGly (K)	23.7643	Stim	NS	0.00248653	19.9011	38.10_1378.7576n	2	2	#18166,#5321	2,3	38.0966	1378.76	18801.9	16354.1	358945	476512	98522.3	16354.1	282478	73156.5	1	0	2	1	R2
tr|F5GWA4|F5GWA4_HUMAN	BTB/POZ domain-containing adapter for CUL3-mediated RhoA degradation protein 3 OS=Homo sapiens GN=KCTD10 PE=1 SV=1	33.12	GTSPSSKYVK	[7] GlyGly (K)	4.58549	Stim	NS	0.0730063	54.132	21.12_1166.5939n	1	1	#8986	2	21.1245	1166.59	3944.73	4770.01	12332.6	27628.7	20670.4	4770.01	9705.4	4241.7	0	0	1	0	R2
tr|F5GWA4|F5GWA4_HUMAN	BTB/POZ domain-containing adapter for CUL3-mediated RhoA degradation protein 3 OS=Homo sapiens GN=KCTD10 PE=1 SV=1	29.63	TTSFKGTSPSSK	[5] GlyGly (K)	1.1717	Stim	NS	0.445401	24.0627	21.11_1340.6585n	1	1	#21441	2	21.11	1340.66	2385.79	3364.13	3168.51	3568.65	12501.5	3364.13	2493.51	547.877	1	0	1	0	R2
tr|F5H2F4|F5H2F4_HUMAN	C-1-tetrahydrofolate synthase, cytoplasmic OS=Homo sapiens GN=MTHFD1 PE=1 SV=1	26.86	LGKMVVASSK	[3] GlyGly (K)	1.27607	Stim	NS	0.0335999	6.00283	24.42_1132.6270n	1	1	#10007	2	24.4247	1132.63	1204.54	1311.33	1576.9	1633.54	1310.31	1311.33	842.923	856.516	0	1	0	0	R1
tr|A0A087WY48|A0A087WY48_HUMAN	C-Maf-inducing protein OS=Homo sapiens GN=CMIP PE=1 SV=1	20.54	KVLSNPSR	[1] GlyGly (K)	27.3859	Stim	NS	0.00540967	31.6957	20.42_1013.5626n	0	1	#60852	2	20.4216	1013.56	113.067	95.6782	2217.73	3498.97	592.474	95.6782	1745.28	537.179	0	0	1	0	R2
sp|P61073-2|CXCR4_HUMAN	C-X-C chemokine receptor type 4 OS=Homo sapiens GN=CXCR4	42.67	FKTSAQHALTSVSR	[2] GlyGly (K)	1.0287	Stim	NS	0.765098	9.96602	28.98_1645.8553n	1	1	#6291	3	28.9825	1645.86	2816.31	2649.83	3009.65	2613.39	2861.95	2649.83	2101.48	1856.2	1	1	1	1	R3
sp|P61073-2|CXCR4_HUMAN	C-X-C chemokine receptor type 4 OS=Homo sapiens GN=CXCR4	23.01	FKTSAQHALTSVSR	[2] GlyGly (K)	1.71464	NS	Stim	0.537069	69.3815	27.83_1645.8554n	1	1	#20774	3	27.8251	1645.86	12914.2	4413.31	4202.37	5903.23	67670.5	4413.31	3307.13	906.293	1	0	0	0	R2
sp|P61073-2|CXCR4_HUMAN	C-X-C chemokine receptor type 4 OS=Homo sapiens GN=CXCR4	47.16	GSSLKILSK	[5] GlyGly (K)	1.04199	Stim	NS	0.552962	7.57766	28.47_1045.6129n	1	1	#412	2	28.4719	1045.61	47107.4	48774.8	47277.7	52631	51243.7	48774.8	25272	27596	2	2	1	1	R1
sp|P61073-2|CXCR4_HUMAN	C-X-C chemokine receptor type 4 OS=Homo sapiens GN=CXCR4	41.39	GSSLKILSK	[5] GlyGly (K)	5.76472	Stim	NS	0.000561576	5.80586	29.96_1045.6132n	1	1	#2263	2	29.9629	1045.61	68665.8	74545.2	415365	410206	359809	74545.2	326879	62976.9	1	1	1	1	R2
sp|P61073-2|CXCR4_HUMAN	C-X-C chemokine receptor type 4 OS=Homo sapiens GN=CXCR4	38.75	GSSLKILSK	[5] GlyGly (K)	1.74447	NS	Stim	0.0137973	9.23772	30.81_1045.6136n	2	2	#2996,#3593	2,3	30.8111	1045.61	12537.4	11000	6794.1	6698.48	12740.6	11000	4743.96	4757.7	1	1	0	0	R3
sp|P61073-2|CXCR4_HUMAN	C-X-C chemokine receptor type 4 OS=Homo sapiens GN=CXCR4	27.39	GSSLKILSKGK	[5] GlyGly (K)|[9] GlyGly (K)	10.8103	NS	Stim	0.0166315	41.5771	26.35_1344.7721n	0	1	#18216	3	26.3457	1344.77	6972.92	5814.78	765.345	417.573	36538.2	5814.78	602.302	64.108	1	0	0	0	R2
tr|E9PK05|E9PK05_HUMAN	C2 domain-containing protein 2-like OS=Homo sapiens GN=C2CD2L PE=1 SV=1	58.58	ELTLKVLR	[5] GlyGly (K)	1.02468	NS	Stim	0.477322	3.91027	40.21_1084.6613n	0	1	#1567	2	40.2136	1084.66	14295.7	15108.7	14333.2	14363	15550.9	15108.7	7661.72	7530.94	2	1	1	1	R1
sp|O75844|FACE1_HUMAN	CAAX prenyl protease 1 homolog OS=Homo sapiens GN=ZMPSTE24 PE=1 SV=2	42.63	NEEEGNSEEIKAK	[11] GlyGly (K)	1.36532	NS	Stim	0.492049	138.265	21.06_1589.7186n	2	2	#73715,#43341	2,3	21.0574	1589.72	1539.19	1702.32	2347.69	26.4943	8065.35	1702.32	1847.56	4.06754	1	1	1	0	R2
tr|B4E2Q0|B4E2Q0_HUMAN	Calcium-transporting ATPase OS=Homo sapiens GN=ATP2C1 PE=1 SV=1	81.23	AKGVVIGTGENSEFGEVFK	[2] GlyGly (K)	1.28074	NS	Stim	0.00620944	2.75882	49.59_2081.0436n	0	1	#3219	3	49.5865	2081.04	21004.6	20200.8	16061	16112	22848.9	20200.8	8585.31	8448.02	2	1	1	1	R1
tr|B4E2Q0|B4E2Q0_HUMAN	Calcium-transporting ATPase OS=Homo sapiens GN=ATP2C1 PE=1 SV=1	50	AKGVVIGTGENSEFGEVFK	[2] GlyGly (K)	1.30025	Stim	NS	0.105845	11.9416	48.36_2081.0439n	1	1	#3024	3	48.359	2081.04	14012.9	15055.1	17302.1	20493.5	14239.9	15055.1	12081.1	14555.8	1	0	0	0	R3
tr|B4E2Q0|B4E2Q0_HUMAN	Calcium-transporting ATPase OS=Homo sapiens GN=ATP2C1 PE=1 SV=1	46.11	AKGVVIGTGENSEFGEVFK	[2] GlyGly (K)	4.86168	Stim	NS	0.0079709	15.7808	55.26_2081.0433n	0	1	#7582	3	55.2646	2081.04	56171.6	44894	267149	224199	294339	44894	210238	34420.2	1	1	0	0	R2
tr|B4E2Q0|B4E2Q0_HUMAN	Calcium-transporting ATPase OS=Homo sapiens GN=ATP2C1 PE=1 SV=1	28.02	EKIQKHVSSTSSSFLEV	[2] GlyGly (K)	1.46859	Stim	NS	0.0207079	7.25583	35.89_2019.0264n	0	1	#3856	3	35.889	2019.03	9819.23	10269	13993.9	15507.5	10681.4	10269	7480.33	8131.04	1	0	0	1	R1
tr|B4E2Q0|B4E2Q0_HUMAN	Calcium-transporting ATPase OS=Homo sapiens GN=ATP2C1 PE=1 SV=1	26.2	EKIQKHVSSTSSSFLEV	[2] GlyGly (K)	1.51414	NS	Stim	0.319151	39.7462	37.22_2019.0273n	0	1	#5240	3	37.2197	2019.03	12967.2	9207.06	5264.45	9380.34	13177.3	9207.06	3675.89	6662.54	0	0	0	1	R3
tr|B4E2Q0|B4E2Q0_HUMAN	Calcium-transporting ATPase OS=Homo sapiens GN=ATP2C1 PE=1 SV=1	68.76	FQKIPNGENETMIPVLTSK	[3] GlyGly (K)	1.28418	Stim	NS	0.0909583	10.4629	50.56_2259.1565n	1	1	#1240	3	50.5588	2259.16	72551.7	77191.8	89035.3	103262	78922	77191.8	47593.2	54143.5	2	2	2	2	R1
tr|B4E2Q0|B4E2Q0_HUMAN	Calcium-transporting ATPase OS=Homo sapiens GN=ATP2C1 PE=1 SV=1	51.16	FQKIPNGENETMIPVLTSK	[3] GlyGly (K)|[9] Deamidated (N)	1.2614	Stim	NS	0.074274	9.05178	52.69_2260.1401n	0	1	#6755	3	52.6949	2260.14	11169.2	11575.5	13426.9	15263.2	12149.9	11575.5	7177.23	8002.95	0	1	1	1	R1
tr|B4E2Q0|B4E2Q0_HUMAN	Calcium-transporting ATPase OS=Homo sapiens GN=ATP2C1 PE=1 SV=1	50.63	FQKIPNGENETMIPVLTSK	[3] GlyGly (K)|[12] Oxidation (M)	1.71425	NS	Stim	0.0227657	10.0892	45.93_2275.1470n	0	1	#8499	3	45.9299	2275.15	10098.7	10988.2	5711.66	6589.23	10985.4	10988.2	3053.13	3454.93	1	1	0	0	R1
tr|B4E2Q0|B4E2Q0_HUMAN	Calcium-transporting ATPase OS=Homo sapiens GN=ATP2C1 PE=1 SV=1	49.75	FQKIPNGENETMIPVLTSK	[3] GlyGly (K)|[6] Deamidated (N)|[12] Oxidation (M)	2.62856	NS	Stim	0.0164423	17.7656	48.92_2276.1333n	0	1	#11159	3	48.915	2276.13	7535.49	7424.71	2488.22	3203.18	8197.14	7424.71	1330.06	1679.52	1	1	0	0	R1
tr|B4E2Q0|B4E2Q0_HUMAN	Calcium-transporting ATPase OS=Homo sapiens GN=ATP2C1 PE=1 SV=1	48.87	FQKIPNGENETMIPVLTSK	[3] GlyGly (K)|[6] Deamidated (N)	1.18936	Stim	NS	0.0782017	7.23017	53.84_2260.1426n	1	1	#2037	3	53.8418	2260.14	55149.6	55027.1	62170.3	68869.7	59992	55027.1	33232.7	36110.5	2	2	1	0	R1
tr|B4E2Q0|B4E2Q0_HUMAN	Calcium-transporting ATPase OS=Homo sapiens GN=ATP2C1 PE=1 SV=1	48.62	FQKIPNGENETMIPVLTSK	[3] GlyGly (K)	1.57773	Stim	NS	0.0323746	11.0898	48.95_2259.1590n	1	1	#1305	3	48.9519	2259.16	60904.3	52047	86316	91891.1	61891.1	52047	60269.9	65267.1	1	1	1	1	R3
tr|B4E2Q0|B4E2Q0_HUMAN	Calcium-transporting ATPase OS=Homo sapiens GN=ATP2C1 PE=1 SV=1	42.95	FQKIPNGENETMIPVLTSK	[3] GlyGly (K)|[6] Deamidated (N)	1.49143	Stim	NS	0.0136721	6.18396	51.62_2260.1438n	1	1	#2372	3	51.617	2260.14	32702.5	33868.4	47472.1	51813.6	33232.4	33868.4	33147.3	36801.5	1	0	0	1	R3
tr|B4E2Q0|B4E2Q0_HUMAN	Calcium-transporting ATPase OS=Homo sapiens GN=ATP2C1 PE=1 SV=1	40.8	FQKIPNGENETMIPVLTSK	[3] GlyGly (K)|[9] Deamidated (N)	1.63969	Stim	NS	0.0966191	23.9313	50.78_2260.1449n	0	1	#5741	3	50.7844	2260.14	4270.91	6010.77	8437.82	8420.95	4340.11	6010.77	5891.68	5981.12	1	1	1	1	R3
tr|B4E2Q0|B4E2Q0_HUMAN	Calcium-transporting ATPase OS=Homo sapiens GN=ATP2C1 PE=1 SV=1	39.49	FQKIPNGENETMIPVLTSK	[3] GlyGly (K)|[6] Deamidated (N)	5.66108	Stim	NS	0.00861979	18.0357	60.02_2260.1427n	1	1	#5100	3	60.0212	2260.14	92710.2	119814	541897	661217	485802	119814	426456	101513	1	0	0	0	R2
tr|B4E2Q0|B4E2Q0_HUMAN	Calcium-transporting ATPase OS=Homo sapiens GN=ATP2C1 PE=1 SV=1	24.51	FQKIPNGENETMIPVLTSK	[3] GlyGly (K)|[6] Deamidated (N)	6.41823	Stim	NS	0.000275676	4.10867	58.88_2260.1390n	0	1	#14418	3	58.8791	2260.14	17900.6	18277.1	119471	112725	93799.1	18277.1	94020.2	17306.2	1	0	0	0	R2
tr|B4E2Q0|B4E2Q0_HUMAN	Calcium-transporting ATPase OS=Homo sapiens GN=ATP2C1 PE=1 SV=1	20.31	FQKIPNGENETMIPVLTSK	[3] GlyGly (K)	5.93228	Stim	NS	0.000178301	3.36181	56.47_2259.1568n	1	1	#2755	3	56.4739	2259.16	169580	177838	1.03001e+06	1.03097e+06	888599	177838	810586	158280	1	0	0	0	R2
tr|B4E2Q0|B4E2Q0_HUMAN	Calcium-transporting ATPase OS=Homo sapiens GN=ATP2C1 PE=1 SV=1	29.96	FSYFKK	[6] GlyGly (K)	1.87639	NS	Stim	0.0124978	9.46898	30.49_932.4757n	0	2	#1510,#1362	2,3	30.4881	932.476	31001.5	35450.9	18109.8	17305.3	31503.9	35450.9	12645.1	12291.4	1	1	1	1	R3
tr|B4E2Q0|B4E2Q0_HUMAN	Calcium-transporting ATPase OS=Homo sapiens GN=ATP2C1 PE=1 SV=1	25.68	FSYFKK	[6] GlyGly (K)	4.0252	Stim	NS	0.00797755	16.2629	28.55_932.4756n	1	1	#1605	2	28.5485	932.476	60619.7	76373.3	262109	289316	317647	76373.3	206271	44417.2	0	1	0	0	R2
tr|B4E2Q0|B4E2Q0_HUMAN	Calcium-transporting ATPase OS=Homo sapiens GN=ATP2C1 PE=1 SV=1	22.38	FSYFKK	[5] GlyGly (K)	1.00503	NS	Stim	0.925786	10.1204	27.49_932.4755n	1	1	#276	2	27.4916	932.475	58295	58971.4	54164.8	62514.6	63413.5	58971.4	28953.4	32778.3	1	1	0	0	R1
tr|B4E2Q0|B4E2Q0_HUMAN	Calcium-transporting ATPase OS=Homo sapiens GN=ATP2C1 PE=1 SV=1	65.73	IQKHVSSTSSSFLEV	[3] GlyGly (K)	1.14637	Stim	NS	0.0558382	3.6344	39.07_1761.8901n	0	2	#12594,#1457	2,3	39.0683	1761.89	33401.5	34887.8	40148.2	38136.4	36334.3	34887.8	21461	19996.1	0	2	2	1	R1
tr|B4E2Q0|B4E2Q0_HUMAN	Calcium-transporting ATPase OS=Homo sapiens GN=ATP2C1 PE=1 SV=1	53.54	IQKHVSSTSSSFLEV	[3] GlyGly (K)	1.05995	Stim	NS	0.87687	55.1467	39.65_1761.8921n	0	1	#21786	2	39.6478	1761.89	1660.68	728.879	1655.17	877.635	1687.58	728.879	1155.72	623.354	1	1	0	0	R3
tr|B4E2Q0|B4E2Q0_HUMAN	Calcium-transporting ATPase OS=Homo sapiens GN=ATP2C1 PE=1 SV=1	27.09	IQKHVSSTSSSFLEV	[3] GlyGly (K)	7.76964	Stim	NS	0.861769	141.421	43.22_1761.8906n	0	1	#71889	2	43.218	1761.89	258.414	0	2007.78	0	1354.09	0	1580.06	0	1	0	0	0	R2
tr|B4E2Q0|B4E2Q0_HUMAN	Calcium-transporting ATPase OS=Homo sapiens GN=ATP2C1 PE=1 SV=1	104.41	KASELPVSEVASILQADLQNGLNK	[1] GlyGly (K)	28.2628	NS	Stim	0.00662643	34.9004	68.15_2637.4015n	0	1	#10220	3	68.1462	2637.4	10719.3	8581.49	257.188	425.718	10893	8581.49	179.581	302.373	1	1	0	0	R3
tr|B4E2Q0|B4E2Q0_HUMAN	Calcium-transporting ATPase OS=Homo sapiens GN=ATP2C1 PE=1 SV=1	103.59	KASELPVSEVASILQADLQNGLNK	[1] GlyGly (K)	2.07243	NS	Stim	0.382419	61.5053	75.73_2637.3976n	0	1	#5289	3	75.7279	2637.4	46775.1	18420.8	22460.5	8998.25	50882.2	18420.8	12006.1	4718.06	3	2	2	2	R1
tr|B4E2Q0|B4E2Q0_HUMAN	Calcium-transporting ATPase OS=Homo sapiens GN=ATP2C1 PE=1 SV=1	101.03	KASELPVSEVASILQADLQNGLNK	[1] GlyGly (K)	1.23406	Stim	NS	0.777422	57.9625	80.18_2637.4008n	0	1	#4595	3	80.1756	2637.4	28283.3	13648.2	36477.3	15268.8	148205	13648.2	28706.5	2344.14	1	1	1	0	R2
tr|B4E2Q0|B4E2Q0_HUMAN	Calcium-transporting ATPase OS=Homo sapiens GN=ATP2C1 PE=1 SV=1	66.71	LGLYSKTSQSVSGEEIDAMDVQQLSQIVPK	[6] GlyGly (K)	1.17568	NS	Stim	0.810542	51.089	65.67_3363.6835n	0	1	#13333	3	65.6717	3363.68	19875.9	9326.43	15567.4	9271.25	21621.1	9326.43	8321.45	4861.2	1	1	1	1	R1
tr|B4E2Q0|B4E2Q0_HUMAN	Calcium-transporting ATPase OS=Homo sapiens GN=ATP2C1 PE=1 SV=1	53.61	LGLYSKTSQSVSGEEIDAMDVQQLSQIVPK	[6] GlyGly (K)	1.25346	NS	Stim	0.503956	27.6839	60.74_3363.6918n	0	1	#16307	3	60.7396	3363.69	5313.81	3573.99	4233.14	2857.47	5399.92	3573.99	2955.78	2029.56	1	1	1	0	R3
tr|B4E2Q0|B4E2Q0_HUMAN	Calcium-transporting ATPase OS=Homo sapiens GN=ATP2C1 PE=1 SV=1	25.77	LGLYSKTSQSVSGEEIDAMDVQQLSQIVPK	[6] GlyGly (K)	2.61124	Stim	NS	0.602626	126.244	74.36_3363.6874n	0	1	#30224	3	74.3552	3363.69	34997.8	1984.51	88745.4	7824.24	183389	1984.51	69839.8	1201.22	1	0	0	0	R2
tr|B4E2Q0|B4E2Q0_HUMAN	Calcium-transporting ATPase OS=Homo sapiens GN=ATP2C1 PE=1 SV=1	45.91	YCTTYQSKGQTLTLTQQQR	[2] Carbamidomethyl (C)|[8] GlyGly (K)	1.44988	NS	Stim	0.0136127	4.50456	36.65_2418.1637n	0	1	#7820	3	36.6527	2418.16	5723.57	6100.18	3955.1	4199.91	5816.32	6100.18	2761.64	2983.06	1	1	1	1	R3
tr|B4E2Q0|B4E2Q0_HUMAN	Calcium-transporting ATPase OS=Homo sapiens GN=ATP2C1 PE=1 SV=1	20.91	YCTTYQSKGQTLTLTQQQR	[2] Carbamidomethyl (C)|[8] GlyGly (K)	5.15226	Stim	NS	0.00241056	9.94368	38.26_2418.1627n	0	1	#16922	3	38.2554	2418.16	26039	24080.4	120036	138192	136444	24080.4	94464.3	21216	0	0	0	1	R2
sp|Q05682-5|CALD1_HUMAN	Caldesmon OS=Homo sapiens GN=CALD1	30.96	GSSLKIEER	[5] GlyGly (K)	11.3341	Stim	NS	0.00259131	15.3864	24.52_1131.5884n	0	1	#20511	2	24.5167	1131.59	1669.39	2076.99	19984.3	22477.4	8747.59	2076.99	15727	3450.85	1	0	1	0	R2
tr|E7EX44|E7EX44_HUMAN	Caldesmon OS=Homo sapiens GN=CALD1 PE=1 SV=1	28.38	GNVFSSPTAAGTPNKETAGLK	[21] GlyGly (K)	1.09247	NS	Stim	0.47587	141.421	38.24_2160.0825n	0	1	#8301	3	38.2416	2160.08	3028.14	3679.84	6140.22	0	3077.21	3679.84	4287.39	0	2	1	0	0	R3
tr|E7EX44|E7EX44_HUMAN	Caldesmon OS=Homo sapiens GN=CALD1 PE=1 SV=1	27.27	GNVFSSPTAAGTPNKETAGLK	[15] GlyGly (K)	1.04794	Stim	NS	0.861559	23.3521	36.92_2160.0797n	0	1	#9799	3	36.9176	2160.08	4722.44	4969.61	4239.78	5916.89	5137.09	4969.61	2266.35	3102.41	1	0	0	0	R1
tr|E7EX44|E7EX44_HUMAN	Caldesmon OS=Homo sapiens GN=CALD1 PE=1 SV=1	39.52	GSSLKIEER	[5] GlyGly (K)	1.34886	Stim	NS	0.100902	10.6849	23.90_1131.5886n	0	1	#7077	2	23.902	1131.59	2912.63	2533.82	3395.71	3950.77	3168.37	2533.82	1815.16	2071.51	1	1	1	1	R1
tr|E7EX44|E7EX44_HUMAN	Caldesmon OS=Homo sapiens GN=CALD1 PE=1 SV=1	38.69	YEIEETETVTKSYQK	[15] GlyGly (K)	1.18677	Stim	NS	0.178124	8.90062	35.60_1960.9271n	0	2	#33658,#7572	2,3	35.5958	1960.93	7164.11	6416.85	8565.95	7551.56	7793.15	6416.85	4578.87	3959.51	1	0	0	0	R1
tr|E7EX44|E7EX44_HUMAN	Caldesmon OS=Homo sapiens GN=CALD1 PE=1 SV=1	25.76	YEIEETETVTKSYQK	[11] GlyGly (K)	1.02498	Stim	NS	0.880645	15.2391	37.25_1960.9276n	0	1	#5949	3	37.2536	1960.93	5145.29	4738.05	4519.31	5610.9	5228.66	4738.05	3155.59	3985.23	0	0	1	0	R3
tr|H0Y7A7|H0Y7A7_HUMAN	Calmodulin (Fragment) OS=Homo sapiens GN=CALM2 PE=1 SV=1	33.79	EADIDGDGQVNYEEFVQMMTAK	[22] GlyGly (K)	1.94127	Stim	NS	0.430949	139.555	80.06_2603.1114n	0	1	#59520	2	80.0599	2603.11	873.556	5.80322	677.654	1029.42	4577.44	5.80322	533.292	158.042	1	0	0	0	R2
tr|H0Y7A7|H0Y7A7_HUMAN	Calmodulin (Fragment) OS=Homo sapiens GN=CALM2 PE=1 SV=1	60.28	EAFSLFDKDGDGTITTKELGTVMR	[17] GlyGly (K)	1.06247	NS	Stim	0.810014	23.1742	58.70_2744.3318n	2	2	#18486,#20777	3,4	58.7026	2744.33	3949.03	2837.02	3441.75	2945.27	4295.77	2837.02	1839.76	1544.3	1	0	0	0	R1
tr|H0Y7A7|H0Y7A7_HUMAN	Calmodulin (Fragment) OS=Homo sapiens GN=CALM2 PE=1 SV=1	66.05	VFDKDGNGYISAAELR	[4] GlyGly (K)	1.05158	Stim	NS	0.263175	3.77967	44.73_1867.9060n	2	2	#29694,#3102	2,3	44.7295	1867.91	14855.7	15671.6	15747.4	16354.6	16160.1	15671.6	8417.66	8575.18	1	1	1	1	R1
tr|H0Y7A7|H0Y7A7_HUMAN	Calmodulin (Fragment) OS=Homo sapiens GN=CALM2 PE=1 SV=1	50.7	VFDKDGNGYISAAELR	[4] GlyGly (K)	1.26692	Stim	NS	0.141587	13.4367	44.58_1867.9082n	1	1	#3042	3	44.5813	1867.91	9188.45	11117.8	13316.9	12409.5	9337.34	11117.8	9298.5	8814.02	0	1	0	1	R3
tr|H0Y7A7|H0Y7A7_HUMAN	Calmodulin (Fragment) OS=Homo sapiens GN=CALM2 PE=1 SV=1	44.7	VFDKDGNGYISAAELR	[4] GlyGly (K)	14.1467	Stim	NS	0.000237847	4.29702	49.52_1867.9058n	1	1	#7130	3	49.5223	1867.91	20480.6	19272.7	273509	288871	107319	19272.7	215243	44349	0	0	1	1	R2
sp|P07384|CAN1_HUMAN	Calpain-1 catalytic subunit OS=Homo sapiens GN=CAPN1 PE=1 SV=1	21.09	KAPSDLYQIILK	[1] GlyGly (K)	6.69652	NS	Stim	0.00394694	14.0341	53.24_1501.8497n	0	1	#20590	2	53.2358	1501.85	1676.38	2045.75	259.502	296.329	1823.57	2045.75	138.715	155.374	0	1	0	0	R1
sp|P07384|CAN1_HUMAN	Calpain-1 catalytic subunit OS=Homo sapiens GN=CAPN1 PE=1 SV=1	29.74	KLVKGHAYSVTGAK	[4] GlyGly (K)	3.43178	Stim	NS	0.0331447	23.4415	21.43_1571.8780n	0	1	#8209	3	21.4345	1571.88	1024.13	732.892	3488.99	2540.72	1114.05	732.892	1865.02	1332.17	0	0	1	1	R1
sp|P07384|CAN1_HUMAN	Calpain-1 catalytic subunit OS=Homo sapiens GN=CAPN1 PE=1 SV=1	36.83	KWNTTLYEGTWR	[1] GlyGly (K)	2.73565	Stim	NS	0.00359153	8.18662	44.50_1667.8053n	0	1	#8361	3	44.5033	1667.81	1910.43	1846.73	5436.63	4841.64	2078.17	1846.73	2906.12	2538.62	1	1	1	1	R1
sp|P07384|CAN1_HUMAN	Calpain-1 catalytic subunit OS=Homo sapiens GN=CAPN1 PE=1 SV=1	23.45	LVKGHAYSVTGAK	[3] GlyGly (K)	92.5637	Stim	NS	0.00143273	17.4498	23.04_1443.7828n	1	1	#3666	3	23.0368	1443.78	1340.08	1717.33	124799	158205	7022.01	1717.33	98213.2	24288.5	0	0	1	0	R2
tr|A0A0A0MS54|A0A0A0MS54_HUMAN	cAMP-dependent protein kinase catalytic subunit beta OS=Homo sapiens GN=PRKACB PE=1 SV=1	20.54	IVSGKVR	[5] GlyGly (K)	304.443	Stim	NS	0.261193	141.421	19.99_871.5239n	0	1	#24496	2	19.986	871.524	27.362	0	8285.55	44.6002	143.377	0	6520.47	6.84725	0	0	1	0	R2
sp|P10644|KAP0_HUMAN	cAMP-dependent protein kinase type I-alpha regulatory subunit OS=Homo sapiens GN=PRKAR1A PE=1 SV=1	20.47	KMYEEFLSK	[1] GlyGly (K)	1.6779	NS	Stim	0.0741396	20.9038	37.48_1287.6172n	0	1	#13937	2	37.4795	1287.62	1558.7	1663.12	1101.98	818.164	1695.56	1663.12	589.059	428.988	0	1	0	0	R1
sp|P10644|KAP0_HUMAN	cAMP-dependent protein kinase type I-alpha regulatory subunit OS=Homo sapiens GN=PRKAR1A PE=1 SV=1	50.88	VSILESLDKWER	[9] GlyGly (K)	1.36938	NS	Stim	0.142043	19.192	58.04_1587.8257n	1	1	#3656	3	58.0406	1587.83	12747.9	12466.2	10455.8	7957.01	13867.2	12466.2	5589.06	4172.1	2	3	1	2	R1
sp|P10644|KAP0_HUMAN	cAMP-dependent protein kinase type I-alpha regulatory subunit OS=Homo sapiens GN=PRKAR1A PE=1 SV=1	45.61	VSILESLDKWER	[9] GlyGly (K)	1.17911	Stim	NS	0.162691	10.4322	55.66_1587.8267n	1	1	#2722	3	55.6599	1587.83	8184.75	8381.02	9046	10486.9	8317.38	8381.02	6316.34	7448.47	1	1	1	1	R3
sp|P10644|KAP0_HUMAN	cAMP-dependent protein kinase type I-alpha regulatory subunit OS=Homo sapiens GN=PRKAR1A PE=1 SV=1	42.07	VSILESLDKWER	[9] GlyGly (K)	51.2768	Stim	NS	0.164511	141.421	64.01_1587.8246n	0	1	#80638	2	64.0131	1587.82	85.9093	0	3330.75	1074.41	450.165	0	2621.19	164.948	0	0	1	0	R2
sp|P10644|KAP0_HUMAN	cAMP-dependent protein kinase type I-alpha regulatory subunit OS=Homo sapiens GN=PRKAR1A PE=1 SV=1	38.6	VSILESLDKWER	[9] GlyGly (K)	19.2541	Stim	NS	0.00562552	30.2254	64.15_1587.8253n	1	1	#6304	3	64.1469	1587.83	19155.8	17614.8	429651	278336	100377	17614.8	338122	42731.5	2	0	1	0	R2
sp|P31323|KAP3_HUMAN	cAMP-dependent protein kinase type II-beta regulatory subunit OS=Homo sapiens GN=PRKAR2B PE=1 SV=3	56.18	GQYFGELALVTNKPR	[13] GlyGly (K)	2.34696	NS	Stim	0.000252929	1.73741	49.41_1805.9433n	1	1	#1225	3	49.4116	1805.94	54599.2	53273.9	23113.8	22849.1	59393.2	53273.9	12355.3	11980.4	1	2	1	1	R1
sp|O15438-2|MRP3_HUMAN	Canalicular multispecific organic anion transporter 2 OS=Homo sapiens GN=ABCC3	37.89	LYAWEPSFLKQVEGIR	[10] GlyGly (K)	1.58817	NS	Stim	0.271909	46.106	61.11_2049.0717n	1	1	#3393	3	61.1057	2049.07	19439.4	17160.2	7765.99	15279.1	19754.4	17160.2	5422.58	10852.2	1	1	0	1	R3
sp|O15438-4|MRP3_HUMAN	Canalicular multispecific organic anion transporter 2 OS=Homo sapiens GN=ABCC3	35.39	LYAWEPSFLKQVEGIR	[10] GlyGly (K)	1.27039	NS	Stim	0.0934265	8.40232	64.96_2049.0684n	1	1	#3897	3	64.961	2049.07	19175	17024.3	14979.5	13515.2	20858.7	17024.3	8007.17	7086.43	1	1	1	1	R1
tr|B1AK87|B1AK87_HUMAN	Capping protein (Actin filament) muscle Z-line, beta, isoform CRA_a OS=Homo sapiens GN=CAPZB PE=1 SV=1	32.74	SPWSNKYDPPLEDGAMPSAR	[6] GlyGly (K)	3.64157	Stim	NS	0.0505215	34.5098	46.64_2331.0639n	0	1	#15122	3	46.6364	2331.06	848.783	1177.47	2789.08	4589.64	862.537	1177.47	1947.47	3259.87	0	0	1	0	R3
tr|B1AK87|B1AK87_HUMAN	Capping protein (Actin filament) muscle Z-line, beta, isoform CRA_a OS=Homo sapiens GN=CAPZB PE=1 SV=1	46.65	STLNEIYFGKTK	[10] GlyGly (K)	1.0017	NS	Stim	0.972401	8.69457	39.36_1513.7782n	0	2	#6593,#5965	2,3	39.3615	1513.78	11004.3	11891.4	10725.8	12131	11970.5	11891.4	5733.4	6360.67	1	1	1	1	R1
tr|B1AK87|B1AK87_HUMAN	Capping protein (Actin filament) muscle Z-line, beta, isoform CRA_a OS=Homo sapiens GN=CAPZB PE=1 SV=1	39.28	SVQTFADKSK	[8] GlyGly (K)	1.14001	Stim	NS	0.578574	28.4993	22.84_1223.6147n	0	1	#5107	2	22.8374	1223.61	3217.67	2138.33	3335.31	2770.56	3500.2	2138.33	1782.87	1452.69	1	0	0	0	R1
tr|B1AK87|B1AK87_HUMAN	Capping protein (Actin filament) muscle Z-line, beta, isoform CRA_a OS=Homo sapiens GN=CAPZB PE=1 SV=1	24.44	SVQTFADKSK	[8] GlyGly (K)	1.68105	NS	Stim	0.366171	70.0249	25.81_1223.6139n	0	1	#20049	3	25.8083	1223.61	854.527	644.095	225.032	666.451	868.374	644.095	157.128	473.357	1	0	0	0	R3
tr|Q2N1I1|Q2N1I1_HUMAN	Cardiac voltage-gated potassium channel accessory subunit isoform 3a (Fragment) OS=Homo sapiens GN=KCNE3 PE=2 SV=1	41.41	SDPYHVYIKNR	[9] GlyGly (K)	1.05152	Stim	NS	0.475983	7.3101	28.47_1504.7418n	2	2	#8785,#3155	2,3	28.4719	1504.74	10758	11257.2	10976.4	12173	11702.6	11257.2	5867.34	6382.65	2	1	1	1	R1
sp|P50416|CPT1A_HUMAN	Carnitine O-palmitoyltransferase 1, liver isoform OS=Homo sapiens GN=CPT1A PE=1 SV=2	27.14	EAMTDIITLFGLSSNSKK	[18] GlyGly (K)	6.10927	NS	Stim	0.0127998	20.5312	64.89_2068.0558n	1	1	#17728	3	64.8882	2068.06	1677.13	2246.61	274.509	367.751	1704.3	2246.61	191.675	261.201	0	1	0	0	R3
sp|P50416|CPT1A_HUMAN	Carnitine O-palmitoyltransferase 1, liver isoform OS=Homo sapiens GN=CPT1A PE=1 SV=2	26.56	EAMTDIITLFGLSSNSKK	[18] GlyGly (K)	4.39095	NS	Stim	0.00686557	12.5952	70.12_2068.0513n	1	1	#25094	3	70.1169	2068.05	2358.78	1972.98	535.024	451.497	2565.89	1972.98	285.993	236.733	0	1	0	0	R1
sp|P50416|CPT1A_HUMAN	Carnitine O-palmitoyltransferase 1, liver isoform OS=Homo sapiens GN=CPT1A PE=1 SV=2	24.63	EAMTDIITLFGLSSNSKK	[18] GlyGly (K)	1.0859	Stim	NS	0.855456	98.545	78.38_2068.0541n	1	1	#45279	3	78.3809	2068.05	5412.76	2716.01	7488.97	1338.1	28362.9	2716.01	5893.58	205.432	1	0	0	0	R2
sp|Q9NQ75-2|CASS4_HUMAN	Cas scaffolding protein family member 4 OS=Homo sapiens GN=CASS4	34.39	GTFPLDEDVSYKVPSSFLIPR	[12] GlyGly (K)	1.62145	Stim	NS	0.174419	30.8627	62.43_2480.2617n	1	1	#23757	3	62.428	2480.26	927.508	925.629	1174.52	1830.26	942.538	925.629	820.104	1299.97	0	0	0	2	R3
sp|Q9NQ75-2|CASS4_HUMAN	Cas scaffolding protein family member 4 OS=Homo sapiens GN=CASS4	23.04	ILLETKESLDNR	[6] GlyGly (K)	6.13	Stim	NS	0.962093	139.399	38.05_1543.8199n	1	1	#9850	3	38.0487	1543.82	770.033	1932.26	16446.7	118.418	782.51	1932.26	11483.8	84.1084	0	0	1	0	R3
tr|Q5SRQ6|Q5SRQ6_HUMAN	Casein kinase II subunit beta OS=Homo sapiens GN=CSNK2B PE=1 SV=2	47.51	SPVKTIR	[4] GlyGly (K)	9.22193	Stim	NS	0.00716182	25.9404	21.33_913.5347n	1	1	#17282	2	21.3267	913.535	1006.44	951.958	7373.74	10686.5	5273.75	951.958	5802.9	1640.64	1	0	1	1	R2
tr|J3QR77|J3QR77_HUMAN	CD226 antigen OS=Homo sapiens GN=CD226 PE=1 SV=1	66.22	DLFTESWDTQKAPNNYR	[11] GlyGly (K)	1.07724	NS	Stim	0.430711	10.5256	51.08_2198.0024n	2	2	#5191,#685	2,3	51.0838	2198	125260	131568	110334	128078	136258	131568	58978.3	67155.4	4	3	3	4	R1
tr|J3QR77|J3QR77_HUMAN	CD226 antigen OS=Homo sapiens GN=CD226 PE=1 SV=1	62.61	DLFTESWDTQKAPNNYR	[11] GlyGly (K)	1.64483	Stim	NS	0.00911602	6.53987	50.78_2198.0065n	1	1	#911	3	50.7844	2198.01	86796	79123.3	138160	134748	88202.4	79123.3	96470	95707.1	1	1	1	1	R3
tr|J3QR77|J3QR77_HUMAN	CD226 antigen OS=Homo sapiens GN=CD226 PE=1 SV=1	60.26	DLFTESWDTQKAPNNYR	[11] GlyGly (K)|[14] Deamidated (N)	1.49569	Stim	NS	0.0102592	4.47362	52.54_2198.9914n	1	1	#4693	3	52.5388	2198.99	22922.2	21752.4	32352.7	34466.4	23293.7	21752.4	22590.2	24480.3	1	0	2	1	R3
tr|J3QR77|J3QR77_HUMAN	CD226 antigen OS=Homo sapiens GN=CD226 PE=1 SV=1	57.17	DLFTESWDTQKAPNNYR	[11] GlyGly (K)	1.63086	Stim	NS	0.302899	41.5939	50.70_2198.0071n	0	1	#12380	2	50.6951	2198.01	2719.48	3507.32	6570.87	3584.14	2763.55	3507.32	4588.09	2545.69	0	0	1	0	R3
tr|J3QR77|J3QR77_HUMAN	CD226 antigen OS=Homo sapiens GN=CD226 PE=1 SV=1	49.45	DLFTESWDTQKAPNNYR	[11] GlyGly (K)|[14] Deamidated (N)	1.06643	Stim	NS	0.252481	5.5864	52.69_2198.9852n	2	2	#23697,#6425	2,3	52.6949	2198.99	13732.8	13890.3	14147.2	15310.9	14938.5	13890.3	7562.3	8027.95	1	1	1	1	R1
tr|J3QR77|J3QR77_HUMAN	CD226 antigen OS=Homo sapiens GN=CD226 PE=1 SV=1	45.06	DLFTESWDTQKAPNNYR	[11] GlyGly (K)	6.04758	Stim	NS	0.107156	78.0035	56.28_2198.0017n	1	1	#26688	2	56.281	2198	2769.96	9584.02	26383.1	48328.6	14514.6	9584.02	20762.7	7419.65	2	1	0	0	R2
tr|J3QR77|J3QR77_HUMAN	CD226 antigen OS=Homo sapiens GN=CD226 PE=1 SV=1	44.37	DLFTESWDTQKAPNNYR	[11] GlyGly (K)	6.46431	Stim	NS	0.00048445	4.8613	56.42_2198.0032n	1	1	#2107	3	56.4178	2198	254421	237511	1.62578e+06	1.55422e+06	1.33317e+06	237511	1.27944e+06	238611	1	1	1	0	R2
tr|J3QR77|J3QR77_HUMAN	CD226 antigen OS=Homo sapiens GN=CD226 PE=1 SV=1	47.98	RDLFTESWDTQKAPNNYR	[12] GlyGly (K)	1.01746	Stim	NS	0.636899	3.5337	41.99_2354.1036n	2	2	#7588,#6025	3,4	41.9907	2354.1	12402.1	11797.5	12072.4	12549.8	13491.1	11797.5	6453.2	6580.23	2	1	0	0	R1
tr|J3QR77|J3QR77_HUMAN	CD226 antigen OS=Homo sapiens GN=CD226 PE=1 SV=1	26.26	RDLFTESWDTQKAPNNYR	[12] GlyGly (K)	1.40358	Stim	NS	0.111415	12.4561	42.88_2354.1058n	2	2	#21488,#8239	3,4	42.878	2354.11	7248.54	6075.03	8541.06	10159.7	7366	6075.03	5963.76	7216.09	0	0	0	1	R3
tr|D6REL0|D6REL0_HUMAN	CDC42 small effector protein 2 OS=Homo sapiens GN=CDC42SE2 PE=1 SV=1	39.08	GGYGGGMPANVQMQLVDTKAG	[19] GlyGly (K)	7.85671	Stim	NS	0.00760274	19.7291	59.02_2164.0049n	1	1	#41559	2	59.0202	2164	5040.05	4017.6	40545.5	30617.8	26409.9	4017.6	31908	4700.61	1	0	1	0	R2
tr|J3QL86|J3QL86_HUMAN	CDK5 regulatory subunit-associated protein 3 (Fragment) OS=Homo sapiens GN=CDK5RAP3 PE=1 SV=1	20.78	EQFYHSCKQYGITGENVR	[7] Carbamidomethyl (C)|[8] GlyGly (K)	3.11031	NS	Stim	0.0249721	25.9097	32.35_2329.0569n	1	1	#13169	3	32.3543	2329.06	3488.58	3429.22	1315.82	908.332	3794.89	3429.22	703.361	476.266	1	0	0	0	R1
sp|P60953|CDC42_HUMAN	Cell division control protein 42 homolog OS=Homo sapiens GN=CDC42 PE=1 SV=2	31.2	NKQKPITPETAEK	[2] GlyGly (K)	1.47791	Stim	NS	0.0824092	16.7877	20.16_1596.8478n	0	2	#22270,#7227	2,3	20.1591	1596.85	2864.85	2256.86	3692.24	3877.19	3116.39	2256.86	1973.66	2032.93	1	1	1	1	R1
sp|P60953|CDC42_HUMAN	Cell division control protein 42 homolog OS=Homo sapiens GN=CDC42 PE=1 SV=2	20.27	NKQKPITPETAEK	[2] GlyGly (K)	2.99234	Stim	NS	0.00417882	8.4168	20.61_1596.8470n	1	1	#8296	3	20.6072	1596.85	8549.75	9236.38	28194.8	25027.3	44800.7	9236.38	22188.4	3842.31	1	0	0	0	R2
sp|P60953|CDC42_HUMAN	Cell division control protein 42 homolog OS=Homo sapiens GN=CDC42 PE=1 SV=2	27.9	NVFDEAILAALEPPEPKK	[18] GlyGly (K)	2.32208	NS	Stim	0.0103831	12.1464	70.18_2094.1002n	0	1	#12574	3	70.1809	2094.1	10275	8649.57	4085.65	4064.17	11177.1	8649.57	2183.96	2130.97	0	2	0	0	R1
sp|P60953|CDC42_HUMAN	Cell division control protein 42 homolog OS=Homo sapiens GN=CDC42 PE=1 SV=2	21.19	NVFDEAILAALEPPEPKK	[18] GlyGly (K)	2.77104	NS	Stim	0.0271359	22.2754	64.89_2094.1036n	1	1	#11327	3	64.8882	2094.1	8707.19	9992.9	2842.73	3905.68	8848.28	9992.9	1984.93	2774.07	0	1	0	1	R3
sp|P60953|CDC42_HUMAN	Cell division control protein 42 homolog OS=Homo sapiens GN=CDC42 PE=1 SV=2	29.1	NVFDEAILAALEPPEPKKSR	[17] GlyGly (K)|[18] GlyGly (K)	25.9384	NS	Stim	0.0463776	91.2818	59.29_2451.2792n	0	1	#17827	4	59.292	2451.28	1694.37	2335.17	27.539	127.812	1721.82	2335.17	19.229	90.7803	0	1	0	0	R3
sp|P60953|CDC42_HUMAN	Cell division control protein 42 homolog OS=Homo sapiens GN=CDC42 PE=1 SV=2	35.15	QKPITPETAEKLAR	[11] GlyGly (K)	9.91133	Stim	NS	0.00344589	18.3812	29.08_1694.9305n	2	2	#4025,#16613	3,4	29.0792	1694.93	2375.47	2229.21	19853.3	25785.2	2584.04	2229.21	10612.5	13520	0	0	1	1	R1
sp|P60953|CDC42_HUMAN	Cell division control protein 42 homolog OS=Homo sapiens GN=CDC42 PE=1 SV=2	30.56	QKPITPETAEKLAR	[11] GlyGly (K)	6.99682	Stim	NS	0.000352417	5.02105	31.68_1694.9331n	2	2	#10004,#9355	3,4	31.6754	1694.93	1572.32	1545.84	11295.9	10521.3	1597.8	1545.84	7887.34	7472.93	0	0	1	1	R3
sp|Q14432|PDE3A_HUMAN	cGMP-inhibited 3',5'-cyclic phosphodiesterase A OS=Homo sapiens GN=PDE3A PE=1 SV=3	36.15	KVIEEEQR	[1] GlyGly (K)	15.2107	Stim	NS	0.000230384	5.44722	20.56_1143.5884n	1	1	#26500	2	20.5556	1143.59	834.021	809.551	12981.4	12018.5	4370.27	809.551	10216	1845.14	1	0	1	1	R2
tr|H0YA14|H0YA14_HUMAN	cGMP-specific 3',5'-cyclic phosphodiesterase (Fragment) OS=Homo sapiens GN=PDE5A PE=1 SV=1	53.78	KELNIEPTDLMNR	[1] GlyGly (K)	1.41141	NS	Stim	0.00975471	3.82429	45.13_1685.8408n	2	2	#34017,#6499	2,3	45.1315	1685.84	6088.44	5836.97	4110.41	4338.9	6623.03	5836.97	2197.19	2275.01	1	1	0	1	R1
tr|M0R1L7|M0R1L7_HUMAN	Charged multivesicular body protein 2a (Fragment) OS=Homo sapiens GN=CHMP2A PE=1 SV=1	37.78	ANIQAVSLKIQTLK	[9] GlyGly (K)	1.71622	Stim	NS	0.245192	43.8644	45.40_1639.9647n	1	1	#11183	3	45.4046	1639.96	1647.02	867.191	1828.08	2486.85	1673.71	867.191	1276.45	1766.32	1	0	1	1	R3
tr|H0Y2M6|H0Y2M6_HUMAN	Chloride channel 7, isoform CRA_c OS=Homo sapiens GN=CLCN7 PE=1 SV=1	38.4	KVSWSGR	[1] GlyGly (K)	1.00575	Stim	NS	0.845753	3.76785	22.18_932.4823n	1	1	#5597	2	22.1764	932.482	1803.51	1709.91	1778.51	1755.1	1961.87	1709.91	950.689	920.251	1	1	0	0	R1
sp|O00299|CLIC1_HUMAN	Chloride intracellular channel protein 1 OS=Homo sapiens GN=CLIC1 PE=1 SV=4	69.33	FSAYIKNSNPALNDNLEK	[6] GlyGly (K)	1.40187	Stim	NS	0.0221827	6.52344	41.84_2151.0614n	1	1	#2289	3	41.8363	2151.06	24633.1	23583	32237.4	35355.3	25032.3	23583	22509.7	25111.7	1	1	1	1	R3
sp|O00299|CLIC1_HUMAN	Chloride intracellular channel protein 1 OS=Homo sapiens GN=CLIC1 PE=1 SV=4	61.15	FSAYIKNSNPALNDNLEK	[6] GlyGly (K)	1.06826	Stim	NS	0.103589	2.81372	41.41_2151.0602n	1	1	#1234	3	41.4104	2151.06	53212.2	54462.6	56368	58656.5	57884.5	54462.6	30131.1	30755.4	1	1	1	1	R1
sp|O00299|CLIC1_HUMAN	Chloride intracellular channel protein 1 OS=Homo sapiens GN=CLIC1 PE=1 SV=4	47.69	FSAYIKNSNPALNDNLEK	[6] GlyGly (K)	1.80696	Stim	NS	0.170362	36.563	45.98_2151.0611n	0	1	#9369	3	45.98	2151.06	83208	80284.4	109522	185901	436010	80284.4	86190.7	28540.5	1	1	0	0	R2
sp|O00299|CLIC1_HUMAN	Chloride intracellular channel protein 1 OS=Homo sapiens GN=CLIC1 PE=1 SV=4	37.74	FSAYIKNSNPALNDNLEK	[6] GlyGly (K)|[15] Deamidated (N)	1.79552	NS	Stim	0.0411551	15.2167	42.93_2152.0442n	0	1	#18747	3	42.9252	2152.04	2574.99	2074.69	1222.39	1367.21	2801.08	2074.69	653.421	716.869	0	1	0	0	R1
sp|O00299|CLIC1_HUMAN	Chloride intracellular channel protein 1 OS=Homo sapiens GN=CLIC1 PE=1 SV=4	38.75	GLLKALK	[4] GlyGly (K)	23.1795	Stim	NS	0.414997	141.421	34.02_855.5539n	0	1	#13198	2	34.0226	855.554	0	6353.8	1116.4	146162	0	6353.8	878.573	22439.5	0	1	0	0	R2
sp|O00299|CLIC1_HUMAN	Chloride intracellular channel protein 1 OS=Homo sapiens GN=CLIC1 PE=1 SV=4	33.79	GLLKALK	[4] GlyGly (K)	1.10222	Stim	NS	0.498922	14.2005	29.92_855.5539n	0	1	#1713	2	29.9164	855.554	7480.89	9150.94	8534.12	9797.9	8137.75	9150.94	4561.86	5137.34	1	1	1	1	R1
sp|O00299|CLIC1_HUMAN	Chloride intracellular channel protein 1 OS=Homo sapiens GN=CLIC1 PE=1 SV=4	27.7	GLLKALK	[4] GlyGly (K)	29.1617	Stim	NS	0.227451	139.084	33.54_855.5540n	0	1	#6916	2	33.5396	855.554	34.308	4116.98	109498	11560.5	179.774	4116.98	86171.7	1774.83	0	0	1	0	R2
sp|O00299|CLIC1_HUMAN	Chloride intracellular channel protein 1 OS=Homo sapiens GN=CLIC1 PE=1 SV=4	27.36	GLLKALK	[4] GlyGly (K)	17.6424	NS	Stim	0.580536	139.044	32.98_855.5539n	0	1	#15632	2	32.9806	855.554	15448.8	130.967	804.813	78.2724	80951.6	130.967	633.363	12.0168	1	0	0	0	R2
sp|Q9Y696|CLIC4_HUMAN	Chloride intracellular channel protein 4 OS=Homo sapiens GN=CLIC4 PE=1 SV=4	41.43	FSAYIKNSRPEANEALER	[6] GlyGly (K)	4.59415	Stim	NS	0.00128104	7.14239	33.03_2208.0933n	2	2	#11873,#22936	3,4	33.0279	2208.09	1610.8	1782.16	7631.7	7956.1	1752.24	1782.16	4079.47	4171.62	0	0	1	1	R1
sp|Q9Y696|CLIC4_HUMAN	Chloride intracellular channel protein 4 OS=Homo sapiens GN=CLIC4 PE=1 SV=4	22.36	GLLKTLQK	[4] GlyGly (K)	4.7593	Stim	NS	0.199395	85.5359	31.90_1013.6234n	0	1	#14223	3	31.9	1013.62	201.682	165.377	1401.77	345.169	204.95	165.377	978.782	245.162	0	0	0	1	R3
sp|Q9Y696|CLIC4_HUMAN	Chloride intracellular channel protein 4 OS=Homo sapiens GN=CLIC4 PE=1 SV=4	22.34	GLLKTLQK	[4] GlyGly (K)	6.93	Stim	NS	0.0288156	43.4497	31.81_1013.6244n	1	1	#14348	2	31.8103	1013.62	207.665	244.653	1085.76	2048.81	211.03	244.653	758.126	1455.2	0	0	1	1	R3
sp|Q9Y696|CLIC4_HUMAN	Chloride intracellular channel protein 4 OS=Homo sapiens GN=CLIC4 PE=1 SV=4	45.02	LHIVKVVAK	[5] GlyGly (K)	1.24987	Stim	NS	0.0908589	8.00802	26.49_1119.7130n	1	1	#1067	2	26.4896	1119.71	20986.8	18737.4	23706.1	25944	22829.5	18737.4	12671.9	13603.2	2	2	1	1	R1
sp|Q9Y696|CLIC4_HUMAN	Chloride intracellular channel protein 4 OS=Homo sapiens GN=CLIC4 PE=1 SV=4	44.49	LHIVKVVAK	[5] GlyGly (K)	8.77583	Stim	NS	0.497184	140.096	30.22_1119.7125n	2	2	#5786,#4015	2,3	30.2181	1119.71	388.88	82626.1	716874	11651	2037.73	82626.1	564157	1788.71	0	0	1	0	R2
sp|Q9Y696|CLIC4_HUMAN	Chloride intracellular channel protein 4 OS=Homo sapiens GN=CLIC4 PE=1 SV=4	43.67	LHIVKVVAK	[5] GlyGly (K)	1.07227	Stim	NS	0.578272	11.9541	28.77_1119.7121n	3	3	#2331,#898,#8490	2,3,4	28.772	1119.71	28702.5	24228.4	30280.3	26475.7	29167.6	24228.4	21143.1	18804.8	1	1	1	1	R3
sp|Q9Y696|CLIC4_HUMAN	Chloride intracellular channel protein 4 OS=Homo sapiens GN=CLIC4 PE=1 SV=4	37.13	LHIVKVVAK	[5] GlyGly (K)	27.9227	NS	Stim	0.778894	141.238	29.48_1119.7132n	0	2	#8341,#5679	2,3	29.4784	1119.71	75858.9	49.175	110.234	2608.27	397501	49.175	86.7508	400.435	1	0	0	0	R2
sp|Q9Y696|CLIC4_HUMAN	Chloride intracellular channel protein 4 OS=Homo sapiens GN=CLIC4 PE=1 SV=4	28.95	LHIVKVVAK	[5] GlyGly (K)	120.124	Stim	NS	0.393086	140.886	31.14_1119.7133n	2	2	#12852,#8306	2,3	31.1351	1119.71	12.2585	6332.47	1443.25	760712	64.2346	6332.47	1135.8	116788	0	0	0	1	R2
sp|Q8WWI5|CTL1_HUMAN	Choline transporter-like protein 1 OS=Homo sapiens GN=SLC44A1 PE=1 SV=1	30.21	EAGKGGVADSR	[4] GlyGly (K)	1.03871	NS	Stim	0.918085	26.0303	18.49_1159.5584n	1	1	#10409	2	18.4928	1159.56	1343.32	1949.39	1691.5	1478.49	1461.27	1949.39	904.179	775.218	1	1	0	0	R1
sp|Q8WWI5|CTL1_HUMAN	Choline transporter-like protein 1 OS=Homo sapiens GN=SLC44A1 PE=1 SV=1	57.58	ELKPMASGASSA	[3] GlyGly (K)	1.10729	Stim	NS	0.0320486	2.40985	28.19_1261.5966n	1	1	#621	2	28.1886	1261.6	49557.1	50320.3	54354.5	56239	53908.5	50320.3	29054.8	29487.8	2	2	1	2	R1
sp|Q8WWI5|CTL1_HUMAN	Choline transporter-like protein 1 OS=Homo sapiens GN=SLC44A1 PE=1 SV=1	48.52	ELKPMASGASSA	[3] GlyGly (K)	1.70589	NS	Stim	0.00260431	3.86225	31.26_1261.5982n	1	1	#2556	2	31.2624	1261.6	16685.8	16712	9521.59	10056.3	16956.2	16712	6648.42	7142.62	1	1	1	1	R3
sp|Q8WWI5|CTL1_HUMAN	Choline transporter-like protein 1 OS=Homo sapiens GN=SLC44A1 PE=1 SV=1	38.24	ELKPMASGASSA	[3] GlyGly (K)|[5] Oxidation (M)	2.60329	NS	Stim	0.00633605	10.7785	23.48_1277.5921n	1	1	#4473	2	23.4775	1277.59	8667	8801.97	3099.46	3610.89	9428	8801.97	1656.79	1893.3	1	1	0	0	R1
sp|Q2VIQ3|KIF4B_HUMAN	Chromosome-associated kinesin KIF4B OS=Homo sapiens GN=KIF4B PE=2 SV=2	21.98	QKLILLQVASRQK	[7] Deamidated (Q)|[12] Deamidated (Q)|[13] GlyGly (K)	1744.43	Stim	NS	0.0259801	141.421	27.77_1639.9626n	2	2	#17329,#8179	3,4	27.7703	1639.96	7.12785	0	6344.16	6089.9	7.7537	0	3391.23	3193.12	0	0	0	1	R1
tr|A0A087WVQ6|A0A087WVQ6_HUMAN	Clathrin heavy chain OS=Homo sapiens GN=CLTC PE=1 SV=1	41.6	AVNYFSKVK	[7] GlyGly (K)	3.2774	Stim	NS	0.00902412	15.0718	30.56_1168.6235n	2	2	#1354,#10964	2,3	30.5577	1168.62	11189.8	13859.4	39431.4	42664.6	12172.3	13859.4	21077.8	22370.4	1	1	2	2	R1
tr|A0A087WVQ6|A0A087WVQ6_HUMAN	Clathrin heavy chain OS=Homo sapiens GN=CLTC PE=1 SV=1	33.83	AVNYFSKVK	[7] GlyGly (K)	3.16018	Stim	NS	0.000154442	1.4672	33.24_1168.6249n	2	2	#7672,#3581	2,3	33.238	1168.62	3773.76	3696.26	11919.5	11687.1	3834.91	3696.26	8322.75	8300.98	1	1	1	1	R3
tr|A0A087WVQ6|A0A087WVQ6_HUMAN	Clathrin heavy chain OS=Homo sapiens GN=CLTC PE=1 SV=1	21.96	AVNYFSKVK	[7] GlyGly (K)	16.8007	Stim	NS	0.0291746	66.986	32.62_1168.6256n	1	1	#9066	2	32.618	1168.63	14388.5	5139.05	166100	161977	75396	5139.05	130715	24867.5	0	0	1	0	R2
tr|A0A087WVQ6|A0A087WVQ6_HUMAN	Clathrin heavy chain OS=Homo sapiens GN=CLTC PE=1 SV=1	50.76	KVGYTPDWIFLLR	[1] GlyGly (K)	1.10118	NS	Stim	0.614598	18.3323	66.00_1720.9295n	0	1	#13885	3	66.0021	1720.93	2831.72	2290.72	2024.38	2627.39	3080.35	2290.72	1082.12	1377.62	1	1	0	1	R1
tr|A0A087WVQ6|A0A087WVQ6_HUMAN	Clathrin heavy chain OS=Homo sapiens GN=CLTC PE=1 SV=1	44.74	KVGYTPDWIFLLR	[1] GlyGly (K)	1.50003	NS	Stim	0.346193	42.3275	62.11_1720.9331n	0	1	#11978	3	62.11	1720.93	2208.92	3162.74	1254.61	2326.42	2244.72	3162.74	876.03	1652.38	1	1	1	0	R3
sp|Q14677-3|EPN4_HUMAN	Clathrin interactor 1 OS=Homo sapiens GN=CLINT1	73.14	ELVDKATNVVMNYSEIESK	[5] GlyGly (K)	2.32992	NS	Stim	0.0156222	14.7651	53.64_2282.1137n	0	1	#4303	3	53.6436	2282.11	20791.4	19793.9	7800.26	9618.91	21128.3	19793.9	5446.51	6831.98	1	1	1	1	R3
sp|Q14677|EPN4_HUMAN	Clathrin interactor 1 OS=Homo sapiens GN=CLINT1	48.85	ELVDKATNVVMNYSEIESK	[5] GlyGly (K)	1.94396	NS	Stim	0.00457513	6.00871	56.22_2282.1095n	0	1	#11553	3	56.2231	2282.11	6305.17	5791.22	3064.79	3157.76	6858.79	5791.22	1638.26	1655.71	1	1	0	0	R1
sp|Q14677-3|EPN4_HUMAN	Clathrin interactor 1 OS=Homo sapiens GN=CLINT1	61.89	IGSTIDDTISKFR	[11] GlyGly (K)	1.63448	NS	Stim	0.0227878	9.12113	45.67_1565.8067n	0	2	#22580,#4382	2,3	45.6713	1565.81	9113.81	8009.43	5440.4	5035.85	9261.49	8009.43	3798.74	3576.79	2	1	1	0	R3
sp|Q14677|EPN4_HUMAN	Clathrin interactor 1 OS=Homo sapiens GN=CLINT1	49.98	IGSTIDDTISKFR	[11] GlyGly (K)	2.32059	NS	Stim	0.0052144	7.46817	46.08_1565.8039n	0	1	#9367	3	46.0826	1565.8	3596.36	3382.6	1424.3	1583.11	3912.13	3382.6	761.348	830.073	1	1	0	0	R1
sp|Q14677-3|EPN4_HUMAN	Clathrin interactor 1 OS=Homo sapiens GN=CLINT1	83.3	LGELSDKIGSTIDDTISK	[7] GlyGly (K)	9.02951	NS	Stim	0.0323032	49.1204	52.17_2005.0252n	0	1	#22994	2	52.1665	2005.03	1716.96	1152.51	214.083	103.704	1744.78	1152.51	149.483	73.6578	1	0	0	0	R3
sp|Q14677-3|EPN4_HUMAN	Clathrin interactor 1 OS=Homo sapiens GN=CLINT1	69.59	LGELSDKIGSTIDDTISK	[7] GlyGly (K)	2.0492	NS	Stim	0.0290823	14.8052	52.07_2005.0256n	1	1	#2209	3	52.0684	2005.03	34708.8	30241.5	14188.7	17506.8	35271.2	30241.5	9907.19	12434.5	1	1	0	1	R3
sp|Q14677|EPN4_HUMAN	Clathrin interactor 1 OS=Homo sapiens GN=CLINT1	68.66	LGELSDKIGSTIDDTISK	[7] GlyGly (K)	2.21563	NS	Stim	0.000919704	3.34398	54.34_2005.0202n	0	1	#6628	3	54.3436	2005.02	11884.5	11335.4	5265.24	5214.81	12928	11335.4	2814.5	2734.28	1	1	0	0	R1
sp|Q14677|EPN4_HUMAN	Clathrin interactor 1 OS=Homo sapiens GN=CLINT1	26.86	LGELSDKIGSTIDDTISK	[7] GlyGly (K)	2.96339	Stim	NS	0.0220588	22.6699	60.25_2005.0234n	0	1	#14793	3	60.2453	2005.02	25734	26342.3	89530.1	64792.2	134846	26342.3	70457.4	9947.23	1	0	0	0	R2
sp|Q14677-3|EPN4_HUMAN	Clathrin interactor 1 OS=Homo sapiens GN=CLINT1	55.34	NKDKYVGVSSDSVGGFR	[4] GlyGly (K)	2.73614	NS	Stim	0.0389968	29.0254	34.23_1927.9409n	0	2	#12257,#14690	3,4	34.2272	1927.94	3752.81	3905.21	1112.2	1686.64	3813.62	3905.21	776.592	1197.96	1	1	0	1	R3
sp|Q14677|EPN4_HUMAN	Clathrin interactor 1 OS=Homo sapiens GN=CLINT1	53.79	NKDKYVGVSSDSVGGFR	[4] GlyGly (K)	1.35718	NS	Stim	0.00313095	2.13756	31.86_1927.9380n	0	2	#7277,#24035	3,4	31.8571	1927.94	9361.54	9648.88	7060	6947.27	10183.5	9648.88	3773.87	3642.66	1	1	0	1	R1
sp|Q14677|EPN4_HUMAN	Clathrin interactor 1 OS=Homo sapiens GN=CLINT1	27.66	NKDKYVGVSSDSVGGFR	[2] GlyGly (K)	2.76473	NS	Stim	0.420771	92.0175	35.19_1927.9414n	0	1	#62763	3	35.1881	1927.94	4711.94	1136.13	1745.77	369.467	24690.6	1136.13	1373.87	56.7225	1	0	0	0	R2
sp|Q14677|EPN4_HUMAN	Clathrin interactor 1 OS=Homo sapiens GN=CLINT1	112.07	QDAFANFANFSK	[12] GlyGly (K)	1.16974	NS	Stim	0.281654	12.8394	55.49_1472.6695n	1	1	#582	2	55.487	1472.67	113696	128163	93995.8	112767	123679	128163	50244.8	59127.4	2	3	2	3	R1
sp|Q14677|EPN4_HUMAN	Clathrin interactor 1 OS=Homo sapiens GN=CLINT1	97.11	QDAFANFANFSK	[1] Deamidated (Q)|[12] GlyGly (K)	1.94558	NS	Stim	0.000313893	1.58603	57.38_1473.6530n	0	1	#5635	2	57.3845	1473.65	12304.8	12215.2	6372.14	6230.8	13385.2	12215.2	3406.18	3266.99	1	1	0	0	R1
sp|Q14677|EPN4_HUMAN	Clathrin interactor 1 OS=Homo sapiens GN=CLINT1	93.58	QDAFANFANFSK	[12] GlyGly (K)	4.35524	Stim	NS	0.0124034	21.5339	61.20_1472.6700n	1	1	#4268	2	61.1991	1472.67	116097	130545	455310	618874	608349	130545	358315	95012.6	1	0	1	1	R2
sp|Q14677-3|EPN4_HUMAN	Clathrin interactor 1 OS=Homo sapiens GN=CLINT1	93.37	QDAFANFANFSK	[12] GlyGly (K)	2.53118	NS	Stim	0.0102647	12.8642	54.00_1472.6699n	1	1	#940	2	54.0037	1472.67	63232.9	66778.6	23345.9	28018.1	64257.6	66778.6	16301.2	19900.3	1	1	1	1	R3
sp|Q14677-3|EPN4_HUMAN	Clathrin interactor 1 OS=Homo sapiens GN=CLINT1	57.84	QDAFANFANFSK	[1] Deamidated (Q)|[12] GlyGly (K)	4.92261	NS	Stim	0.153199	89.6091	55.80_1473.6534n	0	1	#21168	2	55.8005	1473.65	1903.08	1057.92	491.323	110.187	1933.92	1057.92	343.065	78.2622	1	1	0	0	R3
sp|Q14677-3|EPN4_HUMAN	Clathrin interactor 1 OS=Homo sapiens GN=CLINT1	30.14	SAFPFSDKLGELSDK	[8] GlyGly (K)	3.08031	NS	Stim	0.00220192	7.41232	53.96_1753.8528n	0	1	#2432	3	53.9603	1753.85	30229.6	27218.6	9268.13	9382.01	30719.5	27218.6	6471.45	6663.72	1	1	0	0	R3
sp|Q14677|EPN4_HUMAN	Clathrin interactor 1 OS=Homo sapiens GN=CLINT1	66.93	SAFPFSDKLGELSDKIGSTIDDTISK	[8] GlyGly (K)	6.14782	NS	Stim	0.0991916	60.3066	73.93_2884.4347n	2	2	#15828,#9260	3,4	73.9312	2884.43	53602	22892.6	8874.23	3568.33	58308.5	22892.6	4743.66	1870.98	5	3	0	0	R1
sp|Q14677|EPN4_HUMAN	Clathrin interactor 1 OS=Homo sapiens GN=CLINT1	33.1	SKWDEEWDKNK	[11] GlyGly (K)	1.94172	NS	Stim	0.00715984	6.07347	28.35_1577.7098n	0	1	#2081	3	28.3482	1577.71	15977.8	17411.7	8283.58	8912.26	17380.7	17411.7	4427.93	4672.97	1	1	0	0	R1
sp|Q14677-3|EPN4_HUMAN	Clathrin interactor 1 OS=Homo sapiens GN=CLINT1	26.33	SKWDEEWDKNK	[9] GlyGly (K)	2.55765	NS	Stim	0.00886768	10.6604	31.85_1577.7132n	0	1	#2700	3	31.8536	1577.71	20531.4	22575	7791.71	9062.16	20864.1	22575	5440.54	6436.54	1	1	0	0	R3
sp|Q14677|EPN4_HUMAN	Clathrin interactor 1 OS=Homo sapiens GN=CLINT1	25.01	SKWDEEWDKNK	[2] GlyGly (K)	1.74214	NS	Stim	0.0657269	21.3199	29.05_1577.7113n	0	1	#2632	3	29.0462	1577.71	14193	13717	6802.7	9217.86	15439.3	13717	3636.33	4833.2	1	1	0	1	R1
sp|Q14677|EPN4_HUMAN	Clathrin interactor 1 OS=Homo sapiens GN=CLINT1	22.53	SKWDEEWDKNK	[11] GlyGly (K)	21.2557	NS	Stim	0.110164	124.371	29.95_1577.7113n	0	1	#13177	3	29.9486	1577.71	32367.9	27183.7	168.888	2632.79	169608	27183.7	132.91	404.199	1	0	0	0	R2
sp|Q14677|EPN4_HUMAN	Clathrin interactor 1 OS=Homo sapiens GN=CLINT1	82.47	SQNTDMVQKSVSK	[9] GlyGly (K)	1.58962	Stim	NS	0.00491382	3.51293	23.39_1564.7516n	2	2	#2950,#1425	2,3	23.3904	1564.75	25754.3	24505.8	39103.2	40791.3	28015.6	24505.8	20902.3	21388.1	2	2	2	2	R1
sp|Q14677|EPN4_HUMAN	Clathrin interactor 1 OS=Homo sapiens GN=CLINT1	55.62	SQNTDMVQKSVSK	[9] GlyGly (K)	3.04903	Stim	NS	0.0477756	33.8003	24.14_1564.7521n	2	2	#16455,#5412	2,3	24.142	1564.75	19634.9	31968.3	71874.4	85465.6	102887	31968.3	56562.9	13121.1	2	2	1	1	R2
sp|Q14677|EPN4_HUMAN	Clathrin interactor 1 OS=Homo sapiens GN=CLINT1	46.38	SQNTDMVQKSVSK	[9] GlyGly (K)	1.15749	NS	Stim	0.144697	7.88596	26.55_1564.7536n	2	2	#16323,#3326	2,3	26.5505	1564.75	7098.81	7530	6671.58	5966.84	7213.84	7530	4658.41	4238.04	1	2	1	1	R3
sp|Q14677-3|EPN4_HUMAN	Clathrin interactor 1 OS=Homo sapiens GN=CLINT1	80.96	SQPLQNVSTVLQKPNPLYNQNTDMVQK	[13] GlyGly (K)	1.30952	NS	Stim	0.104814	12.6594	51.84_3197.6159n	2	2	#3881,#12189	3,4	51.842	3197.62	29704.5	35545.4	25578.8	24248.3	30185.8	35545.4	17860.3	17222.8	2	1	1	1	R3
sp|Q14677-3|EPN4_HUMAN	Clathrin interactor 1 OS=Homo sapiens GN=CLINT1	69.52	SQPLQNVSTVLQKPNPLYNQNTDMVQK	[13] GlyGly (K)	1.54529	Stim	NS	0.0112865	5.36786	54.32_3197.6108n	1	1	#3217	3	54.3157	3197.61	39349.7	42454.7	61491.4	64919.8	42804.7	42454.7	32869.8	34039.4	1	2	2	2	R1
sp|Q14677-3|EPN4_HUMAN	Clathrin interactor 1 OS=Homo sapiens GN=CLINT1	36.77	SQPLQNVSTVLQKPNPLYNQNTDMVQK	[6] Deamidated (N)|[13] GlyGly (K)	1.18407	NS	Stim	0.1801	10.3946	55.59_3198.5969n	0	1	#18054	3	55.5872	3198.6	8101.22	7461.48	6088.67	7054.72	8812.54	7461.48	3254.66	3699	1	0	0	0	R1
sp|Q14677-3|EPN4_HUMAN	Clathrin interactor 1 OS=Homo sapiens GN=CLINT1	22.55	TIDLGAAAHYTGDKASPDQNASTHTPQSSVK	[14] GlyGly (K)	3.81144	NS	Stim	0.00883547	15.374	36.70_3281.5612n	0	1	#15656	4	36.6985	3281.56	3623.46	4125.56	906.038	1127.06	3682.18	4125.56	632.638	800.51	1	0	0	0	R3
sp|Q14677|EPN4_HUMAN	Clathrin interactor 1 OS=Homo sapiens GN=CLINT1	42.15	WDEEWDKNK	[7] GlyGly (K)	1.49952	NS	Stim	0.0623649	11.1693	31.16_1362.5840n	0	2	#13338,#21558	2,3	31.1569	1362.58	2951.04	3457.16	2287.31	1986.19	3210.16	3457.16	1222.66	1041.42	0	1	0	0	R1
tr|D3DX19|D3DX19_HUMAN	Claudin OS=Homo sapiens GN=CLDN5 PE=1 SV=1	39.36	RPTATGDYDKK	[10] GlyGly (K)	2.69463	Stim	NS	0.486185	140.399	18.91_1364.6681n	0	2	#8476,#1999	2,3	18.9071	1364.67	61.8673	17059.3	41846.9	4288.26	324.185	17059.3	32932.2	658.355	0	1	2	0	R2
tr|D3DX19|D3DX19_HUMAN	Claudin OS=Homo sapiens GN=CLDN5 PE=1 SV=1	33.87	RPTATGDYDKK	[10] GlyGly (K)	3.84725	Stim	NS	0.902826	141.138	18.82_1364.6692n	2	2	#8912,#2666	2,3	18.8171	1364.67	13924.2	61.8464	53.8266	53753.9	72962.7	61.8464	42.3598	8252.56	2	0	0	0	R2
tr|D3DX19|D3DX19_HUMAN	Claudin OS=Homo sapiens GN=CLDN5 PE=1 SV=1	33.86	RPTATGDYDKK	[10] GlyGly (K)	1.14213	Stim	NS	0.586321	21.369	21.28_1364.6692n	2	2	#9880,#2187	2,3	21.2792	1364.67	6020.53	4606.46	5151.71	6985.68	6118.08	4606.46	3597.16	4961.69	0	0	1	1	R3
tr|D3DX19|D3DX19_HUMAN	Claudin OS=Homo sapiens GN=CLDN5 PE=1 SV=1	46.73	RPTATGDYDKKNYV	[11] GlyGly (K)	1.24457	Stim	NS	0.0481793	6.55043	24.46_1740.8432n	2	2	#9867,#1014	2,3	24.4623	1740.84	34328.7	35569.3	41481.7	45511	37342.8	35569.3	22173.7	23862.8	2	2	1	1	R1
tr|D3DX19|D3DX19_HUMAN	Claudin OS=Homo sapiens GN=CLDN5 PE=1 SV=1	46.27	RPTATGDYDKKNYV	[11] GlyGly (K)	1.35679	Stim	NS	0.019022	6.01575	27.50_1740.8450n	1	1	#1839	3	27.5011	1740.85	22019.2	21992.3	28587.2	31127.3	22376	21992.3	19960.9	22108.7	1	1	1	1	R3
tr|D3DX19|D3DX19_HUMAN	Claudin OS=Homo sapiens GN=CLDN5 PE=1 SV=1	36.25	RPTATGDYDKKNYV	[10] GlyGly (K)|[11] GlyGly (K)	1.17382	NS	Stim	0.0646243	5.15787	25.42_1854.8860n	1	1	#4032	3	25.4199	1854.89	9377.52	10087.4	8106.83	8475.69	10200.9	10087.4	4333.45	4444.06	1	1	1	1	R1
tr|D3DX19|D3DX19_HUMAN	Claudin OS=Homo sapiens GN=CLDN5 PE=1 SV=1	36	RPTATGDYDKKNYV	[10] GlyGly (K)|[11] GlyGly (K)	1.05837	NS	Stim	0.350853	6.73547	28.45_1854.8866n	2	2	#3310,#14324	3,4	28.4459	1854.89	11445.8	11562.6	11387.5	10352.1	11631.3	11562.6	7951.27	7352.74	1	1	1	1	R3
tr|D3DX19|D3DX19_HUMAN	Claudin OS=Homo sapiens GN=CLDN5 PE=1 SV=1	32	RPTATGDYDKKNYV	[11] GlyGly (K)	1.20006	Stim	NS	0.178792	10.6805	25.45_1740.8437n	1	1	#2603	3	25.4546	1740.84	118371	129866	160198	137700	620267	129866	126071	21140.4	1	1	0	0	R2
tr|D3DX19|D3DX19_HUMAN	Claudin OS=Homo sapiens GN=CLDN5 PE=1 SV=1	30.13	RPTATGDYDKKNYV	[11] GlyGly (K)	4.59491	NS	Stim	0.391997	107.853	25.41_1740.8427n	0	1	#50464	2	25.4125	1740.84	2704.68	364.223	436.429	231.462	14172.5	364.223	343.455	35.5353	1	1	0	0	R2
tr|D3DX19|D3DX19_HUMAN	Claudin OS=Homo sapiens GN=CLDN5 PE=1 SV=1	24.91	RPTATGDYDKKNYV	[10] GlyGly (K)|[12] Deamidated (N)	1.50139	NS	Stim	0.315457	34.8764	28.02_1741.8294n	0	1	#10921	3	28.0166	1741.83	1212.87	1776.81	1241.17	750.099	1232.52	1776.81	866.645	532.77	0	1	0	0	R3
tr|D3DX19|D3DX19_HUMAN	Claudin OS=Homo sapiens GN=CLDN5 PE=1 SV=1	24.86	RPTATGDYDKKNYV	[10] GlyGly (K)|[11] GlyGly (K)	1.13484	Stim	NS	0.142981	6.30956	26.72_1854.8869n	1	1	#9893	3	26.7172	1854.89	44517.2	47228	49735.7	54380.9	233270	47228	39140.4	8348.83	1	0	0	0	R2
sp|O15551|CLD3_HUMAN	Claudin-3 OS=Homo sapiens GN=CLDN3 PE=1 SV=1	40.79	KYTATKVVYSAPR	[6] GlyGly (K)	1.87156	Stim	NS	0.0491101	20.4117	25.97_1596.8624n	1	1	#4545	3	25.9741	1596.86	2238.82	2994.1	4801.51	4992.23	2435.4	2994.1	2566.62	2617.58	1	1	1	0	R1
sp|O15551|CLD3_HUMAN	Claudin-3 OS=Homo sapiens GN=CLDN3 PE=1 SV=1	25.49	KYTATKVVYSAPR	[6] GlyGly (K)	8.39284	Stim	NS	0.897005	141.421	27.58_1596.8629n	1	1	#16100	3	27.5822	1596.86	4725.01	0	39656.3	0	24759.1	0	31208.2	0	1	0	0	0	R2
sp|O15551|CLD3_HUMAN	Claudin-3 OS=Homo sapiens GN=CLDN3 PE=1 SV=1	68.39	YTATKVVYSAPR	[5] GlyGly (K)	2.65214	Stim	NS	0.00323297	7.39122	29.57_1468.7675n	2	2	#3964,#2736	2,3	29.5743	1468.77	9427.46	8490.98	24212.9	23309.3	10255.2	8490.98	12942.9	12221.8	2	2	2	2	R1
sp|O15551|CLD3_HUMAN	Claudin-3 OS=Homo sapiens GN=CLDN3 PE=1 SV=1	57.25	YTATKVVYSAPR	[5] GlyGly (K)	19.7098	Stim	NS	0.00158739	16.6451	32.10_1468.7670n	1	1	#17758	2	32.0972	1468.77	4242.66	5374.6	96194.5	93359.5	22231.6	5374.6	75702	14333	0	0	1	2	R2
sp|O15551|CLD3_HUMAN	Claudin-3 OS=Homo sapiens GN=CLDN3 PE=1 SV=1	29.15	YTATKVVYSAPR	[5] GlyGly (K)	1.43721	Stim	NS	0.0493549	11.086	32.27_1468.7687n	1	1	#5588	3	32.2659	1468.77	2976.55	3142.1	4741.58	4052.23	3024.79	3142.1	3310.79	2878.16	1	1	0	1	R3
sp|P00488|F13A_HUMAN	Coagulation factor XIII A chain OS=Homo sapiens GN=F13A1 PE=1 SV=4	27.27	CIVGKFR	[1] Carbamidomethyl (C)|[5] GlyGly (K)	4.35821	Stim	NS	0.0646281	42.0539	29.62_992.5221n	0	2	#9193,#24196	2,3	29.6218	992.522	14116.8	22767.2	56473.6	104275	73972.4	22767.2	44442.9	16008.8	0	0	1	0	R2
sp|P00488|F13A_HUMAN	Coagulation factor XIII A chain OS=Homo sapiens GN=F13A1 PE=1 SV=4	37.54	DGTHVVENVDATHIGKLIVTK	[16] GlyGly (K)	1.11916	NS	Stim	0.216322	8.9125	45.63_2359.2495n	0	2	#32552,#3375	3,4	45.6319	2359.25	14397.3	14064.9	11914.5	13517.2	15661.5	14064.9	6368.81	7087.49	1	1	1	1	R1
sp|P00488|F13A_HUMAN	Coagulation factor XIII A chain OS=Homo sapiens GN=F13A1 PE=1 SV=4	29.44	DVLAKQK	[5] GlyGly (K)	2.38973	Stim	NS	0.00732961	9.51302	20.35_914.5183n	0	1	#2622	2	20.3457	914.518	5287.94	4621.37	12234.3	11446.3	5752.24	4621.37	6539.75	6001.62	1	1	1	0	R1
sp|P00488|F13A_HUMAN	Coagulation factor XIII A chain OS=Homo sapiens GN=F13A1 PE=1 SV=4	28.93	DVLAKQK	[5] GlyGly (K)	18.0154	Stim	NS	0.00208901	16.8531	20.72_914.5182n	0	1	#5168	2	20.7198	914.518	3839.1	3021.53	58280.8	65316.1	20116.9	3021.53	45865.2	10027.7	1	0	1	1	R2
sp|P00488|F13A_HUMAN	Coagulation factor XIII A chain OS=Homo sapiens GN=F13A1 PE=1 SV=4	45.8	KDGTHVVENVDATHIGKLIVTK	[17] GlyGly (K)	1.11618	NS	Stim	0.0561364	3.67504	39.69_2487.3430n	0	2	#8189,#5027	4,5	39.6935	2487.34	14498	14739.7	12756.9	13437.6	15771	14739.7	6819.1	7045.73	2	1	1	1	R1
sp|P00488|F13A_HUMAN	Coagulation factor XIII A chain OS=Homo sapiens GN=F13A1 PE=1 SV=4	41.18	KDGTHVVENVDATHIGKLIVTK	[17] GlyGly (K)	1.29493	NS	Stim	0.195287	18.1562	39.83_2487.3464n	0	1	#5551	4	39.8309	2487.35	11750.6	9076.72	8200.34	7883.41	11941	9076.72	5725.86	5599.32	1	0	1	1	R3
sp|P00488|F13A_HUMAN	Coagulation factor XIII A chain OS=Homo sapiens GN=F13A1 PE=1 SV=4	26.97	KPLNTEGVMKSR	[10] GlyGly (K)	1.52645	NS	Stim	0.261769	36.1239	25.65_1472.7784n	0	1	#10643	3	25.6511	1472.78	1264.45	983.048	924.231	548.138	1284.93	983.048	645.342	389.324	1	1	1	0	R3
sp|P00488|F13A_HUMAN	Coagulation factor XIII A chain OS=Homo sapiens GN=F13A1 PE=1 SV=4	25.65	KPLNTEGVMKSR	[10] GlyGly (K)	1.12023	NS	Stim	0.401512	15.9798	22.96_1472.7770n	0	1	#8858	3	22.9616	1472.78	1626.03	1614.37	1282.89	1609.74	1768.8	1614.37	685.759	844.034	0	1	0	0	R1
sp|P00488|F13A_HUMAN	Coagulation factor XIII A chain OS=Homo sapiens GN=F13A1 PE=1 SV=4	25.21	KPLNTEGVMKSR	[10] GlyGly (K)	1.39479	Stim	NS	0.481349	141.421	23.55_1472.7758n	0	1	#12357	3	23.548	1472.78	3563.47	0	3977.63	992.64	18672.6	0	3130.27	152.395	1	0	0	0	R2
sp|P00488|F13A_HUMAN	Coagulation factor XIII A chain OS=Homo sapiens GN=F13A1 PE=1 SV=4	35.95	QKSTVLTIPEIIIK	[2] GlyGly (K)	27.546	Stim	NS	0.036821	72.2629	64.23_1696.0126n	0	1	#27289	2	64.2288	1696.01	832.781	469.602	27103.5	8771.98	4363.77	469.602	21329.6	1346.72	1	0	0	0	R2
sp|P00488|F13A_HUMAN	Coagulation factor XIII A chain OS=Homo sapiens GN=F13A1 PE=1 SV=4	31.86	QKSTVLTIPEIIIK	[2] GlyGly (K)	1.12789	NS	Stim	0.582371	29.4666	53.83_1696.0147n	0	1	#3983	3	53.8291	1696.01	8056.94	7286.29	5384.51	8218.93	8187.5	7286.29	3759.72	5837.63	1	1	0	1	R3
sp|P00488|F13A_HUMAN	Coagulation factor XIII A chain OS=Homo sapiens GN=F13A1 PE=1 SV=4	31.01	QKSTVLTIPEIIIK	[2] GlyGly (K)	1.29771	NS	Stim	0.0604089	8.99356	57.40_1696.0141n	0	2	#18309,#6188	2,3	57.4017	1696.01	12252.2	11709.6	9819.43	8645.19	13328	11709.6	5248.91	4532.93	1	1	0	0	R1
sp|P53621-2|COPA_HUMAN	Coatomer subunit alpha OS=Homo sapiens GN=COPA	63.67	GFFEGTIASKGK	[10] GlyGly (K)	1.17556	NS	Stim	0.658192	58.8161	36.34_1354.6878n	1	1	#8474	2	36.3358	1354.69	4621.43	6433.01	2746.34	6657.21	5027.21	6433.01	1468.04	3490.58	1	1	0	1	R1
tr|G3V1A4|G3V1A4_HUMAN	Cofilin 1 (Non-muscle), isoform CRA_a OS=Homo sapiens GN=CFL1 PE=1 SV=1	34.53	EDLVFIFWAPESAPLKSK	[16] GlyGly (K)	1.79183	NS	Stim	0.312036	51.2937	71.32_2190.1373n	0	1	#25088	3	71.3164	2190.14	2733.74	1278.5	1176.93	1062.25	2973.77	1278.5	629.12	556.969	1	0	0	0	R1
tr|G3V1A4|G3V1A4_HUMAN	Cofilin 1 (Non-muscle), isoform CRA_a OS=Homo sapiens GN=CFL1 PE=1 SV=1	31.05	EDLVFIFWAPESAPLKSK	[18] GlyGly (K)	27.9252	NS	Stim	0.000696805	11.6468	66.43_2190.1396n	0	1	#19559	3	66.4254	2190.14	1507.07	1277.73	48.3615	51.3617	1531.49	1277.73	33.7683	36.4805	1	0	0	0	R3
tr|G3V1A4|G3V1A4_HUMAN	Cofilin 1 (Non-muscle), isoform CRA_a OS=Homo sapiens GN=CFL1 PE=1 SV=1	71.19	KEDLVFIFWAPESAPLKSK	[17] GlyGly (K)	1.00357	Stim	NS	0.938231	7.85465	62.05_2318.2304n	1	1	#409	3	62.0483	2318.23	227107	203207	218923	212928	247048	203207	117024	111645	3	2	1	3	R1
tr|G3V1A4|G3V1A4_HUMAN	Cofilin 1 (Non-muscle), isoform CRA_a OS=Homo sapiens GN=CFL1 PE=1 SV=1	65.58	KEDLVFIFWAPESAPLKSK	[17] GlyGly (K)	14.5681	NS	Stim	0.000273694	4.60435	58.86_2318.2318n	2	2	#728,#649	3,4	58.8583	2318.23	400532	427490	27564.9	29273.3	407022	427490	19247.1	20791.8	2	1	2	2	R3
tr|G3V1A4|G3V1A4_HUMAN	Cofilin 1 (Non-muscle), isoform CRA_a OS=Homo sapiens GN=CFL1 PE=1 SV=1	49	KEDLVFIFWAPESAPLKSK	[17] GlyGly (K)	7.0132	NS	Stim	0.00809841	24.1168	69.39_2318.2324n	0	1	#2026	3	69.3868	2318.23	899429	637358	113011	106117	4.71301e+06	637358	88935.9	16291.6	2	0	0	0	R2
tr|G3V1A4|G3V1A4_HUMAN	Cofilin 1 (Non-muscle), isoform CRA_a OS=Homo sapiens GN=CFL1 PE=1 SV=1	78.42	LGGSAVISLEGKPL	[12] GlyGly (K)	1.00453	Stim	NS	0.983026	13.1098	54.68_1453.8146n	0	1	#7148	2	54.6817	1453.81	6495.35	5618.69	6648.49	5520.43	7065.67	5618.69	3553.91	2894.53	1	1	1	1	R1
tr|G3V1A4|G3V1A4_HUMAN	Cofilin 1 (Non-muscle), isoform CRA_a OS=Homo sapiens GN=CFL1 PE=1 SV=1	42.69	LGGSAVISLEGKPL	[12] GlyGly (K)	1.61974	Stim	NS	0.0367887	11.4182	52.02_1453.8173n	0	1	#13202	2	52.0232	1453.82	1542.09	1311.68	2428.47	2193.88	1567.07	1311.68	1695.67	1558.24	0	0	1	1	R3
tr|G3V1A4|G3V1A4_HUMAN	Cofilin 1 (Non-muscle), isoform CRA_a OS=Homo sapiens GN=CFL1 PE=1 SV=1	71.08	YALYDATYETKESK	[11] GlyGly (K)	1.84308	Stim	NS	0.0771897	21.0769	38.37_1794.8312n	0	1	#6093	2	38.3682	1794.83	4951.64	6686.09	9620.96	11828.3	5031.88	6686.09	6717.8	8401.22	1	1	1	1	R3
tr|G3V1A4|G3V1A4_HUMAN	Cofilin 1 (Non-muscle), isoform CRA_a OS=Homo sapiens GN=CFL1 PE=1 SV=1	69.97	YALYDATYETKESK	[14] GlyGly (K)	9.32716	Stim	NS	0.00200825	14.1569	40.01_1794.8320n	2	2	#11363,#2038	2,3	40.0099	1794.83	164945	134926	1.39774e+06	1.39921e+06	864313	134926	1.09998e+06	214814	2	0	0	1	R2
tr|G3V1A4|G3V1A4_HUMAN	Cofilin 1 (Non-muscle), isoform CRA_a OS=Homo sapiens GN=CFL1 PE=1 SV=1	67.9	YALYDATYETKESK	[11] GlyGly (K)	2.34649	Stim	NS	0.172276	58.517	36.48_1794.8305n	0	1	#4457	2	36.4779	1794.83	13561.1	5623.1	20256.1	24759.4	14751.8	5623.1	10827.8	12982.1	1	1	1	1	R1
tr|G3V1A4|G3V1A4_HUMAN	Cofilin 1 (Non-muscle), isoform CRA_a OS=Homo sapiens GN=CFL1 PE=1 SV=1	62.76	YALYDATYETKESK	[11] GlyGly (K)	1.50534	Stim	NS	0.0296819	9.97509	36.41_1794.8312n	0	1	#670	3	36.4081	1794.83	65044.3	56473.1	92949.6	89975.6	70755.4	56473.1	49685.6	47176.9	1	1	1	1	R1
tr|G3V1A4|G3V1A4_HUMAN	Cofilin 1 (Non-muscle), isoform CRA_a OS=Homo sapiens GN=CFL1 PE=1 SV=1	56.37	YALYDATYETKESK	[11] GlyGly (K)	1.59416	Stim	NS	0.154428	26.3864	38.37_1794.8317n	1	1	#742	3	38.3682	1794.83	85354	74190.6	103442	150897	86737.1	74190.6	72228.1	107177	1	1	1	1	R3
sp|Q86WR0-2|CCD25_HUMAN	Coiled-coil domain-containing protein 25 OS=Homo sapiens GN=CCDC25	31.72	MNNVNVVYTPWSNLKK	[1] Oxidation (M)|[5] Deamidated (N)|[13] Deamidated (N)|[16] GlyGly (K)	1.88638	NS	Stim	0.0049136	6.14181	47.12_2037.9941n	1	1	#11285	3	47.1197	2037.99	3639.35	3969.81	2037.01	1996.72	3958.9	3969.81	1088.87	1046.94	1	0	0	0	R1
sp|Q16204|CCDC6_HUMAN	Coiled-coil domain-containing protein 6 OS=Homo sapiens GN=CCDC6 PE=1 SV=2	56.66	KASVTIQAR	[1] GlyGly (K)	3.76933	Stim	NS	0.0378054	36.3121	21.95_1086.6145n	1	1	#12347	2	21.9471	1086.61	279.142	472.012	1515.19	1316.15	303.652	472.012	809.937	690.099	0	0	1	0	R1
sp|Q16204|CCDC6_HUMAN	Coiled-coil domain-containing protein 6 OS=Homo sapiens GN=CCDC6 PE=1 SV=2	43.76	KASVTIQAR	[1] GlyGly (K)	Infinity	Stim	NS	0.000414349	27.8839	22.50_1086.6155n	1	1	#25317	2	22.5036	1086.62	0	0	7471.02	11140.7	0	0	5879.46	1710.37	0	0	1	0	R2
tr|A0A087WZJ5|A0A087WZJ5_HUMAN	Collagen alpha-1(XXV) chain OS=Homo sapiens GN=COL25A1 PE=1 SV=1	22.32	GPLGPPGQK	[8] Deamidated (Q)|[9] GlyGly (K)	7.49687	Stim	NS	0.263359	110.956	21.51_964.4982n	1	1	#19320	2	21.5053	964.498	510.974	4232.98	5075.64	30489.2	2677.51	4232.98	3994.37	4680.85	0	1	0	0	R2
tr|B0QZ40|B0QZ40_HUMAN	COMM domain-containing protein 6 OS=Homo sapiens GN=COMMD6 PE=1 SV=1	23.69	SLKYPYVAVMLK	[3] GlyGly (K)	50.2204	Stim	NS	0.00790533	36.1323	58.01_1524.8379n	2	2	#53861,#38530	2,3	58.0055	1524.84	845.962	501.654	41622.4	26055.4	4432.85	501.654	32755.5	4000.16	0	0	1	0	R2
sp|Q6PJW8|CNST_HUMAN	Consortin OS=Homo sapiens GN=CNST PE=1 SV=3	39.06	AMKFIQLER	[3] GlyGly (K)	1.35969	Stim	NS	0.0709555	11.882	39.94_1248.6646n	2	2	#7540,#2298	2,3	39.944	1248.66	8964.6	10609.2	12994.2	13619.9	9751.73	10609.2	6945.98	7141.35	1	2	2	2	R1
sp|Q6PJW8|CNST_HUMAN	Consortin OS=Homo sapiens GN=CNST PE=1 SV=3	28.32	AMKFIQLER	[3] GlyGly (K)	1.72897	Stim	NS	0.0248649	10.3243	40.92_1248.6638n	1	1	#2559	3	40.9231	1248.66	5191.4	5720.02	10121.4	8744.12	5275.53	5720.02	7067.21	6210.65	1	1	0	1	R3
sp|Q6PJW8|CNST_HUMAN	Consortin OS=Homo sapiens GN=CNST PE=1 SV=3	48.16	IEIAEVVPTEGLVSILKK	[17] GlyGly (K)	2.46626	NS	Stim	0.0771677	32.187	67.90_2051.1873n	0	1	#10749	3	67.9045	2051.19	6349.27	4786.13	2771.35	1743.74	6906.76	4786.13	1481.41	914.294	0	1	1	0	R1
sp|Q6PJW8|CNST_HUMAN	Consortin OS=Homo sapiens GN=CNST PE=1 SV=3	32.55	IEIAEVVPTEGLVSILKK	[18] GlyGly (K)	18.0111	NS	Stim	0.0689732	100.96	62.25_2051.1921n	0	1	#18230	3	62.2488	2051.19	1858.33	1565.65	27.1947	162.909	1888.44	1565.65	18.9886	115.709	1	1	0	0	R3
sp|Q6PJW8|CNST_HUMAN	Consortin OS=Homo sapiens GN=CNST PE=1 SV=3	20.17	IEIAEVVPTEGLVSILKK	[18] GlyGly (K)	2.40674	Stim	NS	0.936504	133.865	76.79_2051.1881n	1	1	#26874	3	76.7949	2051.19	6133.73	2628.42	20524.9	563.364	32140.8	2628.42	16152.4	86.4905	1	0	0	0	R2
sp|Q6PJW8|CNST_HUMAN	Consortin OS=Homo sapiens GN=CNST PE=1 SV=3	49.23	KIPPGLFSGDIAPLMQEK	[1] GlyGly (K)	1.00172	Stim	NS	0.799269	0.799848	60.36_2054.0882n	0	1	#11212	3	60.3611	2054.09	6807.14	6784.73	6769.15	6846.15	7404.83	6784.73	3618.4	3589.64	1	1	1	1	R1
sp|Q6PJW8|CNST_HUMAN	Consortin OS=Homo sapiens GN=CNST PE=1 SV=3	26.93	LYHEQLLANLSAIQEQWETKWK	[22] GlyGly (K)	1.18574	NS	Stim	0.752111	60.3979	66.99_2841.4471n	0	1	#14002	4	66.9888	2841.45	5415.22	2661.26	4860.15	1951.18	5890.7	2661.26	2597.96	1023.06	1	1	2	0	R1
sp|Q6PJW8|CNST_HUMAN	Consortin OS=Homo sapiens GN=CNST PE=1 SV=3	56.84	NSEKGFNGEDFER	[4] GlyGly (K)	1.99743	Stim	NS	0.00175463	4.03241	29.86_1641.7024n	2	2	#12214,#3799	2,3	29.8596	1641.7	8232.82	8146.62	15892	16824.8	8955.7	8146.62	8494.94	8821.77	2	2	2	1	R1
sp|Q6PJW8|CNST_HUMAN	Consortin OS=Homo sapiens GN=CNST PE=1 SV=3	41.56	NSEKGFNGEDFER	[4] GlyGly (K)	4.45827	Stim	NS	0.00032212	3.5767	32.99_1641.7047n	1	1	#11991	3	32.9927	1641.7	696.316	683.98	3154.68	2999.05	707.599	683.98	2202.75	2130.12	0	0	0	1	R3
sp|Q6PJW8|CNST_HUMAN	Consortin OS=Homo sapiens GN=CNST PE=1 SV=3	37.58	NSEKGFNGEDFER	[4] GlyGly (K)|[7] Deamidated (N)	2.00291	Stim	NS	0.00531014	5.5049	31.92_1642.6867n	0	2	#14759,#6208	2,3	31.9178	1642.69	6660.48	6161.38	12421.1	13259.9	7245.29	6161.38	6639.63	6952.55	1	1	1	1	R1
sp|Q6PJW8|CNST_HUMAN	Consortin OS=Homo sapiens GN=CNST PE=1 SV=3	29.97	NSEKGFNGEDFER	[4] GlyGly (K)|[7] Deamidated (N)	5.32817	Stim	NS	0.00999174	23.6018	34.78_1642.6884n	1	1	#14501	3	34.7768	1642.69	313.264	438.772	2047.55	1959.43	318.34	438.772	1429.69	1391.72	0	0	1	1	R3
sp|Q6PJW8|CNST_HUMAN	Consortin OS=Homo sapiens GN=CNST PE=1 SV=3	46.82	RIEIAEVVPTEGLVSILKK	[18] GlyGly (K)	1.82726	NS	Stim	0.0641612	20.6505	61.35_2207.2903n	0	1	#8754	3	61.346	2207.29	8444.18	6292.34	4266.11	3798.73	9185.61	6292.34	2280.42	1991.79	1	1	0	1	R1
tr|B4DIH5|B4DIH5_HUMAN	COP9 signalosome complex subunit 2 OS=Homo sapiens GN=COPS2 PE=1 SV=1	84.47	YTALDKWTNQLNSLNQAVVSK	[6] GlyGly (K)	1.15817	NS	Stim	0.346764	17.3751	58.64_2506.2864n	1	1	#12480	3	58.6437	2506.29	2989.79	3152.46	2977.51	2325.92	3038.24	3152.46	2079.03	1652.02	1	1	0	0	R3
tr|B4DIH5|B4DIH5_HUMAN	COP9 signalosome complex subunit 2 OS=Homo sapiens GN=COPS2 PE=1 SV=1	71.61	YTALDKWTNQLNSLNQAVVSK	[6] GlyGly (K)	1.22599	NS	Stim	0.00731848	2.42632	61.89_2506.2814n	1	1	#12157	3	61.8852	2506.28	4656.49	4499.4	3747.2	3720.96	5065.35	4499.4	2003.04	1951.01	1	1	0	0	R1
tr|B4DIH5|B4DIH5_HUMAN	COP9 signalosome complex subunit 2 OS=Homo sapiens GN=COPS2 PE=1 SV=1	28.06	YTALDKWTNQLNSLNQAVVSK	[6] GlyGly (K)	1.79592	Stim	NS	0.777006	97.673	68.83_2506.2829n	1	1	#40394	3	68.8299	2506.28	16364.1	10805.4	41246.9	7547.16	85747.9	10805.4	32460	1158.68	1	0	0	0	R2
tr|E5RGN3|E5RGN3_HUMAN	Copper transport protein ATOX1 OS=Homo sapiens GN=ATOX1 PE=1 SV=1	47.03	TGKTVSYLGLE	[3] GlyGly (K)	1.42316	Stim	NS	0.00703843	3.87447	45.30_1280.6611n	1	1	#4029	2	45.2979	1280.66	8675.59	8477.56	12540.2	11871.4	9437.34	8477.56	6703.3	6224.56	1	1	1	0	R1
tr|E5RGN3|E5RGN3_HUMAN	Copper transport protein ATOX1 OS=Homo sapiens GN=ATOX1 PE=1 SV=1	37.82	TGKTVSYLGLE	[3] GlyGly (K)	10.5414	Stim	NS	0.00607823	25.9575	49.88_1280.6608n	1	1	#16460	2	49.8791	1280.66	8530.61	5884.71	75398	76559.8	44700.4	5884.71	59335.8	11753.9	0	0	1	0	R2
tr|H3BRY3|H3BRY3_HUMAN	Coronin OS=Homo sapiens GN=CORO1A PE=1 SV=1	39.71	AVFVSEGKILTTGFSR	[8] GlyGly (K)	1.38856	NS	Stim	0.0147695	5.62553	49.63_1824.9765n	1	1	#5409	3	49.6294	1824.98	7961.82	7352.63	5547.53	5481.52	8090.83	7352.63	3873.55	3893.34	1	1	1	1	R3
sp|P31146|COR1A_HUMAN	Coronin-1A OS=Homo sapiens GN=CORO1A PE=1 SV=4	56.19	AVFVSEGKILTTGFSR	[8] GlyGly (K)	1.67812	NS	Stim	0.0373879	13.5485	51.16_1824.9727n	2	2	#29469,#5336	2,3	51.1589	1824.97	9024.37	9759.77	5060.6	6132.97	9816.75	9759.77	2705.11	3215.7	1	1	1	1	R1
sp|P31146|COR1A_HUMAN	Coronin-1A OS=Homo sapiens GN=CORO1A PE=1 SV=4	32.35	AVFVSEGKILTTGFSR	[8] GlyGly (K)	7.92014	Stim	NS	0.00204659	12.6709	56.92_1824.9727n	1	1	#10648	3	56.9172	1824.97	16109.5	16977.9	142768	119289	84413.6	16977.9	112354	18313.8	1	0	0	0	R2
sp|P31146|COR1A_HUMAN	Coronin-1A OS=Homo sapiens GN=CORO1A PE=1 SV=4	28.25	KSDLFQEDLYPPTAGPDPALTAEEWLGGR	[1] GlyGly (K)|[6] Deamidated (Q)	1.29349	NS	Stim	0.900303	77.9363	79.84_3287.5808n	0	1	#69488	3	79.8413	3287.58	1148.9	332.508	474.745	670.531	6020.25	332.508	373.609	102.943	1	0	0	0	R2
sp|Q9ULV4-2|COR1C_HUMAN	Coronin-1C OS=Homo sapiens GN=CORO1C	26.09	ISKLEQQMAKIAA	[10] GlyGly (K)	14.0224	Stim	NS	0.085426	103.386	47.20_1543.8386n	0	1	#20394	3	47.2009	1543.84	1696.81	10921.2	75851.7	101084	8891.32	10921.2	59692.9	15518.9	0	0	1	0	R2
sp|Q9ULV4-2|COR1C_HUMAN	Coronin-1C OS=Homo sapiens GN=CORO1C	47.14	NILDSKPTANK	[6] GlyGly (K)	13.6315	Stim	NS	0.0481053	66.6694	28.02_1313.6950n	0	1	#24245	2	28.0201	1313.69	801.833	2232.1	14031	27326.1	4201.61	2232.1	11042	4195.24	0	0	0	1	R2
sp|O94886|CSCL1_HUMAN	CSC1-like protein 1 OS=Homo sapiens GN=TMEM63A PE=1 SV=3	34.1	KETVESHFR	[1] GlyGly (K)	1.16526	NS	Stim	0.421741	19.9432	23.97_1245.6104n	1	1	#6064	3	23.9698	1245.61	1605.81	1208.88	1224.73	1190.78	1631.83	1208.88	855.165	845.771	0	1	1	0	R3
sp|O94886|CSCL1_HUMAN	CSC1-like protein 1 OS=Homo sapiens GN=TMEM63A PE=1 SV=3	24.21	KETVESHFR	[1] GlyGly (K)	9.02473	Stim	NS	0.0184118	34.2412	21.80_1245.6107n	2	2	#31060,#5570	2,3	21.8036	1245.61	3030.32	4966.53	29715.9	42453.5	15878.9	4966.53	23385.5	6517.68	0	0	1	0	R2
sp|O94886|CSCL1_HUMAN	CSC1-like protein 1 OS=Homo sapiens GN=TMEM63A PE=1 SV=3	28.46	YKEENLVR	[2] GlyGly (K)	8.81094	Stim	NS	0.0183531	33.0721	25.70_1163.5934n	0	1	#27838	2	25.7037	1163.59	1441.84	1010.63	13330.9	8277.66	7555.24	1010.63	10491	1270.83	0	0	1	0	R2
tr|A0A0A0MTN0|A0A0A0MTN0_HUMAN	Cullin-2 OS=Homo sapiens GN=CUL2 PE=1 SV=1	26.11	CIEVLIDK	[1] Carbamidomethyl (C)|[8] GlyGly (K)	1.08873	NS	Stim	0.0612802	2.93433	55.35_1102.5697n	1	1	#5143	2	55.3528	1102.57	5089.59	5305.27	4809.05	4738.63	5536.47	5305.27	2570.65	2484.61	1	1	1	1	R1
tr|A0A0A0MTN0|A0A0A0MTN0_HUMAN	Cullin-2 OS=Homo sapiens GN=CUL2 PE=1 SV=1	23.81	CIEVLIDK	[1] Carbamidomethyl (C)|[8] GlyGly (K)	3.19326	Stim	NS	0.00611996	12.9111	53.09_1102.5714n	1	1	#9322	2	53.0876	1102.57	1169.87	1404.94	4101.99	4120.07	1188.83	1404.94	2864.2	2926.34	1	0	0	1	R3
tr|A0A0A0MTN0|A0A0A0MTN0_HUMAN	Cullin-2 OS=Homo sapiens GN=CUL2 PE=1 SV=1	22.69	IMKAR	[3] GlyGly (K)	18.3723	Stim	NS	0.0712407	81.9939	18.65_731.4116n	2	2	#29240,#1509	1,2	18.6475	731.412	4417.2	10414.1	57251.4	215234	23146.1	10414.1	45055	33043.8	0	0	0	1	R2
tr|A0A0A0MTN0|A0A0A0MTN0_HUMAN	Cullin-2 OS=Homo sapiens GN=CUL2 PE=1 SV=1	27.27	VVDFDETWNKLLTTIK	[10] GlyGly (K)	9.41711	NS	Stim	0.151309	118.574	65.94_2035.0645n	1	1	#10568	3	65.9401	2035.06	5743.09	3467.81	899.094	79.0094	5836.15	3467.81	627.789	56.1177	1	0	0	0	R3
sp|Q93034|CUL5_HUMAN	Cullin-5 OS=Homo sapiens GN=CUL5 PE=1 SV=4	86.46	TQEAIIQIMKMR	[10] GlyGly (K)	1.86795	NS	Stim	0.0037748	5.29907	50.06_1574.8276n	2	2	#6384,#865	2,3	50.0586	1574.83	116603	118708	60626.4	65346.6	126842	118708	32407.4	34263.2	8	7	5	4	R1
sp|Q93034|CUL5_HUMAN	Cullin-5 OS=Homo sapiens GN=CUL5 PE=1 SV=4	73.44	TQEAIIQIMKMR	[10] GlyGly (K)	2.72515	NS	Stim	0.00349443	6.14972	48.64_1574.8284n	2	2	#7403,#767	2,3	48.6411	1574.83	111168	102524	37502.3	40912.2	112969	102524	26185.9	29058.5	2	4	1	2	R3
sp|Q93034|CUL5_HUMAN	Cullin-5 OS=Homo sapiens GN=CUL5 PE=1 SV=4	49.68	TQEAIIQIMKMR	[10] GlyGly (K)	5.80367	Stim	NS	0.000114672	2.61694	55.60_1574.8280n	2	2	#12608,#1654	2,3	55.5959	1574.83	287270	298102	1.70459e+06	1.69271e+06	1.5053e+06	298102	1.34146e+06	259874	2	2	2	1	R2
sp|Q93034|CUL5_HUMAN	Cullin-5 OS=Homo sapiens GN=CUL5 PE=1 SV=4	43.38	TQEAIIQIMKMR	[9] Oxidation (M)|[10] GlyGly (K)	3.95899	NS	Stim	0.00258148	7.73512	39.59_1590.8218n	1	1	#7838	3	39.5905	1590.82	7579.97	8272.88	1892.63	2111.64	8245.52	8272.88	1011.69	1107.2	0	1	0	0	R1
sp|Q93034|CUL5_HUMAN	Cullin-5 OS=Homo sapiens GN=CUL5 PE=1 SV=4	37.77	TQEAIIQIMKMR	[10] GlyGly (K)|[11] Oxidation (M)	3.30728	NS	Stim	0.000864686	3.89228	43.95_1590.8210n	2	2	#20186,#4016	2,3	43.9464	1590.82	20866.1	21801.9	6273.06	6628.14	22698.2	21801.9	3353.22	3475.33	2	1	0	0	R1
tr|H0YA00|H0YA00_HUMAN	Cullin-9 (Fragment) OS=Homo sapiens GN=CUL9 PE=1 SV=1	30.15	ILKAHGEK	[3] GlyGly (K)	10.4325	Stim	NS	0.0157777	40.2249	18.39_1008.5720n	1	1	#40697	2	18.3854	1008.57	186.579	182.304	1376.88	2471.48	977.674	182.304	1083.56	379.433	0	0	1	0	R2
tr|E9PP21|E9PP21_HUMAN	Cysteine and glycine-rich protein 1 OS=Homo sapiens GN=CSRP1 PE=1 SV=1	48.06	GYGYGQGAGTLSTDKGESLGIK	[15] GlyGly (K)	3.30446	NS	Stim	0.0427089	33.0038	42.39_2272.1020n	1	1	#12768	3	42.3882	2272.1	2980.97	2414.46	625.866	1006.91	3029.28	2414.46	437.009	715.174	1	0	0	0	R3
sp|P21291|CSRP1_HUMAN	Cysteine and glycine-rich protein 1 OS=Homo sapiens GN=CSRP1 PE=1 SV=3	47.94	CSQAVYAAEK	[1] Carbamidomethyl (C)	1.16316	NS	Stim	0.810066	46.7364	24.22_1125.5130n	0	1	#11752	2	24.2154	1125.51	5472.51	10875	7564.48	6489.82	28676	10875	5953.01	996.351	1	1	1	0	R2
sp|P21291|CSRP1_HUMAN	Cysteine and glycine-rich protein 1 OS=Homo sapiens GN=CSRP1 PE=1 SV=3	69.62	FAQKIGGSER	[4] GlyGly (K)	2.23553	Stim	NS	0.0160227	13.9381	22.42_1205.6143n	0	2	#6565,#6065	2,3	22.4184	1205.61	1928.89	2350.67	4635.07	4932	2098.25	2350.67	2477.64	2586	1	0	2	2	R1
sp|P21291|CSRP1_HUMAN	Cysteine and glycine-rich protein 1 OS=Homo sapiens GN=CSRP1 PE=1 SV=3	61.06	FAQKIGGSER	[4] GlyGly (K)	17.6558	Stim	NS	0.00170312	11.9491	23.06_1205.6149n	0	2	#12938,#7662	2,3	23.0565	1205.61	2762.7	3272.65	48863.1	57696.1	14476.6	3272.65	38453.7	8857.79	1	0	2	0	R2
sp|P21291|CSRP1_HUMAN	Cysteine and glycine-rich protein 1 OS=Homo sapiens GN=CSRP1 PE=1 SV=3	40.12	GYGYGQGAGTLSTDKGESLGIK	[15] GlyGly (K)	1.9747	NS	Stim	0.0279059	16.0034	42.29_2272.0963n	0	1	#12197	3	42.2936	2272.1	4204.89	3972.81	1836.31	2304.93	4574.1	3972.81	981.585	1208.55	1	1	0	0	R1
sp|P21291|CSRP1_HUMAN	Cysteine and glycine-rich protein 1 OS=Homo sapiens GN=CSRP1 PE=1 SV=3	33.8	NFGPKGFGFGQGAGALVHSE	[5] GlyGly (K)	1.06403	NS	Stim	0.644779	18.4748	51.93_2089.9972n	0	1	#11441	3	51.9287	2090	4000.2	3960.86	3252.28	4229.71	4351.44	3960.86	1738.49	2217.76	1	0	0	1	R1
tr|H0Y8H1|H0Y8H1_HUMAN	Cysteine-rich hydrophobic domain-containing protein 2 (Fragment) OS=Homo sapiens GN=CHIC2 PE=1 SV=1	41.61	RSIEKLLEWENNR	[5] GlyGly (K)	1.20365	NS	Stim	0.0056295	1.62725	43.39_1799.9261n	2	2	#3060,#31197	3,4	43.3863	1799.93	16405.8	16787.7	13897.8	13679.6	17846.3	16787.7	7428.95	7172.62	1	1	0	0	R1
tr|H0Y8H1|H0Y8H1_HUMAN	Cysteine-rich hydrophobic domain-containing protein 2 (Fragment) OS=Homo sapiens GN=CHIC2 PE=1 SV=1	30.82	RSIEKLLEWENNR	[5] GlyGly (K)	1.03904	Stim	NS	0.763106	17.4404	43.78_1799.9281n	1	1	#4788	3	43.7807	1799.93	13271.3	17005	16384.3	15074.1	13486.3	17005	11440.3	10706.6	1	0	0	0	R3
tr|H0Y8H1|H0Y8H1_HUMAN	Cysteine-rich hydrophobic domain-containing protein 2 (Fragment) OS=Homo sapiens GN=CHIC2 PE=1 SV=1	81.74	SIEKLLEWENNR	[4] GlyGly (K)	1.34679	NS	Stim	0.00217698	1.48146	51.56_1643.8272n	2	2	#1250,#636	2,3	51.5554	1643.83	160436	163401	118966	121485	174523	163401	63592.7	63698.4	6	5	6	4	R1
tr|H0Y8H1|H0Y8H1_HUMAN	Cysteine-rich hydrophobic domain-containing protein 2 (Fragment) OS=Homo sapiens GN=CHIC2 PE=1 SV=1	62.79	SIEKLLEWENNR	[4] GlyGly (K)	1.2538	Stim	NS	0.0998831	10.7895	50.47_1643.8293n	2	2	#2014,#659	2,3	50.4671	1643.83	95880.2	111719	127905	132382	97433.9	111719	89309.2	94026.3	2	2	2	2	R3
tr|H0Y8H1|H0Y8H1_HUMAN	Cysteine-rich hydrophobic domain-containing protein 2 (Fragment) OS=Homo sapiens GN=CHIC2 PE=1 SV=1	41.45	SIEKLLEWENNR	[4] GlyGly (K)|[10] Deamidated (N)	4.2687	NS	Stim	0.00959016	14.9877	52.99_1644.8109n	1	1	#7314	3	52.9857	1644.81	5637.67	6830.38	1305.63	1615.18	6132.68	6830.38	697.916	846.885	1	1	0	0	R1
tr|H0Y8H1|H0Y8H1_HUMAN	Cysteine-rich hydrophobic domain-containing protein 2 (Fragment) OS=Homo sapiens GN=CHIC2 PE=1 SV=1	32.99	SIEKLLEWENNR	[4] GlyGly (K)	6.25855	Stim	NS	0.00441133	16.5781	56.90_1643.8279n	2	2	#3535,#1726	2,3	56.903	1643.83	321875	407360	2.36001e+06	2.20395e+06	1.68663e+06	407360	1.85725e+06	338361	2	0	2	1	R2
tr|H0Y8H1|H0Y8H1_HUMAN	Cysteine-rich hydrophobic domain-containing protein 2 (Fragment) OS=Homo sapiens GN=CHIC2 PE=1 SV=1	24.68	SIEKLLEWENNR	[4] GlyGly (K)|[10] Deamidated (N)	1.16631	Stim	NS	0.479912	22.6615	51.71_1644.8120n	1	1	#8859	3	51.7093	1644.81	1820.88	2515.8	2285.24	2772.68	1850.39	2515.8	1595.66	1969.34	1	1	0	0	R3
sp|Q14204|DYHC1_HUMAN	Cytoplasmic dynein 1 heavy chain 1 OS=Homo sapiens GN=DYNC1H1 PE=1 SV=5	28.81	LLEKQR	[4] GlyGly (K)	2.00464	Stim	NS	0.00558276	7.26722	19.86_899.5186n	0	1	#13524	2	19.8556	899.519	461.653	469.309	981.071	885.171	502.188	469.309	524.425	464.122	1	0	0	1	R1
sp|Q14204|DYHC1_HUMAN	Cytoplasmic dynein 1 heavy chain 1 OS=Homo sapiens GN=DYNC1H1 PE=1 SV=5	27.19	LLEKQR	[4] GlyGly (K)	11.7315	Stim	NS	0.0427124	53.5375	20.29_899.5190n	0	1	#15911	2	20.2902	899.519	775.609	1720.59	9729.65	19554.5	4064.19	1720.59	7656.93	3002.11	1	0	1	0	R2
sp|Q14204|DYHC1_HUMAN	Cytoplasmic dynein 1 heavy chain 1 OS=Homo sapiens GN=DYNC1H1 PE=1 SV=5	38.93	VSKSPLVMDVLNIQGVQR	[3] GlyGly (K)	1.8175	NS	Stim	0.292002	65.8921	55.62_2096.1424n	1	1	#15137	3	55.6161	2096.14	2288.84	2086.95	642.913	1764.67	2325.93	2086.95	448.912	1253.39	1	1	0	0	R3
tr|E7EQL5|E7EQL5_HUMAN	Cytoplasmic dynein 1 intermediate chain 2 (Fragment) OS=Homo sapiens GN=DYNC1I2 PE=1 SV=1	30.35	DLEDKEGEIQAGAK	[5] GlyGly (K)	6.15849	Stim	NS	0.0889647	62.6959	36.12_1615.7695n	1	1	#27058	2	36.1206	1615.77	9225.32	16655	44362.4	115022	48340.7	16655	34911.8	17658.7	1	0	0	0	R2
tr|E7EMU4|E7EMU4_HUMAN	Cytoplasmic dynein 1 intermediate chain 2 (Fragment) OS=Homo sapiens GN=DYNC1I2 PE=1 SV=1	52.01	EDEEEDDDVVAPKPPIEPEEEK	[13] GlyGly (K)	1.11336	NS	Stim	0.222557	7.73231	43.48_2651.1631n	1	1	#8297	3	43.4799	2651.16	10011.4	11169.5	9260.91	9763.34	10173.6	11169.5	6466.4	6934.57	1	1	1	1	R3
tr|E7EQL5|E7EQL5_HUMAN	Cytoplasmic dynein 1 intermediate chain 2 (Fragment) OS=Homo sapiens GN=DYNC1I2 PE=1 SV=1	21.08	EDEEEDDDVVAPKPPIEPEEEKTLK	[13] GlyGly (K)	1.17571	Stim	NS	0.20374	11.627	47.53_2993.3909n	1	1	#21328	4	47.5253	2993.39	23616.9	22603.8	29404.8	24937.1	123753	22603.8	23140.7	3828.47	0	0	1	0	R2
sp|P28838-2|AMPL_HUMAN	Cytosol aminopeptidase OS=Homo sapiens GN=LAP3	58.91	FAEIIEKNLK	[7] GlyGly (K)	13.1715	Stim	NS	0.000473448	6.51764	40.86_1317.7289n	2	2	#5513,#3883	2,3	40.8571	1317.73	1680.37	1532.31	21834.5	20481.3	1827.92	1532.31	11671.5	10739	0	0	2	2	R1
sp|P28838-2|AMPL_HUMAN	Cytosol aminopeptidase OS=Homo sapiens GN=LAP3	35.39	FAEIIEKNLK	[7] GlyGly (K)	76.1971	Stim	NS	0.0104216	59.1029	41.38_1317.7297n	2	2	#18413,#10258	2,3	41.3828	1317.73	101.308	41.5887	5963.1	4925.24	102.95	41.5887	4163.72	3498.23	0	0	3	2	R3
sp|O00154-4|BACH_HUMAN	Cytosolic acyl coenzyme A thioester hydrolase OS=Homo sapiens GN=ACOT7	43.09	YLQMKAK	[5] GlyGly (K)	23.0685	Stim	NS	0.000354635	6.99917	22.75_994.5236n	1	1	#1163	2	22.7509	994.524	1412.68	1324.44	30008.3	33133.2	1536.72	1324.44	16040.7	17372.8	0	1	1	1	R1
sp|O00154-4|BACH_HUMAN	Cytosolic acyl coenzyme A thioester hydrolase OS=Homo sapiens GN=ACOT7	38.35	YLQMKAK	[5] GlyGly (K)	30.9418	Stim	NS	0.0285415	77.3896	25.31_994.5268n	2	2	#8109,#6992	2,3	25.3107	994.527	62.6752	214.175	4709.45	3856.79	63.6908	214.175	3288.36	2739.35	0	0	1	1	R3
sp|P47712|PA24A_HUMAN	Cytosolic phospholipase A2 OS=Homo sapiens GN=PLA2G4A PE=1 SV=2	36.44	ELLLAEKWAK	[7] GlyGly (K)	177.998	Stim	NS	0.0150011	82.494	51.13_1313.7350n	1	1	#14057	2	51.1285	1313.74	1290.02	339.493	147207	142843	6759.74	339.493	115847	21930	0	0	1	0	R2
sp|Q8NEU8-2|DP13B_HUMAN	DCC-interacting protein 13-beta OS=Homo sapiens GN=APPL2	70.55	LNQTALQAVTPITSFGKK	[18] GlyGly (K)	6.82659	NS	Stim	0.0100164	27.1445	49.98_2030.1159n	1	1	#11083	3	49.9816	2030.12	6305.42	6036.74	730.466	1077.49	6859.06	6036.74	390.466	564.959	1	1	0	0	R1
tr|C9J0B2|C9J0B2_HUMAN	DCN1-like protein (Fragment) OS=Homo sapiens GN=DCUN1D1 PE=1 SV=1	41.09	KKLEQLYNR	[1] GlyGly (K)	2.48662	NS	Stim	0.00574971	8.46587	24.09_1304.7191n	2	2	#13272,#2573	2,3	24.0857	1304.72	8776.46	7785.04	3445.81	3214.44	9547.07	7785.04	1841.94	1685.43	1	1	0	0	R1
tr|C9J0B2|C9J0B2_HUMAN	DCN1-like protein (Fragment) OS=Homo sapiens GN=DCUN1D1 PE=1 SV=1	34.83	KLEQLYNR	[1] GlyGly (K)	1.00574	NS	Stim	0.926841	17.1529	27.03_1176.6261n	1	1	#15005	2	27.0311	1176.63	892.382	934.279	1018.27	797.976	970.737	934.279	544.308	418.403	0	1	0	0	R1
tr|C9JVE2|C9JVE2_HUMAN	DCN1-like protein OS=Homo sapiens GN=DCUN1D1 PE=1 SV=1	38.65	MEQELKEPGR	[6] GlyGly (K)	5.32234	Stim	NS	0.0296076	39.522	24.88_1329.6356n	2	2	#20936,#8787	2,3	24.8835	1329.64	9903.12	9876.02	37925.9	67345.3	51892.4	9876.02	29846.5	10339.2	0	1	1	1	R2
sp|Q9Y394-2|DHRS7_HUMAN	Dehydrogenase/reductase SDR family member 7 OS=Homo sapiens GN=DHRS7	52.69	DILVLPLDLTDTGSHEAATKAVLQEFGR	[20] GlyGly (K)	26.4521	NS	Stim	0.101073	114.389	73.80_3122.6276n	2	2	#22576,#31596	3,4	73.7982	3122.63	10311.3	3312.93	465.826	49.2261	11216.7	3312.93	249.004	25.8107	1	1	0	0	R1
sp|Q9Y394-2|DHRS7_HUMAN	Dehydrogenase/reductase SDR family member 7 OS=Homo sapiens GN=DHRS7	33.94	EKDILVLPLDLTDTGSHEAATKAVLQEFGR	[22] GlyGly (K)	8.35066	NS	Stim	0.0535211	58.9925	66.53_3379.7621n	1	1	#23766	4	66.5339	3379.76	5131.97	2110.75	526.278	341.045	5582.58	2110.75	281.318	178.82	1	0	0	0	R1
sp|Q9Y394-2|DHRS7_HUMAN	Dehydrogenase/reductase SDR family member 7 OS=Homo sapiens GN=DHRS7	30.9	IENFKSGVDADSSYFK	[5] GlyGly (K)	2.49028	NS	Stim	0.0123483	14.2631	43.56_1919.8884n	1	1	#13266	3	43.5645	1919.89	3008.95	2457.62	1109.41	1085.75	3057.7	2457.62	774.639	771.173	0	1	1	0	R3
sp|Q9Y394-2|DHRS7_HUMAN	Dehydrogenase/reductase SDR family member 7 OS=Homo sapiens GN=DHRS7	21.93	SGVDADSSYFKIFK	[11] GlyGly (K)	7.27773	NS	Stim	0.00379433	13.3237	52.26_1676.8053n	2	2	#23969,#10545	2,3	52.2596	1676.81	6486.62	7835.99	907.413	1060.59	7056.17	7835.99	485.051	556.101	1	0	0	0	R1
sp|P40763-2|STAT3_HUMAN	Del-701 of Signal transducer and activator of transcription 3 OS=Homo sapiens GN=STAT3	20.22	FCKENMAGKGFSFWVWLDNIIDLVK	[2] Carbamidomethyl (C)|[3] GlyGly (K)|[9] GlyGly (K)	7.62658	Stim	NS	0.34109	116.808	73.50_3244.5851n	1	1	#44876	3	73.4975	3244.59	2524.59	1351.98	26992.2	2572.74	13228.9	1351.98	21242	394.98	0	1	0	0	R2
sp|P40763-2|STAT3_HUMAN	Del-701 of Signal transducer and activator of transcription 3 OS=Homo sapiens GN=STAT3	34.55	TGVQFTTKVR	[8] GlyGly (K)	9.61097	Stim	NS	0.0064813	22.5225	30.43_1249.6780n	2	2	#26196,#16619	2,3	30.4298	1249.68	5193.46	4370.35	53278	38639.4	27213.8	4370.35	41928.1	5932.12	1	0	2	0	R2
sp|P40763-2|STAT3_HUMAN	Del-701 of Signal transducer and activator of transcription 3 OS=Homo sapiens GN=STAT3	31.6	TGVQFTTKVR	[8] GlyGly (K)	5.28356	Stim	NS	0.677419	141.421	30.26_1249.6783n	0	1	#43759	2	30.2594	1249.68	396.117	465.432	0	4552.05	2075.66	465.432	0	698.854	1	0	0	0	R2
sp|P13716-2|HEM2_HUMAN	Delta-aminolevulinic acid dehydratase OS=Homo sapiens GN=ALAD	20.92	DAAKSSPAFGDR	[4] GlyGly (K)	118.807	Stim	NS	0.00496624	40.3067	24.38_1334.6213n	2	2	#23981,#53102	2,3	24.3842	1334.62	156.64	281.52	21593.6	30463	820.793	281.52	16993.4	4676.84	0	0	1	0	R2
sp|P13716-2|HEM2_HUMAN	Delta-aminolevulinic acid dehydratase OS=Homo sapiens GN=ALAD	59.78	EGADMLMVKPGMPYLDIVR	[9] GlyGly (K)	1.595	NS	Stim	0.0309871	10.8915	61.25_2248.1076n	1	1	#7674	3	61.2457	2248.11	7078.86	6066.48	3987.15	4254.46	7193.56	6066.48	2784.01	3021.8	1	1	0	1	R3
sp|Q08495|DEMA_HUMAN	Dematin OS=Homo sapiens GN=DMTN PE=1 SV=3	20.96	LQKQPLTSPGSVSPSR	[3] GlyGly (K)	42.8203	Stim	NS	0.039697	95.9425	31.21_1794.9588n	0	1	#60015	3	31.2109	1794.96	22.0403	115.033	3266.23	2603.28	115.491	115.033	2570.42	399.669	0	0	1	0	R2
tr|F6RFD5|F6RFD5_HUMAN	Destrin OS=Homo sapiens GN=DSTN PE=1 SV=1	40.52	KEELMFFLWAPELAPLKSK	[19] GlyGly (K)	1.3957	NS	Stim	0.649111	58.8856	70.48_2390.2711n	2	2	#15973,#16175	3,4	70.475	2390.27	9609.64	3959.62	6750.19	2972.03	10453.4	3959.62	3608.27	1558.33	1	0	1	0	R1
sp|Q13574|DGKZ_HUMAN	Diacylglycerol kinase zeta OS=Homo sapiens GN=DGKZ PE=1 SV=3	82.7	KAAGPQAWSALLAK	[1] GlyGly (K)	9.00682	NS	Stim	0.049837	69.1926	46.58_1524.8415n	1	1	#20252	2	46.5847	1524.84	1889.92	2215.37	116.396	339.402	2055.87	2215.37	62.2186	177.959	0	1	0	0	R1
sp|Q13574|DGKZ_HUMAN	Diacylglycerol kinase zeta OS=Homo sapiens GN=DGKZ PE=1 SV=3	51.21	KAAGPQAWSALLAK	[1] GlyGly (K)	3.42602	NS	Stim	0.0039972	10.7152	46.54_1524.8412n	1	1	#5208	3	46.5445	1524.84	9935.03	10320.1	2732.1	3180.05	10807.4	10320.1	1460.42	1667.4	1	2	0	0	R1
sp|Q13574|DGKZ_HUMAN	Diacylglycerol kinase zeta OS=Homo sapiens GN=DGKZ PE=1 SV=3	44.56	KAAGPQAWSALLAK	[1] GlyGly (K)	3.66339	NS	Stim	0.0196256	23.7892	46.31_1524.8426n	1	1	#4623	3	46.3054	1524.84	7560.59	8809.84	1858.48	2610.17	7683.1	8809.84	1297.68	1853.92	1	1	1	0	R3
sp|Q13574|DGKZ_HUMAN	Diacylglycerol kinase zeta OS=Homo sapiens GN=DGKZ PE=1 SV=3	26.8	KAAGPQAWSALLAK	[1] GlyGly (K)	5.17299	Stim	NS	0.0233417	36.0514	51.66_1524.8411n	1	1	#23199	3	51.6615	1524.84	7878.46	4677.64	32206.3	32746.3	41283.2	4677.64	25345.4	5027.37	0	0	1	0	R2
sp|P98082-3|DAB2_HUMAN	Disabled homolog 2 OS=Homo sapiens GN=DAB2	45.56	TGKQEAQAGPWPFSSSQTQPAVR	[3] GlyGly (K)	1.7375	Stim	NS	0.0179986	10.5067	43.89_2571.2463n	1	1	#9804	3	43.892	2571.25	5891.77	5076.87	9408.38	9649.66	6409.09	5076.87	5029.19	5059.61	0	0	1	0	R1
sp|Q9P265|DIP2B_HUMAN	Disco-interacting protein 2 homolog B OS=Homo sapiens GN=DIP2B PE=1 SV=3	102.47	SKLLSPYSPQTQETDSAVQK	[2] GlyGly (K)	1.00807	Stim	NS	0.965185	24.1974	37.82_2320.1543n	1	1	#4058	3	37.8193	2320.15	16243.2	22949.1	22738.8	16769.6	16506.4	22949.1	15877.3	11910.9	1	2	2	1	R3
sp|Q9P265|DIP2B_HUMAN	Disco-interacting protein 2 homolog B OS=Homo sapiens GN=DIP2B PE=1 SV=3	90.34	SKLLSPYSPQTQETDSAVQK	[2] GlyGly (K)	1.04069	Stim	NS	0.819157	17.4378	36.01_2320.1544n	1	1	#4129	3	36.0054	2320.15	16095.1	16075.7	14675.9	18804.1	17508.3	16075.7	7844.88	9859.54	1	1	1	1	R1
sp|Q9P265|DIP2B_HUMAN	Disco-interacting protein 2 homolog B OS=Homo sapiens GN=DIP2B PE=1 SV=3	59.75	SKLLSPYSPQTQETDSAVQK	[2] GlyGly (K)	5.18526	Stim	NS	0.0146847	25.456	40.04_2320.1554n	1	1	#10795	3	40.0369	2320.16	21795.5	18456.8	85574.3	123144	114208	18456.8	67344.3	18905.7	1	0	1	0	R2
sp|Q9Y4D1-2|DAAM1_HUMAN	Disheveled-associated activator of morphogenesis 1 OS=Homo sapiens GN=DAAM1	39.91	FQTLINDLDKSTGR	[10] GlyGly (K)	1.7798	NS	Stim	0.0791137	24.777	45.69_1720.8752n	1	1	#9377	3	45.6906	1720.88	3783.53	3721.09	2477.65	1738.91	4115.74	3721.09	1324.41	911.763	1	1	0	0	R1
sp|Q9Y4D1-2|DAAM1_HUMAN	Disheveled-associated activator of morphogenesis 1 OS=Homo sapiens GN=DAAM1	27.67	LQSLYFKK	[7] GlyGly (K)	1.08141	Stim	NS	0.38199	7.29385	31.71_1139.6329n	2	2	#5464,#21333	2,3	31.7065	1139.63	4797.34	5319.1	5732.88	5207.1	5218.57	5319.1	3064.47	2730.24	1	1	1	1	R1
sp|Q9Y4D1-2|DAAM1_HUMAN	Disheveled-associated activator of morphogenesis 1 OS=Homo sapiens GN=DAAM1	25.39	VFKILDLEDLER	[3] GlyGly (K)	2.70751	NS	Stim	0.00111723	3.83783	62.11_1602.8612n	0	1	#29529	3	62.109	1602.86	798.324	756.139	292.609	281.521	868.42	756.139	156.412	147.61	0	1	0	0	R1
sp|O14672-2|ADA10_HUMAN	Disintegrin and metalloproteinase domain-containing protein 10 OS=Homo sapiens GN=ADAM10	26.99	LPPPKPLPGTLK	[12] GlyGly (K)	1.06483	Stim	NS	0.82721	25.3454	33.90_1370.8279n	0	1	#8855	3	33.8988	1370.83	2118.99	1710.95	1673.66	2404.55	2305.04	1710.95	894.643	1260.78	1	1	0	0	R1
sp|O14672|ADA10_HUMAN	Disintegrin and metalloproteinase domain-containing protein 10 OS=Homo sapiens GN=ADAM10 PE=1 SV=1	26.33	LPPPKPLPGTLKR	[12] GlyGly (K)	1.17607	NS	Stim	0.0998775	7.04634	31.39_1526.9294n	1	1	#3624	4	31.3932	1526.93	7953.68	8362.78	7282.51	6591.25	8082.56	8362.78	5084.99	4681.54	0	1	0	0	R3
sp|O14672|ADA10_HUMAN	Disintegrin and metalloproteinase domain-containing protein 10 OS=Homo sapiens GN=ADAM10 PE=1 SV=1	22.21	LPPPKPLPGTLKR	[5] GlyGly (K)|[12] GlyGly (K)	12.4687	Stim	NS	0.111869	113.807	33.99_1640.9738n	1	1	#39031	3	33.9859	1640.97	663.534	6132.75	39876.6	44864.5	3476.92	6132.75	31381.6	6887.83	0	0	1	0	R2
sp|O95985|TOP3B_HUMAN	DNA topoisomerase 3-beta-1 OS=Homo sapiens GN=TOP3B PE=1 SV=1	32.17	DKMSALAAYFV	[2] GlyGly (K)	7.14875	Stim	NS	0.0627601	57.1545	80.09_1328.6459n	1	1	#71150	2	80.0907	1328.65	342.48	145.333	2266.28	1220.97	1794.6	145.333	1783.49	187.449	0	0	1	0	R2
sp|O75190-2|DNJB6_HUMAN	DnaJ homolog subfamily B member 6 OS=Homo sapiens GN=DNAJB6	43.16	SLTINGKEQLLR	[7] GlyGly (K)	1.57724	NS	Stim	0.036728	12.5211	40.08_1484.8317n	1	1	#5815	3	40.0808	1484.83	4323.87	3620.49	2500.65	2536.22	4393.93	3620.49	1746.07	1801.39	1	0	0	0	R3
sp|P04843|RPN1_HUMAN	Dolichyl-diphosphooligosaccharide--protein glycosyltransferase subunit 1 OS=Homo sapiens GN=RPN1 PE=1 SV=1	29.59	LKKDTYIENEK	[3] GlyGly (K)	2.10072	Stim	NS	0.18719	55.8098	22.42_1493.7717n	0	1	#6880	3	22.4184	1493.77	732.883	1688.41	2632.47	2454	797.234	1688.41	1407.17	1286.7	0	0	1	0	R1
tr|E7EX90|E7EX90_HUMAN	Dynactin subunit 1 OS=Homo sapiens GN=DCTN1 PE=1 SV=1	33.79	LKDALVR	[2] GlyGly (K)	63.2432	Stim	NS	0.00458427	39.1289	25.55_927.5501n	1	1	#18988	2	25.5485	927.55	174.099	307.293	15441.5	15003.2	912.282	307.293	12152	2303.37	0	0	1	1	R2
sp|O00429-3|DNM1L_HUMAN	Dynamin-1-like protein OS=Homo sapiens GN=DNM1L	27.24	DKLIQDSR	[2] GlyGly (K)	2.10973	Stim	NS	0.0222425	14.7646	23.05_1087.5627n	0	1	#9085	2	23.05	1087.56	956.531	1179.54	2152.62	2353.92	1040.52	1179.54	1150.67	1234.23	0	0	1	0	R1
sp|O00429-3|DNM1L_HUMAN	Dynamin-1-like protein OS=Homo sapiens GN=DNM1L	62.62	TSKAEELLAEEK	[3] GlyGly (K)	1.75421	Stim	NS	0.00546297	5.42766	34.33_1460.7348n	0	2	#8010,#12258	2,3	34.3281	1460.73	5614.06	5435.36	9319.54	10063.4	6107	5435.36	4981.7	5276.57	1	1	1	1	R1
sp|O00429-3|DNM1L_HUMAN	Dynamin-1-like protein OS=Homo sapiens GN=DNM1L	35	TSKAEELLAEEK	[3] GlyGly (K)	7.62664	Stim	NS	0.0129549	28.0866	37.84_1460.7368n	0	2	#26154,#46792	2,3	37.8405	1460.74	6621.57	5257.83	54296.6	36303.3	34697.1	5257.83	42729.7	5573.46	1	0	0	0	R2
sp|O00429-3|DNM1L_HUMAN	Dynamin-1-like protein OS=Homo sapiens GN=DNM1L	52.75	VPVGDQPKDIELQIR	[8] GlyGly (K)	1.32503	Stim	NS	0.0412286	8.26582	43.47_1819.9788n	1	1	#4602	3	43.4679	1819.98	8840.01	8904.68	11069	12443.3	9616.2	8904.68	5916.88	6524.4	1	1	1	1	R1
sp|O00429-3|DNM1L_HUMAN	Dynamin-1-like protein OS=Homo sapiens GN=DNM1L	44.66	VPVGDQPKDIELQIR	[8] GlyGly (K)	13.969	Stim	NS	0.00212162	15.695	48.38_1819.9799n	1	1	#4641	3	48.3793	1819.98	44282.7	35435.6	529335	584251	232042	35435.6	416570	89697.2	1	0	0	0	R2
tr|G8JLD5|G8JLD5_HUMAN	Dynamin-1-like protein OS=Homo sapiens GN=DNM1L PE=1 SV=1	23.89	TSKAEELLAEEK	[3] GlyGly (K)	1.67511	Stim	NS	0.018897	9.951	36.12_1460.7362n	0	1	#15539	3	36.1166	1460.74	977.348	1125.3	1732.96	1789.21	993.185	1125.3	1210.03	1270.82	1	1	0	1	R3
tr|G8JLD5|G8JLD5_HUMAN	Dynamin-1-like protein OS=Homo sapiens GN=DNM1L PE=1 SV=1	53.08	VPVGDQPKDIELQIR	[8] GlyGly (K)	2.88444	Stim	NS	0.00168154	5.30242	43.39_1819.9813n	1	1	#1943	3	43.3854	1819.98	15062	16235.4	46132.9	44142.4	15306	16235.4	32212.1	31352.8	1	1	1	1	R3
tr|F8VRV5|F8VRV5_HUMAN	Dynein light chain 1, cytoplasmic OS=Homo sapiens GN=DYNLL1 PE=1 SV=1	21.29	DIAAHIKK	[8] GlyGly (K)	Infinity	Stim	NS	0.00199643	48.9173	22.44_1008.5717n	1	1	#62353	2	22.4358	1008.57	0	0	1105.87	2275.46	0	0	870.283	349.34	0	0	1	0	R2
tr|B1AKR6|B1AKR6_HUMAN	Dynein light chain roadblock-type 1 OS=Homo sapiens GN=DYNLRB1 PE=1 SV=1	26.13	LQSQKGVQGIIVVNTEGIPIK	[5] GlyGly (K)	1.49152	Stim	NS	0.831706	90.4698	59.96_2334.3307n	1	1	#20004	3	59.9616	2334.33	13928.6	6644.33	25157.3	5527.62	72985.7	6644.33	19798	848.628	2	0	0	0	R2
sp|Q14118|DAG1_HUMAN	Dystroglycan OS=Homo sapiens GN=DAG1 PE=1 SV=2	35.05	GVPIIFADELDDSKPPPSSSMPLILQEEK	[14] GlyGly (K)	2.0023	Stim	NS	0.304814	68.2879	78.21_3265.6417n	1	1	#28853	3	78.2066	3265.64	20588.2	7179.88	34567.4	21032.7	107882	7179.88	27203.5	3229.04	1	0	2	0	R2
sp|Q14118|DAG1_HUMAN	Dystroglycan OS=Homo sapiens GN=DAG1 PE=1 SV=2	25.21	KGVPIIFADELDDSKPPPSSSMPLILQEEK	[1] GlyGly (K)	1.00799	Stim	NS	0.954886	10.9647	63.08_3393.7359n	1	1	#7138	4	63.0804	3393.74	16711.4	17232.6	15781.2	18433.9	18178.7	17232.6	8435.72	9665.47	0	0	0	1	R1
sp|Q14118|DAG1_HUMAN	Dystroglycan OS=Homo sapiens GN=DAG1 PE=1 SV=2	54.69	LTLEDQATFIKK	[12] GlyGly (K)	1.3894	Stim	NS	0.0418113	9.36809	42.06_1519.8249n	2	2	#7058,#1088	2,3	42.0646	1519.82	29968.6	28848.8	38153.7	43567.1	32599.9	28848.8	20394.8	22843.5	1	2	1	2	R1
sp|Q14118|DAG1_HUMAN	Dystroglycan OS=Homo sapiens GN=DAG1 PE=1 SV=2	49.46	LTLEDQATFIKK	[12] GlyGly (K)	1.74578	Stim	NS	0.0032881	3.52655	42.36_1519.8272n	2	2	#9119,#1024	2,3	42.3647	1519.83	25886.3	24626.7	43205.9	44978.7	26305.8	24626.7	30168.4	31946.9	1	1	2	1	R3
tr|A0A0U1RQX8|A0A0U1RQX8_HUMAN	E3 ubiquitin-protein ligase CBL OS=Homo sapiens GN=CBL PE=1 SV=1	90.85	KSSGAGGGSGSGGSGSGGLIGLMK	[1] GlyGly (K)	14.4661	Stim	NS	0.00151204	12.6576	38.84_2079.0023n	1	1	#2986	3	38.8416	2079	3897.79	3257.38	49024.5	54482.5	4240.03	3257.38	26205.7	28566.8	0	0	2	2	R1
tr|A0A0U1RQX8|A0A0U1RQX8_HUMAN	E3 ubiquitin-protein ligase CBL OS=Homo sapiens GN=CBL PE=1 SV=1	82.56	KSSGAGGGSGSGGSGSGGLIGLMK	[1] GlyGly (K)	9.91431	Stim	NS	0.000995208	9.95507	39.56_2079.0044n	1	1	#4625	3	39.5556	2079	4179.13	3629.46	38056.1	39360.8	4246.85	3629.46	26572.5	27956.6	0	0	1	1	R3
tr|A0A0U1RQX8|A0A0U1RQX8_HUMAN	E3 ubiquitin-protein ligase CBL OS=Homo sapiens GN=CBL PE=1 SV=1	43.96	KSSGAGGGSGSGGSGSGGLIGLMK	[1] GlyGly (K)|[23] Oxidation (M)	Infinity	Stim	NS	4.69e-06	3.44221	31.18_2094.9979n	1	1	#26172	3	31.1756	2095	0	0	36979.7	38824.8	0	0	29101.9	5960.58	0	0	1	1	R2
tr|A0A0U1RQX8|A0A0U1RQX8_HUMAN	E3 ubiquitin-protein ligase CBL OS=Homo sapiens GN=CBL PE=1 SV=1	36.47	KSSGAGGGSGSGGSGSGGLIGLMK	[1] GlyGly (K)	2135.6	Stim	NS	0.00945422	91.9893	42.64_2079.0016n	1	1	#6829	3	42.6443	2079	463.406	98.1407	570689	628549	2428.25	98.1407	449114	96498	0	0	1	1	R2
tr|A0A0U1RQX8|A0A0U1RQX8_HUMAN	E3 ubiquitin-protein ligase CBL OS=Homo sapiens GN=CBL PE=1 SV=1	21	TIVPWKSFR	[6] GlyGly (K)	447.723	Stim	NS	0.00150249	30.4889	44.81_1246.6823n	1	1	#2590	3	44.8128	1246.68	40.8199	63.258	21155.1	25443	41.4814	63.258	14771.5	18071.3	0	0	0	1	R3
tr|A0A0U1RQX8|A0A0U1RQX8_HUMAN	E3 ubiquitin-protein ligase CBL OS=Homo sapiens GN=CBL PE=1 SV=1	34.18	YEGKMETLGENEYFR	[4] GlyGly (K)	137.653	Stim	NS	0.00459414	35.4913	43.95_1978.8740n	1	1	#12313	3	43.9549	1978.87	26.6702	44.5416	5946.44	3856.08	27.1023	44.5416	4152.08	2738.85	0	0	1	1	R3
sp|Q8TDB6-2|DTX3L_HUMAN	E3 ubiquitin-protein ligase DTX3L OS=Homo sapiens GN=DTX3L	25.47	FGGPEMYGYPDPSYLKR	[16] GlyGly (K)	1.51591	NS	Stim	0.0204051	6.2446	51.02_2089.9547n	1	1	#11545	3	51.0168	2089.95	5435.61	5901.79	3574.34	3904.58	5912.88	5901.79	1910.64	2047.29	1	1	0	0	R1
sp|Q7Z6Z7-2|HUWE1_HUMAN	E3 ubiquitin-protein ligase HUWE1 OS=Homo sapiens GN=HUWE1	58.13	HVLDTLIQLAKVFPSHFTQQR	[11] GlyGly (K)	3.32324	NS	Stim	0.186203	77.6403	71.45_2591.3978n	1	1	#15550	4	71.4536	2591.4	8928.54	5101.37	3269.75	952.006	9712.5	5101.37	1747.82	499.165	3	3	1	0	R1
sp|Q7Z6Z7-2|HUWE1_HUMAN	E3 ubiquitin-protein ligase HUWE1 OS=Homo sapiens GN=HUWE1	42.15	HVLDTLIQLAKVFPSHFTQQR	[11] GlyGly (K)	3.0554	NS	Stim	0.294001	74.7378	79.64_2591.3990n	1	1	#17392	4	79.6428	2591.4	8413.58	2595.53	2586.07	1017.09	44087.2	2595.53	2035.16	156.149	1	0	0	0	R2
sp|Q7Z6Z7-2|HUWE1_HUMAN	E3 ubiquitin-protein ligase HUWE1 OS=Homo sapiens GN=HUWE1	39.75	KQLAAFLEGFYEIIPK	[1] GlyGly (K)	1.60029	NS	Stim	0.595515	141.421	80.19_1980.0755n	0	1	#32307	3	80.1902	1980.08	1327.5	52.2848	862.209	0	6956.1	52.2848	678.531	0	1	0	0	0	R2
sp|Q7Z6Z7-2|HUWE1_HUMAN	E3 ubiquitin-protein ligase HUWE1 OS=Homo sapiens GN=HUWE1	60.61	SSLLTEKLLR	[7] GlyGly (K)	1.27283	NS	Stim	0.132969	12.6561	43.80_1272.7402n	0	1	#5918	2	43.7962	1272.74	5423.08	5904.43	4847.94	4051.51	5899.25	5904.43	2591.43	2124.33	1	1	1	1	R1
sp|Q7Z6Z7-2|HUWE1_HUMAN	E3 ubiquitin-protein ligase HUWE1 OS=Homo sapiens GN=HUWE1	44.97	SSLLTEKLLR	[7] GlyGly (K)	1.04889	Stim	NS	0.778606	23.6766	43.52_1272.7397n	1	1	#18224	2	43.5206	1272.74	1495.63	1066.65	1244.66	1442.91	1519.86	1066.65	869.079	1024.85	1	0	0	0	R3
sp|Q7Z6Z7-2|HUWE1_HUMAN	E3 ubiquitin-protein ligase HUWE1 OS=Homo sapiens GN=HUWE1	36.03	SSLLTEKLLR	[7] GlyGly (K)	1.19643	Stim	NS	0.424281	25.1764	43.56_1272.7404n	1	1	#18114	3	43.5645	1272.74	328.303	470.511	443.664	512.059	333.623	470.511	309.787	363.698	0	1	0	0	R3
sp|Q7Z6Z7-2|HUWE1_HUMAN	E3 ubiquitin-protein ligase HUWE1 OS=Homo sapiens GN=HUWE1	32.98	SSLLTEKLLR	[7] GlyGly (K)	9.56681	Stim	NS	0.0147525	36.1239	48.57_1272.7404n	1	1	#38002	2	48.5728	1272.74	3451.12	2046.77	23594.4	29002.8	18083.9	2046.77	18568.1	4452.66	1	0	1	0	R2
sp|Q96J02-2|ITCH_HUMAN	E3 ubiquitin-protein ligase Itchy homolog OS=Homo sapiens GN=ITCH	42.9	EFDPLGPLPPGWEKR	[14] GlyGly (K)	2.11187	Stim	NS	0.00589155	7.25228	54.66_1850.9334n	1	1	#4374	3	54.6552	1850.93	16169.4	15348.4	31574	34987.4	16431.4	15348.4	22046.5	24850.3	1	1	1	1	R3
sp|Q96J02-2|ITCH_HUMAN	E3 ubiquitin-protein ligase Itchy homolog OS=Homo sapiens GN=ITCH	41.48	EFDPLGPLPPGWEKR	[14] GlyGly (K)	1.41976	Stim	NS	0.0886457	13.0866	56.66_1850.9317n	1	1	#4977	3	56.6564	1850.93	13403.7	15148.7	18393.2	22144.4	14580.6	15148.7	9831.94	11611	3	2	2	1	R1
sp|Q96J02-2|ITCH_HUMAN	E3 ubiquitin-protein ligase Itchy homolog OS=Homo sapiens GN=ITCH	22.7	EFDPLGPLPPGWEKR	[14] GlyGly (K)	9.29497	Stim	NS	0.00080169	6.71503	62.95_1850.9313n	1	1	#5814	3	62.9538	1850.93	71991.1	65464.3	612247	665397	377234	65464.3	481819	102155	1	0	1	1	R2
sp|Q96J02-2|ITCH_HUMAN	E3 ubiquitin-protein ligase Itchy homolog OS=Homo sapiens GN=ITCH	88.7	FIYGNQDLFATSQSKEFDPLGPLPPGWEK	[15] GlyGly (K)	2.80926	NS	Stim	0.17734	50.6623	69.64_3394.6499n	1	1	#4533	3	69.6382	3394.65	197192	93172.8	67949.4	35410.7	214506	93172.8	36321.9	18566.9	6	5	3	3	R1
sp|Q96J02-2|ITCH_HUMAN	E3 ubiquitin-protein ligase Itchy homolog OS=Homo sapiens GN=ITCH	86.99	FIYGNQDLFATSQSKEFDPLGPLPPGWEK	[15] GlyGly (K)	36.5907	NS	Stim	0.00149684	19.4638	64.89_3394.6568n	1	1	#6746	3	64.8882	3394.66	61760.1	59468.8	1428.56	1884.54	62760.9	59468.8	997.489	1338.53	2	2	0	0	R3
sp|Q96J02-2|ITCH_HUMAN	E3 ubiquitin-protein ligase Itchy homolog OS=Homo sapiens GN=ITCH	33.05	FIYGNQDLFATSQSKEFDPLGPLPPGWEK	[15] GlyGly (K)	1.1011	Stim	NS	0.755249	118.559	78.40_3394.6530n	1	1	#6159	3	78.405	3394.65	492018	43267.4	466604	122798	2.57818e+06	43267.4	367203	18852.6	3	0	1	0	R2
sp|Q96J02-2|ITCH_HUMAN	E3 ubiquitin-protein ligase Itchy homolog OS=Homo sapiens GN=ITCH	40.54	SQGQLNEKPLPEGWEMR	[8] GlyGly (K)	1.09993	Stim	NS	0.632618	28.7534	44.58_2112.0091n	1	1	#5103	3	44.5813	2112.01	6272.62	9474.24	8442.23	8878.21	6374.26	9474.24	5894.76	6305.89	1	1	1	1	R3
sp|Q96J02-2|ITCH_HUMAN	E3 ubiquitin-protein ligase Itchy homolog OS=Homo sapiens GN=ITCH	22.68	SQGQLNEKPLPEGWEMR	[8] GlyGly (K)	5.9956	Stim	NS	0.00602605	17.5531	49.25_2112.0068n	1	1	#10448	3	49.2519	2112.01	15237.3	17240.3	109446	85276.9	79843.6	17240.3	86130.4	13092.2	0	0	1	0	R2
sp|Q9P0N8-2|MARH2_HUMAN	E3 ubiquitin-protein ligase MARCH2 OS=Homo sapiens GN=MARCH2	35.15	KVAEETPV	[1] GlyGly (K)	1.53732	Stim	NS	0.0072463	4.58579	25.42_985.5078n	1	1	#2971	2	25.4199	985.508	4122.94	3863.95	6031.99	6246.37	4484.95	3863.95	3224.36	3275.16	1	1	1	1	R1
tr|H0Y8X6|H0Y8X6_HUMAN	E3 ubiquitin-protein ligase NEDD4 (Fragment) OS=Homo sapiens GN=NEDD4 PE=1 SV=1	63.67	GKTSLDTSNDLGPLPPGWEER	[2] GlyGly (K)	1.09629	Stim	NS	0.283217	6.75707	50.06_2382.1455n	1	1	#6315	3	50.0586	2382.15	24901	27032.8	27107.1	29827.5	27087.4	27032.8	14489.9	15639.4	3	3	2	3	R1
tr|H0Y8X6|H0Y8X6_HUMAN	E3 ubiquitin-protein ligase NEDD4 (Fragment) OS=Homo sapiens GN=NEDD4 PE=1 SV=1	48.17	GKTSLDTSNDLGPLPPGWEER	[2] GlyGly (K)	1.27598	Stim	NS	0.0815546	9.96702	49.22_2382.1488n	1	1	#5472	3	49.2212	2382.15	22692.7	21778.8	26372.8	30372.1	23060.4	21778.8	18414.8	21572.3	1	2	1	1	R3
tr|I3L0L6|I3L0L6_HUMAN	E3 ubiquitin-protein ligase RNF167 OS=Homo sapiens GN=RNF167 PE=1 SV=1	38.38	QIPTHDYQKGDQYDVCAICLDEYEDGDKLR	[9] GlyGly (K)|[16] Carbamidomethyl (C)|[19] Carbamidomethyl (C)	2.25202	NS	Stim	1.14e-05	0.338782	47.14_3757.6676n	1	1	#5998	5	47.1375	3757.67	18589.6	18678.9	8263.5	8285.36	18890.8	18678.9	5769.96	5884.81	1	1	0	1	R3
tr|A0A0A0MTC1|A0A0A0MTC1_HUMAN	E3 ubiquitin-protein ligase RNF213 OS=Homo sapiens GN=RNF213 PE=1 SV=1	30.65	SLYVKR	[5] GlyGly (K)	1.54208	Stim	NS	0.00540783	3.89233	22.27_878.4967n	1	1	#1010	2	22.2707	878.497	9351.26	9880.58	14586.6	15070.4	10172.3	9880.58	7797.2	7901.85	1	1	0	1	R1
sp|Q96BH1|RNF25_HUMAN	E3 ubiquitin-protein ligase RNF25 OS=Homo sapiens GN=RNF25 PE=1 SV=1	49.49	ESLGLESKDGS	[8] GlyGly (K)	2.16347	NS	Stim	0.00518529	7.85004	31.25_1234.5682n	1	1	#8880	2	31.2498	1234.57	3236.16	2895.78	1412.17	1422.14	3520.3	2895.78	754.864	745.669	1	1	0	0	R1
sp|Q8NG06|TRI58_HUMAN	E3 ubiquitin-protein ligase TRIM58 OS=Homo sapiens GN=TRIM58 PE=2 SV=2	36.36	ALKELADELQER	[3] GlyGly (K)	2.38339	NS	Stim	0.0129326	11.4296	42.73_1527.7888n	2	2	#21392,#8993	2,3	42.7267	1527.79	4809.47	4278.33	1752.41	2060.57	5231.76	4278.33	936.737	1080.42	0	1	0	0	R1
sp|Q8NG06|TRI58_HUMAN	E3 ubiquitin-protein ligase TRIM58 OS=Homo sapiens GN=TRIM58 PE=2 SV=2	30.77	ALKELADELQER	[3] GlyGly (K)	1.4376	Stim	NS	0.455869	64.0331	42.97_1527.7905n	1	1	#12135	3	42.9702	1527.79	507.485	1347.3	1140.87	1525.57	515.708	1347.3	796.606	1083.56	0	1	0	0	R3
sp|Q5T4S7-2|UBR4_HUMAN	E3 ubiquitin-protein ligase UBR4 OS=Homo sapiens GN=UBR4	31.97	MAAETDPHKSSEITK	[9] GlyGly (K)	1.01066	Stim	NS	0.698068	3.22159	24.72_1757.8270n	1	1	#12199	3	24.72	1757.83	1057.1	1010.01	1053.03	1036.12	1074.23	1010.01	735.274	735.921	0	1	0	0	R3
sp|Q5T4S7-2|UBR4_HUMAN	E3 ubiquitin-protein ligase UBR4 OS=Homo sapiens GN=UBR4	73.61	TGSTSSKEDDYESDAATIVQK	[7] GlyGly (K)	4.43275	NS	Stim	0.00708102	15.1494	38.15_2345.0499n	1	1	#15476	3	38.1542	2345.05	4549.49	5193.41	1216.69	981.244	4948.95	5193.41	650.375	514.496	0	1	0	0	R1
sp|Q5T4S7-2|UBR4_HUMAN	E3 ubiquitin-protein ligase UBR4 OS=Homo sapiens GN=UBR4	27.47	TGSTSSKEDDYESDAATIVQK	[7] GlyGly (K)	1.58178	NS	Stim	0.466775	53.4243	38.84_2345.0535n	1	1	#19718	3	38.845	2345.05	1180.27	2394.38	1556.8	703.089	1199.4	2394.38	1087.03	499.38	1	1	1	0	R3
sp|Q9ULT6-2|ZNRF3_HUMAN	E3 ubiquitin-protein ligase ZNRF3 OS=Homo sapiens GN=ZNRF3	25.58	LAVQALEKMETR	[8] GlyGly (K)	1.44694	NS	Stim	0.19245	27.1755	42.78_1501.7922n	1	1	#14688	3	42.7785	1501.79	2520.78	2298.72	1345.38	1985.43	2742.12	2298.72	719.165	1041.02	0	1	0	0	R1
sp|Q14258|TRI25_HUMAN	E3 ubiquitin/ISG15 ligase TRIM25 OS=Homo sapiens GN=TRIM25 PE=1 SV=2	46.63	AKVLETFLAK	[2] GlyGly (K)	1.16816	Stim	NS	0.357187	13.9528	41.24_1232.7116n	1	1	#11404	2	41.2366	1232.71	3318.19	2805.07	3223.62	3929.34	3609.54	2805.07	1723.16	2060.27	1	0	0	0	R1
tr|H0Y3M3|H0Y3M3_HUMAN	Echinoderm microtubule-associated protein-like 3 (Fragment) OS=Homo sapiens GN=EML3 PE=1 SV=2	64.54	AIAEGLGSELLVGTTKNALLR	[16] GlyGly (K)	1.34161	NS	Stim	0.226833	21.0587	62.21_2239.2553n	1	1	#10547	3	62.2066	2239.26	5535.02	4100.26	3840.18	3341.68	6021.02	4100.26	2052.74	1752.15	1	1	1	1	R1
tr|H0Y3M3|H0Y3M3_HUMAN	Echinoderm microtubule-associated protein-like 3 (Fragment) OS=Homo sapiens GN=EML3 PE=1 SV=2	55.16	AIAEGLGSELLVGTTKNALLR	[16] GlyGly (K)	1.67754	NS	Stim	0.148993	32.8553	58.01_2239.2594n	1	1	#11649	3	58.015	2239.26	2736.17	2863.4	1281.24	2056.72	2780.51	2863.4	894.623	1460.82	1	0	0	0	R3
tr|H0Y3M3|H0Y3M3_HUMAN	Echinoderm microtubule-associated protein-like 3 (Fragment) OS=Homo sapiens GN=EML3 PE=1 SV=2	28.57	AIAEGLGSELLVGTTKNALLR	[16] GlyGly (K)	12.9851	Stim	NS	0.389221	128.944	70.13_2239.2561n	1	1	#25251	3	70.1253	2239.26	3915.44	2824.12	83653.5	3860.49	20517	2824.12	65832.7	592.681	0	0	1	0	R2
tr|A0A024R571|A0A024R571_HUMAN	EH domain-containing protein 1 OS=Homo sapiens GN=EHD1 PE=1 SV=1	43.37	KKELVNNLGEIYQK	[2] GlyGly (K)	1.09111	Stim	NS	0.392302	10.6762	34.11_1788.9732n	0	1	#9612	3	34.1122	1788.97	3076.06	3578.42	3509.03	3751.7	3346.15	3578.42	1875.73	1967.13	0	1	0	1	R1
tr|A0A024R571|A0A024R571_HUMAN	EH domain-containing protein 1 OS=Homo sapiens GN=EHD1 PE=1 SV=1	42.1	KKEPELFQTVAEGLR	[1] GlyGly (K)	8.09678	NS	Stim	0.0856549	79.4417	44.77_1857.9971n	0	1	#13887	3	44.7671	1858	1934.75	3495.43	146.962	523.697	1966.1	3495.43	102.616	371.964	1	1	0	0	R3
tr|A0A024R571|A0A024R571_HUMAN	EH domain-containing protein 1 OS=Homo sapiens GN=EHD1 PE=1 SV=1	24.5	KLNAFGNAFLNR	[1] GlyGly (K)	3.23993	Stim	NS	0.00437128	10.3787	44.04_1477.7778n	0	1	#9764	3	44.0435	1477.78	959.58	1009.81	2956.21	3424.48	1043.83	1009.81	1580.22	1795.56	0	0	1	1	R1
sp|Q9NZN3|EHD3_HUMAN	EH domain-containing protein 3 OS=Homo sapiens GN=EHD3 PE=1 SV=2	37.95	KKELVNNLAEIYGR	[1] GlyGly (K)	1.01343	NS	Stim	0.5701	2.28453	39.22_1759.9580n	0	2	#6521,#27103	3,4	39.2171	1759.96	6019.43	6160.95	5912.43	6106.58	6547.96	6160.95	3160.45	3201.87	1	1	0	0	R1
sp|Q9NZN3|EHD3_HUMAN	EH domain-containing protein 3 OS=Homo sapiens GN=EHD3 PE=1 SV=2	31.23	KKELVNNLAEIYGR	[2] GlyGly (K)	1.27291	NS	Stim	0.263085	23.1673	40.17_1759.9599n	1	1	#9574	3	40.1679	1759.96	3764.4	3790.25	2481.34	3453.58	3825.4	3790.25	1732.59	2452.96	1	1	0	0	R3
sp|Q9NZN3|EHD3_HUMAN	EH domain-containing protein 3 OS=Homo sapiens GN=EHD3 PE=1 SV=2	55.89	RKDPEVFQTVSEGLK	[2] GlyGly (K)	5.45709	NS	Stim	0.0285287	40.7191	38.84_1845.9604n	0	1	#15099	3	38.845	1845.96	2007.87	2210.86	497.831	275.242	2040.41	2210.86	347.609	195.495	1	1	0	0	R3
sp|Q9NZN3|EHD3_HUMAN	EH domain-containing protein 3 OS=Homo sapiens GN=EHD3 PE=1 SV=2	40.54	SKLPNSVLGK	[2] GlyGly (K)	1.61488	NS	Stim	0.00927765	5.49447	29.25_1155.6605n	0	2	#2294,#33773	2,3	29.2515	1155.66	17683.7	18611.6	10801.1	11674.4	19236.3	18611.6	5773.68	6121.22	2	2	0	0	R1
sp|Q9NZN3|EHD3_HUMAN	EH domain-containing protein 3 OS=Homo sapiens GN=EHD3 PE=1 SV=2	25.7	SKLPNSVLGK	[2] GlyGly (K)	4.26452	NS	Stim	0.06027	52.7988	31.93_1155.6617n	1	1	#6642	2	31.934	1155.66	4302.38	4215.81	1371.6	625.859	4372.1	4215.81	957.713	444.526	0	1	0	0	R3
tr|A0A087WV01|A0A087WV01_HUMAN	Elongation factor 1-alpha 1 OS=Homo sapiens GN=EEF1A1 PE=1 SV=1	21.05	GWKVTR	[3] GlyGly (K)	5.13095	Stim	NS	0.0341853	40.3408	23.53_859.4662n	0	1	#9897	2	23.5284	859.466	1583.24	1839.82	6276.74	11286.8	8296.19	1839.82	4939.6	1732.8	1	0	1	0	R2
tr|A0A087WV01|A0A087WV01_HUMAN	Elongation factor 1-alpha 1 OS=Homo sapiens GN=EEF1A1 PE=1 SV=1	57.23	YEEIVKEVSTYIK	[6] GlyGly (K)	52.1359	Stim	NS	0.000123223	5.58887	60.18_1713.8832n	2	2	#5836,#5961	2,3	60.1795	1713.88	31437.9	32658.5	1.60483e+06	1.73689e+06	164735	32658.5	1.26295e+06	266656	1	0	1	0	R2
tr|A0A087WV01|A0A087WV01_HUMAN	Elongation factor 1-alpha OS=Homo sapiens GN=EEF1A1 PE=1 SV=1	25.19	KLEDGPKFLK	[7] GlyGly (K)	1.03521	NS	Stim	0.772877	16.3409	28.39_1287.7176n	0	2	#14654,#3331	2,3	28.3883	1287.72	5814.06	6301.5	5175.57	6527.88	6324.56	6301.5	2766.57	3422.76	1	1	0	1	R1
tr|A0A087WV01|A0A087WV01_HUMAN	Elongation factor 1-alpha OS=Homo sapiens GN=EEF1A1 PE=1 SV=1	100.61	YEEIVKEVSTYIK	[6] GlyGly (K)	10.3845	Stim	NS	0.00243564	16.232	51.84_1713.8847n	2	2	#4023,#1998	2,3	51.842	1713.88	7370.86	9282.26	87606.1	85329	7490.29	9282.26	61170.7	60606.3	2	2	2	2	R3
tr|A0A087WV01|A0A087WV01_HUMAN	Elongation factor 1-alpha OS=Homo sapiens GN=EEF1A1 PE=1 SV=1	87.22	YEEIVKEVSTYIK	[6] GlyGly (K)	4.6437	Stim	NS	0.00197171	9.64237	54.10_1713.8825n	2	2	#3694,#3773	2,3	54.0987	1713.88	14868.6	17044.5	73824.6	74370.5	16174.1	17044.5	39462.4	38994.7	2	2	4	4	R1
tr|A0A087WV01|A0A087WV01_HUMAN	Elongation factor 1-alpha OS=Homo sapiens GN=EEF1A1 PE=1 SV=1	42.04	YEEIVKEVSTYIKK	[6] GlyGly (K)	4.65282	Stim	NS	0.00209267	9.70789	47.57_1841.9770n	1	1	#3422	3	47.5712	1841.98	6388.52	6581.2	28101.6	32244.1	6949.45	6581.2	15021.5	16906.5	1	1	2	2	R1
sp|P24534|EF1B_HUMAN	Elongation factor 1-beta OS=Homo sapiens GN=EEF1B2 PE=1 SV=3	32.78	AKKPALVAK	[3] GlyGly (K)	25.1232	NS	Stim	0.00723313	32.3501	20.16_1038.6541n	0	1	#8321	2	20.1591	1038.65	2712.43	2009.25	72.4749	115.466	2950.6	2009.25	38.741	60.5426	1	1	0	0	R1
sp|P24534|EF1B_HUMAN	Elongation factor 1-beta OS=Homo sapiens GN=EEF1B2 PE=1 SV=3	26.46	AKKPALVAK	[2] GlyGly (K)	18.8885	NS	Stim	0.0223417	52.8481	21.78_1038.6546n	0	1	#4999	3	21.7829	1038.65	1863.4	1180.19	50.4599	110.675	1893.6	1180.19	35.2335	78.6085	1	0	0	0	R3
sp|P24534|EF1B_HUMAN	Elongation factor 1-beta OS=Homo sapiens GN=EEF1B2 PE=1 SV=3	21.2	AKKPALVAK	[2] GlyGly (K)	18.9937	NS	Stim	0.000828361	11.7632	19.26_1038.6549n	0	1	#15355	2	19.2599	1038.65	3495.12	2958.33	172.413	167.354	3802	2958.33	92.1624	87.7486	1	0	0	0	R1
sp|P24534|EF1B_HUMAN	Elongation factor 1-beta OS=Homo sapiens GN=EEF1B2 PE=1 SV=3	38.33	KPALVAK	[1] GlyGly (K)	10.6782	NS	Stim	0.00246343	16.6	23.38_839.5232n	1	1	#4057	2	23.3801	839.523	3173.72	3132.64	260.63	329.952	3225.15	3132.64	181.984	234.354	1	1	0	0	R3
sp|P24534|EF1B_HUMAN	Elongation factor 1-beta OS=Homo sapiens GN=EEF1B2 PE=1 SV=3	38.12	KPALVAK	[1] GlyGly (K)	7.31322	NS	Stim	0.00103471	9.03503	21.09_839.5226n	1	1	#1629	2	21.0872	839.523	11281	11184.9	1634.11	1437.85	12271.5	11184.9	873.502	753.909	1	1	1	0	R1
sp|P24534|EF1B_HUMAN	Elongation factor 1-beta OS=Homo sapiens GN=EEF1B2 PE=1 SV=3	31.92	LAQYESKK	[7] GlyGly (K)	1.35751	Stim	NS	0.0448521	8.18264	19.79_1079.5612n	1	1	#8532	2	19.7857	1079.56	1589.25	1698.32	2102.34	2360.56	1728.79	1698.32	1123.79	1237.71	1	1	1	0	R1
sp|P24534|EF1B_HUMAN	Elongation factor 1-beta OS=Homo sapiens GN=EEF1B2 PE=1 SV=3	27.25	LAQYESKK	[8] GlyGly (K)	4.63046	Stim	NS	0.985173	138.561	20.12_1079.5612n	1	1	#24810	2	20.1196	1079.56	1048.37	652.061	7794.18	79.6245	5493.49	652.061	6133.77	12.2244	1	1	0	0	R2
sp|P29692-2|EF1D_HUMAN	Elongation factor 1-delta OS=Homo sapiens GN=EEF1D	53.31	GVVQELQQAISKLEAR	[12] GlyGly (K)	47.8377	NS	Stim	0.151577	141.421	66.98_1882.0304n	0	1	#20844	3	66.9765	1882.03	1831.04	701.916	0	52.9489	1860.71	701.916	0	37.6078	1	1	0	0	R3
sp|P29692-2|EF1D_HUMAN	Elongation factor 1-delta OS=Homo sapiens GN=EEF1D	44.68	LNVLEKSSPGHR	[6] GlyGly (K)	14.3467	NS	Stim	0.0491733	58.0704	27.96_1449.7688n	1	1	#8026	3	27.9604	1449.77	5035.31	2103.84	349.752	147.866	5116.9	2103.84	244.213	105.024	0	1	0	0	R3
sp|P29692-2|EF1D_HUMAN	Elongation factor 1-delta OS=Homo sapiens GN=EEF1D	56.3	SIQLDGLVWGASKLVPVGYGIR	[13] GlyGly (K)	110.503	NS	Stim	0.00398147	32.0755	66.98_2441.3477n	1	1	#4930	3	66.9765	2441.35	25962.7	17790.7	153.072	242.876	26383.4	17790.7	106.882	172.506	1	1	0	0	R3
tr|A0A087X1X7|A0A087X1X7_HUMAN	Elongation factor 1-delta OS=Homo sapiens GN=EEF1D PE=1 SV=1	31.87	AKKPALVAK	[3] GlyGly (K)	37.6259	NS	Stim	0.00734887	43.3206	20.59_1038.6544n	0	2	#17119,#9123	2,3	20.5932	1038.65	9653.23	9327.15	329.487	174.963	50583	9327.15	259.296	26.8611	1	0	0	0	R2
tr|A0A087X1X7|A0A087X1X7_HUMAN	Elongation factor 1-delta OS=Homo sapiens GN=EEF1D PE=1 SV=1	26.8	AKKPALVAK	[2] GlyGly (K)	32.81	NS	Stim	0.199815	141.421	20.07_1038.6547n	0	1	#12089	2	20.0665	1038.65	4249.78	4721.25	273.424	0	22268.9	4721.25	215.176	0	1	1	0	0	R2
tr|A0A087X1X7|A0A087X1X7_HUMAN	Elongation factor 1-delta OS=Homo sapiens GN=EEF1D PE=1 SV=1	21.54	ENIQKSLAGSSGPGASSGTSGDHGELVVR	[5] GlyGly (K)	1.06661	NS	Stim	0.868742	55.3398	39.34_2910.4092n	0	1	#35694	4	39.3355	2910.41	7791.2	4120.71	7769.06	3398.91	40826	4120.71	6114	521.818	1	0	0	0	R2
tr|A0A087X1X7|A0A087X1X7_HUMAN	Elongation factor 1-delta OS=Homo sapiens GN=EEF1D PE=1 SV=1	51.29	GVVQELQQAISKLEAR	[12] GlyGly (K)	5.94724	NS	Stim	0.163197	93.5344	74.32_1882.0270n	0	1	#15652	3	74.3158	1882.03	6022.26	2456.86	1184.34	241.383	6551.03	2456.86	633.081	126.564	2	1	1	0	R1
tr|A0A087X1X7|A0A087X1X7_HUMAN	Elongation factor 1-delta OS=Homo sapiens GN=EEF1D PE=1 SV=1	42.24	GVVQELQQAISKLEAR	[12] GlyGly (K)	4.31275	NS	Stim	0.554125	123.028	80.07_1882.0275n	0	1	#15619	3	80.0694	1882.03	3941.92	274.177	851.815	125.774	20655.7	274.177	670.351	19.3095	1	0	0	0	R2
tr|A0A087X1X7|A0A087X1X7_HUMAN	Elongation factor 1-delta OS=Homo sapiens GN=EEF1D PE=1 SV=1	27.94	KPALVAK	[1] GlyGly (K)	1.46766	NS	Stim	0.106302	19.5985	21.52_839.5226n	0	1	#3789	2	21.522	839.523	12911.6	12742.9	7528.73	9951.13	67656.7	12742.9	5924.87	1527.75	1	1	0	0	R2
tr|A0A087X1X7|A0A087X1X7_HUMAN	Elongation factor 1-delta OS=Homo sapiens GN=EEF1D PE=1 SV=1	40.15	LNVLEKSSPGHR	[6] GlyGly (K)	84.303	NS	Stim	0.0168571	59.1279	24.89_1449.7698n	0	1	#4404	3	24.8857	1449.77	5790.83	2376.21	31.2681	65.6092	6299.29	2376.21	16.7141	34.4009	1	1	0	0	R1
tr|A0A087X1X7|A0A087X1X7_HUMAN	Elongation factor 1-delta OS=Homo sapiens GN=EEF1D PE=1 SV=1	72.87	SIQLDGLVWGASKLVPVGYGIR	[13] GlyGly (K)	44.6212	NS	Stim	0.036343	72.3408	73.75_2441.3443n	2	2	#26120,#5357	2,3	73.753	2441.34	57883.1	18705.8	1235.44	480.987	62965.5	18705.8	660.394	252.196	4	3	0	0	R1
tr|A0A087X1X7|A0A087X1X7_HUMAN	Elongation factor 1-delta OS=Homo sapiens GN=EEF1D PE=1 SV=1	65.92	SIQLDGLVWGASKLVPVGYGIR	[13] GlyGly (K)	4.57681	NS	Stim	0.0786434	49.9154	79.99_2441.3448n	2	2	#13288,#5373	2,3	79.9918	2441.34	30022.1	17199.2	3337.95	6979.56	157316	17199.2	2626.86	1071.54	2	1	0	0	R2
sp|P26641-2|EF1G_HUMAN	Elongation factor 1-gamma OS=Homo sapiens GN=EEF1G	45.65	AKDPFAHLPK	[2] GlyGly (K)	2.02283	Stim	NS	6.05041e-05	0.658325	29.48_1236.6605n	0	1	#5947	3	29.4751	1236.66	1488.38	1479.8	2988.09	3016.04	1619.07	1479.8	1597.26	1581.4	0	1	1	1	R1
sp|P26641-2|EF1G_HUMAN	Elongation factor 1-gamma OS=Homo sapiens GN=EEF1G	34.59	KFAETQPK	[1] GlyGly (K)	3.87791	Stim	NS	4.63576e-05	0.936669	20.35_1061.5498n	1	1	#6582	2	20.3457	1061.55	928.025	915.813	3598.09	3552.14	1009.51	915.813	1923.33	1862.5	0	0	0	1	R1
sp|P26641-2|EF1G_HUMAN	Elongation factor 1-gamma OS=Homo sapiens GN=EEF1G	26.19	KFAETQPK	[1] GlyGly (K)	28.6788	Stim	NS	0.0260116	73.3843	20.69_1061.5500n	0	1	#13707	2	20.6936	1061.55	327.362	1033.54	18404.8	20624.2	1715.38	1033.54	14484	3166.33	0	0	1	0	R2
sp|P26641-2|EF1G_HUMAN	Elongation factor 1-gamma OS=Homo sapiens GN=EEF1G	39.04	MAQFDAKK	[7] GlyGly (K)	2.10267	Stim	NS	0.0157417	9.54207	22.21_1051.5120n	1	1	#5012	2	22.2091	1051.51	1885.12	1652.52	3970.2	3468.3	2050.64	1652.52	2122.24	1818.54	1	1	1	0	R1
sp|P26641-2|EF1G_HUMAN	Elongation factor 1-gamma OS=Homo sapiens GN=EEF1G	26.75	MAQFDAKK	[7] GlyGly (K)	6.82674	Stim	NS	0.00138669	7.95551	22.59_1051.5122n	0	1	#13234	2	22.5858	1051.51	2054.98	2299.96	14207.5	15522.5	10768.1	2299.96	11180.9	2383.1	1	0	1	1	R2
sp|P13639|EF2_HUMAN	Elongation factor 2 OS=Homo sapiens GN=EEF2 PE=1 SV=4	49.38	FAAKGEGQLGPAER	[4] GlyGly (K)	3.28643	Stim	NS	0.0069211	11.414	30.36_1543.7745n	1	1	#1139	3	30.3584	1543.77	13831.1	15523.4	52128.8	44342.6	14055.2	15523.4	36398.8	31495.1	1	1	1	1	R3
sp|P13639|EF2_HUMAN	Elongation factor 2 OS=Homo sapiens GN=EEF2 PE=1 SV=4	46.49	FAAKGEGQLGPAER	[4] GlyGly (K)	18.5894	Stim	NS	0.00618283	25.1642	28.86_1543.7743n	1	1	#1480	3	28.8551	1543.77	45090.5	60145	804086	1.15218e+06	236275	60145	632790	176888	1	1	1	1	R2
sp|P13639|EF2_HUMAN	Elongation factor 2 OS=Homo sapiens GN=EEF2 PE=1 SV=4	31.47	FAAKGEGQLGPAER	[4] GlyGly (K)	20.0113	Stim	NS	0.00138348	13.3818	28.79_1543.7751n	1	1	#8428	2	28.7886	1543.78	8530.07	7589.06	146021	176543	44697.6	7589.06	114914	27103.8	1	1	1	1	R2
sp|P13639|EF2_HUMAN	Elongation factor 2 OS=Homo sapiens GN=EEF2 PE=1 SV=4	48.51	YFDPANGKFSK	[8] GlyGly (K)	5.19666	Stim	NS	0.000176741	3.05738	34.25_1386.6557n	2	2	#3613,#1135	2,3	34.2535	1386.66	14056	13957	74360.4	71213.3	15290.2	13957	39748.9	37339.3	3	3	3	4	R1
sp|P13639|EF2_HUMAN	Elongation factor 2 OS=Homo sapiens GN=EEF2 PE=1 SV=4	43.87	YFDPANGKFSK	[8] GlyGly (K)	4.90802	Stim	NS	0.00328454	12.2013	36.91_1386.6582n	2	2	#9107,#1677	2,3	36.9073	1386.66	10521.1	11148.3	48589.1	57764.9	10691.6	11148.3	33927.2	41028.4	1	1	2	2	R3
sp|P13639|EF2_HUMAN	Elongation factor 2 OS=Homo sapiens GN=EEF2 PE=1 SV=4	33.53	YFDPANGKFSK	[8] GlyGly (K)	31.9918	Stim	NS	0.000850272	10.4939	37.40_1386.6568n	2	2	#11135,#2902	2,3	37.3993	1386.66	28679.6	24717.4	795664	912599	150281	24717.4	626162	140107	1	0	2	0	R2
tr|Q5HY57|Q5HY57_HUMAN	Emerin OS=Homo sapiens GN=EMD PE=1 SV=1	22.74	KEDALLYQSKGYNDDYYEESYFTTR	[10] GlyGly (K)	4.33509	NS	Stim	0.00146796	7.86241	49.18_3211.4281n	1	1	#16908	4	49.175	3211.43	2588.65	2633.67	568.844	635.818	2630.6	2633.67	397.194	451.6	1	1	0	0	R3
sp|Q96AP7|ESAM_HUMAN	Endothelial cell-selective adhesion molecule OS=Homo sapiens GN=ESAM PE=1 SV=1	42.09	ALEEPANDIK	[10] GlyGly (K)	1.77393	Stim	NS	0.0874962	19.288	31.45_1212.5986n	0	1	#6993	2	31.4549	1212.6	2129.37	1618.25	2926.6	3721.42	2316.34	1618.25	1564.39	1951.25	0	0	1	1	R1
sp|Q96AP7|ESAM_HUMAN	Endothelial cell-selective adhesion molecule OS=Homo sapiens GN=ESAM PE=1 SV=1	103.19	ALEEPANDIKEDAIAPR	[10] GlyGly (K)	1.13615	NS	Stim	0.185245	8.84095	41.08_1964.9809n	2	2	#1204,#98	2,3	41.0841	1964.98	980044	1.01598e+06	823501	933330	1.0661e+06	1.01598e+06	440197	489373	6	6	6	6	R1
sp|Q96AP7|ESAM_HUMAN	Endothelial cell-selective adhesion molecule OS=Homo sapiens GN=ESAM PE=1 SV=1	89.91	ALEEPANDIKEDAIAPR	[10] GlyGly (K)	14.2182	Stim	NS	0.00105625	10.5233	45.43_1964.9816n	2	2	#1843,#112	2,3	45.4306	1964.98	2.76875e+06	3.02005e+06	3.8091e+07	4.42155e+07	1.45083e+07	3.02005e+06	2.99764e+07	6.78819e+06	2	2	2	2	R2
sp|Q96AP7|ESAM_HUMAN	Endothelial cell-selective adhesion molecule OS=Homo sapiens GN=ESAM PE=1 SV=1	82.6	ALEEPANDIKEDAIAPR	[7] Deamidated (N)|[10] GlyGly (K)	2.60387	Stim	NS	0.0039863	7.38879	42.88_1965.9672n	2	2	#12722,#670	2,3	42.878	1965.97	101164	107530	285901	257510	102803	107530	199630	182900	2	2	2	2	R3
sp|Q96AP7|ESAM_HUMAN	Endothelial cell-selective adhesion molecule OS=Homo sapiens GN=ESAM PE=1 SV=1	81.84	ALEEPANDIKEDAIAPR	[10] GlyGly (K)	2.12174	Stim	NS	0.0366414	20.7967	41.52_1964.9825n	2	2	#1682,#44	2,3	41.5192	1964.98	1.20513e+06	896132	2.17397e+06	2.28438e+06	1.22466e+06	896132	1.51797e+06	1.62252e+06	2	2	2	2	R3
sp|Q96AP7|ESAM_HUMAN	Endothelial cell-selective adhesion molecule OS=Homo sapiens GN=ESAM PE=1 SV=1	59.29	ALEEPANDIKEDAIAPR	[7] Deamidated (N)|[10] GlyGly (K)	12.9755	Stim	NS	0.000380683	6.57796	47.38_1965.9651n	2	2	#14102,#1021	2,3	47.3841	1965.97	365585	352466	4.44184e+06	4.87521e+06	1.91567e+06	352466	3.49559e+06	748467	3	3	3	0	R2
sp|Q96AP7|ESAM_HUMAN	Endothelial cell-selective adhesion molecule OS=Homo sapiens GN=ESAM PE=1 SV=1	49.2	ALEEPANDIKEDAIAPR	[7] Deamidated (N)|[10] GlyGly (K)	1.44013	NS	Stim	0.00831097	4.66597	42.82_1965.9652n	1	1	#1278	3	42.8184	1965.97	117523	116172	78460	83813.9	127842	116172	41940.2	43946.2	4	4	3	3	R1
sp|Q96AP7|ESAM_HUMAN	Endothelial cell-selective adhesion molecule OS=Homo sapiens GN=ESAM PE=1 SV=1	48.28	ALEEPANDIKEDAIAPR	[10] GlyGly (K)	1.07811	Stim	NS	0.598078	15.1653	39.69_1964.9805n	0	1	#8634	3	39.6935	1964.98	4858.55	5195.36	4838.43	6000.77	5285.15	5195.36	2586.35	3146.39	1	1	1	0	R1
sp|Q96AP7|ESAM_HUMAN	Endothelial cell-selective adhesion molecule OS=Homo sapiens GN=ESAM PE=1 SV=1	36.4	ALEEPANDIKEDAIAPR	[10] GlyGly (K)	2.3632	Stim	NS	0.00199615	4.95866	40.31_1964.9820n	0	1	#4829	3	40.3141	1964.98	5402.92	5795.57	13022.1	13442.2	5490.47	5795.57	9092.61	9547.55	1	1	1	1	R3
sp|Q96AP7|ESAM_HUMAN	Endothelial cell-selective adhesion molecule OS=Homo sapiens GN=ESAM PE=1 SV=1	26.39	ALEEPANDIKEDAIAPR	[7] Deamidated (N)|[10] GlyGly (K)	1.21327	NS	Stim	0.164738	11.6527	40.62_1965.9670n	0	1	#11092	3	40.6158	1965.97	3727.2	3159.74	2929.57	2746.76	4054.47	3159.74	1565.98	1440.21	1	0	0	0	R1
sp|Q96AP7|ESAM_HUMAN	Endothelial cell-selective adhesion molecule OS=Homo sapiens GN=ESAM PE=1 SV=1	21.99	ALEEPANDIKEDAIAPR	[10] GlyGly (K)	11.7445	Stim	NS	0.00551133	25.2119	43.95_1964.9812n	0	1	#7877	3	43.9455	1964.98	16939.2	17938.3	168296	241321	88761.3	17938.3	132444	37048.8	0	0	1	0	R2
sp|Q96AP7|ESAM_HUMAN	Endothelial cell-selective adhesion molecule OS=Homo sapiens GN=ESAM PE=1 SV=1	54.16	GKALEEPANDIKEDAIAPR	[2] GlyGly (K)	1.19376	Stim	NS	0.0297053	3.38077	35.82_2150.0973n	0	2	#3838,#8465	3,4	35.8186	2150.1	27086.2	26021.1	30940.8	32456.4	29464.5	26021.1	16539.2	17017.9	1	1	0	0	R1
sp|Q96AP7|ESAM_HUMAN	Endothelial cell-selective adhesion molecule OS=Homo sapiens GN=ESAM PE=1 SV=1	36.09	GKALEEPANDIKEDAIAPR	[2] GlyGly (K)	1.81795	Stim	NS	0.0174726	9.26089	39.45_2150.0965n	0	1	#16430	4	39.4472	2150.1	23039.1	21028.1	42679	37432.9	120725	21028.1	33587	5746.89	1	1	0	0	R2
sp|Q96AP7|ESAM_HUMAN	Endothelial cell-selective adhesion molecule OS=Homo sapiens GN=ESAM PE=1 SV=1	31.35	GKALEEPANDIKEDAIAPR	[2] GlyGly (K)	1.70634	NS	Stim	0.0160371	7.29068	35.50_2150.0969n	0	1	#7796	4	35.5031	2150.1	6173.87	6845.03	3643.36	3986.35	6715.96	6845.03	1947.53	2090.16	1	1	0	1	R1
sp|Q96AP7|ESAM_HUMAN	Endothelial cell-selective adhesion molecule OS=Homo sapiens GN=ESAM PE=1 SV=1	30.44	GKALEEPANDIKEDAIAPR	[2] GlyGly (K)	2.17225	Stim	NS	0.370129	83.3571	39.42_2150.0979n	0	1	#27184	3	39.4154	2150.1	13331.3	3443.71	25295.6	11143.8	69856	3443.71	19906.9	1710.85	0	0	1	0	R2
sp|Q96AP7|ESAM_HUMAN	Endothelial cell-selective adhesion molecule OS=Homo sapiens GN=ESAM PE=1 SV=1	28.22	GKALEEPANDIKEDAIAPR	[2] GlyGly (K)	1.0864	Stim	NS	0.307409	6.35296	36.98_2150.0974n	0	1	#3248	4	36.9757	2150.1	10440.6	9616.83	10405.8	11384.6	10609.8	9616.83	7265.79	8086.12	0	0	1	0	R3
sp|Q96AP7|ESAM_HUMAN	Endothelial cell-selective adhesion molecule OS=Homo sapiens GN=ESAM PE=1 SV=1	134.65	SSDTISKNGTLSSVTSAR	[7] GlyGly (K)|[8] Deamidated (N)	1.70365	Stim	NS	0.00959282	7.00914	35.14_1924.9342n	2	2	#7652,#849	2,3	35.1366	1924.93	91604.7	101158	167107	161295	99647.9	101158	89325.9	84571.7	4	3	3	3	R1
sp|Q96AP7|ESAM_HUMAN	Endothelial cell-selective adhesion molecule OS=Homo sapiens GN=ESAM PE=1 SV=1	88.35	SSDTISKNGTLSSVTSAR	[7] GlyGly (K)	2.18779	Stim	NS	0.0021915	5.15582	32.65_1923.9494n	0	2	#8749,#1342	2,3	32.6517	1923.95	32012.2	29760.2	67871.4	67273.3	34823	29760.2	36280.2	35273.4	3	2	3	3	R1
sp|Q96AP7|ESAM_HUMAN	Endothelial cell-selective adhesion molecule OS=Homo sapiens GN=ESAM PE=1 SV=1	64.55	SSDTISKNGTLSSVTSAR	[7] GlyGly (K)	1.73665	Stim	NS	0.00734006	6.4065	34.59_1923.9521n	0	1	#2699	3	34.5919	1923.95	11337.9	11661.9	20875.9	19066.5	11521.6	11661.9	14576.5	13542.3	1	1	1	1	R3
sp|Q96AP7|ESAM_HUMAN	Endothelial cell-selective adhesion molecule OS=Homo sapiens GN=ESAM PE=1 SV=1	55.15	SSDTISKNGTLSSVTSAR	[7] GlyGly (K)	14.8093	Stim	NS	0.000701981	9.1832	35.79_1923.9506n	0	2	#46569,#4833	2,3	35.786	1923.95	48856	51824.8	697095	793913	256006	51824.8	548591	121886	1	0	2	1	R2
sp|Q96AP7|ESAM_HUMAN	Endothelial cell-selective adhesion molecule OS=Homo sapiens GN=ESAM PE=1 SV=1	54.91	SSDTISKNGTLSSVTSAR	[7] GlyGly (K)|[8] Deamidated (N)	13.0675	Stim	NS	0.000970336	8.6383	38.69_1924.9346n	2	2	#27484,#3015	2,3	38.6939	1924.93	116742	129466	1510405	1.70693e+06	611726	129466	1.18864e+06	262056	2	1	2	0	R2
sp|Q96AP7|ESAM_HUMAN	Endothelial cell-selective adhesion molecule OS=Homo sapiens GN=ESAM PE=1 SV=1	44.37	SSDTISKNGTLSSVTSAR	[7] GlyGly (K)|[8] Deamidated (N)	1.9719	Stim	NS	0.0195757	13.0697	36.57_1924.9362n	0	1	#1834	3	36.5742	1924.94	28067.4	33783.5	62721.4	59242.5	28522.2	33783.5	43795	42077.9	0	0	1	1	R3
sp|Q96AP7|ESAM_HUMAN	Endothelial cell-selective adhesion molecule OS=Homo sapiens GN=ESAM PE=1 SV=1	37.42	TLPWPKSSDTISK	[6] GlyGly (K)	1.60902	Stim	NS	0.0167149	8.53815	39.78_1572.8163n	2	2	#7881,#1121	2,3	39.7769	1572.82	42733.3	48224.8	74338.1	72014.9	43425.7	48224.8	51906.3	51149.7	1	1	1	1	R3
sp|Q96AP7|ESAM_HUMAN	Endothelial cell-selective adhesion molecule OS=Homo sapiens GN=ESAM PE=1 SV=1	31.11	TLPWPKSSDTISK	[6] GlyGly (K)	1.5648	Stim	NS	0.00291476	2.93865	38.44_1572.8142n	0	1	#4955	2	38.4382	1572.81	15473.4	15093.3	23418.6	24412.5	16832.1	15093.3	12518.2	12800.2	1	1	1	1	R1
sp|Q96AP7|ESAM_HUMAN	Endothelial cell-selective adhesion molecule OS=Homo sapiens GN=ESAM PE=1 SV=1	30.67	TLPWPKSSDTISKNGTLSSVTSAR	[6] GlyGly (K)|[14] Deamidated (N)	1.29451	Stim	NS	0.0403619	6.12044	45.67_2647.3454n	0	2	#6952,#2771	3,4	45.6705	2647.35	55834.5	52452.3	67056	73122.7	60737	52452.3	35844.3	38340.4	1	1	0	0	R1
sp|O60869-2|EDF1_HUMAN	Endothelial differentiation-related factor 1 OS=Homo sapiens GN=EDF1	37.71	GLTQKDLATK	[5] GlyGly (K)	2.36	Stim	NS	0.00732719	9.97449	24.02_1187.6504n	1	1	#4847	2	24.0169	1187.65	2020.06	2326.63	5014.45	5243.75	2197.43	2326.63	2680.44	2749.46	1	1	1	1	R1
tr|H0YCM7|H0YCM7_HUMAN	Engulfment and cell motility protein 2 (Fragment) OS=Homo sapiens GN=ELMO2 PE=1 SV=1	39.71	EKIQPEILELIK	[2] GlyGly (K)	2.13242	NS	Stim	0.119054	40.9595	57.38_1565.9027n	1	1	#20872	3	57.3845	1565.9	1423.58	1269.02	814.205	448.493	1548.58	1269.02	435.228	235.158	1	1	0	0	R1
sp|P98172|EFNB1_HUMAN	Ephrin-B1 OS=Homo sapiens GN=EFNB1 PE=1 SV=1	67.22	AAALSLSTLASPKGGSGTAGTEPSDIIIPLR	[13] GlyGly (K)	1.09197	NS	Stim	0.0593379	2.66935	63.23_3064.6410n	1	1	#4614	3	63.2349	3064.64	26538	25554.8	23564.2	24141	28868.2	25554.8	12596.1	12657.9	0	2	1	1	R1
sp|P98172|EFNB1_HUMAN	Ephrin-B1 OS=Homo sapiens GN=EFNB1 PE=1 SV=1	55.34	AAALSLSTLASPKGGSGTAGTEPSDIIIPLR	[13] GlyGly (K)	1.75989	NS	Stim	0.0174005	10.5091	58.73_3064.6448n	1	1	#7432	3	58.7347	3064.64	14092.1	16354.6	8741.32	8559.05	14320.4	16354.6	6103.6	6079.2	2	1	1	1	R3
sp|P98172|EFNB1_HUMAN	Ephrin-B1 OS=Homo sapiens GN=EFNB1 PE=1 SV=1	30.52	AAALSLSTLASPKGGSGTAGTEPSDIIIPLR	[13] GlyGly (K)	7.4796	Stim	NS	0.0171114	35.1934	71.55_3064.6427n	1	1	#8709	3	71.5541	3064.64	57119.5	50022.8	500405	300977	299306	50022.8	393803	46207.5	2	0	0	0	R2
sp|Q9UBC2-2|EP15R_HUMAN	Epidermal growth factor receptor substrate 15-like 1 OS=Homo sapiens GN=EPS15L1	26.07	GSATDDFFKK	[10] GlyGly (K)	1.53834	NS	Stim	0.0849351	18.4722	30.63_1228.5712n	0	1	#13309	2	30.6253	1228.57	1712	2226.43	1289.03	1271.15	1862.32	2226.43	689.045	666.502	0	1	0	0	R1
sp|Q9UBC2-2|EP15R_HUMAN	Epidermal growth factor receptor substrate 15-like 1 OS=Homo sapiens GN=EPS15L1	32.13	KGFGDPFSGKDPFVPSSAAKPSK	[10] GlyGly (K)	1.20712	NS	Stim	0.146028	11.6459	42.74_2464.2413n	1	1	#6032	4	42.7414	2464.24	12269.1	12215.5	9306.58	10976.9	12467.9	12215.5	6498.29	7796.51	1	1	0	0	R3
sp|Q9UBC2-2|EP15R_HUMAN	Epidermal growth factor receptor substrate 15-like 1 OS=Homo sapiens GN=EPS15L1	31.98	KGFGDPFSGKDPFVPSSAAKPSK	[10] GlyGly (K)	1.85731	NS	Stim	0.0176753	8.53849	42.57_2464.2373n	1	1	#4842	4	42.5731	2464.24	19849.6	17692.4	9496.35	10716.7	21592.5	17692.4	5076.21	5619.11	1	1	0	0	R1
sp|Q9UBC2-2|EP15R_HUMAN	Epidermal growth factor receptor substrate 15-like 1 OS=Homo sapiens GN=EPS15L1	45.57	NDPFTSDPFTKNPSLPSKLDPFESSDPFSSSSVSSK	[18] GlyGly (K)	3.46864	NS	Stim	0.00307122	7.75714	65.35_3988.8480n	1	1	#8726	4	65.3503	3988.85	30552.6	27375.2	8699.66	8000.76	33235.2	27375.2	4650.35	4195.04	1	1	0	0	R1
sp|Q9UBC2-2|EP15R_HUMAN	Epidermal growth factor receptor substrate 15-like 1 OS=Homo sapiens GN=EPS15L1	41.73	NDPFTSDPFTKNPSLPSKLDPFESSDPFSSSSVSSK	[11] GlyGly (K)	4.0635	NS	Stim	0.0123338	22.1016	64.79_3988.8456n	1	1	#8073	4	64.7902	3988.85	19982.1	19297.5	5588.57	4077.88	21736.6	19297.5	2987.33	2138.15	1	1	1	0	R1
sp|Q9UBC2-2|EP15R_HUMAN	Epidermal growth factor receptor substrate 15-like 1 OS=Homo sapiens GN=EPS15L1	25.03	NDPFTSDPFTKNPSLPSKLDPFESSDPFSSSSVSSK	[18] GlyGly (K)	2.76732	NS	Stim	0.441451	117.776	73.43_3988.8517n	1	1	#26471	4	73.4271	3988.85	38442.7	8493.65	15543	1417.91	201440	8493.65	12231.9	217.684	1	0	0	0	R2
sp|Q9UBC2-2|EP15R_HUMAN	Epidermal growth factor receptor substrate 15-like 1 OS=Homo sapiens GN=EPS15L1	80.86	NPSLPSKLDPFESSDPFSSSSVSSK	[7] GlyGly (K)	3.29721	NS	Stim	0.00109863	5.54049	55.80_2739.2893n	1	1	#5335	3	55.8005	2739.29	16563.4	16377.2	4799.52	5190.92	16831.8	16377.2	3351.25	3686.93	1	2	0	1	R3
sp|Q9UBC2-2|EP15R_HUMAN	Epidermal growth factor receptor substrate 15-like 1 OS=Homo sapiens GN=EPS15L1	48.01	NPSLPSKLDPFESSDPFSSSSVSSK	[1] Deamidated (N)|[7] GlyGly (K)	3.22446	NS	Stim	0.136036	58.0245	58.76_2740.2874n	0	1	#15883	3	58.7634	2740.29	1546.72	3699.01	735.537	891.317	1682.52	3699.01	393.176	467.344	1	0	0	0	R1
sp|Q9UBC2-2|EP15R_HUMAN	Epidermal growth factor receptor substrate 15-like 1 OS=Homo sapiens GN=EPS15L1	69.37	STPVSQLGSADFPEAPDPFQPLGADSGDPFQSKK	[34] GlyGly (K)	8.63931	NS	Stim	0.00367401	13.1559	66.72_3630.7124n	0	1	#21437	3	66.723	3630.71	7379.89	6138.84	855.18	709.613	8027.88	6138.84	457.131	372.071	1	1	0	0	R1
sp|Q9UBC2-2|EP15R_HUMAN	Epidermal growth factor receptor substrate 15-like 1 OS=Homo sapiens GN=EPS15L1	22.87	STPVSQLGSADFPEAPDPFQPLGADSGDPFQSKK	[34] GlyGly (K)	1.35081	Stim	NS	0.884594	91.6325	75.28_3630.7121n	1	1	#39935	3	75.2772	3630.71	20210.8	7337.35	30661.9	6550.51	105905	7337.35	24130	1005.67	1	0	0	0	R2
sp|Q9UBC2-2|EP15R_HUMAN	Epidermal growth factor receptor substrate 15-like 1 OS=Homo sapiens GN=EPS15L1	49.15	VQLETIIKSLK	[8] GlyGly (K)	1.92644	NS	Stim	0.0328631	14.158	54.19_1384.8284n	0	2	#14326,#7085	2,3	54.1889	1384.83	6409.35	7835.43	3948.72	3445.62	6972.12	7835.43	2110.76	1806.64	1	3	1	0	R1
sp|Q9UBC2-2|EP15R_HUMAN	Epidermal growth factor receptor substrate 15-like 1 OS=Homo sapiens GN=EPS15L1	28.11	VQLETIIKSLK	[8] GlyGly (K)	8.96002	Stim	NS	0.00131677	8.12623	60.25_1384.8293n	1	1	#20587	3	60.2453	1384.83	3925.85	3499.2	35095.2	31433.4	20571.5	3499.2	27618.8	4825.82	1	0	0	0	R2
sp|Q9Y6I3-1|EPN1_HUMAN	Epsin-1 OS=Homo sapiens GN=EPN1	46.83	AKQLVALLR	[2] GlyGly (K)	123.078	Stim	NS	8.27e-05	5.73199	43.30_1124.7027n	1	1	#5922	2	43.2974	1124.7	2180.37	2253.33	283905	261787	11425.2	2253.33	223424	40190.9	0	0	1	1	R2
sp|Q9Y6I3-1|EPN1_HUMAN	Epsin-1 OS=Homo sapiens GN=EPN1	36.15	AKQLVALLR	[2] GlyGly (K)	1.42958	Stim	NS	0.169781	22.1603	38.69_1124.7027n	0	1	#8274	2	38.6899	1124.7	2215.96	2025.69	2556.8	3506.97	2410.53	2025.69	1366.72	1838.81	0	1	0	1	R1
sp|Q9Y6I3-1|EPN1_HUMAN	Epsin-1 OS=Homo sapiens GN=EPN1	29.29	AKQLVALLR	[2] GlyGly (K)	8.51169	Stim	NS	0.0653591	77.9799	39.71_1124.7024n	1	1	#11871	3	39.7117	1124.7	135.841	469.782	2755.11	2399.77	138.042	469.782	1923.75	1704.47	0	0	1	1	R3
sp|Q9Y6I3-1|EPN1_HUMAN	Epsin-1 OS=Homo sapiens GN=EPN1	30.14	DFQYVDRDGKDQGVNVR	[10] GlyGly (K)	3.57238	NS	Stim	0.00188068	7.7267	33.18_2123.9988n	1	1	#12498	3	33.1783	2124	4756.18	4675.39	1392.19	1247.95	5173.8	4675.39	744.188	654.336	1	0	0	0	R1
sp|Q9Y6I3-1|EPN1_HUMAN	Epsin-1 OS=Homo sapiens GN=EPN1	84.91	ENMYAVQTLKDFQYVDR	[10] GlyGly (K)	10.7675	NS	Stim	0.000618484	6.56148	54.28_2233.0509n	2	2	#20812,#2235	2,3	54.2839	2233.05	66557.7	73034.3	6245	6719.25	67636.2	73034.3	4360.55	4772.46	2	2	0	0	R3
sp|Q9Y6I3-1|EPN1_HUMAN	Epsin-1 OS=Homo sapiens GN=EPN1	60.2	ENMYAVQTLKDFQYVDR	[10] GlyGly (K)	4.56799	NS	Stim	0.222473	118.476	56.56_2233.0470n	1	1	#9211	3	56.5558	2233.05	7230.99	7851.26	267.844	3033.88	7865.9	7851.26	143.174	1590.75	1	2	0	0	R1
sp|Q9Y6I3-1|EPN1_HUMAN	Epsin-1 OS=Homo sapiens GN=EPN1	22.26	ENMYAVQTLKDFQYVDR	[10] GlyGly (K)	3.86197	NS	Stim	0.0220511	23.5842	62.72_2233.0483n	1	1	#6161	3	62.7246	2233.05	154998	122606	41934.3	29946.9	812189	122606	33000.9	4597.6	0	0	1	0	R2
sp|Q9Y6I3-1|EPN1_HUMAN	Epsin-1 OS=Homo sapiens GN=EPN1	62.39	ENMYAVQTLKDFQYVDRDGK	[10] GlyGly (K)	7.52864	NS	Stim	0.0379365	55.5365	50.24_2533.1942n	2	2	#8283,#7930	3,4	50.244	2533.19	25688.1	29629.2	5116.5	2231.09	26104.3	29629.2	3572.58	1584.66	1	1	0	0	R3
sp|Q9Y6I3-1|EPN1_HUMAN	Epsin-1 OS=Homo sapiens GN=EPN1	53.68	ENMYAVQTLKDFQYVDRDGK	[10] GlyGly (K)	54.1029	NS	Stim	0.185861	141.421	51.80_2533.1911n	1	1	#11218	3	51.7992	2533.19	11540.6	10610.6	0	409.428	12553.9	10610.6	0	214.675	1	0	0	0	R1
tr|F8VSL7|F8VSL7_HUMAN	Erythrocyte band 7 integral membrane protein OS=Homo sapiens GN=STOM PE=1 SV=1	63.38	DSEAQRLPDSFKDSPSK	[12] GlyGly (K)	1.22125	NS	Stim	0.0199655	3.61484	34.23_2019.9514n	2	2	#5496,#13289	3,4	34.2272	2019.95	8964.73	9201.96	7247.61	7627.84	9110	9201.96	5060.62	5417.79	1	1	1	1	R3
sp|P27105|STOM_HUMAN	Erythrocyte band 7 integral membrane protein OS=Homo sapiens GN=STOM PE=1 SV=3	34.09	AKVIAAEGEMNASR	[2] GlyGly (K)	1.21139	NS	Stim	0.259838	14.7506	27.15_1559.7713n	0	1	#16100	3	27.1481	1559.77	1077.44	1236.04	855.287	1054.48	1172.04	1236.04	457.188	552.896	1	1	0	1	R1
sp|P27105|STOM_HUMAN	Erythrocyte band 7 integral membrane protein OS=Homo sapiens GN=STOM PE=1 SV=3	43.5	ALKEASMVITESPAALQLR	[3] GlyGly (K)	1.66862	Stim	NS	0.828193	130.203	60.48_2141.1514n	0	1	#46250	3	60.4751	2141.15	3283.95	1991.42	349.127	8453.43	17207.9	1991.42	274.752	1297.81	3	0	0	0	R2
sp|P27105|STOM_HUMAN	Erythrocyte band 7 integral membrane protein OS=Homo sapiens GN=STOM PE=1 SV=3	64.9	DSEAQRLPDSFKDSPSK	[12] GlyGly (K)	1.38016	NS	Stim	0.045742	9.58801	31.42_2019.9485n	1	1	#7251	3	31.4204	2019.95	6866.52	5994.57	4754.62	4563.92	7469.43	5994.57	2541.55	2393	1	1	1	0	R1
tr|H3BTE6|H3BTE6_HUMAN	Erythrocyte membrane protein band 4.2 (Fragment) OS=Homo sapiens GN=EPB42 PE=1 SV=1	24.43	DKQVEKWSQPVHVAR	[6] GlyGly (K)	1.2446	NS	Stim	0.404782	25.117	30.55_1919.9980n	1	1	#8282	4	30.5478	1920	2563.82	1790.48	1889.5	1609.05	2605.36	1790.48	1319.34	1142.85	0	0	1	0	R3
sp|P60842|IF4A1_HUMAN	Eukaryotic initiation factor 4A-I OS=Homo sapiens GN=EIF4A1 PE=1 SV=1	31.23	KGVAINMVTEEDKR	[1] GlyGly (K)	10.4489	NS	Stim	0.000738138	8.89655	31.98_1702.8682n	1	1	#13476	3	31.9778	1702.87	686.782	778.991	70.8201	69.4604	697.91	778.991	49.4499	49.3353	0	1	0	0	R3
tr|H3BR35|H3BR35_HUMAN	Eukaryotic peptide chain release factor GTP-binding subunit ERF3A (Fragment) OS=Homo sapiens GN=GSPT1 PE=1 SV=1	42.96	KGEFETGFEKGGQTR	[10] GlyGly (K)	1.15689	NS	Stim	0.106072	6.73962	26.30_1783.8486n	1	1	#7619	3	26.2958	1783.85	3313.63	3453.77	2785.44	3064.21	3604.58	3453.77	1488.94	1606.66	1	1	0	1	R1
sp|O14602|IF1AY_HUMAN	Eukaryotic translation initiation factor 1A, Y-chromosomal OS=Homo sapiens GN=EIF1AY PE=1 SV=4	21.51	KKVWINTSDIILVGLR	[2] GlyGly (K)	2.45018	NS	Stim	0.1043	32.5891	55.64_1968.1524n	1	1	#28365	3	55.6444	1968.15	1408.3	880.798	562.135	372.119	1531.95	880.798	300.486	195.113	1	0	0	0	R1
tr|H0YJS4|H0YJS4_HUMAN	Eukaryotic translation initiation factor 2 subunit 1 (Fragment) OS=Homo sapiens GN=EIF2S1 PE=1 SV=1	25.31	IRSINKLIR	[6] GlyGly (K)	Infinity	Stim	NS	0.42265	141.421	55.50_1225.7528n	0	1	#68531	3	55.4951	1225.75	0	0	1360.09	0	0	0	1070.35	0	0	0	1	0	R2
tr|H0YJS4|H0YJS4_HUMAN	Eukaryotic translation initiation factor 2 subunit 1 (Fragment) OS=Homo sapiens GN=EIF2S1 PE=1 SV=1	31.84	SINKLIR	[4] GlyGly (K)	62.8137	Stim	NS	0.0407587	79.9916	27.83_956.5767n	1	1	#36879	2	27.8325	956.577	112.236	346.68	6260.67	22565.5	588.116	346.68	4926.95	3464.37	0	0	0	1	R2
tr|H0YJS4|H0YJS4_HUMAN	Eukaryotic translation initiation factor 2 subunit 1 (Fragment) OS=Homo sapiens GN=EIF2S1 PE=1 SV=1	31.25	SINKLIR	[4] GlyGly (K)	40.3465	Stim	NS	0.784648	141.421	27.67_956.5765n	0	1	#20662	2	27.6743	956.576	280.079	0	11300.2	0	1467.62	0	8892.9	0	1	0	0	0	R2
sp|P20042|IF2B_HUMAN	Eukaryotic translation initiation factor 2 subunit 2 OS=Homo sapiens GN=EIF2S2 PE=1 SV=2	22.59	TGFQAVTGKR	[9] GlyGly (K)	Infinity	Stim	NS	0.00164609	50.2632	25.72_1177.6208n	1	1	#54298	2	25.7245	1177.62	0	0	6814.94	3240.94	0	0	5363.14	497.565	0	0	1	0	R2
sp|Q14152-2|EIF3A_HUMAN	Eukaryotic translation initiation factor 3 subunit A OS=Homo sapiens GN=EIF3A	57.59	EQPEKEPELQQYVPQLQNNTILR	[5] GlyGly (K)	2.65254	Stim	NS	0.00570151	9.73709	54.80_2907.4783n	1	1	#6966	3	54.7965	2907.48	7806.96	7406.22	18787.6	21566	7933.46	7406.22	13118.4	15317.6	1	2	1	1	R3
sp|Q9BSJ8-2|ESYT1_HUMAN	Extended synaptotagmin-1 OS=Homo sapiens GN=ESYT1	52.32	FFLQDPQSQELDVQVKDDSR	[16] GlyGly (K)	1.12527	NS	Stim	0.709453	33.9415	51.62_2507.1955n	1	1	#10714	3	51.617	2507.2	3955.01	2745.35	3691.75	2262.67	4019.1	2745.35	2577.75	1607.1	1	1	1	0	R3
sp|Q9BSJ8-2|ESYT1_HUMAN	Extended synaptotagmin-1 OS=Homo sapiens GN=ESYT1	21.1	FFLQDPQSQELDVQVKDDSR	[9] Deamidated (Q)|[16] GlyGly (K)	1.12756	Stim	NS	0.992051	141.421	58.80_2508.1953n	0	1	#38892	3	58.8018	2508.2	896.321	0	1010.66	0	4696.73	0	795.356	0	1	0	0	0	R2
sp|P47755|CAZA2_HUMAN	F-actin-capping protein subunit alpha-2 OS=Homo sapiens GN=CAPZA2 PE=1 SV=3	21.11	IDWNKILSYK	[5] GlyGly (K)	1.48033	Stim	NS	0.0315506	7.45598	54.33_1392.7402n	0	1	#9617	3	54.3269	1392.74	1189.78	1080.88	1769.27	1592.06	1209.06	1080.88	1235.39	1130.78	0	0	1	0	R3
sp|P47755|CAZA2_HUMAN	F-actin-capping protein subunit alpha-2 OS=Homo sapiens GN=CAPZA2 PE=1 SV=3	35.98	IGKEMQNA	[3] GlyGly (K)	1.65737	Stim	NS	0.0270462	11.5461	22.96_1003.4759n	0	1	#4066	2	22.9616	1003.48	2183.55	2571.79	4036.08	3845.3	2375.27	2571.79	2157.46	2016.21	1	0	1	1	R1
sp|P47755|CAZA2_HUMAN	F-actin-capping protein subunit alpha-2 OS=Homo sapiens GN=CAPZA2 PE=1 SV=3	45.69	TKIDWNKILSYK	[7] GlyGly (K)	1.53062	Stim	NS	0.324598	39.8092	48.26_1621.8827n	1	1	#4156	3	48.2649	1621.88	6380.2	7418.81	7587.78	13533.2	6483.59	7418.81	5298.14	9612.17	1	1	1	2	R3
sp|P47756|CAPZB_HUMAN	F-actin-capping protein subunit beta OS=Homo sapiens GN=CAPZB PE=1 SV=4	26.81	FKQLQR	[2] GlyGly (K)|[5] Deamidated (Q)	8.29594	Stim	NS	0.00102799	7.46354	22.70_933.5029n	0	1	#4994	2	22.6996	933.503	4899.8	5335.76	44697.4	40216.1	25675	5335.76	35175.4	6174.18	1	0	1	1	R2
sp|P47756|CAPZB_HUMAN	F-actin-capping protein subunit beta OS=Homo sapiens GN=CAPZB PE=1 SV=4	21.72	FKQLQR	[2] GlyGly (K)|[5] Deamidated (Q)	1.35133	Stim	NS	0.113337	12.4029	22.31_933.5024n	0	1	#3239	2	22.3087	933.502	2305.34	2748.58	3180.5	3648.98	2507.76	2748.58	1700.12	1913.27	1	0	1	0	R1
tr|H3BUI1|H3BUI1_HUMAN	Fanconi anemia group A protein (Fragment) OS=Homo sapiens GN=FANCA PE=4 SV=1	23.56	KALDALAAGVQEESSTHK	[11] Deamidated (Q)|[18] GlyGly (K)	1.67626	NS	Stim	0.00270273	2.98678	60.04_1968.9647n	1	1	#2537	2	60.045	1968.96	106691	102278	61293.4	63370.7	116059	102278	32764	33227.2	0	1	1	1	R1
tr|A0A0U1RQF0|A0A0U1RQF0_HUMAN	Fatty acid synthase OS=Homo sapiens GN=FASN PE=1 SV=1	56.82	GVQKLVLTSR	[4] GlyGly (K)	1.11082	NS	Stim	0.621324	19.0137	30.44_1213.7145n	1	1	#8678	2	30.4356	1213.71	2222.11	2912.43	2574.4	2047.89	2417.22	2912.43	1376.13	1073.77	1	1	0	0	R1
tr|A0A0U1RQF0|A0A0U1RQF0_HUMAN	Fatty acid synthase OS=Homo sapiens GN=FASN PE=1 SV=1	40.03	LYTLQDKAQVADVVVSR	[7] GlyGly (K)	13.5957	Stim	NS	0.0503623	81.292	47.78_2018.0836n	1	1	#13359	3	47.7801	2018.08	136.432	505.33	4214.26	4510.92	138.642	505.33	2942.59	3203.95	0	0	1	1	R3
tr|A0A0U1RQF0|A0A0U1RQF0_HUMAN	Fatty acid synthase OS=Homo sapiens GN=FASN PE=1 SV=1	43.05	VTQQGLKMVVPGLDGAQIPR	[7] GlyGly (K)	4.26494	Stim	NS	0.0358313	35.5765	61.63_2220.2059n	1	1	#22483	3	61.6261	2220.21	13532.5	8092.45	51964	40265.2	70910.4	8092.45	40894	6181.71	1	0	1	0	R2
tr|A0A0U1RQF0|A0A0U1RQF0_HUMAN	Fatty acid synthase OS=Homo sapiens GN=FASN PE=1 SV=1	34.05	VVVQVLAEEPEAVLKGAKPK	[20] GlyGly (K)	1.25589	NS	Stim	0.146581	12.3533	50.48_2217.2729n	1	1	#8612	4	50.4799	2217.27	4571.77	3837.23	3488.35	3207.28	4973.19	3837.23	1864.68	1681.67	1	1	0	0	R1
tr|A0A0U1RQF0|A0A0U1RQF0_HUMAN	Fatty acid synthase OS=Homo sapiens GN=FASN PE=1 SV=1	28.49	VVVQVLAEEPEAVLKGAKPK	[20] GlyGly (K)	1.36399	NS	Stim	0.541295	66.1322	48.23_2217.2759n	1	1	#11788	4	48.2339	2217.28	2484.03	1561.52	789.505	2176.47	2524.28	1561.52	551.269	1545.87	1	0	0	0	R3
sp|Q86UX7-2|URP2_HUMAN	Fermitin family homolog 3 OS=Homo sapiens GN=FERMT3	38.88	AKQLTPR	[2] GlyGly (K)	1.1141	Stim	NS	0.307347	11.5698	19.60_926.5292n	0	1	#8341	2	19.6024	926.529	1746.65	1482.48	1794.52	1803.06	1900.02	1482.48	959.249	945.399	1	1	1	1	R1
sp|Q86UX7-2|URP2_HUMAN	Fermitin family homolog 3 OS=Homo sapiens GN=FERMT3	38.05	AKQLTPR	[2] GlyGly (K)	8.82199	Stim	NS	0.826866	138.669	20.06_926.5294n	0	1	#15857	2	20.0596	926.529	1439.31	892.652	20372.3	200.228	7541.99	892.652	16032.4	30.74	0	0	1	0	R2
sp|Q86UX7-2|URP2_HUMAN	Fermitin family homolog 3 OS=Homo sapiens GN=FERMT3	25.92	LEGSAPTDVLDSLTTIPELKDHLR	[20] GlyGly (K)	1.18183	Stim	NS	0.709299	38.2696	66.47_2733.4210n	0	1	#11234	4	66.4696	2733.42	4703.39	2699.99	5547.52	3202.03	5116.36	2699.99	2965.39	1678.92	1	1	1	0	R1
sp|Q86UX7-2|URP2_HUMAN	Fermitin family homolog 3 OS=Homo sapiens GN=FERMT3	29.57	LPRPSSLSDKTQLHSR	[10] GlyGly (K)	1.27138	NS	Stim	0.252869	21.3535	30.18_1935.0301n	0	1	#14066	4	30.1757	1935.03	1425.79	1311.85	914.073	1239.2	1448.89	1311.85	638.248	880.162	1	0	0	0	R3
sp|P02675|FIBB_HUMAN	Fibrinogen beta chain OS=Homo sapiens GN=FGB PE=1 SV=2	30.42	QGFGNVATNTDGKNYCGLPGEYWLGNDK	[13] GlyGly (K)|[16] Carbamidomethyl (C)	1.18374	NS	Stim	0.341494	19.5406	54.43_3188.4311n	0	1	#14905	3	54.4253	3188.43	4352.54	4675.2	4340.11	3286.34	4423.07	4675.2	3030.47	2334.17	1	0	0	0	R3
sp|P21333|FLNA_HUMAN	Filamin-A OS=Homo sapiens GN=FLNA PE=1 SV=4	57.57	ALTQTGGPHVKAR	[11] GlyGly (K)	30.3019	Stim	NS	0.000949455	13.8757	21.66_1448.7854n	0	3	#15078,#1743,#20130	2,3,4	21.6573	1448.79	8443.87	7846.04	222592	271024	44245.9	7846.04	175173	41608.9	1	0	2	1	R2
sp|P21333|FLNA_HUMAN	Filamin-A OS=Homo sapiens GN=FLNA PE=1 SV=4	54.6	ALTQTGGPHVKAR	[11] GlyGly (K)	2.85956	Stim	NS	0.00343961	8.69091	21.02_1448.7853n	0	2	#10962,#2271	2,3	21.0189	1448.79	5144.22	5102.13	15550.3	13749.7	5595.91	5102.13	8312.33	7209.4	0	0	1	1	R1
sp|P21333|FLNA_HUMAN	Filamin-A OS=Homo sapiens GN=FLNA PE=1 SV=4	27.14	ALTQTGGPHVKAR	[11] GlyGly (K)	2.27041	Stim	NS	0.026777	16.7953	23.64_1448.7852n	0	2	#6158,#12680	3,4	23.64	1448.79	2471.61	1946.87	4671.38	5360.37	2511.66	1946.87	3261.77	3807.29	1	0	1	1	R3
sp|P21333|FLNA_HUMAN	Filamin-A OS=Homo sapiens GN=FLNA PE=1 SV=4	70.63	ANLPQSFQVDTSKAGVAPLQVK	[13] GlyGly (K)	1.56343	Stim	NS	0.0221618	9.19368	51.48_2411.2819n	0	1	#1404	3	51.4751	2411.28	38581.5	39939.2	57390.5	65371.1	41969.1	39939.2	30677.7	34276.1	1	2	1	1	R1
sp|P21333|FLNA_HUMAN	Filamin-A OS=Homo sapiens GN=FLNA PE=1 SV=4	64.94	ANLPQSFQVDTSKAGVAPLQVK	[13] GlyGly (K)	1.55363	Stim	NS	0.00169687	2.2332	49.59_2411.2849n	0	1	#1955	3	49.5866	2411.28	30650.8	30105	47941.2	46450.7	31147.5	30105	33474.8	32992.3	1	1	1	1	R3
sp|P21333|FLNA_HUMAN	Filamin-A OS=Homo sapiens GN=FLNA PE=1 SV=4	32.03	ANLPQSFQVDTSKAGVAPLQVK	[13] GlyGly (K)	6.7122	Stim	NS	0.000891723	5.73788	57.36_2411.2832n	0	1	#5102	3	57.3634	2411.28	73699.2	79932.5	495062	536145	386184	79932.5	389598	82311.7	1	0	1	0	R2
sp|P21333|FLNA_HUMAN	Filamin-A OS=Homo sapiens GN=FLNA PE=1 SV=4	55.21	DKGEYTLVVK	[2] GlyGly (K)	1.18407	Stim	NS	0.144235	10.0427	34.33_1264.6651n	0	1	#2856	2	34.3281	1264.67	12533.9	10871.8	13615.1	14098.8	13634.4	10871.8	7277.86	7392.42	2	1	1	1	R1
sp|P21333|FLNA_HUMAN	Filamin-A OS=Homo sapiens GN=FLNA PE=1 SV=4	40.43	DKGEYTLVVK	[2] GlyGly (K)	1.34872	NS	Stim	0.117601	13.4118	36.34_1264.6683n	0	1	#11104	2	36.3363	1264.67	2637.5	3190.17	2286.95	2033.92	2680.23	3190.17	1596.86	1444.62	1	1	1	1	R3
sp|P21333|FLNA_HUMAN	Filamin-A OS=Homo sapiens GN=FLNA PE=1 SV=4	58.85	DKGEYTLVVKWGDEHIPGSPYR	[10] GlyGly (K)	1.07687	Stim	NS	0.307251	5.86347	52.28_2659.3033n	0	1	#5458	4	52.2757	2659.3	13850.9	12748	14831.8	13811.8	15067	12748	7928.26	7241.93	1	1	1	1	R1
sp|P21333|FLNA_HUMAN	Filamin-A OS=Homo sapiens GN=FLNA PE=1 SV=4	35.89	DKGEYTLVVKWGDEHIPGSPYR	[10] GlyGly (K)	1.98002	NS	Stim	0.000241439	1.24167	51.00_2659.3042n	0	1	#4775	4	50.9969	2659.3	25725.7	25277.8	12802.7	12956.4	26142.5	25277.8	8939.42	9202.47	1	0	0	0	R3
sp|P21333|FLNA_HUMAN	Filamin-A OS=Homo sapiens GN=FLNA PE=1 SV=4	80.19	EAGAGGLAIAVEGPSKAEISFEDRK	[16] GlyGly (K)	1.95998	Stim	NS	0.0811372	20.6654	49.65_2615.3193n	0	2	#5703,#5675	3,4	49.6535	2615.32	25273.5	19048.8	49782.4	37088.3	27492.6	19048.8	26610.8	19446.5	1	0	1	0	R1
sp|P21333|FLNA_HUMAN	Filamin-A OS=Homo sapiens GN=FLNA PE=1 SV=4	37.04	EAGAGGLAIAVEGPSKAEISFEDRK	[25] GlyGly (K)	4.27707	Stim	NS	0.47375	112.984	55.37_2615.3192n	0	2	#19823,#16729	3,4	55.3731	2615.32	36877.8	17434.6	208943	23355.2	193240	17434.6	164431	3585.61	0	0	1	0	R2
sp|P21333|FLNA_HUMAN	Filamin-A OS=Homo sapiens GN=FLNA PE=1 SV=4	23.88	EAGAGGLAIAVEGPSKAEISFEDRK	[25] GlyGly (K)	1.26489	Stim	NS	0.247632	19.065	48.23_2615.3197n	0	2	#12118,#5159	3,4	48.2252	2615.32	15135.1	11539.2	15794.8	17945.3	15380.3	11539.2	11028.7	12746	1	0	0	0	R3
sp|P21333|FLNA_HUMAN	Filamin-A OS=Homo sapiens GN=FLNA PE=1 SV=4	55.02	EGPYSISVLYGDEEVPRSPFKVK	[23] GlyGly (K)	8.45769	Stim	NS	0.00280248	14.4224	55.47_2709.3651n	0	2	#19013,#9680	3,4	55.471	2709.37	2156.12	1958.62	15626.1	19175.2	2345.44	1958.62	8352.81	10054.1	0	0	0	2	R1
sp|P21333|FLNA_HUMAN	Filamin-A OS=Homo sapiens GN=FLNA PE=1 SV=4	47.15	ESIKLVSIDSK	[4] GlyGly (K)	1.73026	Stim	NS	0.0189443	10.8496	37.63_1331.7315n	0	1	#4791	2	37.6291	1331.73	5057.58	5898.07	9514.69	9441.43	5501.65	5898.07	5086.01	4950.43	1	1	1	1	R1
sp|P21333|FLNA_HUMAN	Filamin-A OS=Homo sapiens GN=FLNA PE=1 SV=4	31.52	ESIKLVSIDSK	[4] GlyGly (K)	13.2686	Stim	NS	0.00513925	23.1962	41.37_1331.7299n	0	1	#5993	2	41.3697	1331.73	21062.9	15126.9	260820	219369	110370	15126.9	205257	33678.7	1	0	1	0	R2
sp|P21333|FLNA_HUMAN	Filamin-A OS=Homo sapiens GN=FLNA PE=1 SV=4	45.44	FNGTHIPGSPFKIR	[12] GlyGly (K)	1.36484	Stim	NS	0.0138225	4.72481	39.32_1683.8845n	0	2	#2515,#5745	3,4	39.315	1683.88	17212.2	16682.2	22357.4	23902.9	18723.5	16682.2	11951	12533	2	2	3	2	R1
sp|P21333|FLNA_HUMAN	Filamin-A OS=Homo sapiens GN=FLNA PE=1 SV=4	42.39	FNGTHIPGSPFKIR	[12] GlyGly (K)	1.62769	Stim	NS	0.0211541	8.55519	40.06_1683.8851n	0	2	#3258,#4018	3,4	40.0582	1683.89	14965.3	16167.5	23804.4	26869.9	15207.8	16167.5	16621.4	19084.8	2	2	0	1	R3
sp|P21333|FLNA_HUMAN	Filamin-A OS=Homo sapiens GN=FLNA PE=1 SV=4	24.26	FNGTHIPGSPFKIR	[12] GlyGly (K)	15.8986	Stim	NS	0.0548144	88.5775	44.66_1683.8846n	0	1	#14302	3	44.6634	1683.88	3728.61	16228.5	164824	152467	19537.9	16228.5	129711	23407.5	0	0	1	0	R2
sp|P21333|FLNA_HUMAN	Filamin-A OS=Homo sapiens GN=FLNA PE=1 SV=4	82.49	GKLDVQFSGLTK	[2] GlyGly (K)	1.38508	Stim	NS	0.00365559	2.76646	42.36_1405.7552n	0	2	#3986,#3632	2,3	42.3649	1405.76	14446.7	14522.6	19669.9	20454.8	15715.2	14522.6	10514.4	10725.1	2	2	2	2	R1
sp|P21333|FLNA_HUMAN	Filamin-A OS=Homo sapiens GN=FLNA PE=1 SV=4	70.57	GKLDVQFSGLTK	[2] GlyGly (K)	1.76034	Stim	NS	0.00127703	2.58578	42.61_1405.7578n	0	2	#6802,#2825	2,3	42.6132	1405.76	10156.1	9791.33	17405.1	17709.1	10320.6	9791.33	12153	12578.2	3	2	2	2	R3
sp|P21333|FLNA_HUMAN	Filamin-A OS=Homo sapiens GN=FLNA PE=1 SV=4	61.91	GKLDVQFSGLTK	[2] GlyGly (K)	2.77973	Stim	NS	0.0152048	15.3624	46.69_1405.7567n	0	2	#16222,#15851	2,3	46.6912	1405.76	26672.5	21445.5	71350.3	62405	139764	21445.5	56150.4	9580.73	2	1	1	0	R2
sp|P21333|FLNA_HUMAN	Filamin-A OS=Homo sapiens GN=FLNA PE=1 SV=4	63.43	GKLDVQFSGLTKGDAVR	[12] GlyGly (K)	12.046	Stim	NS	0.0648826	82.6098	40.70_1904.0113n	0	1	#9910	3	40.7001	1904.01	117.468	447.469	2565.14	4240.11	119.371	447.469	1791.1	3011.6	0	0	0	1	R3
sp|P21333|FLNA_HUMAN	Filamin-A OS=Homo sapiens GN=FLNA PE=1 SV=4	55.66	GLGLSKAYVGQK	[6] GlyGly (K)	1.11071	Stim	NS	0.132125	6.01202	32.10_1333.7356n	0	2	#2542,#5421	2,3	32.0956	1333.74	16593.7	18067.2	19350.3	19147.9	18050.7	18067.2	10343.6	10039.8	2	1	1	1	R1
sp|P21333|FLNA_HUMAN	Filamin-A OS=Homo sapiens GN=FLNA PE=1 SV=4	42.32	GLGLSKAYVGQK	[6] GlyGly (K)	2.71712	Stim	NS	0.0239578	20.9826	35.08_1333.7356n	0	2	#15524,#23348	2,3	35.0791	1333.74	23874.1	26097.8	77962.6	57817.1	125100	26097.8	61354.1	8876.37	1	1	1	0	R2
sp|P21333|FLNA_HUMAN	Filamin-A OS=Homo sapiens GN=FLNA PE=1 SV=4	56.51	KGEITGEVR	[1] GlyGly (K)	2.04248	Stim	NS	0.0322529	13.765	24.36_1101.5785n	0	2	#4561,#3840	2,3	24.3551	1101.58	3212.65	3829.11	7891.3	6491.38	3264.71	3829.11	5510.07	4610.61	1	1	2	1	R3
sp|P21333|FLNA_HUMAN	Filamin-A OS=Homo sapiens GN=FLNA PE=1 SV=4	55.98	KGEITGEVR	[1] GlyGly (K)	10.2148	Stim	NS	0.0349149	46.4309	22.44_1101.5787n	0	1	#2029	2	22.4435	1101.58	12757.1	25228.2	138921	249091	66847.1	25228.2	109326	38241.7	1	1	1	1	R2
sp|P21333|FLNA_HUMAN	Filamin-A OS=Homo sapiens GN=FLNA PE=1 SV=4	49.47	KIQQNTFTR	[1] GlyGly (K)	2.22393	Stim	NS	0.012111	12.223	22.64_1248.6577n	0	2	#3959,#8017	2,3	22.6387	1248.66	4186.94	4044.01	8361.5	9943.6	4554.58	4044.01	4469.58	5213.73	1	1	1	1	R1
sp|P21333|FLNA_HUMAN	Filamin-A OS=Homo sapiens GN=FLNA PE=1 SV=4	31.71	KIQQNTFTR	[1] GlyGly (K)	13.5951	Stim	NS	0.00251173	16.062	23.10_1248.6573n	0	2	#7353,#12590	2,3	23.1021	1248.66	5973.62	7504.4	85676.2	97558.9	31301.8	7504.4	67424.5	14977.7	1	0	1	0	R2
sp|P21333|FLNA_HUMAN	Filamin-A OS=Homo sapiens GN=FLNA PE=1 SV=4	22.31	LDVQFSGLTKGDAVR	[10] GlyGly (K)	1.07298	Stim	NS	0.404065	8.30827	46.22_1718.8862n	0	1	#7179	3	46.2201	1718.89	4181.25	4703.19	4601.94	4930.9	4548.38	4703.19	2459.94	2585.42	0	1	0	0	R1
sp|P21333|FLNA_HUMAN	Filamin-A OS=Homo sapiens GN=FLNA PE=1 SV=4	53.84	LTVSSLQESGLKVNQPASFAVSLNGAK	[12] GlyGly (K)|[14] Deamidated (N)	1.14168	NS	Stim	0.842547	131.263	64.10_2859.5145n	0	1	#24979	3	64.098	2859.51	8470.09	668.6	7717.13	287.493	44383.3	668.6	6073.13	44.1374	1	0	0	0	R2
sp|P21333|FLNA_HUMAN	Filamin-A OS=Homo sapiens GN=FLNA PE=1 SV=4	24.51	LTVSSLQESGLKVNQPASFAVSLNGAK	[12] GlyGly (K)	8.06945	Stim	NS	0.426936	125.241	64.01_2858.5133n	0	1	#35551	3	64.0131	2858.51	2218.42	544.663	21021	1275.53	11624.5	544.663	16542.9	195.826	0	0	1	0	R2
sp|P21333|FLNA_HUMAN	Filamin-A OS=Homo sapiens GN=FLNA PE=1 SV=4	28.74	LYSVSYLLKDKGEYTLVVK	[9] GlyGly (K)	5.45053	NS	Stim	0.0701236	54.4518	52.62_2331.2766n	0	2	#18806,#9947	3,4	52.6243	2331.28	9446.49	4194.33	989.422	1513.24	9599.56	4194.33	690.861	1074.8	2	0	0	0	R3
sp|P21333|FLNA_HUMAN	Filamin-A OS=Homo sapiens GN=FLNA PE=1 SV=4	21.39	LYSVSYLLKDKGEYTLVVK	[11] GlyGly (K)	2.37215	NS	Stim	0.154512	45.5288	55.11_2331.2732n	0	2	#15877,#9554	3,4	55.1136	2331.27	14113.4	9098.08	6467.56	3317.41	15352.6	9098.08	3457.19	1739.42	1	0	0	0	R1
sp|P21333|FLNA_HUMAN	Filamin-A OS=Homo sapiens GN=FLNA PE=1 SV=4	42.91	MPSGKVAQPTITDNKDGTVTVR	[5] GlyGly (K)	2.72458	Stim	NS	0.00856403	12.2441	35.88_2428.2397n	0	2	#18073,#6597	3,4	35.8793	2428.24	4232.57	5034.94	12181.2	13068.8	4301.16	5034.94	8505.5	9282.34	0	0	1	1	R3
sp|P21333|FLNA_HUMAN	Filamin-A OS=Homo sapiens GN=FLNA PE=1 SV=4	38.69	MSHLKVGSAADIPINISETDLSLLTATVVPPSGR	[5] GlyGly (K)	1.60078	NS	Stim	0.452675	52.5202	72.65_3602.8979n	0	1	#7833	4	72.6497	3602.9	29445.2	13497.4	16636.5	10189.5	32030.6	13497.4	8892.94	5342.66	2	2	1	0	R1
sp|P21333|FLNA_HUMAN	Filamin-A OS=Homo sapiens GN=FLNA PE=1 SV=4	38.34	MSHLKVGSAADIPINISETDLSLLTATVVPPSGR	[5] GlyGly (K)	3.26383	Stim	NS	0.270089	108.858	79.85_3602.9024n	0	1	#18877	4	79.8486	3602.9	8876.43	1154.89	20750.5	11990	46512.6	1154.89	16330	1840.76	1	0	0	0	R2
sp|P21333|FLNA_HUMAN	Filamin-A OS=Homo sapiens GN=FLNA PE=1 SV=4	87.38	NDNDTFTVKYTPR	[9] GlyGly (K)	1.14133	NS	Stim	0.0855116	5.2334	35.62_1683.7861n	0	2	#5901,#2778	2,3	35.617	1683.79	27579.2	25610.9	22881	23722.7	30000.8	25610.9	12230.9	12438.5	3	3	1	1	R1
sp|P21333|FLNA_HUMAN	Filamin-A OS=Homo sapiens GN=FLNA PE=1 SV=4	45.64	NDNDTFTVKYTPR	[9] GlyGly (K)	8.46688	Stim	NS	0.000353626	4.1347	39.00_1683.7869n	0	2	#10948,#4602	2,3	39.002	1683.79	81907.9	86548.2	692299	733999	429198	86548.2	544817	112687	2	0	2	1	R2
sp|P21333|FLNA_HUMAN	Filamin-A OS=Homo sapiens GN=FLNA PE=1 SV=4	43.8	NDNDTFTVKYTPR	[9] GlyGly (K)	1.56931	NS	Stim	0.406967	47.918	37.74_1683.7855n	0	1	#1083	3	37.7445	1683.79	60301.4	122107	67113.1	49121.5	61278.5	122107	46861.5	34889.3	1	1	1	1	R3
sp|P21333|FLNA_HUMAN	Filamin-A OS=Homo sapiens GN=FLNA PE=1 SV=4	46.03	RLTVSSLQESGLKVNQPASFAVSLNGAK	[13] GlyGly (K)	1.66107	NS	Stim	0.0378673	10.9424	52.34_3014.6147n	0	1	#9070	4	52.3379	3014.61	8546.99	7489.89	5200.77	4453.76	9297.45	7489.89	2780.04	2335.24	1	1	0	0	R1
sp|P21333|FLNA_HUMAN	Filamin-A OS=Homo sapiens GN=FLNA PE=1 SV=4	33.65	TGVELGKPTHFTVNAKAAGK	[16] GlyGly (K)	1.24335	Stim	NS	0.190904	13.7049	32.62_2139.1452n	0	3	#15667,#3899,#5327	3,4,5	32.6169	2139.15	11659.8	9599.61	12445.3	13987.5	11848.8	9599.61	8689.9	9934.87	1	1	0	0	R3
sp|P21333|FLNA_HUMAN	Filamin-A OS=Homo sapiens GN=FLNA PE=1 SV=4	39.96	VAQPTITDNKDGTVTVR	[10] GlyGly (K)	3.15566	Stim	NS	0.00467734	10.8888	35.71_1927.9978n	0	1	#7137	3	35.7097	1928	2707.88	3159.65	9097.75	9418.17	2751.75	3159.65	6352.48	6689.41	1	0	1	1	R3
sp|P21333|FLNA_HUMAN	Filamin-A OS=Homo sapiens GN=FLNA PE=1 SV=4	24.38	VAQPTITDNKDGTVTVR	[10] GlyGly (K)	11.4127	Stim	NS	0.00336482	19.4524	36.91_1927.9973n	0	1	#10735	3	36.9053	1928	13613.8	12895.5	130464	172079	71336.2	12895.5	102671	26418.4	0	0	1	0	R2
sp|P21333|FLNA_HUMAN	Filamin-A OS=Homo sapiens GN=FLNA PE=1 SV=4	20.65	VKAEGPGLSR	[2] GlyGly (K)	27.0939	Stim	NS	0.00655553	28.4932	22.52_1126.6091n	0	2	#26186,#20410	2,3	22.5204	1126.61	573.729	811.662	14986.5	22549.1	3006.34	811.662	11793.9	3461.85	0	0	1	0	R2
sp|P21333|FLNA_HUMAN	Filamin-A OS=Homo sapiens GN=FLNA PE=1 SV=4	35.22	VKESITR	[2] GlyGly (K)	1.27873	Stim	NS	0.10938	10.0916	20.23_945.5240n	0	2	#18323,#272	1,2	20.2311	945.524	48376.8	41932.5	60816.6	54664.6	52624.5	41932.5	32509.1	28662.3	1	1	1	1	R1
sp|P21333|FLNA_HUMAN	Filamin-A OS=Homo sapiens GN=FLNA PE=1 SV=4	35.1	VKESITR	[2] GlyGly (K)	1.4753	Stim	NS	0.0121105	5.13291	22.38_945.5242n	0	2	#1538,#1664	2,3	22.3775	945.524	10680.1	9931.99	15561.1	14847.9	10853.2	9931.99	10865.5	10546	2	2	2	2	R3
sp|P21333|FLNA_HUMAN	Filamin-A OS=Homo sapiens GN=FLNA PE=1 SV=4	27.51	VKESITR	[2] GlyGly (K)	16.3605	Stim	NS	7.29e-05	3.0899	20.60_945.5236n	0	2	#292,#2707	2,3	20.6024	945.524	72782	69669.6	1.15409e+06	1.17649e+06	381378	69669.6	908235	180620	2	0	1	0	R2
sp|P21333|FLNA_HUMAN	Filamin-A OS=Homo sapiens GN=FLNA PE=1 SV=4	39.99	VKVEPSHDASK	[2] GlyGly (K)	20.8142	Stim	NS	0.0135973	46.2455	18.86_1309.6627n	0	2	#19951,#5013	2,3	18.8604	1309.66	1063.92	1276.34	32319.7	16391	5574.97	1276.34	25434.6	2516.43	0	0	2	0	R2
sp|P21333|FLNA_HUMAN	Filamin-A OS=Homo sapiens GN=FLNA PE=1 SV=4	24.31	VKVLPTHDASK	[2] GlyGly (K)	12.8516	Stim	NS	0.0155394	36.0303	22.39_1307.7191n	0	1	#20785	3	22.395	1307.72	747.292	1083.72	8768.13	14763.3	3915.81	1083.72	6900.24	2266.54	0	0	1	0	R2
sp|P21333|FLNA_HUMAN	Filamin-A OS=Homo sapiens GN=FLNA PE=1 SV=4	73.12	VNQPASFAVSLNGAKGAIDAK	[15] GlyGly (K)	1.42474	Stim	NS	0.0191087	6.01914	47.76_2171.1322n	0	1	#2739	3	47.7576	2171.13	22773.2	23958	34706.8	31873.1	24772.8	23958	18552.3	16712	1	2	2	2	R1
sp|P21333|FLNA_HUMAN	Filamin-A OS=Homo sapiens GN=FLNA PE=1 SV=4	71.81	VNQPASFAVSLNGAKGAIDAK	[15] GlyGly (K)	1.53509	Stim	NS	0.0560554	12.842	46.68_2171.1376n	0	1	#3006	3	46.6837	2171.14	19706.7	21905.5	29038.9	34839.4	20026	21905.5	20276.3	24745.3	0	1	1	1	R3
sp|P21333|FLNA_HUMAN	Filamin-A OS=Homo sapiens GN=FLNA PE=1 SV=4	45.62	VNQPASFAVSLNGAKGAIDAK	[15] GlyGly (K)	9.88338	Stim	NS	0.000217341	3.82228	53.24_2171.1351n	0	1	#5982	3	53.2392	2171.14	56571.9	53594.4	555434	533382	296437	53594.4	437109	81887.5	1	0	0	0	R2
sp|P21333|FLNA_HUMAN	Filamin-A OS=Homo sapiens GN=FLNA PE=1 SV=4	25.56	VNVGAGSHPNKVK	[13] GlyGly (K)	1.16325	Stim	NS	0.0720726	5.95589	19.86_1419.7584n	0	1	#11439	3	19.8556	1419.76	1008.12	1022.25	1230.65	1131.18	1096.64	1022.25	657.836	593.114	1	0	0	0	R1
sp|P21333|FLNA_HUMAN	Filamin-A OS=Homo sapiens GN=FLNA PE=1 SV=4	93.69	VQGPKGLVEPVDVVDNADGTQTVNYVPSR	[5] GlyGly (K)	1.86945	Stim	NS	0.0118018	9.50368	54.00_3166.5905n	0	1	#1590	3	53.9984	3166.59	76175.5	74393.2	131283	150198	82864	74393.2	70176.2	78753.6	2	2	2	2	R1
sp|P21333|FLNA_HUMAN	Filamin-A OS=Homo sapiens GN=FLNA PE=1 SV=4	69.05	VQGPKGLVEPVDVVDNADGTQTVNYVPSR	[5] GlyGly (K)	1.6194	Stim	NS	0.00784949	6.0802	51.80_3166.5950n	0	2	#1646,#13477	3,4	51.7999	3166.59	60334.7	65755.7	102244	101947	61312.3	65755.7	71391.3	72409.6	3	1	2	2	R3
sp|P21333|FLNA_HUMAN	Filamin-A OS=Homo sapiens GN=FLNA PE=1 SV=4	48.91	VQGPKGLVEPVDVVDNADGTQTVNYVPSR	[5] GlyGly (K)	5.76309	Stim	NS	0.713547	132.255	60.42_3166.5911n	0	1	#6208	3	60.422	3166.59	134816	108012	45350.8	1.35409e+06	706438	108012	35689.7	207887	1	0	0	1	R2
sp|P21333|FLNA_HUMAN	Filamin-A OS=Homo sapiens GN=FLNA PE=1 SV=4	26.21	VQGPKGLVEPVDVVDNADGTQTVNYVPSR	[5] GlyGly (K)	28.0225	Stim	NS	0.151766	116.98	60.67_3166.5920n	0	1	#7855	3	60.6683	3166.59	14487.2	34915.8	1.26476e+06	119632	75913	34915.8	995327	18366.5	0	1	0	0	R2
sp|P21333|FLNA_HUMAN	Filamin-A OS=Homo sapiens GN=FLNA PE=1 SV=4	62.2	VSGLGEKVDVGKDQEFTVK	[7] GlyGly (K)	1.02221	Stim	NS	0.333298	2.23279	39.01_2148.1067n	0	2	#6790,#4191	3,4	39.0102	2148.11	14390.2	14593.8	14579.9	15047.7	15653.7	14593.8	7793.59	7889.95	2	2	1	1	R1
sp|P21333|FLNA_HUMAN	Filamin-A OS=Homo sapiens GN=FLNA PE=1 SV=4	40.82	VSGLGEKVDVGKDQEFTVK	[7] GlyGly (K)	1.22513	Stim	NS	0.0810513	6.20198	39.76_2148.1083n	0	1	#5882	3	39.7556	2148.11	11283.6	10348.7	12670.1	13832.3	11466.4	10348.7	8846.82	9824.61	1	1	1	1	R3
sp|P21333|FLNA_HUMAN	Filamin-A OS=Homo sapiens GN=FLNA PE=1 SV=4	56.73	VVAKGLGLSK	[4] GlyGly (K)	1.14967	NS	Stim	0.194807	9.82588	27.27_1084.6607n	0	1	#515	2	27.2655	1084.66	41680.9	36265.3	33351.4	34447.2	45340.7	36265.3	17827.8	18061.7	1	1	1	1	R1
sp|P21333|FLNA_HUMAN	Filamin-A OS=Homo sapiens GN=FLNA PE=1 SV=4	44.25	VVAKGLGLSK	[4] GlyGly (K)	5.4182	Stim	NS	0.0133702	23.3727	28.75_1084.6606n	0	2	#1722,#2791	2,3	28.7529	1084.66	71925.9	88494	362768	506419	376892	88494	285487	77748	2	1	1	2	R2
sp|P21333|FLNA_HUMAN	Filamin-A OS=Homo sapiens GN=FLNA PE=1 SV=4	41.54	VVAKGLGLSK	[4] GlyGly (K)	1.70974	NS	Stim	0.00162078	2.89176	29.86_1084.6604n	0	2	#2016,#2007	2,3	29.8577	1084.66	20720.2	21013.7	11955.2	12454.3	21055.9	21013.7	8347.69	8845.89	2	1	2	2	R3
sp|P21333|FLNA_HUMAN	Filamin-A OS=Homo sapiens GN=FLNA PE=1 SV=4	39.83	VYGPGVAKTGLK	[8] GlyGly (K)	1.9084	Stim	NS	0.0278675	12.8064	28.87_1302.7288n	0	2	#10492,#4928	2,3	28.8736	1302.73	4771.3	5398.76	8825.48	10583	5190.24	5398.76	4717.6	5548.99	0	1	1	0	R1
sp|P21333|FLNA_HUMAN	Filamin-A OS=Homo sapiens GN=FLNA PE=1 SV=4	20.05	VYGPGVAKTGLK	[8] GlyGly (K)	13.6347	Stim	NS	0.00202725	12.7481	31.27_1302.7293n	0	2	#44874,#8693	2,3	31.2718	1302.73	6759.41	7860.81	90686.8	108656	35419.4	7860.81	71367.6	16681.4	0	0	1	0	R2
sp|P21333|FLNA_HUMAN	Filamin-A OS=Homo sapiens GN=FLNA PE=1 SV=4	59.22	VYTKGAGSGELK	[4] GlyGly (K)	1.81357	Stim	NS	0.0110894	8.69496	22.52_1322.6830n	0	2	#4916,#3608	2,3	22.5165	1322.68	5615.29	4964.8	9739.52	9448.25	6108.34	4964.8	5206.19	4954	1	1	2	2	R1
sp|P21333|FLNA_HUMAN	Filamin-A OS=Homo sapiens GN=FLNA PE=1 SV=4	46.78	VYTKGAGSGELK	[4] GlyGly (K)	1.20124	Stim	NS	0.0733248	7.15401	25.33_1322.6840n	0	2	#14213,#4843	2,3	25.3331	1322.68	2767.15	2696.76	3447.74	3115.72	2811.99	2696.76	2407.37	2212.99	1	2	1	1	R3
sp|P21333|FLNA_HUMAN	Filamin-A OS=Homo sapiens GN=FLNA PE=1 SV=4	25.26	YGGPYHIGGSPFKAK	[15] GlyGly (K)	2.12244	Stim	NS	0.00321249	5.27586	32.83_1691.8417n	0	2	#5856,#8864	3,4	32.8344	1691.84	4964.33	5175.25	10358.9	11161.8	5400.22	5175.25	5537.28	5852.44	1	1	0	0	R1
sp|P21333|FLNA_HUMAN	Filamin-A OS=Homo sapiens GN=FLNA PE=1 SV=4	47.68	YGGQPVPNFPSKLQVEPAVDTSGVQCYGPGIEGQGVFR	[12] GlyGly (K)|[26] Carbamidomethyl (C)	3.62136	Stim	NS	0.0031859	8.89482	63.20_4148.0063n	0	1	#19648	3	63.1955	4148.01	2781.87	2452.64	9825.53	9130.5	3026.13	2452.64	5252.17	4787.4	0	0	1	0	R1
sp|P21333|FLNA_HUMAN	Filamin-A OS=Homo sapiens GN=FLNA PE=1 SV=4	39.58	YGGQPVPNFPSKLQVEPAVDTSGVQCYGPGIEGQGVFR	[12] GlyGly (K)|[26] Carbamidomethyl (C)	19.7795	Stim	NS	0.17641	114.927	71.35_4148.0079n	0	1	#31760	3	71.3485	4148.01	11108.4	1148.08	213162	29265.3	58208.1	1148.08	167752	4492.96	2	0	1	0	R2
sp|P21333|FLNA_HUMAN	Filamin-A OS=Homo sapiens GN=FLNA PE=1 SV=4	25.25	YTPVQQGPVGVNVTYGGDPIPKSPFSVAVSPSLDLSK	[22] GlyGly (K)	3.05789	Stim	NS	0.935913	141.421	76.71_3914.0066n	0	1	#48206	3	76.7141	3914.01	4204.06	0	12855.5	0.109648	22029.3	0	10116.8	0.0168337	1	0	0	0	R2
tr|J3QLD9|J3QLD9_HUMAN	Flotillin-2 OS=Homo sapiens GN=FLOT2 PE=1 SV=1	60.3	MALVLEALPQIAAKIAAPLTK	[14] GlyGly (K)	2.72186	Stim	NS	0.703008	116.047	80.61_2275.3360n	1	1	#9810	3	80.6093	2275.34	4618.05	1784.98	15864.6	1563.51	24198.6	1784.98	12485	240.038	1	0	0	0	R2
sp|O15409-9|FOXP2_HUMAN	Forkhead box protein P2 OS=Homo sapiens GN=FOXP2	50.36	NQQLQEFYKK	[5] Deamidated (Q)|[10] GlyGly (K)	2.77952	Stim	NS	0.118975	39.0994	68.94_1439.6957n	1	1	#1266	2	68.9442	1439.7	42477.3	24076.8	116637	68351	43165.6	24076.8	81441.6	48547.4	1	0	1	1	R3
tr|H0YM30|H0YM30_HUMAN	Formin-1 OS=Homo sapiens GN=FMN1 PE=1 SV=1	23.38	TRPNLWVLEEK	[4] Deamidated (N)|[11] GlyGly (K)	6.49511	Stim	NS	0.00154979	8.88782	37.99_1498.7778n	2	2	#7815,#3607	2,3	37.992	1498.78	3840.96	3386.73	22568.1	24376.5	4178.21	3386.73	12063.6	12781.3	0	0	1	1	R1
tr|Q5JXI8|Q5JXI8_HUMAN	Four and a half LIM domains protein 1 (Fragment) OS=Homo sapiens GN=FHL1 PE=1 SV=1	36.61	GCFKAIVAGDQNVEYK	[2] Carbamidomethyl (C)|[4] GlyGly (K)	4.93788	NS	Stim	0.0440718	48.8943	39.65_1911.9151n	1	1	#11328	3	39.6523	1911.92	2424.84	2453.92	664.811	323.216	2637.75	2453.92	355.37	169.472	1	1	0	0	R1
tr|Q5JXI8|Q5JXI8_HUMAN	Four and a half LIM domains protein 1 (Fragment) OS=Homo sapiens GN=FHL1 PE=1 SV=1	36.37	GSSVVAYEGQSWHDYCFHCK	[20] GlyGly (K)	1.14181	Stim	NS	0.433747	17.6678	42.95_2416.0026n	2	2	#10970,#15437	3,4	42.9476	2416	7648.67	7222.03	9550.39	7429.13	7772.6	7222.03	6668.53	5276.66	0	1	1	1	R3
tr|B4DXZ6|B4DXZ6_HUMAN	Fragile X mental retardation syndrome-related protein 1 OS=Homo sapiens GN=FXR1 PE=1 SV=1	57.98	KVPGVTAIELDEDTGTFR	[1] GlyGly (K)	1.81187	NS	Stim	0.0113519	8.70635	50.72_2061.0383n	1	1	#9942	3	50.7211	2061.04	8316.83	7352.2	4393.12	4254.85	9047.09	7352.2	2348.31	2230.95	1	1	0	0	R1
tr|J3KPS3|J3KPS3_HUMAN	Fructose-bisphosphate aldolase OS=Homo sapiens GN=ALDOA PE=1 SV=1	34.64	CVLKIGEHTPSALAIMENANVLAR	[1] Carbamidomethyl (C)|[4] GlyGly (K)	5.57205	NS	Stim	0.111138	60.2914	55.93_2720.4137n	0	1	#6591	4	55.9264	2720.41	16656.2	6987.48	1217.13	3026.14	16926.1	6987.48	849.857	2149.36	1	1	0	0	R3
tr|J3KPS3|J3KPS3_HUMAN	Fructose-bisphosphate aldolase OS=Homo sapiens GN=ALDOA PE=1 SV=1	27.51	CVLKIGEHTPSALAIMENANVLAR	[1] Carbamidomethyl (C)|[4] GlyGly (K)	1.28243	NS	Stim	0.567615	45.4959	59.64_2720.4106n	0	1	#5905	4	59.6398	2720.41	15238.7	9545.19	12771.5	6554.28	16576.7	9545.19	6826.9	3436.61	1	0	1	1	R1
tr|J3KPS3|J3KPS3_HUMAN	Fructose-bisphosphate aldolase OS=Homo sapiens GN=ALDOA PE=1 SV=1	21.23	CVLKIGEHTPSALAIMENANVLAR	[1] Carbamidomethyl (C)|[4] GlyGly (K)	3.17085	Stim	NS	0.750675	128.761	67.62_2720.4134n	0	1	#58623	3	67.6183	2720.41	8141.68	1270.05	28507.4	1335.78	42662.4	1270.05	22434.4	205.075	0	0	1	0	R2
tr|J3KPS3|J3KPS3_HUMAN	Fructose-bisphosphate aldolase OS=Homo sapiens GN=ALDOA PE=1 SV=1	51.87	GGVVGIKVDK	[7] GlyGly (K)	1.35365	Stim	NS	0.24967	24.2317	27.38_1084.6245n	0	1	#4361	2	27.3793	1084.62	2889.25	3193.41	3411.5	4822.32	3142.94	3193.41	1823.6	2528.49	1	1	1	1	R1
tr|J3KPS3|J3KPS3_HUMAN	Fructose-bisphosphate aldolase OS=Homo sapiens GN=ALDOA PE=1 SV=1	44.74	GGVVGIKVDK	[7] GlyGly (K)	6.262	Stim	NS	0.00563245	17.8085	28.88_1084.6244n	0	1	#5439	2	28.8758	1084.62	7099.94	6368.59	36859.7	47480.2	37203.7	6368.59	29007.4	7289.4	1	0	1	1	R2
tr|J3KPS3|J3KPS3_HUMAN	Fructose-bisphosphate aldolase OS=Homo sapiens GN=ALDOA PE=1 SV=1	40.23	GGVVGIKVDKGVVPLAGTNGETTTQGLDGLSER	[10] GlyGly (K)	1.43292	Stim	NS	0.0619531	11.9141	51.93_3337.7477n	0	1	#6764	4	51.9287	3337.75	8768.18	7405.61	11092.8	12082.9	9538.06	7405.61	5929.58	6335.43	0	0	1	1	R1
tr|J3KPS3|J3KPS3_HUMAN	Fructose-bisphosphate aldolase OS=Homo sapiens GN=ALDOA PE=1 SV=1	106.82	GILAADESTGSIAKR	[14] GlyGly (K)	1.93338	Stim	NS	0.000144991	1.0561	33.26_1601.8380n	2	2	#2896,#1488	2,3	33.2596	1601.84	28025.6	28177.1	54736.4	53925	30486.4	28177.1	29259	28274.5	2	2	2	2	R1
tr|J3KPS3|J3KPS3_HUMAN	Fructose-bisphosphate aldolase OS=Homo sapiens GN=ALDOA PE=1 SV=1	47.33	GILAADESTGSIAKR	[14] GlyGly (K)	13.6237	Stim	NS	0.00157111	14.3595	36.64_1601.8380n	0	2	#13787,#5868	2,3	36.6375	1601.84	33157.8	27045	401866	418319	173747	27045	316256	64222.4	1	1	1	0	R2
tr|J3KPS3|J3KPS3_HUMAN	Fructose-bisphosphate aldolase OS=Homo sapiens GN=ALDOA PE=1 SV=1	68.09	IVAPGKGILAADESTGSIAK	[6] GlyGly (K)	1.30752	NS	Stim	0.00912058	3.45842	43.70_2011.0952n	1	1	#1835	3	43.7011	2011.1	37259.9	39127.9	28974.9	29446.8	40531.4	39127.9	15488.4	15439.8	1	2	1	1	R1
tr|J3KPS3|J3KPS3_HUMAN	Fructose-bisphosphate aldolase OS=Homo sapiens GN=ALDOA PE=1 SV=1	64.86	IVAPGKGILAADESTGSIAK	[6] GlyGly (K)	1.4166	Stim	NS	0.0210811	6.79141	43.24_2011.0988n	1	1	#2144	3	43.242	2011.1	20555.8	22629.7	30020	31156.6	20888.9	22629.7	20961.4	22129.4	1	1	1	1	R3
tr|J3KPS3|J3KPS3_HUMAN	Fructose-bisphosphate aldolase OS=Homo sapiens GN=ALDOA PE=1 SV=1	41.09	IVAPGKGILAADESTGSIAK	[6] GlyGly (K)	10.4541	Stim	NS	0.00189396	12.3978	49.16_2011.0954n	1	1	#4390	3	49.1585	2011.1	52470.9	44012.7	530795	477857	274948	44012.7	417719	73363	1	0	1	0	R2
tr|J3KPS3|J3KPS3_HUMAN	Fructose-bisphosphate aldolase OS=Homo sapiens GN=ALDOA PE=1 SV=1	20.77	IVAPGKGILAADESTGSIAKR	[6] GlyGly (K)	1.09628	Stim	NS	0.485802	14.167	38.92_2167.1962n	0	1	#3145	4	38.9169	2167.2	9980.55	12202.8	11537.1	12782.2	10856.9	12202.8	6167.05	6702.08	1	0	0	0	R1
tr|J3KPS3|J3KPS3_HUMAN	Fructose-bisphosphate aldolase OS=Homo sapiens GN=ALDOA PE=1 SV=1	89.41	VDKGVVPLAGTNGETTTQGLDGLSER	[3] GlyGly (K)	1.23111	NS	Stim	0.101581	9.87879	48.75_2727.3657n	0	1	#3128	3	48.7466	2727.37	28613.5	32911.3	24679.9	25295.2	31125.9	32911.3	13192.5	13263	2	1	1	1	R1
tr|J3KPS3|J3KPS3_HUMAN	Fructose-bisphosphate aldolase OS=Homo sapiens GN=ALDOA PE=1 SV=1	85.51	VDKGVVPLAGTNGETTTQGLDGLSER	[3] GlyGly (K)	1.21681	Stim	NS	0.241142	15.5084	47.64_2727.3715n	1	1	#3031	3	47.6447	2727.37	24101.6	22432.9	25207.1	31416.5	24492.2	22432.9	17600.8	22314	1	1	1	1	R3
tr|J3KPS3|J3KPS3_HUMAN	Fructose-bisphosphate aldolase OS=Homo sapiens GN=ALDOA PE=1 SV=1	60.89	VDKGVVPLAGTNGETTTQGLDGLSER	[3] GlyGly (K)	5.8171	Stim	NS	0.00202303	9.64248	54.48_2727.3680n	1	1	#5883	3	54.4794	2727.37	78926.5	85536.6	445734	510964	413575	85536.6	350778	78445.8	1	1	1	0	R2
sp|Q9BWH2|FUND2_HUMAN	FUN14 domain-containing protein 2 OS=Homo sapiens GN=FUNDC2 PE=1 SV=2	48.59	KSNQIPTEVR	[1] GlyGly (K)	26.1806	Stim	NS	0.0480471	94.2701	24.59_1284.6794n	1	1	#45291	2	24.5944	1284.68	42.5441	212.662	3616.44	3065.01	222.932	212.662	2846.02	470.556	0	0	1	0	R2
sp|Q9BQS8-4|FYCO1_HUMAN	FYVE and coiled-coil domain-containing protein 1 OS=Homo sapiens GN=FYCO1	44.61	TKVEEVNR	[2] GlyGly (K)	3.29451	Stim	NS	0.00615476	10.2479	19.69_1087.5625n	1	1	#4268	2	19.6913	1087.56	2914.91	2521.01	9488.96	8419.7	3170.85	2521.01	5072.26	4414.7	1	1	1	1	R1
sp|Q9BQS8-4|FYCO1_HUMAN	FYVE and coiled-coil domain-containing protein 1 OS=Homo sapiens GN=FYCO1	40.58	TKVEEVNR	[2] GlyGly (K)	23.9517	Stim	NS	0.00577829	32.6216	20.17_1087.5623n	1	1	#12510	2	20.1695	1087.56	1201.1	1083.36	33669.1	21047.6	6293.75	1083.36	26496.5	3231.34	0	0	1	0	R2
sp|Q3ZCW2|LEGL_HUMAN	Galectin-related protein OS=Homo sapiens GN=LGALSL PE=1 SV=2	20.67	INGDLQITKLG	[9] GlyGly (K)	4.12054	Stim	NS	0.000896586	4.93544	47.19_1284.7032n	1	1	#3815	2	47.1945	1284.7	3703.93	3529.7	15423.3	14383.1	4029.15	3529.7	8244.43	7541.5	0	0	0	1	R1
sp|Q9UEY8-2|ADDG_HUMAN	Gamma-adducin OS=Homo sapiens GN=ADD3	56.64	HKSDVEIPATVTAFSFEDDTVPLSPLKYMAQR	[27] GlyGly (K)|[31] Deamidated (Q)	2.14662	NS	Stim	0.212038	48.6754	66.80_3706.8364n	0	1	#27406	4	66.7993	3706.84	3794.83	2285.58	1903.74	928.812	4128.03	2285.58	1017.63	487.004	1	0	0	0	R1
sp|Q9UEY8-2|ADDG_HUMAN	Gamma-adducin OS=Homo sapiens GN=ADD3	31.81	HKSDVEIPATVTAFSFEDDTVPLSPLKYMAQR	[27] GlyGly (K)	3.35532	NS	Stim	0.0843983	40.4744	66.76_3705.8402n	1	1	#14668	5	66.7598	3705.84	8179.18	5054.4	2536.42	1407.64	8897.35	5054.4	1355.83	738.07	1	0	0	0	R1
tr|Q5JW71|Q5JW71_HUMAN	Gap junction protein (Fragment) OS=Homo sapiens GN=GJA4 PE=3 SV=1	53.45	ALPAKDPQVER	[5] GlyGly (K)	1.72594	Stim	NS	0.135331	25.799	24.90_1336.7096n	2	2	#760,#275	2,3	24.9048	1336.71	61475.7	78188.5	98538.8	142513	66873.5	78188.5	52673.2	74723.9	1	1	0	1	R1
tr|Q5JW71|Q5JW71_HUMAN	Gap junction protein (Fragment) OS=Homo sapiens GN=GJA4 PE=3 SV=1	38.02	ALPAKDPQVER	[5] GlyGly (K)	11.9394	Stim	NS	0.00378563	17.7837	26.10_1336.7096n	2	2	#2659,#627	2,3	26.0979	1336.71	115020	136534	1.31286e+06	1.69053e+06	602705	136534	1.03318e+06	259539	1	1	1	1	R2
tr|Q5JW71|Q5JW71_HUMAN	Gap junction protein (Fragment) OS=Homo sapiens GN=GJA4 PE=3 SV=1	30.65	QMAKISVAEDGR	[4] GlyGly (K)	8.2556	Stim	NS	0.00155719	11.2096	29.74_1417.6988n	2	2	#38003,#8264	2,3	29.7384	1417.7	16792.8	17655.2	130923	153465	87994.4	17655.2	103033	23560.8	1	0	0	0	R2
tr|Q5JW71|Q5JW71_HUMAN	Gap junction protein (Fragment) OS=Homo sapiens GN=GJA4 PE=3 SV=1	22.71	QMAKISVAEDGR	[4] GlyGly (K)	1.53241	Stim	NS	0.0376618	11.8921	28.06_1417.6988n	2	2	#17676,#4391	2,3	28.0644	1417.7	3946.95	4000.6	6601.49	5577.37	4293.51	4000.6	3528.78	2924.39	1	0	1	0	R1
tr|A0A0A0MS51|A0A0A0MS51_HUMAN	Gelsolin OS=Homo sapiens GN=GSN PE=1 SV=1	102.8	AGALNSNDAFVLKTPSAAYLWVGTGASEAEK	[13] GlyGly (K)	1.60163	NS	Stim	0.370251	44.2554	64.93_3251.6077n	0	1	#9225	3	64.9287	3251.61	18921.6	9901.83	10838	7158.39	20583	9901.83	5793.35	3753.36	1	1	1	1	R1
tr|A0A0A0MS51|A0A0A0MS51_HUMAN	Gelsolin OS=Homo sapiens GN=GSN PE=1 SV=1	97.99	AGALNSNDAFVLKTPSAAYLWVGTGASEAEK	[13] GlyGly (K)	2.00573	NS	Stim	0.111723	30.8146	60.78_3251.6158n	0	1	#5848	3	60.7844	3251.62	27002.2	17340.3	12279.5	9828.45	27439.8	17340.3	8574.11	6980.81	1	2	1	1	R3
tr|A0A0A0MS51|A0A0A0MS51_HUMAN	Gelsolin OS=Homo sapiens GN=GSN PE=1 SV=1	41.8	AGALNSNDAFVLKTPSAAYLWVGTGASEAEK	[13] GlyGly (K)	1.62382	Stim	NS	0.817902	118.963	73.18_3251.6112n	0	1	#20575	3	73.1817	3251.61	82400.4	7816.48	134864	11631.9	431779	7816.48	106134	1785.79	1	0	1	0	R2
tr|A0A0A0MS51|A0A0A0MS51_HUMAN	Gelsolin OS=Homo sapiens GN=GSN PE=1 SV=1	62.63	AGALNSNDAFVLKTPSAAYLWVGTGASEAEKTGAQELLR	[13] GlyGly (K)	1.82584	NS	Stim	0.454691	63.9108	69.40_4120.0872n	0	1	#7996	4	69.4005	4120.09	35527.4	13411.2	17670.6	9132.78	38646.9	13411.2	9445.72	4788.59	2	1	1	0	R1
tr|A0A0A0MS51|A0A0A0MS51_HUMAN	Gelsolin OS=Homo sapiens GN=GSN PE=1 SV=1	55.37	ATQVSKGIR	[6] GlyGly (K)	1.11769	Stim	NS	0.0388788	3.17101	20.60_1072.5989n	0	1	#642	2	20.5969	1072.6	24634.1	23553.7	27016	26843.3	26797.1	23553.7	14441.2	14074.8	1	1	1	1	R1
tr|A0A0A0MS51|A0A0A0MS51_HUMAN	Gelsolin OS=Homo sapiens GN=GSN PE=1 SV=1	52.31	ATQVSKGIR	[6] GlyGly (K)	8.72836	Stim	NS	0.00664422	24.6638	21.00_1072.5988n	0	2	#1085,#1262	2,3	20.9967	1072.6	67733	68117	489477	696271	354921	68117	385203	106895	2	1	2	2	R2
tr|A0A0A0MS51|A0A0A0MS51_HUMAN	Gelsolin OS=Homo sapiens GN=GSN PE=1 SV=1	48.19	ATQVSKGIR	[6] GlyGly (K)	1.55353	Stim	NS	0.112936	21.9228	22.88_1072.5991n	0	2	#1544,#1246	2,3	22.8834	1072.6	13138	12590.6	16887	23083.1	13350.9	12590.6	11791.3	16395.1	2	2	2	2	R3
tr|A0A0A0MS51|A0A0A0MS51_HUMAN	Gelsolin OS=Homo sapiens GN=GSN PE=1 SV=1	37.14	ATQVSKGIRDNER	[6] GlyGly (K)	1.45424	Stim	NS	0.0867508	13.1211	20.31_1586.8129n	0	2	#10561,#2710	2,3	20.3117	1586.81	8978.2	7453.64	12825.7	11070.1	9766.52	7453.64	6855.9	5804.41	1	1	2	1	R1
tr|A0A0A0MS51|A0A0A0MS51_HUMAN	Gelsolin OS=Homo sapiens GN=GSN PE=1 SV=1	60.5	AVEVLPKAGALNSNDAFVLK	[7] GlyGly (K)	2.4915	Stim	NS	0.00418201	7.38582	54.25_2169.1798n	0	1	#2919	3	54.2495	2169.18	13723	15235.4	35066.4	37083.6	14928	15235.4	18744.5	19444.1	1	1	2	2	R1
tr|A0A0A0MS51|A0A0A0MS51_HUMAN	Gelsolin OS=Homo sapiens GN=GSN PE=1 SV=1	46.98	AVEVLPKAGALNSNDAFVLK	[7] GlyGly (K)	6.07128	Stim	NS	0.000703665	5.93675	51.75_2169.1826n	0	1	#4125	3	51.7539	2169.18	3704.26	3405.79	21087.4	22079.7	3764.29	3405.79	14724.2	15682.5	1	0	1	1	R3
tr|A0A0A0MS51|A0A0A0MS51_HUMAN	Gelsolin OS=Homo sapiens GN=GSN PE=1 SV=1	31.11	AVEVLPKAGALNSNDAFVLK	[7] GlyGly (K)	37.4281	Stim	NS	0.767315	140.975	60.44_2169.1808n	0	1	#18085	3	60.441	2169.18	6649.63	5693.32	728.469	461245	34844.1	5693.32	573.282	70812.6	1	0	0	0	R2
tr|A0A0A0MS51|A0A0A0MS51_HUMAN	Gelsolin OS=Homo sapiens GN=GSN PE=1 SV=1	28.7	IFVWKGK	[7] GlyGly (K)	1.02966	NS	Stim	0.833484	32.3575	36.20_990.5653n	0	1	#19600	2	36.2039	990.565	1311.46	1255.45	1531.69	961.291	1332.71	1255.45	1069.5	682.772	0	0	1	0	R3
tr|A0A0A0MS51|A0A0A0MS51_HUMAN	Gelsolin OS=Homo sapiens GN=GSN PE=1 SV=1	20.45	IFVWKGK	[5] GlyGly (K)	1.11164	Stim	NS	0.0575281	3.55559	33.22_990.5647n	0	1	#4645	2	33.2228	990.565	4291.62	4081.12	4613.19	4694.27	4668.45	4081.12	2465.95	2461.35	1	0	0	0	R1
tr|A0A0A0MS51|A0A0A0MS51_HUMAN	Gelsolin OS=Homo sapiens GN=GSN PE=1 SV=1	48.54	KGGVASGFK	[1] GlyGly (K)	138.778	Stim	NS	0.00328886	32.7969	21.76_963.5136n	0	1	#18562	2	21.7645	963.514	85.3886	53.2395	8106.82	11131.7	447.437	53.2395	6379.81	1708.99	0	0	1	1	R2
tr|A0A0A0MS51|A0A0A0MS51_HUMAN	Gelsolin OS=Homo sapiens GN=GSN PE=1 SV=1	38.02	KGGVASGFK	[1] GlyGly (K)	4.27623	Stim	NS	0.0171076	21.6317	21.43_963.5132n	0	1	#11663	2	21.4345	963.513	289.724	230.588	1282.65	942.32	315.163	230.588	685.632	494.087	0	0	1	0	R1
tr|A0A0A0MS51|A0A0A0MS51_HUMAN	Gelsolin OS=Homo sapiens GN=GSN PE=1 SV=1	38.39	LFQVKGR	[5] GlyGly (K)	1.35389	NS	Stim	0.0554861	9.68448	28.63_960.5503n	0	2	#1593,#875	2,3	28.6289	960.55	22807.8	26161.2	18588	17581.2	23177.4	26161.2	12979	12487.3	1	1	1	1	R3
tr|A0A0A0MS51|A0A0A0MS51_HUMAN	Gelsolin OS=Homo sapiens GN=GSN PE=1 SV=1	42.3	LKATQVSK	[2] GlyGly (K)	1.07817	Stim	NS	0.416506	8.3372	19.42_987.5715n	0	1	#1019	2	19.4152	987.571	31955.2	28397.3	34026.2	31043.8	34761	28397.3	18188.5	16277.2	4	3	3	3	R1
tr|A0A0A0MS51|A0A0A0MS51_HUMAN	Gelsolin OS=Homo sapiens GN=GSN PE=1 SV=1	42	LKATQVSK	[2] GlyGly (K)	1.48551	NS	Stim	0.113197	18.4958	21.87_987.5715n	0	2	#4082,#4400	2,3	21.8716	987.572	3737.87	3261.39	2663.96	2047.74	3798.44	3261.39	1860.1	1454.44	1	1	1	1	R3
tr|A0A0A0MS51|A0A0A0MS51_HUMAN	Gelsolin OS=Homo sapiens GN=GSN PE=1 SV=1	30.09	LKATQVSK	[2] GlyGly (K)	9400.44	Stim	NS	0.157933	141.421	19.59_987.5715n	0	1	#10214	2	19.5939	987.571	23.7246	0	479.698	222542	124.317	0	377.507	34165.8	0	0	0	1	R2
tr|A0A0A0MS51|A0A0A0MS51_HUMAN	Gelsolin OS=Homo sapiens GN=GSN PE=1 SV=1	29.24	LKATQVSK	[2] GlyGly (K)	5.18112	Stim	NS	0.5674	123.761	20.06_987.5716n	0	1	#1684	2	20.0596	987.572	24677.1	25120.4	241897	16109.4	129308	25120.4	190365	2473.2	0	1	0	0	R2
tr|A0A0A0MS51|A0A0A0MS51_HUMAN	Gelsolin OS=Homo sapiens GN=GSN PE=1 SV=1	53.84	LKATQVSKGIR	[8] GlyGly (K)	1.05306	Stim	NS	0.643366	11.8244	22.67_1313.7783n	0	2	#4260,#575	2,3	22.6691	1313.78	24919.1	29466.3	27096.8	30174.1	27107.1	29466.3	14484.4	15821.2	1	1	2	2	R1
tr|A0A0A0MS51|A0A0A0MS51_HUMAN	Gelsolin OS=Homo sapiens GN=GSN PE=1 SV=1	50.89	LKATQVSKGIR	[8] GlyGly (K)	4.20794	Stim	NS	0.00646567	16.2716	23.33_1313.7782n	0	2	#6754,#636	2,3	23.3269	1313.78	93136.9	93274.4	347078	437330	488038	93274.4	273139	67141.2	2	2	2	2	R2
tr|A0A0A0MS51|A0A0A0MS51_HUMAN	Gelsolin OS=Homo sapiens GN=GSN PE=1 SV=1	47.32	LKATQVSKGIR	[8] GlyGly (K)	1.20538	NS	Stim	0.212226	10.3963	25.25_1313.7785n	0	3	#10605,#1661,#5756	2,3,4	25.2458	1313.78	11744.4	10159.7	9753.91	8418.04	11934.7	10159.7	6810.64	5979.05	2	2	2	1	R3
tr|A0A0A0MS51|A0A0A0MS51_HUMAN	Gelsolin OS=Homo sapiens GN=GSN PE=1 SV=1	37.94	LKATQVSKGIR	[5] Deamidated (Q)|[8] GlyGly (K)	1.61982	NS	Stim	0.0646819	15.1658	23.54_1314.7597n	0	1	#8969	3	23.5442	1314.76	1469.76	1699.48	873.365	1083.18	1598.81	1699.48	466.851	567.945	1	1	0	0	R1
tr|A0A0A0MS51|A0A0A0MS51_HUMAN	Gelsolin OS=Homo sapiens GN=GSN PE=1 SV=1	49.01	MDYPKQTQVSVLPEGGETPLFK	[5] GlyGly (K)	1.33864	Stim	NS	0.00452487	2.0414	55.64_2577.2794n	0	1	#10219	3	55.6444	2577.28	6694.35	6517.55	8715.36	8970.66	7282.14	6517.55	4658.74	4703.59	1	1	1	0	R1
tr|A0A0A0MS51|A0A0A0MS51_HUMAN	Gelsolin OS=Homo sapiens GN=GSN PE=1 SV=1	35.71	MDYPKQTQVSVLPEGGETPLFK	[5] GlyGly (K)|[8] Deamidated (Q)	1.73614	Stim	NS	0.109382	22.5388	53.32_2578.2856n	0	1	#9976	3	53.323	2578.29	2005.9	2766.49	4641.58	3643.98	2038.4	2766.49	3240.97	2588.2	1	0	0	0	R3
tr|A0A0A0MS51|A0A0A0MS51_HUMAN	Gelsolin OS=Homo sapiens GN=GSN PE=1 SV=1	35.6	SGLKYK	[4] GlyGly (K)	7.88354	Stim	NS	0.00179611	9.57843	20.35_808.4440n	0	1	#1036	2	20.3457	808.444	2308.87	2015.95	17992.9	16102	2511.6	2015.95	9618.01	8442.76	1	0	1	1	R1
tr|A0A0A0MS51|A0A0A0MS51_HUMAN	Gelsolin OS=Homo sapiens GN=GSN PE=1 SV=1	34.37	SGLKYK	[4] GlyGly (K)	1.82047	Stim	NS	0.160967	35.4878	22.29_808.4442n	0	2	#4472,#7964	2,3	22.2861	808.444	1700.65	1555.82	2220.34	3707.96	1728.21	1555.82	1550.34	2633.64	1	1	1	1	R3
tr|A0A0A0MS51|A0A0A0MS51_HUMAN	Gelsolin OS=Homo sapiens GN=GSN PE=1 SV=1	30.63	TASDFITKMDYPK	[8] GlyGly (K)	1.07286	Stim	NS	0.602406	13.1297	44.81_1629.7711n	0	2	#16400,#4428	2,3	44.8126	1629.77	11810.7	10481.2	10847.9	13068.3	12847.8	10481.2	5798.66	6852.09	1	0	1	0	R1
sp|P57057|G6PT2_HUMAN	Glucose-6-phosphate exchanger SLC37A1 OS=Homo sapiens GN=SLC37A1 PE=2 SV=2	25.64	KPISIVK	[1] GlyGly (K)	1.14861	NS	Stim	0.299568	12.2916	24.58_897.5643n	1	1	#4061	2	24.5782	897.564	2841.55	3382.51	2589.07	2829.69	3091.04	3382.51	1383.97	1483.69	1	1	0	0	R1
sp|P57057|G6PT2_HUMAN	Glucose-6-phosphate exchanger SLC37A1 OS=Homo sapiens GN=SLC37A1 PE=2 SV=2	38.49	LQKQILK	[3] GlyGly (K)	1.37308	Stim	NS	0.0422243	8.35047	24.02_983.6121n	1	1	#674	2	24.0169	983.612	18823.3	20051.8	25113.4	28265.2	20476.1	20051.8	13424.2	14820.3	1	1	1	1	R1
sp|P57057|G6PT2_HUMAN	Glucose-6-phosphate exchanger SLC37A1 OS=Homo sapiens GN=SLC37A1 PE=2 SV=2	33.47	LQKQILK	[3] GlyGly (K)	1.02595	NS	Stim	0.547503	4.5806	26.55_983.6134n	2	2	#3901,#2660	2,3	26.5505	983.613	6124.08	6326.38	6264.31	5871.24	6223.32	6326.38	4374.04	4170.14	1	1	1	1	R3
sp|P57057|G6PT2_HUMAN	Glucose-6-phosphate exchanger SLC37A1 OS=Homo sapiens GN=SLC37A1 PE=2 SV=2	27.14	QILKSEK	[4] GlyGly (K)	1.06795	Stim	NS	0.666178	16.8068	20.23_958.5443n	0	1	#8310	2	20.2311	958.544	1426.16	1123.19	1261.69	1460.89	1551.39	1123.19	674.43	765.987	1	0	0	0	R1
sp|Q06210-2|GFPT1_HUMAN	Glutamine--fructose-6-phosphate aminotransferase [isomerizing] 1 OS=Homo sapiens GN=GFPT1	42.83	VIQQLEGAFALVFKSVHFPGQAVGTR	[14] GlyGly (K)|[21] Deamidated (Q)	12.2802	NS	Stim	0.0417317	51.4934	76.53_2913.5677n	1	1	#27531	4	76.5322	2913.57	2533.48	1180.99	204.054	98.4224	2755.93	1180.99	109.076	51.6059	1	0	0	0	R1
tr|A0A0B4J216|A0A0B4J216_HUMAN	Glutamine-dependent NAD(+) synthetase OS=Homo sapiens GN=NADSYN1 PE=1 SV=1	27.9	FFSKYSMNR	[4] GlyGly (K)	1.25933	Stim	NS	0.268953	18.5247	31.32_1292.5967n	2	2	#10593,#6723	2,3	31.323	1292.6	5141.74	4493.74	5272.41	6861.88	5593.21	4493.74	2818.33	3597.89	1	1	0	1	R1
tr|A0A087WT12|A0A087WT12_HUMAN	Glutathione peroxidase OS=Homo sapiens GN=GPX4 PE=1 SV=1	52.98	YGPMEEPLVIEKDLPHYF	[12] GlyGly (K)	32.5911	Stim	NS	0.00408567	26.5363	63.25_2290.1014n	1	1	#15323	3	63.2498	2290.1	149.04	188.064	4462.54	6524.07	151.455	188.064	3115.95	4633.82	0	0	1	1	R3
tr|A0A087WT12|A0A087WT12_HUMAN	Glutathione peroxidase OS=Homo sapiens GN=GPX4 PE=1 SV=1	45.89	YGPMEEPLVIEKDLPHYF	[12] GlyGly (K)	29.1243	Stim	NS	0.00905146	44.1909	68.37_2290.0995n	1	1	#19244	3	68.3657	2290.1	185.864	354.812	7449.48	8297.33	202.183	354.812	3982.07	4350.54	0	0	1	0	R1
tr|Q5TA02|Q5TA02_HUMAN	Glutathione S-transferase omega-1 (Fragment) OS=Homo sapiens GN=GSTO1 PE=1 SV=1	26.76	SQNKEDYAGLKEEFRK	[4] GlyGly (K)	1.04926	NS	Stim	0.205537	3.67902	31.17_2055.0036n	1	1	#10175	4	31.167	2055	2126.02	2114.14	1967.99	2073.12	2160.47	2114.14	1374.14	1472.46	1	0	0	0	R3
sp|P04406|G3P_HUMAN	Glyceraldehyde-3-phosphate dehydrogenase OS=Homo sapiens GN=GAPDH PE=1 SV=3	42.23	GALQNIIPASTGAAKAVGK	[15] GlyGly (K)	2.32973	Stim	NS	0.00239746	5.74841	45.33_1880.0482n	0	2	#28723,#2777	2,3	45.329	1880.05	16494.5	16233	36573.5	39672.7	17942.7	16233	19550.1	20801.6	1	1	2	2	R1
sp|P04406|G3P_HUMAN	Glyceraldehyde-3-phosphate dehydrogenase OS=Homo sapiens GN=GAPDH PE=1 SV=3	39.03	GALQNIIPASTGAAKAVGK	[15] GlyGly (K)	3.50639	Stim	NS	0.00985871	13.2777	44.27_1880.0482n	0	1	#3018	3	44.2657	1880.05	7685.94	9278.72	27276.1	32208.6	7810.49	9278.72	19045.4	22876.7	0	0	1	1	R3
sp|P04406|G3P_HUMAN	Glyceraldehyde-3-phosphate dehydrogenase OS=Homo sapiens GN=GAPDH PE=1 SV=3	26.32	GALQNIIPASTGAAKAVGK	[19] GlyGly (K)	18.1167	Stim	NS	0.00225452	13.8507	50.44_1880.0490n	0	1	#8525	3	50.4443	1880.05	19435.1	23576.2	351453	427769	101840	23576.2	276582	65673.3	0	0	1	0	R2
sp|P04406|G3P_HUMAN	Glyceraldehyde-3-phosphate dehydrogenase OS=Homo sapiens GN=GAPDH PE=1 SV=3	46	IKWGDAGAEYVVESTGVFTTMEK	[2] GlyGly (K)	41.5919	NS	Stim	0.142295	139.564	61.25_2631.2533n	0	1	#21561	3	61.2457	2631.25	1537.54	1164.64	64.5422	0.426668	1562.46	1164.64	45.0664	0.303047	1	0	0	0	R3
sp|P04406|G3P_HUMAN	Glyceraldehyde-3-phosphate dehydrogenase OS=Homo sapiens GN=GAPDH PE=1 SV=3	43.12	LEKPAKYDDIKK	[12] GlyGly (K)	1.28605	Stim	NS	0.173903	16.6064	22.09_1560.8513n	0	3	#14334,#1295,#13793	2,3,4	22.0865	1560.85	20030	20143.3	28865.9	22799.1	21788.7	20143.3	15430	11954.2	1	1	1	1	R1
sp|P04406|G3P_HUMAN	Glyceraldehyde-3-phosphate dehydrogenase OS=Homo sapiens GN=GAPDH PE=1 SV=3	29.7	LEKPAKYDDIKK	[12] GlyGly (K)	103.343	NS	Stim	0.00148704	23.8733	22.70_1560.8511n	0	1	#3264	3	22.6996	1560.85	57499.7	64373.8	689.195	490.116	301299	64373.8	542.375	75.2451	0	1	0	0	R2
sp|P04406|G3P_HUMAN	Glyceraldehyde-3-phosphate dehydrogenase OS=Homo sapiens GN=GAPDH PE=1 SV=3	26.62	YDDIKK	[5] GlyGly (K)	1.2416	Stim	NS	0.560418	60.1031	19.39_894.4444n	0	1	#7397	2	19.388	894.444	1374.51	3406.34	3084.26	2851.64	1495.2	3406.34	1648.67	1495.2	0	0	1	1	R1
sp|P04406|G3P_HUMAN	Glyceraldehyde-3-phosphate dehydrogenase OS=Homo sapiens GN=GAPDH PE=1 SV=3	22.79	YDDIKK	[5] GlyGly (K)	9.3644	Stim	NS	0.737888	139.182	19.87_894.4441n	0	1	#11413	2	19.873	894.444	2492.33	275.417	25713.1	205.178	13059.8	275.417	20235.4	31.4999	1	0	0	0	R2
sp|P41250|SYG_HUMAN	Glycine--tRNA ligase OS=Homo sapiens GN=GARS PE=1 SV=3	32.04	AVAELKAR	[6] GlyGly (K)	1.14471	NS	Stim	0.842511	71.648	24.53_970.5560n	0	1	#22590	2	24.5309	970.556	398.756	149.454	118.14	360.767	405.218	149.454	82.4906	256.241	1	0	0	0	R3
sp|P41250|SYG_HUMAN	Glycine--tRNA ligase OS=Homo sapiens GN=GARS PE=1 SV=3	23.88	AVAELKAR	[6] GlyGly (K)	15.0706	Stim	NS	0.00020623	4.67148	22.57_970.5561n	1	1	#32197	2	22.5716	970.556	1051.77	1096.09	15650.1	16719.4	5511.3	1096.09	12316.2	2566.84	1	0	1	0	R2
sp|P41250|SYG_HUMAN	Glycine--tRNA ligase OS=Homo sapiens GN=GARS PE=1 SV=3	53.82	TSGHVDKFADFMVK	[7] GlyGly (K)	1.38661	NS	Stim	0.00978366	4.28169	40.15_1694.8081n	3	3	#31943,#1991,#8030	2,3,4	40.1513	1694.81	33951.2	31955.8	23483.2	24047.8	36932.2	31955.8	12552.8	12609	2	2	1	0	R1
sp|P41250|SYG_HUMAN	Glycine--tRNA ligase OS=Homo sapiens GN=GARS PE=1 SV=3	51.53	TSGHVDKFADFMVK	[7] GlyGly (K)	2.08669	NS	Stim	0.0282298	17.1926	40.92_1694.8080n	2	2	#2206,#4820	3,4	40.9231	1694.81	46058	42835.2	23889.5	18710.6	46804.3	42835.2	16680.8	13289.5	1	2	2	2	R3
sp|P41250|SYG_HUMAN	Glycine--tRNA ligase OS=Homo sapiens GN=GARS PE=1 SV=3	26.42	YPLFEGQETGKKETIEE	[12] GlyGly (K)	6.73865	Stim	NS	0.013305	27.8727	40.57_2111.0060n	0	1	#10193	3	40.5675	2111.01	982.174	1464.36	7409.66	9076.68	1068.41	1464.36	3960.78	4759.18	0	0	1	0	R1
sp|P11216|PYGB_HUMAN	Glycogen phosphorylase, brain form OS=Homo sapiens GN=PYGB PE=1 SV=5	52.57	LKQEYFVVAATLQDIIR	[2] GlyGly (K)	3.98511	NS	Stim	0.218469	73.1254	71.87_2120.1631n	0	1	#28883	3	71.8744	2120.16	2271.83	723.185	549.735	201.818	2471.31	723.185	293.857	105.819	1	1	0	0	R1
sp|P11216|PYGB_HUMAN	Glycogen phosphorylase, brain form OS=Homo sapiens GN=PYGB PE=1 SV=5	44.02	LKQEYFVVAATLQDIIR	[2] GlyGly (K)	1.88328	Stim	NS	0.588713	82.9911	79.89_2120.1650n	0	1	#35005	3	79.8873	2120.16	1691.06	771.316	3679.34	957.99	8861.17	771.316	2895.53	147.076	1	0	1	0	R2
sp|P11216|PYGB_HUMAN	Glycogen phosphorylase, brain form OS=Homo sapiens GN=PYGB PE=1 SV=5	37.61	LKQEYFVVAATLQDIIR	[2] GlyGly (K)	34.3668	NS	Stim	0.0170174	60.1032	65.49_2120.1619n	0	1	#22469	3	65.4888	2120.16	1458.04	588.341	30.3813	29.1639	1481.67	588.341	21.2137	20.7141	1	0	0	0	R3
sp|P30419-2|NMT1_HUMAN	Glycylpeptide N-tetradecanoyltransferase 1 OS=Homo sapiens GN=NMT1	26.17	TMKLYR	[3] GlyGly (K)	15.4047	Stim	NS	0.0023601	17.5852	25.07_924.4847n	1	1	#9184	2	25.0737	924.485	3137.18	2443.27	44986.3	40978.8	16438.8	2443.27	35402.8	6291.28	0	0	1	0	R2
sp|P30419-2|NMT1_HUMAN	Glycylpeptide N-tetradecanoyltransferase 1 OS=Homo sapiens GN=NMT1	20.87	TMKLYR	[3] GlyGly (K)	1.92479	Stim	NS	0.0441131	15.6792	24.53_924.4843n	1	1	#7664	2	24.5346	924.484	894.582	1066.28	1677.91	2096.35	973.13	1066.28	896.914	1099.18	0	0	0	1	R1
tr|G3V1U5|G3V1U5_HUMAN	Golgi transport 1 homolog B (S. cerevisiae), isoform CRA_c OS=Homo sapiens GN=GOLT1B PE=1 SV=1	80.53	SFVDKVGESNNMV	[5] GlyGly (K)	1.21435	Stim	NS	0.0713314	7.7214	46.68_1538.7043n	1	1	#5463	2	46.6779	1538.7	6962.87	7767.1	9016.77	8870.58	7574.24	7767.1	4819.85	4651.12	1	1	1	1	R1
tr|G3V1U5|G3V1U5_HUMAN	Golgi transport 1 homolog B (S. cerevisiae), isoform CRA_c OS=Homo sapiens GN=GOLT1B PE=1 SV=1	57.56	SFVDKVGESNNMV	[5] GlyGly (K)|[12] Oxidation (M)	1.03866	NS	Stim	0.573293	8.39657	39.77_1554.6988n	1	1	#11309	2	39.7674	1554.7	3187.22	3172.43	3243.24	2879.7	3467.07	3172.43	1733.65	1509.92	1	0	0	0	R1
tr|G3V1U5|G3V1U5_HUMAN	Golgi transport 1 homolog B (S. cerevisiae), isoform CRA_c OS=Homo sapiens GN=GOLT1B PE=1 SV=1	26.62	SFVDKVGESNNMV	[5] GlyGly (K)	12.4726	Stim	NS	0.00795079	30.7245	51.50_1538.7046n	1	1	#32893	2	51.503	1538.7	2821.13	4387.17	47578.3	42327.8	14782.7	4387.17	37442.6	6498.38	0	0	0	1	R2
sp|P62993|GRB2_HUMAN	Growth factor receptor-bound protein 2 OS=Homo sapiens GN=GRB2 PE=1 SV=1	39.96	AKAEEMLSK	[2] GlyGly (K)	24.3381	Stim	NS	0.000474166	8.18578	25.92_1119.5591n	2	2	#11150,#11511	2,3	25.9243	1119.56	144.547	156.084	3870.15	3446.64	146.889	156.084	2702.32	2448.03	0	0	0	1	R3
sp|P62993|GRB2_HUMAN	Growth factor receptor-bound protein 2 OS=Homo sapiens GN=GRB2 PE=1 SV=1	38.42	AKAEEMLSK	[2] GlyGly (K)	13.7121	Stim	NS	0.00662361	30.0471	23.20_1119.5590n	1	1	#5176	2	23.2004	1119.56	358.043	551.232	6303.59	6164.47	389.481	551.232	3369.54	3232.22	0	0	1	1	R1
sp|P62993|GRB2_HUMAN	Growth factor receptor-bound protein 2 OS=Homo sapiens GN=GRB2 PE=1 SV=1	27.28	AKAEEMLSK	[2] GlyGly (K)	340.786	Stim	NS	0.00233757	36.8474	23.80_1119.5593n	2	2	#4552,#18991	2,3	23.799	1119.56	466.086	273.41	113780	138229	2442.29	273.41	89541.4	21221.7	0	0	2	0	R2
sp|Q9NR31|SAR1A_HUMAN	GTP-binding protein SAR1a OS=Homo sapiens GN=SAR1A PE=1 SV=1	38.46	IDRTDAISEEKLR	[11] GlyGly (K)	2.35495	Stim	NS	0.000804932	3.4132	31.17_1658.8586n	2	2	#6645,#5833	3,4	31.167	1658.86	4126.39	4149.97	9510.01	9980.41	4193.25	4149.97	6640.33	7088.74	2	2	2	2	R3
sp|Q9NR31|SAR1A_HUMAN	GTP-binding protein SAR1a OS=Homo sapiens GN=SAR1A PE=1 SV=1	32.99	IDRTDAISEEKLR	[11] GlyGly (K)	1.21654	Stim	NS	0.168175	12.9244	28.32_1658.8569n	0	2	#7980,#10149	3,4	28.3246	1658.86	3132.01	3762.05	4287.33	4099.55	3407.01	3762.05	2291.76	2149.52	1	1	0	0	R1
sp|Q9NR31|SAR1A_HUMAN	GTP-binding protein SAR1a OS=Homo sapiens GN=SAR1A PE=1 SV=1	20.44	IDRTDAISEEKLR	[11] GlyGly (K)	19.0293	Stim	NS	0.00259323	18.7148	30.30_1658.8580n	2	2	#9712,#7984	3,4	30.3015	1658.86	14880.1	11402.1	232463	267670	77971.9	11402.1	182941	41094	0	0	1	0	R2
sp|Q9NR31|SAR1A_HUMAN	GTP-binding protein SAR1a OS=Homo sapiens GN=SAR1A PE=1 SV=1	54.58	TDAISEEKLR	[8] GlyGly (K)	2.82689	Stim	NS	0.0153946	18.1378	29.72_1274.6472n	2	2	#7111,#4771	2,3	29.7198	1274.65	3188.65	3120.68	10061.7	7774.15	3240.32	3120.68	7025.52	5521.72	1	1	2	2	R3
sp|Q9NR31|SAR1A_HUMAN	GTP-binding protein SAR1a OS=Homo sapiens GN=SAR1A PE=1 SV=1	54.06	TDAISEEKLR	[8] GlyGly (K)	19.5553	Stim	NS	3e-05	1.92429	28.25_1274.6468n	2	2	#5190,#9551	2,3	28.2538	1274.65	13757.9	14137.5	270306	275195	72091.4	14137.5	212722	42249.3	1	1	1	1	R2
sp|Q9NR31|SAR1A_HUMAN	GTP-binding protein SAR1a OS=Homo sapiens GN=SAR1A PE=1 SV=1	51.15	TDAISEEKLR	[8] GlyGly (K)	1.88887	Stim	NS	0.00371913	4.88476	26.89_1274.6455n	2	2	#3591,#7670	2,3	26.889	1274.65	5839.67	6051.24	11618.1	10842.3	6352.42	6051.24	6210.38	5684.95	2	1	2	1	R1
sp|P01116-2|RASK_HUMAN	GTPase KRas OS=Homo sapiens GN=KRAS	21.99	SYGIPFIETSAKTR	[12] GlyGly (K)	48.264	Stim	NS	0.17545	141.421	47.38_1682.8638n	1	1	#12353	3	47.3809	1682.86	199.07	0	4351.29	5256.64	202.296	0	3038.27	3733.61	0	0	0	1	R3
sp|P01116-2|RASK_HUMAN	GTPase KRas OS=Homo sapiens GN=KRAS	28.96	TVDTKQAQDLAR	[5] GlyGly (K)	6.01985	Stim	NS	0.0148053	29.0249	28.40_1458.7434n	1	1	#9162	3	28.4045	1458.74	838.526	734.37	5705.95	3762.65	852.114	734.37	3984.16	2672.48	0	0	0	1	R3
sp|P01111|RASN_HUMAN	GTPase NRas OS=Homo sapiens GN=NRAS PE=1 SV=1	47.4	TVDTKQAHELAK	[5] GlyGly (K)	45.5319	Stim	NS	0.000322278	7.976	21.58_1453.7527n	3	3	#34275,#4500,#41807	2,3,4	21.5765	1453.75	2799.67	3026.05	125148	140108	14670.3	3026.05	98487.6	21510.1	0	0	2	1	R2
sp|P01111|RASN_HUMAN	GTPase NRas OS=Homo sapiens GN=NRAS PE=1 SV=1	24.05	TVDTKQAHELAK	[5] GlyGly (K)	4.37414	Stim	NS	0.00240391	10.1299	23.64_1453.7535n	1	1	#10963	3	23.64	1453.75	543.669	470.99	2194.47	2243.8	552.478	470.99	1532.28	1593.69	0	0	1	0	R3
sp|P04899-2|GNAI2_HUMAN	Guanine nucleotide-binding protein G(i) subunit alpha-2 OS=Homo sapiens GN=GNAI2	24.29	FEDLNKR	[6] GlyGly (K)	2.1529	Stim	NS	0.00566287	8.16733	23.10_1034.5152n	0	1	#5886	2	23.0972	1034.52	1300.19	1297.62	2634.91	2957.91	1414.35	1297.62	1408.47	1550.92	0	0	0	1	R1
sp|P61952|GBG11_HUMAN	Guanine nucleotide-binding protein G(I)/G(S)/G(O) subunit gamma-11 OS=Homo sapiens GN=GNG11 PE=1 SV=1	22.25	EVKLQR	[3] GlyGly (K)	8.33216	Stim	NS	0.0298911	46.6069	21.08_885.5034n	1	1	#15797	2	21.0826	885.503	872.011	1131.91	5597.17	11099.9	4569.35	1131.91	4404.8	1704.11	0	0	1	0	R2
sp|P61952|GBG11_HUMAN	Guanine nucleotide-binding protein G(I)/G(S)/G(O) subunit gamma-11 OS=Homo sapiens GN=GNG11 PE=1 SV=1	48.58	PALHIEDLPEKEKLK	[13] GlyGly (K)	1.60694	Stim	NS	0.0387414	13.6934	36.23_1873.0315n	3	3	#12571,#1977,#15272	3,4,5	36.2335	1873.03	17933.4	14767.1	26255.2	26292.4	18224	14767.1	18332.6	18674.6	0	1	1	1	R3
sp|P61952|GBG11_HUMAN	Guanine nucleotide-binding protein G(I)/G(S)/G(O) subunit gamma-11 OS=Homo sapiens GN=GNG11 PE=1 SV=1	28.68	PALHIEDLPEKEKLK	[15] GlyGly (K)	2.0132	Stim	NS	0.000312178	1.69951	34.55_1873.0293n	1	1	#4450	4	34.5466	1873.03	4227.68	4127.28	8434.65	8385.56	4598.89	4127.28	4508.69	4396.8	0	0	1	0	R1
sp|P61952|GBG11_HUMAN	Guanine nucleotide-binding protein G(I)/G(S)/G(O) subunit gamma-11 OS=Homo sapiens GN=GNG11 PE=1 SV=1	26.47	PALHIEDLPEKEKLK	[11] GlyGly (K)	1.10937	NS	Stim	0.339027	10.11	38.40_1873.0310n	1	1	#13107	4	38.397	1873.03	33441.6	30564.1	30910	26785.4	175234	30564.1	24325.2	4112.24	1	0	0	0	R2
sp|P63218|GBG5_HUMAN	Guanine nucleotide-binding protein G(I)/G(S)/G(O) subunit gamma-5 OS=Homo sapiens GN=GNG5 PE=1 SV=3	23.3	VKVSQAAADLK	[2] GlyGly (K)	22.6725	Stim	NS	3.99e-05	2.73001	28.60_1242.6941n	1	1	#18141	2	28.5973	1242.69	1430.68	1487	32943.3	33207.8	7496.77	1487	25925.3	5098.24	1	0	0	0	R2
sp|P50148|GNAQ_HUMAN	Guanine nucleotide-binding protein G(q) subunit alpha OS=Homo sapiens GN=GNAQ PE=1 SV=4	46.06	FVFAAVKDTILQLNLK	[7] GlyGly (K)	1.02792	Stim	NS	0.792309	94.7769	79.75_1933.1037n	0	2	#67526,#29714	2,3	79.7547	1933.1	2452.69	1645.39	3517.82	694.699	12852.1	1645.39	2768.41	106.654	1	0	1	0	R2
sp|P19086|GNAZ_HUMAN	Guanine nucleotide-binding protein G(z) subunit alpha OS=Homo sapiens GN=GNAZ PE=2 SV=3	86.81	DMTTGIVENKFTFK	[10] GlyGly (K)	6.04457	Stim	NS	0.00262376	10.3161	51.42_1743.8529n	2	2	#12095,#5187	2,3	51.4157	1743.85	3803.13	3397.73	23350.6	20175.5	3864.76	3397.73	16304.5	14330	0	1	1	1	R3
sp|P19086|GNAZ_HUMAN	Guanine nucleotide-binding protein G(z) subunit alpha OS=Homo sapiens GN=GNAZ PE=2 SV=3	81.18	DMTTGIVENKFTFK	[10] GlyGly (K)	2.30193	Stim	NS	0.000758158	2.71152	53.05_1743.8495n	1	1	#7919	2	53.0535	1743.85	3524.14	3614.37	8373.68	8058.62	3833.57	3614.37	4476.09	4225.38	0	0	1	1	R1
sp|P19086|GNAZ_HUMAN	Guanine nucleotide-binding protein G(z) subunit alpha OS=Homo sapiens GN=GNAZ PE=2 SV=3	42.98	DMTTGIVENKFTFK	[10] GlyGly (K)	35.725	Stim	NS	0.000432336	10.0976	58.81_1743.8501n	1	1	#16681	2	58.8089	1743.85	5508.93	4774.68	187471	179911	28866.8	4774.68	147533	27620.8	1	0	1	0	R2
sp|P19086|GNAZ_HUMAN	Guanine nucleotide-binding protein G(z) subunit alpha OS=Homo sapiens GN=GNAZ PE=2 SV=3	30.35	FTFKELTFK	[4] GlyGly (K)	97.5062	Stim	NS	0.00318075	27.9744	49.44_1273.6713n	1	1	#10726	3	49.4375	1273.67	30.7383	22.1706	2069.23	3089.71	31.2364	22.1706	1444.83	2194.52	0	0	1	1	R3
sp|P19086|GNAZ_HUMAN	Guanine nucleotide-binding protein G(z) subunit alpha OS=Homo sapiens GN=GNAZ PE=2 SV=3	38.81	KDLLAEK	[1] GlyGly (K)	1.30808	Stim	NS	0.0104294	3.77737	26.32_929.5183n	0	1	#11830	2	26.3192	929.518	747.569	758.054	1011.04	958.435	759.682	758.054	705.956	680.744	0	1	1	1	R3
sp|P19086|GNAZ_HUMAN	Guanine nucleotide-binding protein G(z) subunit alpha OS=Homo sapiens GN=GNAZ PE=2 SV=3	47.67	SRDMTTGIVENKFTFK	[12] GlyGly (K)	3.59372	Stim	NS	0.00318116	9.58343	43.15_1986.9833n	1	1	#6194	3	43.1473	1986.98	3275.46	3117.87	10709.4	12266.4	3563.05	3117.87	5724.65	6431.64	0	0	1	1	R1
sp|P19086|GNAZ_HUMAN	Guanine nucleotide-binding protein G(z) subunit alpha OS=Homo sapiens GN=GNAZ PE=2 SV=3	41.33	SRDMTTGIVENKFTFK	[12] GlyGly (K)	8.54373	Stim	NS	0.02994	52.7132	43.15_1986.9848n	2	2	#14109,#18824	3,4	43.152	1986.98	387.337	847.673	5106.17	5445.42	393.613	847.673	3565.37	3867.69	0	0	1	1	R3
sp|Q14344-2|GNA13_HUMAN	Guanine nucleotide-binding protein subunit alpha-13 OS=Homo sapiens GN=GNA13	37.52	DTILHDNLKQLMLQ	[9] GlyGly (K)	2.11933	NS	Stim	0.00192398	4.2747	61.05_1794.9311n	2	2	#18564,#4590	2,3	61.0536	1794.93	14782	15703.4	7097.57	7286.9	16079.9	15703.4	3793.96	3820.74	2	2	1	1	R1
sp|Q14344-2|GNA13_HUMAN	Guanine nucleotide-binding protein subunit alpha-13 OS=Homo sapiens GN=GNA13	31.27	DTILHDNLKQLMLQ	[9] GlyGly (K)|[12] Oxidation (M)	7.90216	NS	Stim	0.0119579	32.0782	54.06_1810.9253n	1	1	#15791	3	54.0554	1810.93	3709.88	3775.18	366.181	581.036	4035.62	3775.18	195.74	304.654	1	1	0	0	R1
sp|Q14344-2|GNA13_HUMAN	Guanine nucleotide-binding protein subunit alpha-13 OS=Homo sapiens GN=GNA13	30.63	GIHEYDFEIKNVPFK	[10] GlyGly (K)	1.05339	Stim	NS	0.142914	2.7515	48.53_1948.9671n	2	2	#7591,#10978	3,4	48.5348	1948.97	7356.93	7648.88	7819.62	7987.3	8002.9	7648.88	4179.93	4187.98	1	1	1	1	R1
tr|A0A0A0MSK3|A0A0A0MSK3_HUMAN	HCG14925, isoform CRA_b OS=Homo sapiens GN=TBXAS1 PE=1 SV=1	55.49	NRDELNGFFNKLIR	[11] GlyGly (K)	1.48806	NS	Stim	0.0108601	5.19524	53.20_1848.9586n	1	1	#4106	3	53.2006	1848.96	14907	13850.6	9853.33	9472.15	16215.9	13850.6	5267.03	4966.54	2	1	1	1	R1
tr|A0A0A0MSK3|A0A0A0MSK3_HUMAN	HCG14925, isoform CRA_b OS=Homo sapiens GN=TBXAS1 PE=1 SV=1	47.2	NRDELNGFFNKLIR	[11] GlyGly (K)	1.17618	NS	Stim	0.339903	18.712	51.57_1848.9606n	1	1	#8176	3	51.5718	1848.96	9108.42	8519.16	6502.08	8485.09	9256.01	8519.16	4540.06	6026.67	1	1	1	1	R3
tr|A0A0A0MSK3|A0A0A0MSK3_HUMAN	HCG14925, isoform CRA_b OS=Homo sapiens GN=TBXAS1 PE=1 SV=1	25.5	NRDELNGFFNKLIR	[11] GlyGly (K)	1.36168	NS	Stim	0.535438	86.2355	59.15_1848.9601n	1	1	#16853	3	59.1476	1848.96	28014.1	21889.2	29497.9	7150.54	146794	21889.2	23213.9	1097.79	1	0	0	0	R2
tr|G3XAH0|G3XAH0_HUMAN	HCG2002594, isoform CRA_c OS=Homo sapiens GN=SEPT5 PE=1 SV=1	20.34	MESPIPILPLPTPDAETEKLIR	[19] GlyGly (K)	7.02471	Stim	NS	0.640028	132.529	79.51_2573.3790n	0	1	#33719	3	79.5076	2573.38	1205.16	610.985	12356.8	401.103	6315.02	610.985	9724.37	61.5794	0	0	1	0	R2
sp|P0DMV8|HS71A_HUMAN	Heat shock 70 kDa protein 1A OS=Homo sapiens GN=HSPA1A PE=1 SV=1	20.29	DISENKR	[6] GlyGly (K)	1.25294	NS	Stim	0.0753231	8.05945	21.11_974.4786n	0	1	#8899	2	21.1086	974.479	783.572	837.241	683.664	609.942	796.269	837.241	477.366	433.221	0	1	0	0	R3
sp|P0DMV8|HS71A_HUMAN	Heat shock 70 kDa protein 1A OS=Homo sapiens GN=HSPA1A PE=1 SV=1	26.48	IPKVQK	[3] GlyGly (K)	1.12667	Stim	NS	0.106188	5.74496	20.27_825.5064n	0	1	#6396	2	20.275	825.506	1351.19	1245.7	1481.48	1444.37	1469.83	1245.7	791.913	757.329	1	0	1	0	R1
sp|P0DMV8|HS71A_HUMAN	Heat shock 70 kDa protein 1A OS=Homo sapiens GN=HSPA1A PE=1 SV=1	22.34	IPKVQK	[3] GlyGly (K)	41.6385	Stim	NS	0.0102201	51.9199	20.67_825.5065n	0	1	#7370	2	20.6732	825.507	372.594	804.878	23529	25499.2	1952.39	804.878	18516.5	3914.77	0	0	1	0	R2
sp|P0DMV8|HS71A_HUMAN	Heat shock 70 kDa protein 1A OS=Homo sapiens GN=HSPA1A PE=1 SV=1	52.05	ITITNDKGR	[7] GlyGly (K)	1.33064	NS	Stim	0.149436	15.651	25.01_1130.6045n	0	2	#6615,#2553	2,3	25.0112	1130.6	5170.21	5841.06	4595.48	3679.67	5253.99	5841.06	3208.78	2613.54	2	2	2	2	R3
sp|P0DMV8|HS71A_HUMAN	Heat shock 70 kDa protein 1A OS=Homo sapiens GN=HSPA1A PE=1 SV=1	51.65	ITITNDKGR	[7] GlyGly (K)	1.39996	Stim	NS	0.116713	18.1995	22.31_1130.6044n	0	1	#2358	2	22.3087	1130.6	5648.3	4360.29	7006.59	7005.03	6144.24	4360.29	3745.32	3672.95	1	0	0	1	R1
sp|P0DMV8|HS71A_HUMAN	Heat shock 70 kDa protein 1A OS=Homo sapiens GN=HSPA1A PE=1 SV=1	21.07	MVQEAEKYK	[7] GlyGly (K)	1.06559	Stim	NS	0.0459786	1.97085	25.15_1238.5962n	0	1	#10251	3	25.1514	1238.6	755.658	758.82	795.661	818.151	767.903	758.82	555.568	581.105	1	0	0	0	R3
sp|P0DMV8|HS71A_HUMAN	Heat shock 70 kDa protein 1A OS=Homo sapiens GN=HSPA1A PE=1 SV=1	35.91	MVQEAEKYKAEDEVQR	[7] GlyGly (K)	1.99721	Stim	NS	0.00148809	3.76055	26.83_2065.9729n	2	2	#7059,#9409	3,4	26.834	2065.97	5136.89	5417.54	10511.9	10567.6	5587.93	5417.54	5619.05	5540.9	1	0	1	1	R1
sp|P0DMV8|HS71A_HUMAN	Heat shock 70 kDa protein 1A OS=Homo sapiens GN=HSPA1A PE=1 SV=1	32.21	MVQEAEKYKAEDEVQR	[7] GlyGly (K)	1.72933	Stim	NS	0.0472304	16.4149	29.92_2065.9753n	0	2	#12805,#13066	3,4	29.923	2065.98	2781.69	3512.23	5200.72	5683.53	2826.76	3512.23	3631.38	4036.81	0	1	1	1	R3
sp|P11142|HSP7C_HUMAN	Heat shock cognate 71 kDa protein OS=Homo sapiens GN=HSPA8 PE=1 SV=1	29.49	CNEIINWLDKNQTAEKEEFEHQQK	[2] Deamidated (N)|[11] Deamidated (N)|[12] Deamidated (Q)|[16] GlyGly (K)|[22] Deamidated (Q)|[23] Deamidated (Q)	1.22639	NS	Stim	0.0299879	4.61263	52.72_3092.3394n	0	1	#6955	4	52.724	3092.34	23268	22546.5	19287.9	18069.4	25311	22546.5	10310.2	9474.34	1	0	0	0	R1
sp|P11142|HSP7C_HUMAN	Heat shock cognate 71 kDa protein OS=Homo sapiens GN=HSPA8 PE=1 SV=1	25.59	DISENKR	[6] GlyGly (K)	10.7469	Stim	NS	0.00327104	19.0405	18.83_974.4781n	0	1	#4366	2	18.8339	974.478	2769.48	2732.84	33547	25585.6	14512.1	2732.84	26400.4	3928.03	1	0	1	0	R2
sp|P11142|HSP7C_HUMAN	Heat shock cognate 71 kDa protein OS=Homo sapiens GN=HSPA8 PE=1 SV=1	75.11	DKVSSKNSLESYAFNMK	[6] GlyGly (K)	2.91467	NS	Stim	0.00870919	11.877	42.20_2060.9875n	0	1	#2465	3	42.2035	2060.99	33054.4	39115.5	11706.1	13054.9	33590.1	39115.5	8173.72	9272.42	1	1	1	0	R3
sp|P11142|HSP7C_HUMAN	Heat shock cognate 71 kDa protein OS=Homo sapiens GN=HSPA8 PE=1 SV=1	74.62	DKVSSKNSLESYAFNMK	[6] GlyGly (K)	2.56147	NS	Stim	0.00307595	5.93278	42.15_2060.9845n	0	2	#1540,#12400	3,4	42.1533	2060.98	66067.3	62069.2	23963	26061.6	71868.2	62069.2	12809.3	13664.9	2	2	1	2	R1
sp|P11142|HSP7C_HUMAN	Heat shock cognate 71 kDa protein OS=Homo sapiens GN=HSPA8 PE=1 SV=1	59.92	DKVSSKNSLESYAFNMK	[6] GlyGly (K)|[16] Oxidation (M)	9.48564	NS	Stim	0.000818611	9.10261	35.86_2076.9773n	0	1	#9174	3	35.856	2076.98	8352.01	8374.48	824.925	938.423	9085.35	8374.48	440.958	492.044	1	1	0	0	R1
sp|P11142|HSP7C_HUMAN	Heat shock cognate 71 kDa protein OS=Homo sapiens GN=HSPA8 PE=1 SV=1	30.63	DKVSSKNSLESYAFNMK	[6] GlyGly (K)	15.6369	NS	Stim	0.0351166	69.8888	46.45_2060.9850n	0	2	#7722,#41305	3,4	46.4515	2060.99	154346	121256	13167.6	4457.5	808774	121256	10362.5	684.338	1	0	0	0	R2
sp|P11142|HSP7C_HUMAN	Heat shock cognate 71 kDa protein OS=Homo sapiens GN=HSPA8 PE=1 SV=1	35.87	IPKIQK	[3] GlyGly (K)	1.3651	Stim	NS	0.000726597	1.15793	22.11_839.5223n	0	1	#506	2	22.1074	839.522	16205.2	16265	22343.9	21981	17628.1	16265	11943.8	11525.3	1	1	1	1	R1
sp|P11142|HSP7C_HUMAN	Heat shock cognate 71 kDa protein OS=Homo sapiens GN=HSPA8 PE=1 SV=1	32.71	IPKIQK	[3] GlyGly (K)	1.16362	Stim	NS	0.0211878	2.40095	24.62_839.5229n	0	2	#3318,#3206	2,3	24.6234	839.523	3794.55	3907.18	4404.86	4557.01	3856.04	3907.18	3075.68	3236.69	1	1	1	1	R3
sp|P11142|HSP7C_HUMAN	Heat shock cognate 71 kDa protein OS=Homo sapiens GN=HSPA8 PE=1 SV=1	30.01	IPKIQK	[3] GlyGly (K)	14.5402	Stim	NS	0.000261425	5.81554	22.56_839.5225n	0	1	#871	2	22.5638	839.523	18896	19410	267036	289940	99015	19410	210149	44513	1	1	1	1	R2
sp|P11142|HSP7C_HUMAN	Heat shock cognate 71 kDa protein OS=Homo sapiens GN=HSPA8 PE=1 SV=1	25.51	ITITNDKGR	[7] GlyGly (K)	7.78191	Stim	NS	0.000380203	5.65176	22.86_1130.6040n	0	2	#7019,#2472	2,3	22.8602	1130.6	14362.1	14327.4	107168	116091	75257.4	14327.4	84338.2	17822.8	0	0	1	0	R2
sp|P11142|HSP7C_HUMAN	Heat shock cognate 71 kDa protein OS=Homo sapiens GN=HSPA8 PE=1 SV=1	20.49	LIGDAAKNQVAMNPTNTVFDAK	[7] GlyGly (K)	1.33678	Stim	NS	0.476276	39.4653	53.82_2431.2159n	0	1	#52331	3	53.8229	2431.22	5260.67	5033.64	8800.75	4960.51	27566	5033.64	6925.91	761.563	1	0	0	0	R2
sp|P11142|HSP7C_HUMAN	Heat shock cognate 71 kDa protein OS=Homo sapiens GN=HSPA8 PE=1 SV=1	51.79	LSKEDIER	[3] GlyGly (K)	1.2352	Stim	NS	0.0174731	4.0074	25.30_1102.5617n	0	1	#3254	2	25.3024	1102.56	5063.36	4784.31	6084.92	6078.97	5507.94	4784.31	3252.65	3187.39	1	1	1	1	R1
sp|P11142|HSP7C_HUMAN	Heat shock cognate 71 kDa protein OS=Homo sapiens GN=HSPA8 PE=1 SV=1	46.24	LSKEDIER	[3] GlyGly (K)	1.20701	NS	Stim	0.311302	16.5255	28.40_1102.5622n	0	2	#8811,#3471	2,3	28.4045	1102.56	3788.51	4456.4	3814.54	3016.33	3849.9	4456.4	2663.49	2142.4	2	1	1	2	R3
sp|P11142|HSP7C_HUMAN	Heat shock cognate 71 kDa protein OS=Homo sapiens GN=HSPA8 PE=1 SV=1	41.97	LSKEDIER	[3] GlyGly (K)	8.49074	Stim	NS	0.00467629	19.9764	26.35_1102.5619n	0	1	#7338	2	26.3529	1102.56	7381.24	9809.51	70144.8	75817.4	38677.7	9809.51	55201.7	11639.9	1	0	1	1	R2
sp|P11142|HSP7C_HUMAN	Heat shock cognate 71 kDa protein OS=Homo sapiens GN=HSPA8 PE=1 SV=1	41.05	MVQEAEKYK	[7] GlyGly (K)	9.77246	Stim	NS	0.00121195	8.00804	22.88_1238.5959n	0	1	#14315	2	22.8808	1238.6	2289.6	2044.2	19998.9	22353.1	11997.5	2044.2	15738.5	3431.76	1	1	1	0	R2
sp|P11142|HSP7C_HUMAN	Heat shock cognate 71 kDa protein OS=Homo sapiens GN=HSPA8 PE=1 SV=1	27.21	MVQEAEKYKAEDEK	[7] GlyGly (K)	1.00813	NS	Stim	0.872856	5.15213	25.74_1810.8429n	0	2	#3705,#6739	3,4	25.7444	1810.84	8093.66	7524.66	7580.02	7912.29	8224.81	7524.66	5292.73	5619.83	1	0	1	1	R3
sp|P11142|HSP7C_HUMAN	Heat shock cognate 71 kDa protein OS=Homo sapiens GN=HSPA8 PE=1 SV=1	20.12	MVQEAEKYKAEDEK	[14] GlyGly (K)	1.1667	Stim	NS	0.195889	10.2095	22.71_1810.8408n	0	1	#6153	3	22.715	1810.84	3622.15	3869.82	4054.94	4685.97	3940.19	3869.82	2167.54	2456.99	1	0	0	0	R1
sp|P11142|HSP7C_HUMAN	Heat shock cognate 71 kDa protein OS=Homo sapiens GN=HSPA8 PE=1 SV=1	30.39	SFYPEEVSSMVLTKMK	[14] GlyGly (K)	2.24591	NS	Stim	0.00698341	9.13804	57.46_1988.9618n	0	1	#8476	3	57.4637	1988.96	7914.67	7584.27	3673.43	3227.52	8042.92	7584.27	2564.96	2292.4	1	0	0	0	R3
sp|P11142|HSP7C_HUMAN	Heat shock cognate 71 kDa protein OS=Homo sapiens GN=HSPA8 PE=1 SV=1	37.93	VQVEYKGETK	[6] GlyGly (K)	1.25581	Stim	NS	0.128972	10.7659	23.01_1293.6563n	0	2	#10826,#6186	2,3	23.0116	1293.66	3202.72	3525.63	3903.14	4546.37	3483.93	3525.63	2086.4	2383.8	1	0	0	0	R1
sp|P11142|HSP7C_HUMAN	Heat shock cognate 71 kDa protein OS=Homo sapiens GN=HSPA8 PE=1 SV=1	37.04	VSSKNSLESYAFNMK	[4] GlyGly (K)	2.58029	NS	Stim	0.0305326	22.566	43.93_1817.8623n	0	1	#4225	3	43.9302	1817.86	12577.1	17352.9	5532.35	6067.13	13681.4	17352.9	2957.28	3181.18	1	1	0	0	R1
sp|P11142|HSP7C_HUMAN	Heat shock cognate 71 kDa protein OS=Homo sapiens GN=HSPA8 PE=1 SV=1	29.11	VSSKNSLESYAFNMK	[4] GlyGly (K)	3.07107	NS	Stim	0.00151606	5.41168	43.56_1817.8622n	0	1	#3851	3	43.5645	1817.86	18688.4	17913	6187.09	5731.03	18991.2	17913	4320.12	4070.55	1	1	0	0	R3
tr|H0YBT7|H0YBT7_HUMAN	Heat shock factor protein 4 (Fragment) OS=Homo sapiens GN=HSF4 PE=3 SV=1	29.58	KLSLMLDEGSSCPTPAK	[1] GlyGly (K)	1.24449	NS	Stim	0.0228732	4.67914	40.69_1889.9415n	1	1	#3646	3	40.687	1889.94	22769.6	21311.1	17610.1	17810.5	24768.9	21311.1	9413.37	9338.59	2	1	1	0	R1
sp|P04792|HSPB1_HUMAN	Heat shock protein beta-1 OS=Homo sapiens GN=HSPB1 PE=1 SV=2	32.44	AQLGGPEAAKSDETAAK	[10] GlyGly (K)	1.20026	Stim	NS	0.119324	8.59035	24.07_1756.8590n	2	2	#30644,#7438	2,3	24.0705	1756.86	4472.22	4771.96	5210.73	5884.7	4864.9	4771.96	2785.36	3085.52	1	1	0	0	R1
sp|P04792|HSPB1_HUMAN	Heat shock protein beta-1 OS=Homo sapiens GN=HSPB1 PE=1 SV=2	23.18	AQLGGPEAAKSDETAAK	[10] GlyGly (K)	1.21553	NS	Stim	0.392397	20.7884	27.32_1756.8616n	0	1	#10171	3	27.3192	1756.86	2006.68	2698.29	2112.45	1758.26	2039.19	2698.29	1475.01	1248.83	1	1	0	0	R3
sp|P07900-2|HS90A_HUMAN	Heat shock protein HSP 90-alpha OS=Homo sapiens GN=HSP90AA1	39.69	ADLINNLGTIAKSGTK	[16] GlyGly (K)	3.84852	NS	Stim	0.0104964	19.0683	47.42_1728.9366n	0	2	#25202,#3568	2,3	47.4175	1728.94	16105.7	17267.1	3751.19	4920.41	17519.8	17267.1	2005.17	2579.92	0	1	0	0	R1
sp|P07900-2|HS90A_HUMAN	Heat shock protein HSP 90-alpha OS=Homo sapiens GN=HSP90AA1	46.76	EMLQQSKILK	[7] GlyGly (K)	1.35871	NS	Stim	0.0740497	12.6256	31.59_1330.7278n	0	2	#5682,#3829	2,3	31.5852	1330.73	10121.9	10066.9	6766.12	8092.65	11010.7	10066.9	3616.78	4243.22	1	1	1	1	R1
sp|P07900-2|HS90A_HUMAN	Heat shock protein HSP 90-alpha OS=Homo sapiens GN=HSP90AA1	29.5	EMLQQSKILK	[7] GlyGly (K)	1.36884	Stim	NS	0.977232	133.757	34.36_1330.7285n	0	1	#21524	2	34.3578	1330.73	9812.59	635.413	387.562	13914.1	51418	635.413	304.999	2136.16	0	0	0	1	R2
sp|P07900-2|HS90A_HUMAN	Heat shock protein HSP 90-alpha OS=Homo sapiens GN=HSP90AA1	26.55	EMLQQSKILK	[7] GlyGly (K)	4.58937	Stim	NS	0.0292252	35.7937	34.50_1330.7277n	0	1	#13712	3	34.4954	1330.73	11918.1	11184.3	39595.2	66430.2	62450.7	11184.3	31160.2	10198.7	1	0	1	0	R2
sp|P07900-2|HS90A_HUMAN	Heat shock protein HSP 90-alpha OS=Homo sapiens GN=HSP90AA1	33.68	GTKVILHLKEDQTEYLEER	[3] GlyGly (K)	1.15662	NS	Stim	0.0505502	3.61228	38.53_2414.2431n	0	2	#15189,#7461	3,4	38.5293	2414.24	11230.5	10671.1	9680.35	9255.64	12216.6	10671.1	5174.57	4853.01	1	2	0	0	R1
sp|P07900-2|HS90A_HUMAN	Heat shock protein HSP 90-alpha OS=Homo sapiens GN=HSP90AA1	29.36	HSQFIGYPITLFVEKER	[15] GlyGly (K)	Infinity	NS	Stim	0.0142424	100.184	64.03_2177.1282n	0	1	#57790	3	64.0274	2177.13	1841.9	314.38	0	0	9651.55	314.38	0	0	1	0	0	0	R2
sp|P08238|HS90B_HUMAN	Heat shock protein HSP 90-beta OS=Homo sapiens GN=HSP90AB1 PE=1 SV=4	49.16	YESLTDPSKLDSGKELK	[14] GlyGly (K)	3.20581	NS	Stim	0.351996	87.4183	36.51_2023.0098n	0	1	#11961	3	36.5054	2023.01	5260.36	1241.37	1436.51	591.6	5722.24	1241.37	767.876	310.194	1	0	0	0	R1
sp|P08238|HS90B_HUMAN	Heat shock protein HSP 90-beta OS=Homo sapiens GN=HSP90AB1 PE=1 SV=4	31.75	YESLTDPSKLDSGKELK	[14] GlyGly (K)	14.4316	NS	Stim	0.256402	141.421	37.75_2023.0102n	0	1	#12296	3	37.7513	2023.01	3557.23	1814.66	372.23	0	3614.87	1814.66	259.908	0	1	1	0	0	R3
sp|P08238|HS90B_HUMAN	Heat shock protein HSP 90-beta OS=Homo sapiens GN=HSP90AB1 PE=1 SV=4	31.01	YESLTDPSKLDSGKELK	[17] GlyGly (K)	1.60357	NS	Stim	0.0690762	16.8105	40.18_2023.0108n	0	1	#13733	3	40.1773	2023.01	18657.6	23691.6	12548.7	13860.7	97766.2	23691.6	9875.43	2127.97	1	0	0	0	R2
sp|P69905|HBA_HUMAN	Hemoglobin subunit alpha OS=Homo sapiens GN=HBA1 PE=1 SV=2	29.07	AAWGKVGAHAGEYGAEALER	[5] GlyGly (K)	82.5789	Stim	NS	0.912675	141.421	45.53_2156.0361n	0	2	#50842,#43535	3,4	45.5263	2156.04	41.7612	19.1047	5026.24	0	218.829	19.1047	3955.49	0	0	0	1	0	R2
sp|P69905|HBA_HUMAN	Hemoglobin subunit alpha OS=Homo sapiens GN=HBA1 PE=1 SV=2	40.93	KVADALTNAVAHVDDMPNALSALSDLHAHKLR	[30] GlyGly (K)	10.0175	NS	Stim	0.00765774	28.0548	59.24_3506.8041n	0	1	#7836	6	59.2396	3506.8	11619.5	7772.58	966.471	969.36	12639.8	7772.58	516.621	508.265	0	1	0	0	R1
sp|P69905|HBA_HUMAN	Hemoglobin subunit alpha OS=Homo sapiens GN=HBA1 PE=1 SV=2	25.97	KVADALTNAVAHVDDMPNALSALSDLHAHKLR	[8] Deamidated (N)|[30] GlyGly (K)	5.3505	NS	Stim	0.351579	141.421	66.79_3507.8083n	0	1	#17567	6	66.7869	3507.81	1486.57	367.85	346.587	0	7789.61	367.85	272.753	0	1	0	0	0	R2
sp|P69905|HBA_HUMAN	Hemoglobin subunit alpha OS=Homo sapiens GN=HBA1 PE=1 SV=2	47.49	TNVKAAWGK	[4] GlyGly (K)	13.4151	Stim	NS	0.00173376	15.0063	24.76_1087.5783n	0	1	#7175	2	24.7575	1087.58	5257.49	5071.64	61931.3	76634.6	27549.3	5071.64	48738	11765.3	1	1	1	1	R2
sp|P69905|HBA_HUMAN	Hemoglobin subunit alpha OS=Homo sapiens GN=HBA1 PE=1 SV=2	28.28	TNVKAAWGK	[4] GlyGly (K)	1.73305	Stim	NS	0.00280306	4.09711	27.18_1087.5787n	0	1	#7623	2	27.1835	1087.58	1314.4	1306.09	2204.93	2336.5	1335.7	1306.09	1539.59	1659.54	0	0	1	1	R3
sp|P69905|HBA_HUMAN	Hemoglobin subunit alpha OS=Homo sapiens GN=HBA1 PE=1 SV=2	32.48	VADALTNAVAHVDDMPNALSALSDLHAHKLR	[15] Oxidation (M)|[29] GlyGly (K)	3.26417	NS	Stim	0.0402947	33.5414	54.93_3394.7067n	0	2	#14870,#15416	5,6	54.9288	3394.71	12587.8	11042.7	4478.18	2761.19	13693	11042.7	2393.78	1447.77	1	0	0	0	R1
sp|P69905|HBA_HUMAN	Hemoglobin subunit alpha OS=Homo sapiens GN=HBA1 PE=1 SV=2	21.11	VADALTNAVAHVDDMPNALSALSDLHAHKLR	[29] GlyGly (K)	39.4827	NS	Stim	0.0161674	57.7592	57.01_3378.7130n	0	1	#8631	6	57.0093	3378.71	8958.83	5881.26	111.177	264.687	9104	5881.26	77.6289	187.998	0	1	0	0	R3
sp|P69905|HBA_HUMAN	Hemoglobin subunit alpha OS=Homo sapiens GN=HBA1 PE=1 SV=2	23.45	VLSPADKTNVKAAWGK	[16] GlyGly (K)	1.53333	Stim	NS	0.0281709	8.70354	33.96_1797.9750n	0	2	#9556,#6091	3,4	33.9615	1797.98	6455.41	5966.99	10109.9	8937.67	6560.02	5966.99	7059.22	6348.12	0	1	0	0	R3
sp|P68871|HBB_HUMAN	Hemoglobin subunit beta OS=Homo sapiens GN=HBB PE=1 SV=2	104.14	FFESFGDLSTPDAVMGNPKVK	[21] GlyGly (K)	1.16316	NS	Stim	0.442586	20.8903	59.36_2399.1490n	0	1	#5130	3	59.361	2399.15	15489.5	13272.1	10537.2	14189.8	16849.6	13272.1	5632.6	7440.16	1	1	0	0	R1
sp|P68871|HBB_HUMAN	Hemoglobin subunit beta OS=Homo sapiens GN=HBB PE=1 SV=2	76.5	FFESFGDLSTPDAVMGNPKVK	[21] GlyGly (K)	1.60464	Stim	NS	0.330562	42.4054	56.59_2399.1474n	1	1	#2665	3	56.5881	2399.15	18685.9	34691	52607.9	33042.7	18988.7	34691	36733.3	23469.1	1	0	1	2	R3
sp|P68871|HBB_HUMAN	Hemoglobin subunit beta OS=Homo sapiens GN=HBB PE=1 SV=2	73.01	FFESFGDLSTPDAVMGNPKVK	[15] Oxidation (M)|[19] GlyGly (K)	2.19763	Stim	NS	0.00294415	6.04055	52.34_2415.1454n	0	1	#14290	3	52.3448	2415.15	2182.64	2175.77	4584.53	4993.64	2218.01	2175.77	3201.13	3546.81	0	0	0	1	R3
sp|P68871|HBB_HUMAN	Hemoglobin subunit beta OS=Homo sapiens GN=HBB PE=1 SV=2	61.28	FFESFGDLSTPDAVMGNPKVK	[15] Oxidation (M)|[19] GlyGly (K)	1.63229	NS	Stim	0.0328266	11.8015	54.06_2415.1428n	0	1	#11270	3	54.0554	2415.14	5489.4	5095.56	2971.79	3512.93	5971.4	5095.56	1588.55	1841.94	1	0	0	0	R1
sp|P68871|HBB_HUMAN	Hemoglobin subunit beta OS=Homo sapiens GN=HBB PE=1 SV=2	42.21	FFESFGDLSTPDAVMGNPKVK	[21] GlyGly (K)	3.37635	Stim	NS	0.926591	132.292	65.88_2399.1477n	0	1	#7747	3	65.8757	2399.15	64288.7	66604.3	14264.8	427675	336873	66604.3	11226	65658.8	2	1	0	0	R2
sp|P68871|HBB_HUMAN	Hemoglobin subunit beta OS=Homo sapiens GN=HBB PE=1 SV=2	24.04	FFESFGDLSTPDAVMGNPKVK	[15] Oxidation (M)|[19] GlyGly (K)	7.64556	Stim	NS	0.00354572	12.7408	60.01_2415.1437n	0	1	#23536	3	60.0137	2415.14	10317.3	8611.99	66496.8	78228.6	54063	8611.99	52330.9	12010.1	1	0	0	0	R2
sp|P68871|HBB_HUMAN	Hemoglobin subunit beta OS=Homo sapiens GN=HBB PE=1 SV=2	31.58	KVLGAFSDGLAHLDNLK	[1] GlyGly (K)	5.03019	Stim	NS	0.629367	131.123	57.75_1911.0227n	0	1	#36566	3	57.7516	1911.02	929.064	117.67	5073.56	191.714	4868.3	117.67	3992.73	29.433	0	0	1	0	R2
sp|P68871|HBB_HUMAN	Hemoglobin subunit beta OS=Homo sapiens GN=HBB PE=1 SV=2	37.03	VHLTPEEKSAVTALWGK	[8] GlyGly (K)	1.00953	NS	Stim	0.88479	10.2053	47.69_1979.0510n	0	1	#10757	3	47.6888	1979.05	3619.3	3708.39	3367.36	3891.15	3677.95	3708.39	2351.25	2763.75	0	1	0	1	R3
sp|P68871|HBB_HUMAN	Hemoglobin subunit beta OS=Homo sapiens GN=HBB PE=1 SV=2	27.99	VHLTPEEKSAVTALWGK	[8] GlyGly (K)	2.31008	Stim	NS	0.273691	75.7215	54.91_1979.0485n	0	1	#46901	3	54.9111	1979.05	11277.2	3412.07	21257.4	12675.9	59092.4	3412.07	16728.9	1946.08	1	0	0	0	R2
sp|O14964-2|HGS_HUMAN	Hepatocyte growth factor-regulated tyrosine kinase substrate OS=Homo sapiens GN=HGS	54.57	ATSTTELPPEYLTSPLSQQSQLPPKR	[25] GlyGly (K)	2.94292	NS	Stim	0.0245464	19.1507	50.78_2982.5347n	1	1	#12748	3	50.7844	2982.53	9676.22	11970.9	4175.87	3179.79	9833.01	11970.9	2915.79	2258.5	0	1	0	0	R3
sp|O14964-2|HGS_HUMAN	Hepatocyte growth factor-regulated tyrosine kinase substrate OS=Homo sapiens GN=HGS	42.34	ATSTTELPPEYLTSPLSQQSQLPPKR	[21] Deamidated (Q)|[25] GlyGly (K)	3.0948	NS	Stim	0.0104819	15.4003	50.96_2983.5350n	1	1	#11006	3	50.9557	2983.54	15086.3	13871.9	4169.05	5188	15330.8	13871.9	2911.02	3684.86	3	0	0	0	R3
sp|O14964-2|HGS_HUMAN	Hepatocyte growth factor-regulated tyrosine kinase substrate OS=Homo sapiens GN=HGS	21.45	ATSTTELPPEYLTSPLSQQSQLPPKR	[25] GlyGly (K)	3.90108	Stim	NS	0.00432109	12.4739	58.97_2982.5311n	1	1	#17356	3	58.9652	2982.53	75716.6	90365.6	318497	329403	396755	90365.6	250647	50571.6	1	0	0	0	R2
sp|O14964-2|HGS_HUMAN	Hepatocyte growth factor-regulated tyrosine kinase substrate OS=Homo sapiens GN=HGS	33.29	ATSTTELPPEYLTSPLSQQSQLPPKRDETALQEEEELQLALALSQSEAEEK	[25] GlyGly (K)	10.2252	NS	Stim	0.305531	118.99	79.19_5766.8499n	0	1	#22232	4	79.1943	5766.85	57982.9	4994.58	991.188	5167.85	303831	4994.58	780.033	793.394	2	1	0	0	R2
sp|O14964-2|HGS_HUMAN	Hepatocyte growth factor-regulated tyrosine kinase substrate OS=Homo sapiens GN=HGS	53.04	FGIEKEVR	[5] GlyGly (K)	1.3297	NS	Stim	0.174887	15.226	28.96_1090.5769n	1	1	#3115	2	28.9563	1090.58	6742.56	8369.6	5206.74	6158.39	7334.58	8369.6	2783.23	3229.03	1	1	1	1	R1
sp|O14964-2|HGS_HUMAN	Hepatocyte growth factor-regulated tyrosine kinase substrate OS=Homo sapiens GN=HGS	47.71	FGIEKEVR	[5] GlyGly (K)	1.19555	NS	Stim	0.219284	10.2787	31.85_1090.5778n	2	2	#8342,#5766	2,3	31.8536	1090.58	3690.15	4246.95	3078.19	3560.71	3749.94	4246.95	2149.33	2529.05	1	1	1	1	R3
sp|O14964-2|HGS_HUMAN	Hepatocyte growth factor-regulated tyrosine kinase substrate OS=Homo sapiens GN=HGS	44.42	FGIEKEVR	[5] GlyGly (K)	7.18576	Stim	NS	0.000537376	4.98829	30.95_1090.5774n	2	2	#9468,#14176	2,3	30.9544	1090.58	15270.5	14229.9	109075	102908	80017.4	14229.9	85838.5	15798.9	1	0	1	0	R2
sp|O14964-2|HGS_HUMAN	Hepatocyte growth factor-regulated tyrosine kinase substrate OS=Homo sapiens GN=HGS	24.47	NYWEKK	[5] GlyGly (K)	1.0188	NS	Stim	0.59603	3.66877	23.20_980.4714n	1	1	#2530	2	23.2004	980.471	5804.47	5510.93	5476.03	5630.54	6314.13	5510.93	2927.18	2952.26	1	1	1	0	R1
sp|O14964-2|HGS_HUMAN	Hepatocyte growth factor-regulated tyrosine kinase substrate OS=Homo sapiens GN=HGS	22.07	NYWEKK	[5] GlyGly (K)	3.032	Stim	NS	0.0526534	30.9115	23.48_980.4720n	1	1	#5592	2	23.4808	980.472	11322	14920.5	48479.6	31087.9	59327.6	14920.5	38151.9	4772.78	1	0	0	0	R2
sp|O14964-2|HGS_HUMAN	Hepatocyte growth factor-regulated tyrosine kinase substrate OS=Homo sapiens GN=HGS	31.62	VNDKNPHVALYALEVMESVVK	[4] GlyGly (K)	4.14127	NS	Stim	0.0066751	16.2824	68.89_2468.2726n	1	1	#21604	4	68.8917	2468.27	2234.78	2816.34	603.335	616.369	2431.01	2816.34	322.508	323.181	1	2	0	0	R1
sp|P61978-2|HNRPK_HUMAN	Heterogeneous nuclear ribonucleoprotein K OS=Homo sapiens GN=HNRNPK	35.1	DLAGSIIGKGGQR	[9] GlyGly (K)	2.58429	NS	Stim	0.00107656	3.71869	38.88_1384.7424n	1	1	#7037	2	38.8751	1384.74	6024.1	6229.38	2433.1	2308.42	6553.04	6229.38	1300.6	1210.38	1	0	0	0	R1
sp|O43390-2|HNRPR_HUMAN	Heterogeneous nuclear ribonucleoprotein R OS=Homo sapiens GN=HNRNPR	22.28	MANQVNGNAVQLK	[6] Deamidated (N)|[13] GlyGly (K)	1.24817	Stim	NS	0.1071	10.7988	31.32_1500.7348n	1	1	#3195	3	31.323	1500.73	8260.14	8518.62	9671.8	11271	8985.42	8518.62	5170	5909.71	1	0	1	0	R1
sp|P19367-2|HXK1_HUMAN	Hexokinase-1 OS=Homo sapiens GN=HK1	22.3	DMLLEVKK	[8] GlyGly (K)	12.998	Stim	NS	0.0322089	45.6001	39.37_1088.5886n	0	1	#22772	2	39.3684	1088.59	1133.81	2205.45	14704.2	28699.4	5941.17	2205.45	11571.8	4406.07	0	0	0	1	R2
sp|P30273|FCERG_HUMAN	High affinity immunoglobulin epsilon receptor subunit gamma OS=Homo sapiens GN=FCER1G PE=1 SV=1	94.87	AAITSYEKSDGVYTGLSTR	[8] GlyGly (K)	21.1724	Stim	NS	0.00167662	17.2148	41.57_2132.0410n	2	2	#3259,#108	2,3	41.5673	2132.04	104147	81543.3	1.91118e+06	2.02032e+06	105834	81543.3	1.33448e+06	1.43497e+06	2	1	2	2	R3
sp|P30273|FCERG_HUMAN	High affinity immunoglobulin epsilon receptor subunit gamma OS=Homo sapiens GN=FCER1G PE=1 SV=1	86.64	AAITSYEKSDGVYTGLSTR	[8] GlyGly (K)	13.8388	Stim	NS	0.000416672	5.88972	41.00_2132.0386n	0	2	#1499,#174	2,3	40.9955	2132.04	89692	97487.4	1.2514e+06	1.33893e+06	97567.3	97487.4	668929	702040	2	2	6	6	R1
sp|P30273|FCERG_HUMAN	High affinity immunoglobulin epsilon receptor subunit gamma OS=Homo sapiens GN=FCER1G PE=1 SV=1	68.49	AAITSYEKSDGVYTGLSTR	[8] GlyGly (K)	167.329	Stim	NS	0.000106513	5.58606	45.28_2132.0393n	2	2	#1894,#148	2,3	45.2794	2132.04	295625	275595	4.59031e+07	4.96785e+07	1.54908e+06	275595	3.61243e+07	7.6269e+06	2	1	3	3	R2
sp|P30273|FCERG_HUMAN	High affinity immunoglobulin epsilon receptor subunit gamma OS=Homo sapiens GN=FCER1G PE=1 SV=1	31.6	AAITSYEKSDGVYTGLSTR	[8] GlyGly (K)	20.3068	Stim	NS	0.00734878	34.7406	47.14_2132.0393n	0	1	#33594	3	47.1367	2132.04	7507.81	8400.84	121847	201207	39341	8400.84	95890	30890.3	0	0	2	0	R2
sp|P30273|FCERG_HUMAN	High affinity immunoglobulin epsilon receptor subunit gamma OS=Homo sapiens GN=FCER1G PE=1 SV=1	22.47	AAITSYEKSDGVYTGLSTR	[8] GlyGly (K)	458.931	Stim	NS	0.0271765	92.5867	94.96_2132.0398n	0	1	#32551	3	94.9617	2132.04	9.90871	47.481	5315.59	21022.3	51.9217	47.481	4183.2	3227.45	0	0	1	0	R2
sp|P30273|FCERG_HUMAN	High affinity immunoglobulin epsilon receptor subunit gamma OS=Homo sapiens GN=FCER1G PE=1 SV=1	37.5	HEKPPQ	[3] GlyGly (K)	519.763	Stim	NS	0.0496902	117.898	18.05_848.4141n	0	2	#36617,#1222	1,2	18.0494	848.414	130.048	455.296	278938	25302.5	681.451	455.296	219515	3884.57	0	0	1	0	R2
sp|P30273|FCERG_HUMAN	High affinity immunoglobulin epsilon receptor subunit gamma OS=Homo sapiens GN=FCER1G PE=1 SV=1	31.47	HEKPPQ	[3] GlyGly (K)	99649.4	Stim	NS	0.118425	141.421	17.92_848.4143n	0	2	#29221,#1077	1,2	17.9173	848.414	0	8.40065	1050.33	836070	0	8.40065	826.577	128358	0	0	0	1	R2
sp|P30273|FCERG_HUMAN	High affinity immunoglobulin epsilon receptor subunit gamma OS=Homo sapiens GN=FCER1G PE=1 SV=1	39.41	KAAITSYEK	[1] GlyGly (K)	1.76469	Stim	NS	0.0312604	13.2033	22.38_1123.5872n	0	1	#3130	2	22.3814	1123.59	3509.3	2909.99	5913.2	5414.85	3817.43	2909.99	3160.86	2839.17	1	0	1	1	R1
sp|P30273|FCERG_HUMAN	High affinity immunoglobulin epsilon receptor subunit gamma OS=Homo sapiens GN=FCER1G PE=1 SV=1	39.09	KAAITSYEK	[1] GlyGly (K)	19.7664	Stim	NS	0.00104091	11.6037	22.84_1123.5874n	0	1	#4782	2	22.8441	1123.59	4267.8	5030.76	87277.8	96520.9	22363.3	5030.76	68684.9	14818.4	2	0	1	0	R2
sp|P30273|FCERG_HUMAN	High affinity immunoglobulin epsilon receptor subunit gamma OS=Homo sapiens GN=FCER1G PE=1 SV=1	25.18	KAAITSYEK	[1] GlyGly (K)	1.36729	Stim	NS	0.0209722	6.52612	24.97_1123.5882n	0	1	#22623	2	24.9738	1123.59	408.793	372.728	534.751	533.816	415.417	372.728	373.388	379.152	1	0	0	1	R3
sp|P30273|FCERG_HUMAN	High affinity immunoglobulin epsilon receptor subunit gamma OS=Homo sapiens GN=FCER1G PE=1 SV=1	118.49	KAAITSYEKSDGVYTGLSTR	[9] GlyGly (K)	28.231	Stim	NS	0.00038673	8.78009	36.54_2260.1362n	3	3	#11026,#409,#301	2,3,4	36.5421	2260.14	44791	50720.8	1.37704e+06	1.31936e+06	45516.7	50720.8	961512	937093	2	2	3	4	R3
sp|P30273|FCERG_HUMAN	High affinity immunoglobulin epsilon receptor subunit gamma OS=Homo sapiens GN=FCER1G PE=1 SV=1	112.63	KAAITSYEKSDGVYTGLSTR	[9] GlyGly (K)	21.4613	Stim	NS	0.00020734	5.69008	34.88_2260.1335n	3	3	#8681,#125,#224	2,3,4	34.8768	2260.13	111741	115867	2.34412e+06	2.54065e+06	121553	115867	1.25303e+06	1.33214e+06	4	3	9	7	R1
sp|P30273|FCERG_HUMAN	High affinity immunoglobulin epsilon receptor subunit gamma OS=Homo sapiens GN=FCER1G PE=1 SV=1	49.95	KAAITSYEKSDGVYTGLSTR	[9] GlyGly (K)	171.82	Stim	NS	5.19e-05	4.09288	38.80_2260.1354n	1	1	#325	3	38.7952	2260.14	100895	105683	1.72335e+07	1.82608e+07	528693	105683	1.35623e+07	2.80349e+06	2	1	3	1	R2
sp|P30273|FCERG_HUMAN	High affinity immunoglobulin epsilon receptor subunit gamma OS=Homo sapiens GN=FCER1G PE=1 SV=1	46.95	KAAITSYEKSDGVYTGLSTR	[9] GlyGly (K)	Infinity	Stim	NS	0.00467358	77.4133	38.69_2260.1327n	0	1	#60551	2	38.6861	2260.13	0	0	7193.41	2104.03	0	0	5660.98	323.022	0	0	1	0	R2
sp|P30273|FCERG_HUMAN	High affinity immunoglobulin epsilon receptor subunit gamma OS=Homo sapiens GN=FCER1G PE=1 SV=1	36.94	KAAITSYEKSDGVYTGLSTR	[9] GlyGly (K)	Infinity	Stim	NS	0.00283614	71.0695	38.72_2260.1333n	0	1	#53319	2	38.7249	2260.13	0	0	27327.9	9047.76	0	0	21506.2	1389.06	0	0	0	2	R2
sp|P30273|FCERG_HUMAN	High affinity immunoglobulin epsilon receptor subunit gamma OS=Homo sapiens GN=FCER1G PE=1 SV=1	22.45	KAAITSYEKSDGVYTGLSTR	[9] GlyGly (K)	Infinity	Stim	NS	0.000228416	19.3494	38.96_2260.1316n	0	1	#59868	2	38.9598	2260.13	0	0	5182.44	3934.98	0	0	4078.41	604.119	0	0	1	0	R2
sp|P30273|FCERG_HUMAN	High affinity immunoglobulin epsilon receptor subunit gamma OS=Homo sapiens GN=FCER1G PE=1 SV=1	43.87	NQETYETLK	[9] GlyGly (K)	45.236	Stim	NS	0.00194642	19.735	31.49_1238.5787n	0	1	#13446	2	31.4866	1238.58	3436.23	2855.99	122457	162177	18005.9	2855.99	96370.1	24898.3	0	0	1	0	R2
sp|P30273|FCERG_HUMAN	High affinity immunoglobulin epsilon receptor subunit gamma OS=Homo sapiens GN=FCER1G PE=1 SV=1	43.36	NQETYETLK	[9] GlyGly (K)	2.13483	Stim	NS	0.000160024	1.09251	29.41_1238.5717n	0	1	#4781	2	29.4068	1238.57	3953.3	3998.54	8422.34	8553.48	4300.41	3998.54	4502.11	4484.85	0	0	1	1	R1
sp|P30273|FCERG_HUMAN	High affinity immunoglobulin epsilon receptor subunit gamma OS=Homo sapiens GN=FCER1G PE=1 SV=1	68.31	NQETYETLKHEKPPQ	[9] GlyGly (K)	73.7068	Stim	NS	0.000325809	8.00511	27.23_1954.9393n	3	3	#1238,#62,#211	2,3,4	27.2278	1954.94	62811.2	56081.3	4.14926e+06	4.61393e+06	68326.3	56081.3	2.21796e+06	2.41922e+06	2	2	9	11	R1
sp|P30273|FCERG_HUMAN	High affinity immunoglobulin epsilon receptor subunit gamma OS=Homo sapiens GN=FCER1G PE=1 SV=1	55.97	NQETYETLKHEKPPQ	[12] GlyGly (K)	62.8951	Stim	NS	8.67647e-05	4.03517	25.97_1954.9390n	3	3	#1296,#81,#220	2,3,4	25.9741	1954.94	43527.9	46084.9	2.74497e+06	2.89124e+06	47349.9	46084.9	1.4673e+06	1.51596e+06	2	2	6	7	R1
sp|P30273|FCERG_HUMAN	High affinity immunoglobulin epsilon receptor subunit gamma OS=Homo sapiens GN=FCER1G PE=1 SV=1	54.84	NQETYETLKHEKPPQ	[9] GlyGly (K)	92.1169	Stim	NS	6.18e-05	4.27579	30.39_1954.9398n	3	3	#1969,#48,#46	2,3,4	30.3895	1954.94	75822	73036.1	7.06347e+06	6.64888e+06	77050.6	73036.1	4.93204e+06	4.72247e+06	0	1	2	2	R3
sp|P30273|FCERG_HUMAN	High affinity immunoglobulin epsilon receptor subunit gamma OS=Homo sapiens GN=FCER1G PE=1 SV=1	54.34	NQETYETLKHEKPPQ	[12] GlyGly (K)	Infinity	Stim	NS	5.14e-07	1.01843	28.94_1954.9410n	0	1	#10395	2	28.9401	1954.94	0	0	11421.2	11586.9	0	0	7974.8	8229.75	0	0	1	1	R3
sp|P30273|FCERG_HUMAN	High affinity immunoglobulin epsilon receptor subunit gamma OS=Homo sapiens GN=FCER1G PE=1 SV=1	48.5	NQETYETLKHEKPPQ	[9] GlyGly (K)|[12] GlyGly (K)	48.4607	Stim	NS	0.00070839	14.4346	27.38_2068.9810n	0	3	#11104,#811,#2055	2,3,4	27.3793	2068.98	6803.65	6978.34	299857	368027	7401.04	6978.34	160287	192968	1	0	5	4	R1
sp|P30273|FCERG_HUMAN	High affinity immunoglobulin epsilon receptor subunit gamma OS=Homo sapiens GN=FCER1G PE=1 SV=1	46.18	NQETYETLKHEKPPQ	[2] Deamidated (Q)|[12] GlyGly (K)	79.0657	Stim	NS	0.000187555	6.54953	29.92_1955.9237n	0	1	#2853	3	29.9164	1955.92	1219.16	1315.1	95546.6	104826	1326.2	1315.1	51073.8	54963.6	0	0	1	2	R1
sp|P30273|FCERG_HUMAN	High affinity immunoglobulin epsilon receptor subunit gamma OS=Homo sapiens GN=FCER1G PE=1 SV=1	39.11	NQETYETLKHEKPPQ	[9] GlyGly (K)|[15] Deamidated (Q)	39.1546	Stim	NS	0.000872688	10.931	28.40_1955.9211n	0	3	#11323,#484,#3329	2,3,4	28.4017	1955.92	10916.2	12745.1	428147	498302	11874.7	12745.1	228863	261275	0	0	2	1	R1
sp|P30273|FCERG_HUMAN	High affinity immunoglobulin epsilon receptor subunit gamma OS=Homo sapiens GN=FCER1G PE=1 SV=1	38.87	NQETYETLKHEKPPQ	[9] GlyGly (K)|[12] GlyGly (K)	79.5266	Stim	NS	0.000369198	10.6261	30.48_2068.9826n	0	2	#550,#414	3,4	30.4812	2068.98	9223.57	7934.37	707899	656613	9373.03	7934.37	494288	466370	1	1	1	1	R3
sp|P30273|FCERG_HUMAN	High affinity immunoglobulin epsilon receptor subunit gamma OS=Homo sapiens GN=FCER1G PE=1 SV=1	37.2	NQETYETLKHEKPPQ	[9] GlyGly (K)	51.8716	Stim	NS	0.00056137	11.0767	28.91_1954.9385n	2	2	#318,#783	3,4	28.9121	1954.94	270254	299228	1.36131e+07	1.59268e+07	1.41613e+06	299228	1.07131e+07	2.44517e+06	0	0	1	1	R2
sp|P30273|FCERG_HUMAN	High affinity immunoglobulin epsilon receptor subunit gamma OS=Homo sapiens GN=FCER1G PE=1 SV=1	36.31	NQETYETLKHEKPPQ	[9] GlyGly (K)|[12] GlyGly (K)	97.1959	Stim	NS	0.000628464	16.139	29.10_2068.9821n	0	3	#37652,#2197,#3351	2,3,4	29.1008	2068.98	37614.8	37534.4	3.23532e+06	4.06888e+06	197102	37534.4	2.54609e+06	624675	0	0	1	1	R2
sp|P30273|FCERG_HUMAN	High affinity immunoglobulin epsilon receptor subunit gamma OS=Homo sapiens GN=FCER1G PE=1 SV=1	33.38	NQETYETLKHEKPPQ	[2] Deamidated (Q)|[9] GlyGly (K)|[12] GlyGly (K)	80.1876	Stim	NS	0.000945754	17.0393	28.52_2069.9642n	0	2	#5164,#13140	3,4	28.5163	2069.96	347.684	442.943	29801.5	33597	378.212	442.943	15930.2	17615.9	0	0	0	1	R1
sp|P30273|FCERG_HUMAN	High affinity immunoglobulin epsilon receptor subunit gamma OS=Homo sapiens GN=FCER1G PE=1 SV=1	31.96	NQETYETLKHEKPPQ	[2] Deamidated (Q)|[12] GlyGly (K)	33.7833	Stim	NS	0.00282133	24.7745	31.35_1955.9261n	0	1	#7716	3	31.3469	1955.93	1041.95	731.308	28050.9	31855.6	1133.44	731.308	14994.4	16702.9	0	0	1	0	R1
sp|P30273|FCERG_HUMAN	High affinity immunoglobulin epsilon receptor subunit gamma OS=Homo sapiens GN=FCER1G PE=1 SV=1	29.79	NQETYETLKHEKPPQ	[2] Deamidated (Q)|[9] GlyGly (K)	Infinity	Stim	NS	0.00102386	39.395	31.12_1955.9248n	0	1	#16963	2	31.1231	1955.92	0	0	2852.4	5055.17	0	0	1991.68	3590.51	0	0	2	0	R3
sp|P30273|FCERG_HUMAN	High affinity immunoglobulin epsilon receptor subunit gamma OS=Homo sapiens GN=FCER1G PE=1 SV=1	29.11	NQETYETLKHEKPPQ	[9] GlyGly (K)|[12] GlyGly (K)	Infinity	Stim	NS	3.77e-07	0.793474	30.50_2068.9844n	0	1	#12817	2	30.495	2068.98	0	0	4624.69	4676.88	0	0	3229.17	3321.83	0	0	0	1	R3
sp|P30273|FCERG_HUMAN	High affinity immunoglobulin epsilon receptor subunit gamma OS=Homo sapiens GN=FCER1G PE=1 SV=1	23.94	NQETYETLKHEKPPQ	[2] Deamidated (Q)|[9] GlyGly (K)	253.687	Stim	NS	0.000132349	8.7023	32.90_1955.9250n	0	2	#3267,#8166	3,4	32.8989	1955.92	252.398	285.497	69336.2	67120.8	256.488	285.497	48413.8	47673.6	0	0	1	0	R3
sp|P30273|FCERG_HUMAN	High affinity immunoglobulin epsilon receptor subunit gamma OS=Homo sapiens GN=FCER1G PE=1 SV=1	23.13	NQETYETLKHEKPPQ	[9] GlyGly (K)|[15] Deamidated (Q)	107.471	Stim	NS	0.000106741	6.48428	31.21_1955.9251n	0	1	#1879	3	31.2138	1955.93	1826.07	2001.56	208806	202552	1855.65	2001.56	145798	143866	0	0	0	1	R3
sp|P30273|FCERG_HUMAN	High affinity immunoglobulin epsilon receptor subunit gamma OS=Homo sapiens GN=FCER1G PE=1 SV=1	22.6	NQETYETLKHEKPPQ	[9] GlyGly (K)	252.232	Stim	NS	0.179358	141.421	28.82_1954.9390n	0	1	#22337	2	28.8174	1954.94	246.419	0	59467.6	2687.3	1291.24	0	46799.1	412.568	0	0	1	0	R2
sp|P0C0S8|H2A1_HUMAN	Histone H2A type 1 OS=Homo sapiens GN=HIST1H2AG PE=1 SV=2	52.75	VTIAQGGVLPNIQAVLLPKK	[19] GlyGly (K)	6.84752	Stim	NS	0.0200051	36.7009	71.94_2172.3006n	2	2	#24998,#686	2,3	71.9444	2172.3	771297	689110	6.29767e+06	3.70248e+06	4.0416e+06	689110	4.95607e+06	568424	4	1	3	1	R2
sp|P0C0S8|H2A1_HUMAN	Histone H2A type 1 OS=Homo sapiens GN=HIST1H2AG PE=1 SV=2	31.75	VTIAQGGVLPNIQAVLLPKKTESHHK	[19] GlyGly (K)	59.977	NS	Stim	0.252768	134.445	55.90_2891.6372n	0	2	#19438,#11458	4,5	55.8962	2891.64	120420	3045.51	967.577	1090.97	631002	3045.51	761.452	167.491	1	0	0	0	R2
sp|P04908|H2A1B_HUMAN	Histone H2A type 1-B/E OS=Homo sapiens GN=HIST1H2AB PE=1 SV=2	36.81	VTIAQGGVLPNIQAVLLPKKTESHHK	[26] GlyGly (K)	2.60933	NS	Stim	0.000204581	1.86352	49.46_2891.6353n	2	2	#2590,#2675	4,5	49.4602	2891.64	105453	104649	39729.2	40790.2	114712	104649	21237	21387.5	3	1	1	0	R1
sp|Q16777|H2A2C_HUMAN	Histone H2A type 2-C OS=Homo sapiens GN=HIST2H2AC PE=1 SV=4	82.36	VTIAQGGVLPNIQAVLLPKK	[20] GlyGly (K)	2.09027	NS	Stim	0.179767	35.7055	58.98_2172.2992n	0	1	#9116	2	58.9818	2172.3	9378.36	5597.35	4478.83	2685.66	9530.32	5597.35	3127.33	1907.53	1	0	1	0	R3
sp|Q16777|H2A2C_HUMAN	Histone H2A type 2-C OS=Homo sapiens GN=HIST2H2AC PE=1 SV=4	69.29	VTIAQGGVLPNIQAVLLPKK	[19] GlyGly (K)	1.49689	NS	Stim	0.0179609	5.8052	58.91_2172.3021n	1	1	#364	3	58.9131	2172.3	342740	318726	230016	211877	348294	318726	160608	150489	1	1	1	1	R3
sp|Q16777|H2A2C_HUMAN	Histone H2A type 2-C OS=Homo sapiens GN=HIST2H2AC PE=1 SV=4	59.74	VTIAQGGVLPNIQAVLLPKK	[11] Deamidated (N)|[19] GlyGly (K)	6.19449	NS	Stim	0.331197	141.421	60.10_2173.2871n	0	1	#13158	3	60.0956	2173.29	5997.01	3820.62	1584.9	0	6094.18	3820.62	1106.65	0	0	1	0	0	R3
sp|Q16777|H2A2C_HUMAN	Histone H2A type 2-C OS=Homo sapiens GN=HIST2H2AC PE=1 SV=4	55.98	VTIAQGGVLPNIQAVLLPKK	[19] GlyGly (K)	4.34212	NS	Stim	0.00571304	13.9571	63.74_2172.2999n	0	1	#1990	3	63.7415	2172.3	75262.9	67859.3	18107.2	14854.2	81871.2	67859.3	9679.06	7788.48	3	3	2	1	R1
sp|Q16777|H2A2C_HUMAN	Histone H2A type 2-C OS=Homo sapiens GN=HIST2H2AC PE=1 SV=4	35.35	VTIAQGGVLPNIQAVLLPKK	[13] Deamidated (Q)|[19] GlyGly (K)	2.41487	NS	Stim	0.227042	49.327	61.75_2173.2869n	0	1	#12638	3	61.7501	2173.29	7794.05	3763.01	1571.5	3214.28	7920.35	3763.01	1097.29	2282.99	1	0	0	0	R3
sp|Q16777|H2A2C_HUMAN	Histone H2A type 2-C OS=Homo sapiens GN=HIST2H2AC PE=1 SV=4	22.06	VTIAQGGVLPNIQAVLLPKK	[13] Deamidated (Q)|[19] GlyGly (K)	1.86346	NS	Stim	0.164354	35.3394	60.96_2173.2878n	0	1	#13842	3	60.965	2173.29	3153.61	2312.57	1100.17	1833.18	3204.71	2312.57	768.19	1302.04	0	1	0	0	R3
sp|Q16777|H2A2C_HUMAN	Histone H2A type 2-C OS=Homo sapiens GN=HIST2H2AC PE=1 SV=4	58.78	VTIAQGGVLPNIQAVLLPKKTESHK	[19] GlyGly (K)	2.28164	NS	Stim	0.000380888	2.22604	53.42_2754.5770n	2	2	#6824,#13688	4,5	53.4188	2754.58	21185.7	20529.1	9110.48	9172.33	23045.9	20529.1	4869.95	4809.33	1	0	0	0	R1
sp|Q16777|H2A2C_HUMAN	Histone H2A type 2-C OS=Homo sapiens GN=HIST2H2AC PE=1 SV=4	29.1	VTIAQGGVLPNIQAVLLPKKTESHK	[25] GlyGly (K)	2.26655	NS	Stim	0.157884	53.1128	50.49_2754.5807n	2	2	#8800,#9535	4,5	50.4899	2754.58	12240.2	10377.3	3115.57	6863.26	12438.6	10377.3	2175.44	4874.74	1	0	0	0	R3
sp|P0C0S5|H2AZ_HUMAN	Histone H2A.Z OS=Homo sapiens GN=H2AFZ PE=1 SV=2	22.29	SLIGKK	[5] GlyGly (K)	12.3633	Stim	NS	0.0226472	42.2769	21.39_758.4649n	0	1	#793	2	21.3947	758.465	15931.7	24983.1	177312	328530	83482	24983.1	139539	50437.6	0	0	1	0	R2
sp|P16104|H2AX_HUMAN	Histone H2AX OS=Homo sapiens GN=H2AFX PE=1 SV=2	33.58	KTSATVGPK	[1] GlyGly (K)	65.2773	Stim	NS	0.0355267	93.458	18.59_1001.5505n	1	1	#14018	2	18.5914	1001.55	89.1336	436.492	11887.9	22423.5	467.061	436.492	9355.43	3442.57	0	0	1	0	R2
sp|P16104|H2AX_HUMAN	Histone H2AX OS=Homo sapiens GN=H2AFX PE=1 SV=2	68.38	LLGGVTIAQGGVLPNIQAVLLPKK	[24] GlyGly (K)	2.85989	NS	Stim	0.145162	54.0579	64.47_2512.5136n	1	1	#17267	3	64.4677	2512.51	4496.05	2009.37	1001.46	1273.25	4568.9	2009.37	699.268	904.345	1	0	0	0	R3
sp|P16104|H2AX_HUMAN	Histone H2AX OS=Homo sapiens GN=H2AFX PE=1 SV=2	66.45	LLGGVTIAQGGVLPNIQAVLLPKK	[23] GlyGly (K)	1.51353	Stim	NS	0.785782	129.628	79.62_2512.5115n	1	1	#13540	3	79.6187	2512.51	14904.8	10714.1	37158.3	1616.8	78101.4	10714.1	29242.4	248.219	1	0	1	0	R2
tr|B2R4S9|B2R4S9_HUMAN	Histone H2B OS=Homo sapiens GN=HIST1H2BF PE=2 SV=1	53.88	AVTKYTSSK	[4] GlyGly (K)	1.18567	Stim	NS	0.387745	23.3846	18.85_1097.5720n	1	1	#2205	2	18.8495	1097.57	6095.04	8510.04	8490.76	8826.11	6630.21	8510.04	4538.68	4627.79	1	1	1	1	R1
sp|P06899|H2B1J_HUMAN	Histone H2B type 1-J OS=Homo sapiens GN=HIST1H2BJ PE=1 SV=3	56.12	AVTKYTSAK	[4] GlyGly (K)	1.09759	NS	Stim	0.0926847	3.81423	20.09_1081.5773n	1	1	#3544	2	20.0869	1081.58	4383.44	4258.68	3830.67	4043.03	4768.33	4258.68	2047.66	2119.88	1	1	0	0	R1
sp|P06899|H2B1J_HUMAN	Histone H2B type 1-J OS=Homo sapiens GN=HIST1H2BJ PE=1 SV=3	37.76	AVTKYTSAK	[4] GlyGly (K)	2.05174	Stim	NS	0.153164	40.8848	22.25_1081.5772n	2	2	#10438,#12455	2,3	22.2481	1081.58	1159.93	1072.95	1628.42	2952.87	1178.73	1072.95	1137.04	2097.32	1	1	1	1	R3
sp|O60814|H2B1K_HUMAN	Histone H2B type 1-K OS=Homo sapiens GN=HIST1H2BK PE=1 SV=3	32.12	AVTKYTSAK	[4] GlyGly (K)	26.0326	Stim	NS	0.015666	45.3127	20.44_1081.5770n	2	2	#3324,#20752	2,3	20.4416	1081.58	3454.96	6712.8	99917	164776	18104	6712.8	78631.5	25297.3	1	1	1	0	R2
sp|Q5QNW6-2|H2B2F_HUMAN	Histone H2B type 2-F OS=Homo sapiens GN=HIST2H2BF	48.32	AVTKYTSSK	[4] GlyGly (K)	10233.8	Stim	NS	0.215909	141.244	18.88_1097.5722n	2	2	#3149,#16304	2,3	18.8805	1097.57	0.442868	20.2861	133.364	212004	2.32063	20.2861	104.953	32548	0	0	0	1	R2
sp|Q5QNW6-2|H2B2F_HUMAN	Histone H2B type 2-F OS=Homo sapiens GN=HIST2H2BF	46.31	AVTKYTSSK	[4] GlyGly (K)	1.36712	Stim	NS	0.0166602	5.01982	21.69_1097.5726n	2	2	#5083,#4776	2,3	21.694	1097.57	2931.06	3051.46	3944.25	4234.56	2978.55	3051.46	2754.06	3007.66	2	1	1	1	R3
tr|Q6NXR6|Q6NXR6_HUMAN	Histone-lysine N-methyltransferase setd3 OS=Homo sapiens GN=SETD3 PE=1 SV=1	42.47	SGTGATATVSPKEILNLTSELLQK	[12] GlyGly (K)	8.59522	NS	Stim	0.0394552	53.6935	75.92_2571.3736n	1	1	#28441	3	75.9196	2571.37	4110.81	1848.31	398.167	295.139	4471.75	1848.31	212.837	154.75	1	0	0	0	R1
sp|P05534|1A24_HUMAN	HLA class I histocompatibility antigen, A-24 alpha chain OS=Homo sapiens GN=HLA-A PE=1 SV=2	70.33	KGGSYSQAASSDSAQGSDVSLTACKV	[1] GlyGly (K)|[24] Carbamidomethyl (C)	2.4959	NS	Stim	0.0178062	16.886	36.93_2674.2186n	0	1	#8313	3	36.9298	2674.22	6328.71	8044.95	2804.26	2954.64	6431.26	8044.95	1958.06	2098.58	1	1	1	0	R3
tr|A0A140T913|A0A140T913_HUMAN	HLA class I histocompatibility antigen, A-3 alpha chain OS=Homo sapiens GN=HLA-A PE=1 SV=1	83.66	KGGSYSQAASSDSAQGSDVSLTACKV	[1] GlyGly (K)|[24] Carbamidomethyl (C)	1.21881	NS	Stim	0.0314059	4.19477	35.64_2674.2148n	0	1	#4946	3	35.6413	2674.21	31679.3	30417.8	24718.9	26230.1	34460.8	30417.8	13213.3	13753.3	1	1	1	1	R1
sp|P04439|1A03_HUMAN	HLA class I histocompatibility antigen, A-3 alpha chain OS=Homo sapiens GN=HLA-A PE=1 SV=2	73.5	KGGSYTQAASSDSAQGSDVSLTACKV	[1] GlyGly (K)|[24] Carbamidomethyl (C)	1.24831	NS	Stim	0.445463	30.495	36.62_2688.2294n	0	1	#17279	3	36.6211	2688.23	7524.34	5857.87	4204.32	6515.95	8185.01	5857.87	2247.39	3416.51	1	0	0	0	R1
sp|P04439|1A03_HUMAN	HLA class I histocompatibility antigen, A-3 alpha chain OS=Homo sapiens GN=HLA-A PE=1 SV=2	52.25	KGGSYTQAASSDSAQGSDVSLTACKV	[1] GlyGly (K)|[24] Carbamidomethyl (C)	6.506	Stim	NS	0.0417677	51.0539	40.55_2688.2320n	1	1	#35813	3	40.5479	2688.23	6125.89	5599.65	51913.1	24373.3	32099.7	5599.65	40853.9	3741.91	2	0	1	0	R2
sp|P10314|1A32_HUMAN	HLA class I histocompatibility antigen, A-32 alpha chain OS=Homo sapiens GN=HLA-A PE=1 SV=2	89.28	KGGSYSQAASSDSAQGSDMSLTACKV	[1] GlyGly (K)|[24] Carbamidomethyl (C)	1.14347	NS	Stim	0.241985	10.8258	36.82_2706.1856n	1	1	#8183	3	36.8163	2706.19	14427.4	15376.4	12034.6	14029.8	15694.2	15376.4	6432.99	7356.24	1	1	0	1	R1
sp|P10314|1A32_HUMAN	HLA class I histocompatibility antigen, A-32 alpha chain OS=Homo sapiens GN=HLA-A PE=1 SV=2	32.79	KGGSYSQAASSDSAQGSDMSLTACKV	[1] GlyGly (K)|[24] Carbamidomethyl (C)	3.09571	Stim	NS	0.0119371	16.8213	40.59_2706.1869n	0	1	#51796	3	40.5913	2706.19	1689.83	1803.36	4763.83	6050.09	8854.72	1803.36	3748.98	928.84	2	0	0	0	R2
sp|P10316|1A69_HUMAN	HLA class I histocompatibility antigen, A-69 alpha chain OS=Homo sapiens GN=HLA-A PE=1 SV=2	27.44	KGGSYSQAASSDSAQGSDVSLTACKV	[1] GlyGly (K)|[24] Carbamidomethyl (C)	3.06279	Stim	NS	0.0343166	29.2109	39.43_2674.2145n	0	1	#20364	3	39.4321	2674.21	16986.9	11170.9	40740.9	45500.5	89011.4	11170.9	32061.8	6985.47	1	0	0	0	R2
sp|P13747|HLAE_HUMAN	HLA class I histocompatibility antigen, alpha chain E OS=Homo sapiens GN=HLA-E PE=1 SV=3	96.21	GGSYSKAEWSDSAQGSESHSL	[6] GlyGly (K)	1.47864	Stim	NS	0.0900028	16.2699	36.65_2282.9708n	1	1	#4800	3	36.6527	2282.97	8991.55	9848.4	12326.3	15531.2	9137.25	9848.4	8606.81	11031.3	1	1	1	1	R3
sp|P13747|HLAE_HUMAN	HLA class I histocompatibility antigen, alpha chain E OS=Homo sapiens GN=HLA-E PE=1 SV=3	84.43	GGSYSKAEWSDSAQGSESHSL	[6] GlyGly (K)	1.0847	NS	Stim	0.553436	12.6369	34.66_2282.9673n	1	1	#4964	3	34.6551	2282.97	14598.5	12203.6	11508.3	13200.9	15880.4	12203.6	6151.69	6921.63	1	2	0	1	R1
sp|P13747|HLAE_HUMAN	HLA class I histocompatibility antigen, alpha chain E OS=Homo sapiens GN=HLA-E PE=1 SV=3	21.1	GGSYSKAEWSDSAQGSESHSL	[6] GlyGly (K)	5.05908	Stim	NS	0.00375319	12.125	38.11_2282.9698n	1	1	#17553	3	38.112	2282.97	24873.2	22504.7	109569	130119	130336	22504.7	86227.5	19976.6	0	0	1	0	R2
sp|P18464|1B51_HUMAN	HLA class I histocompatibility antigen, B-51 alpha chain OS=Homo sapiens GN=HLA-B PE=1 SV=1	70.37	SSGGKGGSYSQAASSDSAQGSDVSLTA	[5] GlyGly (K)	1.20312	Stim	NS	0.22868	12.8399	37.51_2575.1300n	0	1	#4478	3	37.5123	2575.13	11553.1	9629.89	11974.4	13511.4	11740.3	9629.89	8361.08	9596.71	1	1	1	2	R3
sp|P10319|1B58_HUMAN	HLA class I histocompatibility antigen, B-58 alpha chain OS=Homo sapiens GN=HLA-B PE=1 SV=1	71.99	SSGGKGGSYSQAASSDSAQGSDVSLTA	[5] GlyGly (K)	8.58842	Stim	NS	0.00324079	16.6735	40.09_2575.1263n	0	1	#17076	2	40.086	2575.13	17192.4	21788.2	161793	172989	90088.2	21788.2	127326	26558.1	2	0	2	1	R2
sp|Q31612|1B73_HUMAN	HLA class I histocompatibility antigen, B-73 alpha chain OS=Homo sapiens GN=HLA-B PE=1 SV=1	58.31	SSGGKGGSYSQAASSDSAQGSDVSLTA	[5] GlyGly (K)	1.00119	NS	Stim	0.959389	18.9831	36.01_2575.1248n	0	1	#12872	2	36.0054	2575.12	6232.93	8165.66	7089.9	7291.59	6780.2	8165.66	3789.86	3823.2	0	1	0	0	R1
tr|A0A024RCR6|A0A024RCR6_HUMAN	HLA-B associated transcript 3, isoform CRA_a OS=Homo sapiens GN=BAT3 PE=1 SV=1	27.26	EHIAASVSIPSEKQR	[13] GlyGly (K)	1.19771	Stim	NS	7e-05	0.213392	31.59_1764.9143n	1	1	#10786	3	31.5852	1764.91	2267.3	2267.39	2711.51	2719.71	2304.04	2267.39	1893.3	1931.72	1	1	1	1	R3
tr|A0A0G2JJD3|A0A0G2JJD3_HUMAN	HLA-B associated transcript 5, isoform CRA_b OS=Homo sapiens GN=ABHD16A PE=1 SV=1	32.72	LYKIYR	[3] GlyGly (K)	1.38363	Stim	NS	0.0655943	12.1925	27.45_968.5439n	1	1	#2153	2	27.4535	968.544	6664.03	6719.14	8460.48	10056.9	7249.16	6719.14	4522.49	5273.16	1	1	1	1	R1
tr|A0A087X1H6|A0A087X1H6_HUMAN	Hsc70-interacting protein OS=Homo sapiens GN=ST13 PE=1 SV=1	54.78	LSAKFGGQA	[4] GlyGly (K)	1.22777	Stim	NS	0.137652	11.8138	29.00_991.5082n	1	1	#1449	2	28.9988	991.508	13979.9	14014.4	15749.7	18620.9	15207.4	14014.4	8418.91	9763.51	1	1	1	1	R1
tr|A0A087X1H6|A0A087X1H6_HUMAN	Hsc70-interacting protein OS=Homo sapiens GN=ST13 PE=1 SV=1	46.09	LSAKFGGQA	[4] GlyGly (K)	5.34753	Stim	NS	0.014083	26.8316	30.79_991.5086n	1	1	#7307	2	30.7881	991.509	17071.9	18956.8	78055.2	114609	89456.8	18956.8	61426.9	17595.3	1	1	1	1	R2
tr|A0A087X1H6|A0A087X1H6_HUMAN	Hsc70-interacting protein OS=Homo sapiens GN=ST13 PE=1 SV=1	24.44	VMNLISKLSAK	[7] GlyGly (K)	1.00957	Stim	NS	0.961517	13.2882	46.01_1316.7484n	2	2	#26238,#12321	2,3	46.0114	1316.75	1819.44	1873.95	1689.18	2039.54	1979.19	1873.95	902.939	1069.39	0	1	0	0	R1
tr|A0A087X1H6|A0A087X1H6_HUMAN	Hsc70-interacting protein OS=Homo sapiens GN=ST13 PE=1 SV=1	35	YQSNPKVMNLISK	[6] GlyGly (K)	1.07025	NS	Stim	0.142963	3.05522	39.17_1634.8462n	1	1	#5616	3	39.1673	1634.85	5885.98	6116	5485.95	5728.22	6402.79	6116	2932.48	3003.48	0	1	0	0	R1
sp|P00492|HPRT_HUMAN	Hypoxanthine-guanine phosphoribosyltransferase OS=Homo sapiens GN=HPRT1 PE=1 SV=2	60.67	MVKVASLLVK	[3] GlyGly (K)	1.39938	NS	Stim	0.0546662	10.767	42.85_1200.7266n	1	1	#3055	2	42.8499	1200.73	10890.7	12685.6	8185.67	8662	11846.9	12685.6	4375.6	4541.75	1	1	1	1	R1
sp|P00492|HPRT_HUMAN	Hypoxanthine-guanine phosphoribosyltransferase OS=Homo sapiens GN=HPRT1 PE=1 SV=2	31.66	MVKVASLLVK	[3] GlyGly (K)	2.39057	NS	Stim	0.0389227	20.8656	42.65_1200.7289n	1	1	#10927	2	42.654	1200.73	2330.21	1731.01	769.882	928.971	2367.97	1731.01	537.567	659.816	1	0	0	0	R3
sp|P00492|HPRT_HUMAN	Hypoxanthine-guanine phosphoribosyltransferase OS=Homo sapiens GN=HPRT1 PE=1 SV=2	31.63	MVKVASLLVK	[3] GlyGly (K)	1.90405	NS	Stim	0.0229136	13.408	42.65_1200.7262n	1	1	#8996	3	42.654	1200.73	1899.21	1570.27	887.513	934.641	1929.98	1570.27	619.703	663.844	1	1	0	0	R3
sp|P00492|HPRT_HUMAN	Hypoxanthine-guanine phosphoribosyltransferase OS=Homo sapiens GN=HPRT1 PE=1 SV=2	30.33	MVKVASLLVK	[3] GlyGly (K)	1.3287	NS	Stim	0.133373	13.9319	42.85_1200.7258n	1	1	#17236	3	42.8499	1200.73	986.128	1201.65	775.917	870.645	1072.71	1201.65	414.761	456.505	1	1	0	0	R1
sp|P00492|HPRT_HUMAN	Hypoxanthine-guanine phosphoribosyltransferase OS=Homo sapiens GN=HPRT1 PE=1 SV=2	30.28	MVKVASLLVK	[3] GlyGly (K)	10.2075	Stim	NS	0.00518419	23.2244	48.17_1200.7271n	1	1	#23541	2	48.1731	1200.73	4691.51	6535.17	55438.9	59157.9	24583.5	6535.17	43628.6	9082.21	0	0	1	0	R2
tr|H0Y4R1|H0Y4R1_HUMAN	Inosine-5'-monophosphate dehydrogenase 2 (Fragment) OS=Homo sapiens GN=IMPDH2 PE=1 SV=1	42.2	GKLPIVNEDDELVAIIAR	[2] GlyGly (K)	2.13462	NS	Stim	0.327028	82.6348	59.96_2078.1407n	1	1	#9944	3	59.9584	2078.14	6200.65	3585.94	3631.81	952.894	6301.12	3585.94	2535.9	676.808	1	1	1	0	R3
tr|H0Y4R1|H0Y4R1_HUMAN	Inosine-5'-monophosphate dehydrogenase 2 (Fragment) OS=Homo sapiens GN=IMPDH2 PE=1 SV=1	75.13	KGKLPIVNEDDELVAIIAR	[3] GlyGly (K)	1.10562	Stim	NS	0.440953	13.5176	56.73_2206.2332n	1	1	#6554	3	56.7281	2206.23	9277.03	11237.9	11922	10759.7	10091.6	11237.9	6372.83	5641.66	1	1	0	1	R1
tr|H0Y4R1|H0Y4R1_HUMAN	Inosine-5'-monophosphate dehydrogenase 2 (Fragment) OS=Homo sapiens GN=IMPDH2 PE=1 SV=1	66.02	KGKLPIVNEDDELVAIIAR	[3] GlyGly (K)	1.7519	NS	Stim	0.278996	50.3303	53.53_2206.2339n	2	2	#10712,#7521	3,4	53.5304	2206.23	12076.6	8345.37	3754.21	7902.82	12272.2	8345.37	2621.37	5613.1	2	1	0	1	R3
tr|H0Y4R1|H0Y4R1_HUMAN	Inosine-5'-monophosphate dehydrogenase 2 (Fragment) OS=Homo sapiens GN=IMPDH2 PE=1 SV=1	31.41	KGKLPIVNEDDELVAIIAR	[3] GlyGly (K)	1.00212	NS	Stim	0.991397	12.3867	56.66_2206.2339n	1	1	#6322	4	56.6564	2206.23	9817.66	8236.36	8700.64	9315.11	10679.7	8236.36	4650.87	4884.19	0	0	1	1	R1
sp|O43736-2|ITM2A_HUMAN	Integral membrane protein 2A OS=Homo sapiens GN=ITM2A	33.09	IAFNTPTAVQKEEAR	[11] GlyGly (K)	2.31455	Stim	NS	0.562557	141.421	38.05_1787.9175n	1	1	#12137	3	38.0487	1787.92	2166.7	4791.51	16105.1	0	2201.81	4791.51	11245.3	0	1	0	1	0	R3
sp|Q9Y287-2|ITM2B_HUMAN	Integral membrane protein 2B OS=Homo sapiens GN=ITM2B	40.34	VKVTFNSALAQK	[2] GlyGly (K)	1.00425	Stim	NS	0.949316	9.44363	36.12_1418.7885n	0	1	#2461	3	36.1166	1418.79	11961.2	13672.9	13399.5	12343.5	12155	13672.9	9356.15	8767.15	1	1	1	1	R3
sp|Q9Y287-2|ITM2B_HUMAN	Integral membrane protein 2B OS=Homo sapiens GN=ITM2B	36.74	VKVTFNSALAQK	[2] GlyGly (K)	8.50949	Stim	NS	0.00095943	8.45616	37.60_1418.7884n	2	2	#11395,#4245	2,3	37.5982	1418.79	50244.2	53197.2	413801	466433	263280	53197.2	325648	71609.2	1	1	2	2	R2
sp|Q9Y287-2|ITM2B_HUMAN	Integral membrane protein 2B OS=Homo sapiens GN=ITM2B	23.36	VKVTFNSALAQK	[2] GlyGly (K)	1.21878	Stim	NS	0.0038163	1.32026	34.29_1418.7859n	1	1	#1555	3	34.2934	1418.79	15097.4	14859.5	18425.8	18084.9	16423	14859.5	9849.38	9482.48	1	1	0	1	R1
sp|Q9Y287-2|ITM2B_HUMAN	Integral membrane protein 2B OS=Homo sapiens GN=ITM2B	90.61	VKVTFNSALAQKEAK	[12] GlyGly (K)	2.50517	Stim	NS	0.00204535	5.38762	31.39_1746.9626n	3	3	#7142,#190,#1735	2,3,4	31.392	1746.96	166670	161230	395076	426370	181305	161230	211185	223559	4	4	6	6	R1
sp|Q9Y287-2|ITM2B_HUMAN	Integral membrane protein 2B OS=Homo sapiens GN=ITM2B	66.96	VKVTFNSALAQKEAK	[12] GlyGly (K)	1.85866	Stim	NS	0.00321316	3.87394	33.59_1746.9647n	3	3	#12857,#410,#1409	2,3,4	33.5934	1746.96	118316	113196	221045	209258	120233	113196	154344	148629	3	3	3	3	R3
sp|Q9Y287-2|ITM2B_HUMAN	Integral membrane protein 2B OS=Homo sapiens GN=ITM2B	51.21	VKVTFNSALAQKEAK	[2] GlyGly (K)|[12] GlyGly (K)	1.44795	Stim	NS	0.00407993	3.28105	31.80_1861.0047n	0	1	#5194	3	31.8001	1861	7152.39	7492.15	10549.5	10655	7780.4	7492.15	5639.17	5586.75	1	1	1	1	R1
sp|Q9Y287-2|ITM2B_HUMAN	Integral membrane protein 2B OS=Homo sapiens GN=ITM2B	50.83	VKVTFNSALAQKEAK	[6] Deamidated (N)|[12] GlyGly (K)	2.11705	Stim	NS	0.0819526	27.4956	37.13_1747.9459n	2	2	#3279,#17103	3,4	37.1298	1747.95	10988	7410.85	17077.6	21873.8	11166.1	7410.85	11924.4	15536.2	1	1	1	1	R3
sp|Q9Y287-2|ITM2B_HUMAN	Integral membrane protein 2B OS=Homo sapiens GN=ITM2B	47.53	VKVTFNSALAQKEAK	[11] Deamidated (Q)|[12] GlyGly (K)	1.38583	Stim	NS	0.0983627	14.277	32.91_1747.9470n	0	1	#3112	3	32.9065	1747.95	9323.84	10117.4	12111.2	14831.1	10142.5	10117.4	6473.95	7776.39	1	1	1	1	R1
sp|Q9Y287-2|ITM2B_HUMAN	Integral membrane protein 2B OS=Homo sapiens GN=ITM2B	39.34	VKVTFNSALAQKEAK	[6] Deamidated (N)|[12] GlyGly (K)	2.78532	Stim	NS	0.0026288	5.93699	35.89_1747.9466n	0	1	#3117	3	35.889	1747.95	7217.77	7850.34	20319.1	21650.4	7851.52	7850.34	10861.4	11352	1	1	1	1	R1
sp|Q9Y287-2|ITM2B_HUMAN	Integral membrane protein 2B OS=Homo sapiens GN=ITM2B	35.85	VKVTFNSALAQKEAK	[11] Deamidated (Q)|[12] GlyGly (K)	1.55944	Stim	NS	0.0176933	8.3667	34.73_1747.9484n	0	1	#8721	3	34.7306	1747.95	2408.31	2373.84	3508.14	3949.33	2447.33	2373.84	2449.55	2805.08	1	1	1	1	R3
sp|Q9Y287-2|ITM2B_HUMAN	Integral membrane protein 2B OS=Homo sapiens GN=ITM2B	33.87	VKVTFNSALAQKEAK	[6] Deamidated (N)|[12] GlyGly (K)	1.41539	Stim	NS	0.0672543	13.0826	33.83_1747.9466n	0	1	#3172	3	33.826	1747.95	9505.07	9245.04	12041.9	14496.9	10339.7	9245.04	6436.89	7601.17	1	1	1	1	R1
sp|Q9Y287-2|ITM2B_HUMAN	Integral membrane protein 2B OS=Homo sapiens GN=ITM2B	32.45	VKVTFNSALAQKEAK	[12] GlyGly (K)	3.3653	Stim	NS	0.0147704	19.2932	34.42_1746.9627n	2	2	#1925,#10272	3,4	34.4181	1746.96	471363	421609	1.29757e+06	1.70754e+06	2.46994e+06	421609	1.02115e+06	262150	2	1	1	0	R2
sp|Q9Y287-2|ITM2B_HUMAN	Integral membrane protein 2B OS=Homo sapiens GN=ITM2B	82.82	VTFNSALAQKEAK	[10] GlyGly (K)	1.68219	Stim	NS	0.0225893	10.4389	32.24_1519.7995n	2	2	#2554,#448	2,3	32.2445	1519.8	66196	70045.7	106133	123051	72008.3	70045.7	56732.9	64519.1	3	3	4	4	R1
sp|Q9Y287-2|ITM2B_HUMAN	Integral membrane protein 2B OS=Homo sapiens GN=ITM2B	72.33	VTFNSALAQKEAK	[10] GlyGly (K)	2.28212	Stim	NS	0.00414458	6.75881	34.64_1519.8013n	2	2	#3150,#362	2,3	34.6399	1519.8	73847.9	77380	180807	164313	75044.5	77380	126248	116706	2	2	2	2	R3
sp|Q9Y287-2|ITM2B_HUMAN	Integral membrane protein 2B OS=Homo sapiens GN=ITM2B	35.13	VTFNSALAQKEAK	[10] GlyGly (K)	20.9536	Stim	NS	0.00199001	14.4008	35.11_1519.8002n	2	2	#7197,#966	2,3	35.1055	1519.8	125313	153727	2.6619e+06	3.18499e+06	656639	153727	2.09483e+06	488976	1	0	1	0	R2
sp|Q9Y287-2|ITM2B_HUMAN	Integral membrane protein 2B OS=Homo sapiens GN=ITM2B	24.28	VTFNSALAQKEAK	[9] Deamidated (Q)|[10] GlyGly (K)	2.03731	Stim	NS	0.00634274	6.62316	35.94_1520.7837n	0	1	#9001	3	35.9351	1520.78	1740.02	1911.01	3839.71	3598.58	1768.22	1911.01	2681.06	2555.95	0	0	1	0	R3
sp|Q9Y287-2|ITM2B_HUMAN	Integral membrane protein 2B OS=Homo sapiens GN=ITM2B	69.81	VTFNSALAQKEAKKDEPK	[10] GlyGly (K)|[13] GlyGly (K)|[14] GlyGly (K)	49.2346	Stim	NS	0.0132017	59.457	31.96_2345.2005n	0	1	#8425	3	31.9632	2345.2	132.09	323.725	12505.8	9936.04	134.23	323.725	8732.14	7057.23	0	0	1	2	R3
sp|P17301|ITA2_HUMAN	Integrin alpha-2 OS=Homo sapiens GN=ITGA2 PE=1 SV=1	65.52	MTKNPDEIDETTELSS	[3] GlyGly (K)	1.64684	NS	Stim	0.0158479	7.71854	40.54_1922.8420n	1	1	#7120	2	40.5442	1922.84	9870.88	10538.4	5858.31	6534.71	10737.6	10538.4	3131.52	3426.34	1	1	0	0	R1
sp|P17301|ITA2_HUMAN	Integrin alpha-2 OS=Homo sapiens GN=ITGA2 PE=1 SV=1	63.24	MTKNPDEIDETTELSS	[3] GlyGly (K)	1.89351	NS	Stim	0.0842041	28.492	41.09_1922.8427n	1	1	#4941	2	41.0908	1922.84	16570.8	16319.4	10434.7	6935.22	16839.3	16319.4	7286.01	4925.85	1	1	1	1	R3
sp|P17301|ITA2_HUMAN	Integrin alpha-2 OS=Homo sapiens GN=ITGA2 PE=1 SV=1	38.79	MTKNPDEIDETTELSS	[3] GlyGly (K)	6.42918	Stim	NS	0.00249244	10.8736	44.93_1922.8414n	1	1	#11291	2	44.926	1922.84	28083.6	24073.3	176436	158890	147158	24073.3	138849	24393.6	2	0	0	0	R2
sp|P23229-9|ITA6_HUMAN	Integrin alpha-6 OS=Homo sapiens GN=ITGA6	50.54	AEIHAQPSDKER	[10] GlyGly (K)	1.31767	Stim	NS	0.26052	20.3313	21.87_1493.7219n	0	2	#6428,#13535	3,4	21.8716	1493.72	2204.74	1818.75	3031.92	2269.73	2240.47	1818.75	2117.03	1612.11	1	1	1	0	R3
sp|P23229-9|ITA6_HUMAN	Integrin alpha-6 OS=Homo sapiens GN=ITGA6	46.96	AEIHAQPSDKER	[10] GlyGly (K)	664.326	Stim	NS	0.827753	141.421	18.87_1493.7239n	0	2	#45663,#7840	2,3	18.865	1493.72	27.3207	57.9512	6.33e-05	56648.4	143.161	57.9512	4.98e-05	8696.94	0	0	0	1	R2
sp|P08514-2|ITA2B_HUMAN	Integrin alpha-IIb OS=Homo sapiens GN=ITGA2B	39.07	KLAEVGR	[1] GlyGly (K)	1.37471	Stim	NS	0.0237127	6.27003	21.02_885.5029n	0	1	#3421	2	21.0189	885.503	2885.15	3152.85	4246.04	4054.47	3138.48	3152.85	2269.69	2125.88	1	1	1	1	R1
sp|P05556|ITB1_HUMAN	Integrin beta-1 OS=Homo sapiens GN=ITGB1 PE=1 SV=2	22.36	EFAKFEK	[4] GlyGly (K)	1.29121	Stim	NS	0.0549742	8.20258	29.45_1011.5025n	0	2	#2981,#3356	2,3	29.4476	1011.5	7751.59	8104.23	10830.3	9642.84	7877.2	8104.23	7562.23	6848.98	0	1	1	1	R3
sp|P05556|ITB1_HUMAN	Integrin beta-1 OS=Homo sapiens GN=ITGB1 PE=1 SV=2	39.69	EFAKFEKEK	[4] GlyGly (K)	1.08783	Stim	NS	0.485763	13.6733	23.41_1268.6396n	0	2	#6192,#6989	2,3	23.4124	1268.64	4649.82	5645.19	5809.47	5389.7	5058.09	5645.19	3105.41	2825.98	0	1	0	0	R1
sp|P05556|ITB1_HUMAN	Integrin beta-1 OS=Homo sapiens GN=ITGB1 PE=1 SV=2	79.58	MNAKWDTGENPIYK	[4] GlyGly (K)	1.43009	Stim	NS	0.0468256	8.41386	38.88_1779.8259n	2	2	#2536,#388	2,3	38.8751	1779.83	120139	133754	170744	192346	130687	133754	91269.9	100853	3	4	5	4	R1
sp|P05556|ITB1_HUMAN	Integrin beta-1 OS=Homo sapiens GN=ITGB1 PE=1 SV=2	76.88	MNAKWDTGENPIYK	[1] Oxidation (M)|[4] GlyGly (K)	1.36754	NS	Stim	0.0087024	3.47769	35.47_1795.8208n	0	2	#10825,#4400	2,3	35.474	1795.82	17401	18278.4	13254.6	12835.6	18928.9	18278.4	7085.17	6730.1	2	2	1	1	R1
sp|P05556|ITB1_HUMAN	Integrin beta-1 OS=Homo sapiens GN=ITGB1 PE=1 SV=2	71.62	MNAKWDTGENPIYK	[4] GlyGly (K)	1.56772	Stim	NS	0.0179593	7.98566	40.19_1779.8269n	2	2	#4645,#402	2,3	40.1899	1779.83	122917	137629	209053	199411	124908	137629	145971	141635	2	2	2	1	R3
sp|P05556|ITB1_HUMAN	Integrin beta-1 OS=Homo sapiens GN=ITGB1 PE=1 SV=2	42.27	MNAKWDTGENPIYK	[4] GlyGly (K)	2.15661	Stim	NS	0.0427806	20.7334	42.74_1779.8257n	2	2	#15136,#2529	2,3	42.7409	1779.83	263716	354325	616020	716854	1.38187e+06	354325	484788	110055	2	2	2	1	R2
sp|P05556|ITB1_HUMAN	Integrin beta-1 OS=Homo sapiens GN=ITGB1 PE=1 SV=2	39.26	MNAKWDTGENPIYK	[1] Oxidation (M)|[4] GlyGly (K)	2.94875	Stim	NS	0.017282	20.016	37.69_1795.8209n	0	1	#7593	3	37.6906	1795.82	4098.84	4037.75	13694.3	10298.5	4165.26	4037.75	9561.99	7314.66	1	0	1	1	R3
sp|P05556|ITB1_HUMAN	Integrin beta-1 OS=Homo sapiens GN=ITGB1 PE=1 SV=2	45.75	MNAKWDTGENPIYKSAVTTVVNPK	[4] GlyGly (K)|[14] GlyGly (K)|[22] Deamidated (N)	8.58362	NS	Stim	0.0531068	63.7348	55.05_2891.4337n	0	1	#18610	4	55.0485	2891.43	28276.8	17856.4	3898.36	1476.19	148170	17856.4	3067.89	226.633	1	0	0	0	R2
sp|P05556|ITB1_HUMAN	Integrin beta-1 OS=Homo sapiens GN=ITGB1 PE=1 SV=2	35.94	MNAKWDTGENPIYKSAVTTVVNPK	[4] GlyGly (K)|[14] GlyGly (K)	1.27878	Stim	NS	0.00433141	2.29536	49.02_2890.4297n	0	1	#7269	4	49.0206	2890.43	7468.61	7715.05	9701.86	9714.76	8124.38	7715.05	5186.07	5093.74	1	1	0	0	R1
sp|P05556|ITB1_HUMAN	Integrin beta-1 OS=Homo sapiens GN=ITGB1 PE=1 SV=2	35.2	MNAKWDTGENPIYKSAVTTVVNPK	[4] GlyGly (K)|[14] GlyGly (K)	1.02619	Stim	NS	0.553706	4.30016	47.78_2890.4321n	0	1	#4986	4	47.7801	2890.43	16803.5	15811.8	16382.3	17087.1	17075.8	15811.8	11438.9	12136.4	1	1	0	1	R3
sp|P05556|ITB1_HUMAN	Integrin beta-1 OS=Homo sapiens GN=ITGB1 PE=1 SV=2	71.7	SAVTTVVNPKYEGK	[10] GlyGly (K)	1.92698	Stim	NS	0.0197177	9.57899	29.92_1605.8369n	2	2	#1043,#690	2,3	29.9164	1605.84	90837.3	104037	175686	199832	98813.2	104037	93912	104778	3	3	4	2	R1
sp|P05556|ITB1_HUMAN	Integrin beta-1 OS=Homo sapiens GN=ITGB1 PE=1 SV=2	54.59	SAVTTVVNPKYEGK	[14] GlyGly (K)	1.30701	Stim	NS	0.118111	13.0324	32.45_1605.8377n	2	2	#3927,#814	2,3	32.4509	1605.84	47678.5	51429.5	70736.3	58799.2	48451.1	51429.5	49391.4	41763.1	1	2	2	1	R3
sp|P05556|ITB1_HUMAN	Integrin beta-1 OS=Homo sapiens GN=ITGB1 PE=1 SV=2	35.68	SAVTTVVNPKYEGK	[14] GlyGly (K)	11.7298	Stim	NS	0.000115556	3.74	32.42_1605.8369n	2	2	#3489,#1736	2,3	32.4224	1605.84	178904	178599	2.04127e+06	2.15217e+06	937460	178599	1.60641e+06	330412	2	0	0	0	R2
sp|P05556|ITB1_HUMAN	Integrin beta-1 OS=Homo sapiens GN=ITGB1 PE=1 SV=2	31.03	SAVTTVVNPKYEGK	[10] GlyGly (K)|[14] GlyGly (K)	12.3889	Stim	NS	0.00369815	15.5587	33.68_1719.8801n	0	1	#25372	3	33.6751	1719.88	3622.51	2927.46	36109.8	45037.4	18982	2927.46	28417.3	6914.36	0	0	1	0	R2
sp|P05556|ITB1_HUMAN	Integrin beta-1 OS=Homo sapiens GN=ITGB1 PE=1 SV=2	93.26	WDTGENPIYKSAVTTVVNPK	[10] GlyGly (K)	1.44646	Stim	NS	0.0055268	3.69167	51.20_2332.1724n	2	2	#17733,#779	2,3	51.1969	2332.17	141222	148792	211608	207884	143510	148792	147755	147653	1	2	1	2	R3
sp|P05556|ITB1_HUMAN	Integrin beta-1 OS=Homo sapiens GN=ITGB1 PE=1 SV=2	76.39	WDTGENPIYKSAVTTVVNPK	[10] GlyGly (K)	1.38568	Stim	NS	0.00459344	2.56604	52.89_2332.1688n	2	2	#10648,#404	2,3	52.8859	2332.17	204395	209674	292089	281678	222342	209674	156134	147693	4	4	3	3	R1
sp|P05556|ITB1_HUMAN	Integrin beta-1 OS=Homo sapiens GN=ITGB1 PE=1 SV=2	70.58	WDTGENPIYKSAVTTVVNPK	[10] GlyGly (K)	2.67812	Stim	NS	0.106854	42.055	58.93_2332.1695n	0	1	#26468	2	58.9258	2332.17	10354.5	7796.42	31532.9	17077.5	54257.8	7796.42	24815.4	2621.82	1	0	0	1	R2
sp|P05556|ITB1_HUMAN	Integrin beta-1 OS=Homo sapiens GN=ITGB1 PE=1 SV=2	42.39	WDTGENPIYKSAVTTVVNPK	[10] GlyGly (K)	4.0962	Stim	NS	0.00726045	16.0861	58.94_2332.1712n	1	1	#1436	3	58.9419	2332.17	435182	546889	1.92944e+06	2.09332e+06	2.28036e+06	546889	1.51841e+06	321378	3	1	1	1	R2
sp|P05556|ITB1_HUMAN	Integrin beta-1 OS=Homo sapiens GN=ITGB1 PE=1 SV=2	31.44	WDTGENPIYKSAVTTVVNPK	[10] GlyGly (K)	4.59437	Stim	NS	0.164075	96.3567	58.86_2332.1688n	0	1	#60543	2	58.8554	2332.17	269.677	1422.91	4505.06	3271.32	1413.11	1422.91	3545.34	502.23	0	0	0	1	R2
sp|P05556|ITB1_HUMAN	Integrin beta-1 OS=Homo sapiens GN=ITGB1 PE=1 SV=2	29.76	WDTGENPIYKSAVTTVVNPK	[10] GlyGly (K)|[18] Deamidated (N)	1.18084	NS	Stim	0.0835564	6.79244	54.65_2333.1545n	0	1	#16624	3	54.6538	2333.15	3230.76	3556.77	2824.95	2923.12	3514.44	3556.77	1510.06	1532.68	1	0	0	0	R1
sp|P05106|ITB3_HUMAN	Integrin beta-3 OS=Homo sapiens GN=ITGB3 PE=1 SV=2	76.92	AKWDTANNPLYK	[2] GlyGly (K)|[7] Deamidated (N)	1.57041	NS	Stim	0.0123509	7.06717	38.76_1534.7416n	0	2	#2001,#801	2,3	38.759	1534.74	86472.1	78241	52079.2	52806.1	94064.7	78241	27838.6	27687.8	4	4	2	2	R1
sp|P05106|ITB3_HUMAN	Integrin beta-3 OS=Homo sapiens GN=ITGB3 PE=1 SV=2	75.89	AKWDTANNPLYK	[2] GlyGly (K)	1.10238	NS	Stim	0.187417	6.23316	36.41_1533.7576n	2	2	#56,#17	2,3	36.4081	1533.76	4.38488e+06	4.18674e+06	3.71641e+06	4.05912e+06	4.76989e+06	4.18674e+06	1.98658e+06	2.12832e+06	10	9	10	9	R1
sp|P05106|ITB3_HUMAN	Integrin beta-3 OS=Homo sapiens GN=ITGB3 PE=1 SV=2	69.46	AKWDTANNPLYK	[2] GlyGly (K)	1.39502	NS	Stim	0.123041	15.4257	38.56_1533.7584n	2	2	#174,#18	2,3	38.5602	1533.76	3.78402e+06	4.71058e+06	2.84609e+06	3.24316e+06	3.84533e+06	4.71058e+06	1.98727e+06	2.30351e+06	2	2	2	2	R3
sp|P05106|ITB3_HUMAN	Integrin beta-3 OS=Homo sapiens GN=ITGB3 PE=1 SV=2	45.65	AKWDTANNPLYK	[2] GlyGly (K)|[7] Deamidated (N)	1.19216	Stim	NS	0.196434	9.63018	39.65_1534.7418n	0	1	#5502	3	39.6478	1534.74	6760.98	5978.56	7076.66	8110.86	6870.54	5978.56	4941.25	5760.87	1	1	1	1	R3
sp|P05106|ITB3_HUMAN	Integrin beta-3 OS=Homo sapiens GN=ITGB3 PE=1 SV=2	43.38	AKWDTANNPLYK	[2] GlyGly (K)	3.14597	Stim	NS	0.00542425	11.7444	40.10_1533.7580n	2	2	#340,#91	2,3	40.1045	1533.76	5.91005e+06	5.00371e+06	1.74629e+07	1.68714e+07	3.09687e+07	5.00371e+06	1.37427e+07	2.59019e+06	3	5	4	2	R2
sp|P05106|ITB3_HUMAN	Integrin beta-3 OS=Homo sapiens GN=ITGB3 PE=1 SV=2	39.21	AKWDTANNPLYK	[2] GlyGly (K)|[7] Deamidated (N)	1.26395	NS	Stim	0.211155	13.9121	40.26_1534.7416n	0	2	#9259,#2154	2,3	40.2636	1534.74	20868.6	24699.2	19799.2	16252.7	21206.7	24699.2	13824.8	11543.7	1	1	0	0	R3
sp|P05106|ITB3_HUMAN	Integrin beta-3 OS=Homo sapiens GN=ITGB3 PE=1 SV=2	33.74	AKWDTANNPLYK	[2] GlyGly (K)|[7] Deamidated (N)	1.07139	NS	Stim	0.281529	6.63118	37.89_1534.7403n	0	1	#3506	3	37.8919	1534.74	10670.5	10464.7	9401	10326	11607.4	10464.7	5025.24	5414.23	1	1	1	1	R1
sp|P05106|ITB3_HUMAN	Integrin beta-3 OS=Homo sapiens GN=ITGB3 PE=1 SV=2	29.96	AKWDTANNPLYK	[2] GlyGly (K)|[7] Deamidated (N)	4.27957	Stim	NS	0.00469519	13.6796	41.47_1534.7395n	0	1	#17156	3	41.4702	1534.74	8140.18	9883.61	37592	39542.2	42654.6	9883.61	29583.7	6070.71	1	0	1	0	R2
sp|P05106|ITB3_HUMAN	Integrin beta-3 OS=Homo sapiens GN=ITGB3 PE=1 SV=2	28.64	AKWDTANNPLYK	[2] GlyGly (K)	1.14438	Stim	NS	0.0594514	4.45524	35.24_1533.7577n	0	2	#18732,#6871	2,3	35.2358	1533.76	6306.97	6717.28	7557.71	7347	6860.75	6717.28	4039.92	3852.26	0	1	1	0	R1
sp|P05106|ITB3_HUMAN	Integrin beta-3 OS=Homo sapiens GN=ITGB3 PE=1 SV=2	106.84	AKWDTANNPLYKEATSTFTNITYR	[8] Deamidated (N)|[12] GlyGly (K)	1.00137	NS	Stim	0.974571	28.256	58.97_2919.4209n	0	1	#1439	3	58.9661	2919.42	59114.5	81148.2	56042.1	84028.1	64305	81148.2	29956.9	44058.5	0	0	1	0	R1
sp|P05106|ITB3_HUMAN	Integrin beta-3 OS=Homo sapiens GN=ITGB3 PE=1 SV=2	98.34	AKWDTANNPLYKEATSTFTNITYR	[12] GlyGly (K)	1.47157	NS	Stim	0.0932576	15.1499	55.97_2918.4237n	2	2	#2962,#390	3,4	55.9697	2918.42	495509	569612	323130	400668	503538	569612	225625	284581	2	2	1	2	R3
sp|P05106|ITB3_HUMAN	Integrin beta-3 OS=Homo sapiens GN=ITGB3 PE=1 SV=2	92.54	AKWDTANNPLYKEATSTFTNITYR	[8] Deamidated (N)|[12] GlyGly (K)	1.94424	NS	Stim	0.299421	55.7816	59.11_2919.4227n	0	1	#1569	3	59.108	2919.42	64610.1	148778	56693.7	53060	70283.1	148778	30305.3	27821	0	1	0	0	R1
sp|P05106|ITB3_HUMAN	Integrin beta-3 OS=Homo sapiens GN=ITGB3 PE=1 SV=2	86.57	AKWDTANNPLYKEATSTFTNITYR	[12] GlyGly (K)	1.18062	Stim	NS	0.905692	70.7986	65.77_2918.4192n	0	1	#5731	3	65.7715	2918.42	299623	142862	391969	130440	1.57002e+06	142862	308467	20025.7	3	2	1	1	R2
sp|P05106|ITB3_HUMAN	Integrin beta-3 OS=Homo sapiens GN=ITGB3 PE=1 SV=2	76.6	AKWDTANNPLYKEATSTFTNITYR	[12] GlyGly (K)	1.04001	NS	Stim	0.584454	8.86143	58.98_2918.4204n	1	1	#159	4	58.981	2918.42	2.45748e+06	2.40465e+06	2.19106e+06	2.484e+06	2.67325e+06	2.40465e+06	1.17122e+06	1.30244e+06	5	4	5	5	R1
sp|P05106|ITB3_HUMAN	Integrin beta-3 OS=Homo sapiens GN=ITGB3 PE=1 SV=2	68.06	AKWDTANNPLYKEATSTFTNITYR	[12] GlyGly (K)|[20] Deamidated (N)	1.26482	NS	Stim	0.060757	8.44345	60.31_2919.4075n	0	2	#29086,#7477	3,4	60.314	2919.41	17950.5	18419.2	15235.9	13519.1	19526.6	18419.2	8144.22	7088.45	1	1	2	0	R1
sp|P05106|ITB3_HUMAN	Integrin beta-3 OS=Homo sapiens GN=ITGB3 PE=1 SV=2	57.03	AKWDTANNPLYKEATSTFTNITYR	[2] GlyGly (K)|[12] GlyGly (K)	1.69253	NS	Stim	0.261417	50.4418	59.18_3032.4620n	0	1	#1120	4	59.1793	3032.46	135664	115663	100728	47764.1	147575	115663	53843.3	25044.1	3	3	3	1	R1
sp|P05106|ITB3_HUMAN	Integrin beta-3 OS=Homo sapiens GN=ITGB3 PE=1 SV=2	50.5	AKWDTANNPLYKEATSTFTNITYR	[12] GlyGly (K)	1.4693	Stim	NS	0.678162	68.6293	65.84_2918.4213n	0	1	#843	4	65.8445	2918.42	2.03534e+06	1.22222e+06	3.55452e+06	1.2318e+06	1.06652e+07	1.22222e+06	2.7973e+06	189113	2	0	3	0	R2
sp|P05106|ITB3_HUMAN	Integrin beta-3 OS=Homo sapiens GN=ITGB3 PE=1 SV=2	45.74	AKWDTANNPLYKEATSTFTNITYR	[2] GlyGly (K)|[12] GlyGly (K)	2.5437	NS	Stim	0.0436758	27.3599	56.02_3032.4658n	0	1	#2230	4	56.0151	3032.47	64896.6	73456.6	21934	32456.6	65948.2	73456.6	15315.3	23052.8	1	1	1	1	R3
sp|P05106|ITB3_HUMAN	Integrin beta-3 OS=Homo sapiens GN=ITGB3 PE=1 SV=2	45.01	AKWDTANNPLYKEATSTFTNITYR	[2] GlyGly (K)|[8] Deamidated (N)|[12] GlyGly (K)	Infinity	NS	Stim	0.42265	141.421	65.84_3033.4654n	0	1	#39981	3	65.8374	3033.47	3940.39	0	0	0	20647.7	0	0	0	2	0	0	0	R2
sp|P05106|ITB3_HUMAN	Integrin beta-3 OS=Homo sapiens GN=ITGB3 PE=1 SV=2	44.64	AKWDTANNPLYKEATSTFTNITYR	[2] GlyGly (K)|[12] GlyGly (K)	1.17251	NS	Stim	0.722453	80.8564	65.84_3032.4637n	0	1	#7563	4	65.8374	3032.46	239793	121198	241953	65926.1	1.25652e+06	121198	190409	10121.3	2	0	2	0	R2
sp|P05106|ITB3_HUMAN	Integrin beta-3 OS=Homo sapiens GN=ITGB3 PE=1 SV=2	26.55	AKWDTANNPLYKEATSTFTNITYR	[7] Deamidated (N)|[12] GlyGly (K)	2.44615	NS	Stim	0.180979	57.7717	57.51_2919.4134n	0	1	#17734	4	57.5119	2919.41	2529.12	3784.46	763.329	1817.7	2570.1	3784.46	532.992	1291.05	0	1	0	0	R3
sp|P05106|ITB3_HUMAN	Integrin beta-3 OS=Homo sapiens GN=ITGB3 PE=1 SV=2	25.11	AKWDTANNPLYKEATSTFTNITYR	[8] Deamidated (N)|[12] GlyGly (K)	1.01007	Stim	NS	0.931743	10.3273	60.92_2919.4064n	0	2	#24658,#9104	3,4	60.9245	2919.41	12749.8	11420.3	13098.1	11315.3	13869.3	11420.3	7001.5	5932.96	1	1	1	1	R1
sp|P05106|ITB3_HUMAN	Integrin beta-3 OS=Homo sapiens GN=ITGB3 PE=1 SV=2	43.04	EFAKFEEER	[4] GlyGly (K)	1.02844	NS	Stim	0.82201	15.4416	30.04_1297.5938n	0	2	#4124,#4523	2,3	30.036	1297.59	12881.7	14566.6	11887.6	14801.8	14012.8	14566.6	6354.44	7761.01	2	1	1	1	R1
sp|P05106|ITB3_HUMAN	Integrin beta-3 OS=Homo sapiens GN=ITGB3 PE=1 SV=2	33.68	EFAKFEEER	[4] GlyGly (K)	1.20124	Stim	NS	0.0664833	5.18328	33.21_1297.5952n	0	2	#4266,#1574	2,3	33.2144	1297.6	18196.9	19581.5	21925.4	23455.6	18491.8	19581.5	15309.3	16659.7	1	1	1	1	R3
sp|P05106|ITB3_HUMAN	Integrin beta-3 OS=Homo sapiens GN=ITGB3 PE=1 SV=2	28.56	EFAKFEEER	[4] GlyGly (K)	8.97633	Stim	NS	0.000765441	7.54584	32.24_1297.5940n	0	2	#6802,#6164	2,3	32.2357	1297.59	55801.3	50148.2	461726	489311	292399	50148.2	363364	75121.5	1	0	0	0	R2
sp|P05106|ITB3_HUMAN	Integrin beta-3 OS=Homo sapiens GN=ITGB3 PE=1 SV=2	50.91	GKCECGSCVCIQPGSYGDTCEK	[2] GlyGly (K)|[8] Carbamidomethyl (C)|[10] Carbamidomethyl (C)|[20] Carbamidomethyl (C)	1.01241	NS	Stim	0.794817	5.72444	32.55_2550.9918n	0	1	#6925	3	32.5475	2550.99	9089.26	9401.06	8762.24	9501.52	9887.34	9401.06	4683.79	4981.93	0	1	0	0	R1
sp|P05106|ITB3_HUMAN	Integrin beta-3 OS=Homo sapiens GN=ITGB3 PE=1 SV=2	35.4	SKVELEVR	[2] GlyGly (K)	3.27563	Stim	NS	0.00328	9.48848	26.71_1072.5870n	0	1	#9841	2	26.7076	1072.59	627.528	640.713	2216.51	1937.78	682.628	640.713	1184.82	1016.04	0	0	1	1	R1
sp|P05106|ITB3_HUMAN	Integrin beta-3 OS=Homo sapiens GN=ITGB3 PE=1 SV=2	95.42	WDTANNPLYKEATSTFTNITYR	[10] GlyGly (K)	1.08615	Stim	NS	0.615426	16.1917	64.70_2719.2877n	0	1	#1103	3	64.6989	2719.29	158023	138361	179388	142531	171898	138361	95890.5	74733.1	3	3	3	3	R1
sp|P05106|ITB3_HUMAN	Integrin beta-3 OS=Homo sapiens GN=ITGB3 PE=1 SV=2	87.27	WDTANNPLYKEATSTFTNITYR	[10] GlyGly (K)	1.19224	Stim	NS	0.106912	7.90614	60.78_2719.2939n	0	1	#675	3	60.7844	2719.29	201945	191269	221298	247506	205217	191269	154520	175795	1	1	1	1	R3
sp|P05106|ITB3_HUMAN	Integrin beta-3 OS=Homo sapiens GN=ITGB3 PE=1 SV=2	77.85	WDTANNPLYKEATSTFTNITYR	[10] GlyGly (K)	1.14515	NS	Stim	0.754916	37.0055	60.78_2719.2922n	0	1	#19101	2	60.7844	2719.29	3701.39	2166.06	1930.8	3192.96	3761.36	2166.06	1348.17	2267.85	1	1	0	1	R3
sp|P05106|ITB3_HUMAN	Integrin beta-3 OS=Homo sapiens GN=ITGB3 PE=1 SV=2	64.53	WDTANNPLYKEATSTFTNITYR	[10] GlyGly (K)	5.45812	Stim	NS	0.190331	79.2396	72.46_2719.2881n	1	1	#1246	3	72.463	2719.29	1.26372e+06	403436	7.09906e+06	2.0005e+06	6.62192e+06	403436	5.58674e+06	307127	2	1	1	0	R2
tr|A0A0A0MTH3|A0A0A0MTH3_HUMAN	Integrin-linked protein kinase OS=Homo sapiens GN=ILK PE=1 SV=1	26.86	AEKMGQNLNR	[3] GlyGly (K)	4.6786	Stim	NS	0.00180426	7.78751	21.54_1273.6200n	0	2	#18227,#9247	2,3	21.5382	1273.62	5796.83	6472.45	27677.6	29725.4	30375.4	6472.45	21781.4	4563.6	2	1	0	1	R2
tr|A0A0A0MTH3|A0A0A0MTH3_HUMAN	Integrin-linked protein kinase OS=Homo sapiens GN=ILK PE=1 SV=1	20.97	AEKMGQNLNR	[3] GlyGly (K)	1.43127	Stim	NS	0.0442445	9.26404	21.17_1273.6183n	0	2	#12856,#10263	2,3	21.1683	1273.62	2421.74	2227.76	3545.3	3109.38	2634.38	2227.76	1895.12	1630.34	1	0	0	0	R1
tr|A0A0A0MTH3|A0A0A0MTH3_HUMAN	Integrin-linked protein kinase OS=Homo sapiens GN=ILK PE=1 SV=1	35.92	DTFWKGTTR	[5] GlyGly (K)	1.13033	Stim	NS	0.300027	10.6042	31.42_1224.5883n	0	1	#7817	2	31.4204	1224.59	3213.59	2765.27	3543.67	3214.41	3495.75	2765.27	1894.24	1685.41	1	0	0	0	R1
tr|A0A0A0MTH3|A0A0A0MTH3_HUMAN	Integrin-linked protein kinase OS=Homo sapiens GN=ILK PE=1 SV=1	29.18	DTFWKGTTR	[5] GlyGly (K)	1.00784	Stim	NS	0.899686	7.96041	34.88_1224.5891n	0	2	#13869,#13005	2,3	34.8848	1224.59	2821.71	2520.98	2615.96	2768.61	2867.43	2520.98	1826.59	1966.45	1	1	0	1	R3
tr|A0A0A0MTH3|A0A0A0MTH3_HUMAN	Integrin-linked protein kinase OS=Homo sapiens GN=ILK PE=1 SV=1	28.38	ERAEKMGQNLNR	[5] GlyGly (K)	1.41961	NS	Stim	0.389903	52.499	21.32_1558.7631n	0	1	#8703	3	21.3193	1558.76	8846.19	8833.18	3915.29	8538.39	46354.1	8833.18	3081.21	1310.86	1	0	0	0	R2
tr|A0A0A0MTH3|A0A0A0MTH3_HUMAN	Integrin-linked protein kinase OS=Homo sapiens GN=ILK PE=1 SV=1	36.94	HSGIDFKQLNFLTK	[7] GlyGly (K)	2.11754	NS	Stim	0.0385641	21.6281	50.78_1760.9214n	0	1	#7257	3	50.783	1760.92	5987.36	5967.12	3254.41	2391.03	6513.07	5967.12	1739.62	1253.69	1	1	0	0	R1
tr|A0A0A0MTH3|A0A0A0MTH3_HUMAN	Integrin-linked protein kinase OS=Homo sapiens GN=ILK PE=1 SV=1	31.11	IPYKDTFWK	[4] GlyGly (K)	1.02176	Stim	NS	0.720035	7.27936	42.44_1310.6644n	0	2	#7372,#4858	2,3	42.4365	1310.66	9557.5	8621.76	9465.44	9109.41	10396.7	8621.76	5059.69	4776.34	1	1	0	0	R1
tr|A0A0A0MTH3|A0A0A0MTH3_HUMAN	Integrin-linked protein kinase OS=Homo sapiens GN=ILK PE=1 SV=1	30.97	IPYKDTFWK	[4] GlyGly (K)	1.82121	Stim	NS	0.0656792	20.7873	43.24_1310.6668n	0	1	#4136	3	43.242	1310.67	4275.88	4807.52	7055.58	9487.17	4345.17	4807.52	4926.54	6738.41	1	0	0	0	R3
tr|A0A0A0MTH3|A0A0A0MTH3_HUMAN	Integrin-linked protein kinase OS=Homo sapiens GN=ILK PE=1 SV=1	41.34	IPYKDTFWKGTTR	[9] GlyGly (K)	1.13073	NS	Stim	0.0239334	2.21982	35.12_1725.8841n	0	2	#4378,#4357	3,4	35.1238	1725.88	15464.1	15957.3	13737.2	14051.4	16821.9	15957.3	7343.12	7367.59	1	1	1	1	R1
tr|A0A0A0MTH3|A0A0A0MTH3_HUMAN	Integrin-linked protein kinase OS=Homo sapiens GN=ILK PE=1 SV=1	60.73	YGEMPVDKAK	[8] GlyGly (K)	1.05273	Stim	NS	0.451481	6.39144	25.46_1250.5964n	0	2	#6388,#7156	2,3	25.4622	1250.6	5444.97	5960.43	5806.16	6200.59	5923.06	5960.43	3103.64	3251.16	2	2	1	0	R1
tr|A0A0A0MTH3|A0A0A0MTH3_HUMAN	Integrin-linked protein kinase OS=Homo sapiens GN=ILK PE=1 SV=1	38.14	YGEMPVDKAK	[8] GlyGly (K)	7.77482	Stim	NS	0.00330991	15.2465	26.68_1250.5965n	0	2	#16322,#12886	2,3	26.6831	1250.6	6838.54	7513.2	49776.3	61805.9	35834	7513.2	39172.4	9488.76	1	0	1	0	R2
sp|P15260|INGR1_HUMAN	Interferon gamma receptor 1 OS=Homo sapiens GN=IFNGR1 PE=1 SV=1	23.85	SIILPKSLISVVR	[6] GlyGly (K)	1.98544	NS	Stim	0.132423	29.7371	58.59_1537.9547n	1	1	#14513	3	58.5856	1537.95	1600.4	2302.84	776.272	1189.65	1740.92	2302.84	414.951	623.771	0	1	0	0	R1
sp|P15260|INGR1_HUMAN	Interferon gamma receptor 1 OS=Homo sapiens GN=IFNGR1 PE=1 SV=1	23.72	SIILPKSLISVVR	[6] GlyGly (K)	1.16828	NS	Stim	0.632838	49.7031	54.94_1537.9573n	1	1	#23659	3	54.938	1537.96	842.038	668.514	419.275	873.694	855.682	668.514	292.757	620.555	0	1	0	0	R3
sp|Q27J81-2|INF2_HUMAN	Inverted formin-2 OS=Homo sapiens GN=INF2	23.93	LFSFPAAKPK	[8] GlyGly (K)	8.93308	Stim	NS	0.15779	117.316	43.21_1218.6751n	0	2	#69283,#28141	2,3	43.2145	1218.68	1874.17	174.61	12046.2	6255.71	9820.67	174.61	9480	960.408	1	0	1	0	R2
tr|A0A087WY82|A0A087WY82_HUMAN	Junctional adhesion molecule A OS=Homo sapiens GN=F11R PE=1 SV=1	56	KVIYSQPSAR	[1] GlyGly (K)	1.48449	Stim	NS	0.0672057	12.0227	23.01_1261.6780n	2	2	#2295,#1557	2,3	23.0116	1261.68	14365.2	16378.6	20879.4	24759.3	15626.5	16378.6	11160.9	12982	2	1	1	1	R1
tr|A0A087WY82|A0A087WY82_HUMAN	Junctional adhesion molecule A OS=Homo sapiens GN=F11R PE=1 SV=1	44.03	KVIYSQPSAR	[1] GlyGly (K)	1.66077	Stim	NS	0.0379571	14.4001	26.05_1261.6785n	2	2	#8950,#3092	2,3	26.0542	1261.68	3564.2	4372.33	6516.94	6663.79	3621.95	4372.33	4550.43	4733.06	1	1	1	1	R3
sp|Q9Y624|JAM1_HUMAN	Junctional adhesion molecule A OS=Homo sapiens GN=F11R PE=1 SV=1	40.12	KVIYSQPSAR	[1] GlyGly (K)	16.7628	Stim	NS	0.00175479	15.3174	23.68_1261.6778n	2	2	#3908,#1833	2,3	23.6812	1261.68	25541.9	28000.5	400156	497367	133840	28000.5	314910	76358.3	2	0	1	1	R2
tr|A0A087WY82|A0A087WY82_HUMAN	Junctional adhesion molecule A OS=Homo sapiens GN=F11R PE=1 SV=1	64.59	SEGEFKQTSSFLV	[6] GlyGly (K)	1.81928	Stim	NS	0.00319413	4.45362	50.65_1571.7495n	1	1	#1047	2	50.6508	1571.75	47947.2	51065.2	91200	88931.4	48724.1	51065.2	63680.1	63164.9	1	1	1	1	R3
tr|A0A087WY82|A0A087WY82_HUMAN	Junctional adhesion molecule A OS=Homo sapiens GN=F11R PE=1 SV=1	56.6	SEGEFKQTSSFLV	[6] GlyGly (K)	1.36078	Stim	NS	0.0412674	6.89976	51.93_1571.7475n	1	1	#450	2	51.9287	1571.75	140566	129190	174585	192494	152908	129190	93323.1	100930	3	3	3	2	R1
sp|Q9Y624|JAM1_HUMAN	Junctional adhesion molecule A OS=Homo sapiens GN=F11R PE=1 SV=1	25.42	SEGEFKQTSSFLV	[6] GlyGly (K)	17.6755	Stim	NS	0.00137036	14.7874	57.53_1571.7480n	1	1	#2466	2	57.5347	1571.75	105217	108745	1.69322e+06	2.08866e+06	551336	108745	1.33251e+06	320662	1	0	1	0	R2
sp|O60229-5|KALRN_HUMAN	Kalirin OS=Homo sapiens GN=KALRN	21.55	LNSGKADGNIK	[5] GlyGly (K)	8.92432	Stim	NS	0.122451	107.874	20.66_1229.6366n	1	1	#36671	2	20.6615	1229.64	232.605	1728.5	7638.74	9862.77	1218.85	1728.5	6011.45	1514.18	0	0	0	1	R2
sp|Q86UP2-2|KTN1_HUMAN	Kinectin OS=Homo sapiens GN=KTN1	72.68	DAVSNTTNQLESKQSAELNK	[13] GlyGly (K)	2.45198	NS	Stim	0.00163424	5.03016	38.22_2290.1025n	1	1	#4381	3	38.2159	2290.1	20781	21087.1	8841.27	8233.93	22605.7	21087.1	4726.04	4317.3	1	1	0	0	R1
sp|Q86UP2-2|KTN1_HUMAN	Kinectin OS=Homo sapiens GN=KTN1	59.25	DAVSNTTNQLESKQSAELNK	[13] GlyGly (K)	1.61396	NS	Stim	0.0401579	13.2088	39.42_2290.1071n	1	1	#9203	3	39.4224	2290.11	8409.43	7853.7	5508.86	4567.7	8545.7	7853.7	3846.54	3244.28	1	1	1	1	R3
sp|Q86UP2-2|KTN1_HUMAN	Kinectin OS=Homo sapiens GN=KTN1	40.2	EVIDLLKPDQVEGIQK	[7] GlyGly (K)	1.94952	NS	Stim	0.0119174	10.1924	52.71_1937.0465n	2	2	#32665,#5636	2,3	52.7095	1937.05	10295.9	9984.56	4826.52	5576.26	11199.9	9984.56	2579.98	2923.8	1	1	0	1	R1
sp|Q86UP2-2|KTN1_HUMAN	Kinectin OS=Homo sapiens GN=KTN1	32.44	EVIDLLKPDQVEGIQK	[7] GlyGly (K)	1.56133	NS	Stim	0.308548	38.2195	51.00_1937.0490n	1	1	#9646	3	50.9969	1937.05	4236.75	2834.38	2876.43	1652.48	4305.41	2834.38	2008.46	1173.7	0	1	0	1	R3
sp|Q86UP2-2|KTN1_HUMAN	Kinectin OS=Homo sapiens GN=KTN1	30.84	LTDTLVSKQQLEQR	[8] GlyGly (K)	4.69065	Stim	NS	0.00559605	13.3212	36.26_1771.9425n	1	1	#7198	3	36.2572	1771.94	1033.56	1248.52	5714.41	4990.06	1124.31	1248.52	3054.6	2616.44	0	0	1	1	R1
tr|K7EM91|K7EM91_HUMAN	Kunitz-type protease inhibitor 2 OS=Homo sapiens GN=SPINT2 PE=1 SV=1	81.02	TVWSSGDDKEQLVK	[9] GlyGly (K)	1.10043	Stim	NS	0.184655	6.63458	35.70_1704.8320n	2	2	#7669,#2457	2,3	35.6975	1704.83	27593	27191.8	28729.4	31557.7	30015.7	27191.8	15357.1	16546.7	2	1	0	1	R1
tr|K7EM91|K7EM91_HUMAN	Kunitz-type protease inhibitor 2 OS=Homo sapiens GN=SPINT2 PE=1 SV=1	43.68	TVWSSGDDKEQLVKNTYVL	[9] GlyGly (K)|[14] GlyGly (K)	1.07384	Stim	NS	0.474476	9.33137	53.52_2409.1830n	1	1	#3419	3	53.5204	2409.18	30971.6	28275.9	29712.3	33910.3	33691	28275.9	15882.5	17780.2	2	2	1	1	R1
tr|K7EM91|K7EM91_HUMAN	Kunitz-type protease inhibitor 2 OS=Homo sapiens GN=SPINT2 PE=1 SV=1	42.77	TVWSSGDDKEQLVKNTYVL	[9] GlyGly (K)|[14] GlyGly (K)	1.01538	Stim	NS	0.785735	6.73464	51.71_2409.1856n	1	1	#1999	3	51.7093	2409.19	37527.4	41280.3	39164.1	40855.4	38135.4	41280.3	27346.2	29018.2	1	1	1	1	R3
tr|K7EM91|K7EM91_HUMAN	Kunitz-type protease inhibitor 2 OS=Homo sapiens GN=SPINT2 PE=1 SV=1	42.22	TVWSSGDDKEQLVKNTYVL	[14] GlyGly (K)	1.12334	Stim	NS	0.0380657	3.28645	52.21_2295.1388n	1	1	#3398	3	52.2116	2295.14	24459.5	24546.4	26885.5	28164.8	26607.1	24546.4	14371.5	14767.6	1	1	1	1	R1
tr|K7EM91|K7EM91_HUMAN	Kunitz-type protease inhibitor 2 OS=Homo sapiens GN=SPINT2 PE=1 SV=1	42.02	TVWSSGDDKEQLVKNTYVL	[14] GlyGly (K)	1.27326	Stim	NS	0.164498	14.6126	50.78_2295.1405n	1	1	#2765	3	50.7844	2295.14	29840.2	24251.2	36091.2	32781.5	30323.8	24251.2	25200.5	23283.6	1	1	1	1	R3
sp|P07195|LDHB_HUMAN	L-lactate dehydrogenase B chain OS=Homo sapiens GN=LDHB PE=1 SV=2	51.5	SADTLWDIQKDLKDL	[13] GlyGly (K)	1.0128	NS	Stim	0.936601	38.4168	69.19_1873.9417n	0	2	#24406,#5693	2,3	69.1919	1873.94	12174.2	8137.17	12751.3	7303.45	13243.1	8137.17	6816.11	3829.42	1	1	1	0	R1
tr|A0A0G2JQD0|A0A0G2JQD0_HUMAN	Lanosterol synthase (Fragment) OS=Homo sapiens GN=LSS PE=1 SV=1	53.96	LSQVPDNPPDYQKYYR	[13] GlyGly (K)	3.09055	Stim	NS	0.00927641	14.9707	41.84_2095.9993n	1	1	#14770	2	41.8363	2096	1890.63	1528.66	5432.94	5134.54	1921.26	1528.66	3793.53	3646.89	0	1	1	1	R3
tr|A0A0G2JQD0|A0A0G2JQD0_HUMAN	Lanosterol synthase (Fragment) OS=Homo sapiens GN=LSS PE=1 SV=1	45.84	LSQVPDNPPDYQKYYR	[13] GlyGly (K)	137.109	Stim	NS	0.00519643	46.8703	45.19_2095.9967n	1	1	#27505	2	45.1924	2096	614.392	1223.52	112880	139114	3219.42	1223.52	88832.8	21357.5	1	0	0	0	R2
tr|A0A0G2JQD0|A0A0G2JQD0_HUMAN	Lanosterol synthase (Fragment) OS=Homo sapiens GN=LSS PE=1 SV=1	45.82	LSQVPDNPPDYQKYYR	[13] GlyGly (K)	2.79317	Stim	NS	0.0256244	20.1675	40.91_2095.9958n	1	1	#8520	2	40.9098	2096	6528.01	5513.68	14419	19215.4	7101.19	5513.68	7707.57	10075.2	0	0	1	1	R1
tr|A0A0G2JQD0|A0A0G2JQD0_HUMAN	Lanosterol synthase (Fragment) OS=Homo sapiens GN=LSS PE=1 SV=1	45.42	LSQVPDNPPDYQKYYR	[13] GlyGly (K)	3.43398	Stim	NS	0.000998357	5.28521	41.75_2095.9989n	1	1	#471	3	41.7475	2096	106355	104029	347727	374727	108078	104029	242799	266156	1	1	1	1	R3
tr|A0A0G2JQD0|A0A0G2JQD0_HUMAN	Lanosterol synthase (Fragment) OS=Homo sapiens GN=LSS PE=1 SV=1	42.26	LSQVPDNPPDYQKYYR	[13] GlyGly (K)	1.91269	Stim	NS	0.00724277	6.74045	40.87_2095.9969n	1	1	#354	3	40.8729	2096	211432	199822	374556	412047	229996	199822	200216	216049	4	4	4	4	R1
tr|A0A0G2JQD0|A0A0G2JQD0_HUMAN	Lanosterol synthase (Fragment) OS=Homo sapiens GN=LSS PE=1 SV=1	20.53	LSQVPDNPPDYQKYYR	[13] GlyGly (K)	11.2969	Stim	NS	0.00124259	11.7987	45.19_2095.9972n	1	1	#1087	3	45.1855	2096	395451	409508	4.16745e+06	4.92612e+06	2.07217e+06	409508	3.27965e+06	756283	0	0	1	0	R2
sp|Q14766-4|LTBP1_HUMAN	Latent-transforming growth factor beta-binding protein 1 OS=Homo sapiens GN=LTBP1	27.8	GWNGQCLDVDECLEPNVCANGDCSNLEGSYMCSCHK	[6] Carbamidomethyl (C)|[12] Carbamidomethyl (C)|[18] Carbamidomethyl (C)|[23] Carbamidomethyl (C)|[36] GlyGly (K)	Infinity	NS	Stim	0.101322	140.672	63.10_4234.6310n	0	1	#33052	3	63.0952	4234.63	52327.3	138.967	0	0	274195	138.967	0	0	2	0	0	0	R2
tr|E7EV71|E7EV71_HUMAN	Latent-transforming growth factor beta-binding protein 1 OS=Homo sapiens GN=LTBP1 PE=1 SV=2	39.15	NGFCLNTRPGYECYCK	[4] Carbamidomethyl (C)|[16] GlyGly (K)	1.21451	NS	Stim	0.0704734	6.84662	39.65_2037.8498n	0	1	#3181	3	39.6523	2037.85	21040.7	22141.8	16917.1	18638.5	22888.2	22141.8	9042.93	9772.71	0	2	0	1	R1
sp|Q9Y608-4|LRRF2_HUMAN	Leucine-rich repeat flightless-interacting protein 2 OS=Homo sapiens GN=LRRFIP2	46.65	DIYDLKDQIQDVEGR	[6] GlyGly (K)	1.59632	Stim	NS	0.171727	26.5941	55.26_1919.9239n	1	1	#13696	3	55.2565	1919.92	1058.77	1308.53	1534.16	2244.79	1075.92	1308.53	1071.22	1594.4	1	1	1	1	R3
tr|H3BSW0|H3BSW0_HUMAN	Leucine-rich repeat-containing protein 57 (Fragment) OS=Homo sapiens GN=LRRC57 PE=1 SV=1	49.7	HLDVMDLSKNQIR	[9] GlyGly (K)	1.33249	Stim	NS	0.0673501	11.202	40.36_1681.8578n	1	1	#7458	3	40.3591	1681.86	3107.56	2651.39	3834.76	3838.97	3157.91	2651.39	2677.61	2726.69	0	1	1	1	R3
tr|I3L223|I3L223_HUMAN	Leucine-rich repeat-containing protein 59 OS=Homo sapiens GN=LRRC59 PE=1 SV=1	52.89	DKLDGNELDLSLSDLNEVPVK	[2] GlyGly (K)	1.37094	Stim	NS	0.325664	34.1523	60.70_2426.2228n	1	1	#11724	3	60.6953	2426.22	4089.05	2498.26	4943.37	4087.46	4155.31	2498.26	3451.69	2903.18	0	1	1	1	R3
sp|Q96AG4|LRC59_HUMAN	Leucine-rich repeat-containing protein 59 OS=Homo sapiens GN=LRRC59 PE=1 SV=1	40.44	DKLDGNELDLSLSDLNEVPVK	[2] GlyGly (K)	1.26373	NS	Stim	0.440378	28.9143	64.77_2426.2171n	1	1	#17161	3	64.7664	2426.22	2846.51	2109.95	2361.98	1560.1	3096.45	2109.95	1262.58	818.005	1	0	0	0	R1
sp|Q9UIQ6-2|LCAP_HUMAN	Leucyl-cystinyl aminopeptidase OS=Homo sapiens GN=LNPEP	29.66	GLGEHEMEEDEEDYESSAKLLGMSFMNR	[19] GlyGly (K)	3.13567	NS	Stim	0.130372	55.4401	64.73_3346.4023n	1	1	#24585	4	64.7343	3346.4	4623.84	2840.91	1656.92	723.675	5029.83	2840.91	885.693	379.445	1	0	0	0	R1
tr|H0YC40|H0YC40_HUMAN	Leukocyte surface antigen CD47 (Fragment) OS=Homo sapiens GN=CD47 PE=1 SV=1	31.54	KAVEEPLNE	[1] GlyGly (K)	1.75085	Stim	NS	0.0153508	9.79665	28.27_1141.5613n	1	1	#5926	2	28.267	1141.56	1876.94	1909.34	3084.99	3544.22	2041.74	1909.34	1649.06	1858.34	1	1	0	1	R1
sp|P29376|LTK_HUMAN	Leukocyte tyrosine kinase receptor OS=Homo sapiens GN=LTK PE=1 SV=3	43.45	LPSPELELSKLR	[10] GlyGly (K)	2.04615	NS	Stim	0.000483531	1.75089	49.38_1494.8412n	1	1	#3710	3	49.3754	1494.84	13606	13273.2	6504.32	6632.16	14800.7	13273.2	3476.84	3477.44	1	1	0	0	R1
tr|C9JUK7|C9JUK7_HUMAN	Leukosialin (Fragment) OS=Homo sapiens GN=SPN PE=1 SV=1	26.98	GGKRNGVVDAWAGPAQVPEEGAVTVTVGGSGGDKGSGFPDGEGSSR	[3] GlyGly (K)|[5] Deamidated (N)	4.66816	NS	Stim	0.367519	106.167	56.63_4470.1101n	1	1	#31725	5	56.6348	4470.11	23484.3	3343.93	2613.17	3133.91	123058	3343.93	2056.48	481.133	1	0	0	0	R2
sp|P48059-3|LIMS1_HUMAN	LIM and senescent cell antigen-like-containing domain protein 1 OS=Homo sapiens GN=LIMS1	22.88	ELKGELYCLPCHDK	[3] GlyGly (K)|[8] Carbamidomethyl (C)|[11] Carbamidomethyl (C)	1.60652	Stim	NS	0.00806089	5.89586	35.31_1874.8657n	2	2	#6693,#10376	3,4	35.3088	1874.87	6899.71	7029.87	11655.6	10722.6	7505.54	7029.87	6230.4	5622.19	0	1	0	0	R1
sp|P48059-3|LIMS1_HUMAN	LIM and senescent cell antigen-like-containing domain protein 1 OS=Homo sapiens GN=LIMS1	36.53	GLGKYICQK	[4] GlyGly (K)|[7] Carbamidomethyl (C)	1.30996	Stim	NS	0.0219254	4.69585	28.15_1179.6074n	0	1	#5361	2	28.1526	1179.61	3367.74	3214.02	4167.78	4454.06	3663.44	3214.02	2227.86	2335.4	1	1	1	1	R1
sp|P48059-2|LIMS1_HUMAN	LIM and senescent cell antigen-like-containing domain protein 1 OS=Homo sapiens GN=LIMS1	23.9	GLGKYICQK	[4] GlyGly (K)|[7] Carbamidomethyl (C)	2.81446	NS	Stim	0.488617	125.962	29.67_1179.6084n	0	1	#39028	2	29.6746	1179.61	4123.22	631.918	1597.19	92.3452	21605.7	631.918	1256.94	14.1773	1	0	0	0	R2
sp|P48059-3|LIMS1_HUMAN	LIM and senescent cell antigen-like-containing domain protein 1 OS=Homo sapiens GN=LIMS1	54.47	KLAETLGR	[1] GlyGly (K)	1.88092	Stim	NS	0.05557	19.1156	24.20_1000.5663n	1	1	#591	2	24.1974	1000.57	16790.7	22039.3	39376.5	33659.7	18265	22039.3	21048.4	17648.8	1	1	1	1	R1
sp|P48059-2|LIMS1_HUMAN	LIM and senescent cell antigen-like-containing domain protein 1 OS=Homo sapiens GN=LIMS1	52.28	KLAETLGR	[1] GlyGly (K)	9.8675	Stim	NS	0.051843	58.1179	24.93_1000.5668n	1	1	#1127	2	24.9316	1000.57	46171.1	84565.1	379945	910094	241937	84565.1	299005	139722	1	1	1	0	R2
sp|P48059-2|LIMS1_HUMAN	LIM and senescent cell antigen-like-containing domain protein 1 OS=Homo sapiens GN=LIMS1	49.21	KLAETLGR	[1] GlyGly (K)	1.98959	Stim	NS	0.013116	11.1756	26.90_1000.5672n	2	2	#2124,#3209	2,3	26.9025	1000.57	7135.36	7160.38	15345.2	13097.5	7250.98	7160.38	10714.7	9302.72	2	2	2	2	R3
sp|P48059-3|LIMS1_HUMAN	LIM and senescent cell antigen-like-containing domain protein 1 OS=Homo sapiens GN=LIMS1	28.87	KLAETLGRK	[1] GlyGly (K)	2.2579	Stim	NS	0.0120419	12.4206	21.27_1128.6611n	0	2	#8510,#15019	2,3	21.2674	1128.66	2072.86	2001.53	5003.76	4195.8	2254.86	2001.53	2674.73	2199.98	0	0	1	1	R1
sp|P48059-3|LIMS1_HUMAN	LIM and senescent cell antigen-like-containing domain protein 1 OS=Homo sapiens GN=LIMS1	34.64	LKKLAETLGR	[3] GlyGly (K)	2.29426	Stim	NS	0.000922118	2.89184	25.74_1241.7450n	0	2	#18677,#3490	2,3	25.7417	1241.74	3124.08	2998.88	6919.98	7127.68	3398.39	2998.88	3699.03	3737.26	1	0	1	1	R1
sp|P48059-2|LIMS1_HUMAN	LIM and senescent cell antigen-like-containing domain protein 1 OS=Homo sapiens GN=LIMS1	31.9	LTLKNK	[6] GlyGly (K)	12.8814	Stim	NS	0.00594531	27.4115	21.30_829.5019n	0	1	#3091	2	21.3036	829.502	6397.06	6498.32	66956.7	99153.6	33520.6	6498.32	52692.8	15222.6	0	0	1	0	R2
sp|P48059-3|LIMS1_HUMAN	LIM and senescent cell antigen-like-containing domain protein 1 OS=Homo sapiens GN=LIMS1	31.79	LTLKNK	[6] GlyGly (K)	1.42886	Stim	NS	0.00982355	4.402	20.95_829.5020n	0	1	#2369	2	20.9454	829.502	3256.72	3060.1	4591.43	4434.42	3542.68	3060.1	2454.32	2325.1	1	0	1	1	R1
sp|P48059-2|LIMS1_HUMAN	LIM and senescent cell antigen-like-containing domain protein 1 OS=Homo sapiens GN=LIMS1	23.67	LTLKNK	[6] GlyGly (K)	1.72079	Stim	NS	0.145293	29.9219	23.07_829.5022n	0	1	#9429	2	23.0707	829.502	584.362	664.137	846.922	1301.48	593.831	664.137	591.361	924.397	0	0	1	0	R3
sp|P48059-2|LIMS1_HUMAN	LIM and senescent cell antigen-like-containing domain protein 1 OS=Homo sapiens GN=LIMS1	49.77	NDPYHPDHFNCANCGK	[16] GlyGly (K)	1.09119	Stim	NS	0.836949	34.0794	28.40_1944.7651n	0	1	#5008	3	28.4045	1944.77	6750.55	7544.73	9678.93	5919.94	6859.94	7544.73	6758.28	4204.73	0	1	0	1	R3
sp|P48059-2|LIMS1_HUMAN	LIM and senescent cell antigen-like-containing domain protein 1 OS=Homo sapiens GN=LIMS1	46.55	YICQKCHAIIDEQPLIFK	[3] Carbamidomethyl (C)|[5] GlyGly (K)|[6] Carbamidomethyl (C)	2.44778	Stim	NS	0.0315197	20.8487	45.58_2389.1954n	2	2	#12067,#8553	3,4	45.577	2389.2	5594.39	4936	10988.1	14788.1	5685.04	4936	7672.39	10503.5	1	2	2	2	R3
sp|Q14847|LASP1_HUMAN	LIM and SH3 domain protein 1 OS=Homo sapiens GN=LASP1 PE=1 SV=2	34.91	LKQQSELQSQVR	[2] GlyGly (K)	7.47538	Stim	NS	0.00361644	16.3009	25.35_1556.8278n	0	1	#18704	3	25.35	1556.83	2462.87	2296.67	15739.2	19840.2	12905.5	2296.67	12386.2	3045.97	1	0	1	0	R2
sp|Q14847|LASP1_HUMAN	LIM and SH3 domain protein 1 OS=Homo sapiens GN=LASP1 PE=1 SV=2	34.75	LKQQSELQSQVR	[2] GlyGly (K)	9.43438	Stim	NS	0.006224	24.1029	25.31_1556.8284n	0	1	#65645	2	25.3106	1556.83	547.586	388.112	4630.22	4197.51	2869.36	388.112	3643.84	644.424	1	0	0	1	R2
sp|O43561-2|LAT_HUMAN	Linker for activation of T-cells family member 1 OS=Homo sapiens GN=LAT	27.66	GIQFKRPHTVAPWPPAYPPVTSYPPLSQPDLLPIPR	[5] GlyGly (K)	8.41416	Stim	NS	0.000336437	5.47734	64.51_4146.2215n	1	1	#4159	5	64.5124	4146.22	17633.1	17459.7	153356	141920	19181.4	17459.7	81975.6	74413	0	0	3	2	R1
sp|O43561-2|LAT_HUMAN	Linker for activation of T-cells family member 1 OS=Homo sapiens GN=LAT	26.88	GIQFKRPHTVAPWPPAYPPVTSYPPLSQPDLLPIPR	[5] GlyGly (K)	7.50965	Stim	NS	0.0710875	57.1221	74.78_4146.2232n	1	1	#15746	5	74.7806	4146.22	65696.4	31792.6	513909	218200	344250	31792.6	404430	33499.2	1	0	0	0	R2
sp|Q9GZY6-2|NTAL_HUMAN	Linker for activation of T-cells family member 2 OS=Homo sapiens GN=LAT2	78.39	DKLLQFYPSLEDPASSR	[2] GlyGly (K)	55.7217	Stim	NS	0.000323255	9.94018	55.62_2079.0303n	1	1	#3091	3	55.6161	2079.03	796.121	822.449	41925.1	48264.4	809.021	822.449	29274.1	34280.5	0	0	1	1	R3
sp|Q9GZY6-2|NTAL_HUMAN	Linker for activation of T-cells family member 2 OS=Homo sapiens GN=LAT2	67.65	DKLLQFYPSLEDPASSR	[2] GlyGly (K)	8.21213	Stim	NS	0.00249162	11.6407	57.71_2079.0274n	1	1	#4696	3	57.7134	2079.03	3149.73	3714.76	26341.4	30030.7	3426.29	3714.76	14080.6	15746	0	0	2	2	R1
sp|Q9GZY6-2|NTAL_HUMAN	Linker for activation of T-cells family member 2 OS=Homo sapiens GN=LAT2	29.36	DKLLQFYPSLEDPASSR	[2] GlyGly (K)	303.518	Stim	NS	0.00906809	71.7244	63.98_2079.0275n	1	1	#5654	3	63.9798	2079.03	4071.17	1331.24	868683	771048	21333	1331.24	683626	118375	0	0	2	0	R2
sp|Q9GZY6-2|NTAL_HUMAN	Linker for activation of T-cells family member 2 OS=Homo sapiens GN=LAT2	29.12	DKLLQFYPSLEDPASSR	[2] GlyGly (K)	Infinity	Stim	NS	0.000515132	32.0132	64.05_2079.0265n	1	1	#60696	2	64.0494	2079.03	0	0	16038.6	10117.6	0	0	12621.8	1553.31	0	0	1	1	R2
sp|Q9GZY6-2|NTAL_HUMAN	Linker for activation of T-cells family member 2 OS=Homo sapiens GN=LAT2	29.68	SEKIYQQR	[3] GlyGly (K)	4.64548	Stim	NS	0.0254265	34.8818	21.33_1164.5897n	1	1	#31876	2	21.3267	1164.59	1211.63	2005.01	7754.53	7188.32	6348.93	2005.01	6102.57	1103.59	0	0	1	0	R2
sp|Q9GZY6-2|NTAL_HUMAN	Linker for activation of T-cells family member 2 OS=Homo sapiens GN=LAT2	23.44	YQNFSKGSR	[6] GlyGly (K)	37.2551	Stim	NS	0.0317824	71.9167	21.42_1199.5682n	0	2	#59805,#45032	2,3	21.4238	1199.57	135.018	72.1579	5821.69	1896.68	707.495	72.1579	4581.48	291.188	0	0	1	0	R2
tr|E9PEM5|E9PEM5_HUMAN	Lipopolysaccharide-responsive and beige-like anchor protein OS=Homo sapiens GN=LRBA PE=1 SV=1	46.26	ALKPMHSLIPLGKSAAK	[13] GlyGly (K)	3.88549	NS	Stim	0.00148355	6.24295	33.15_1875.0765n	0	1	#9212	4	33.1493	1875.08	5919.05	6465.77	1549.08	1638.38	6438.77	6465.77	828.048	859.051	1	1	0	0	R1
tr|E9PEM5|E9PEM5_HUMAN	Lipopolysaccharide-responsive and beige-like anchor protein OS=Homo sapiens GN=LRBA PE=1 SV=1	43.29	DLSKPIGALNPK	[4] GlyGly (K)	1.14402	Stim	NS	0.253983	11.2079	38.39_1365.7602n	0	2	#7478,#14623	2,3	38.3852	1365.76	5429.5	6364.17	6514.23	6977.99	5906.23	6364.17	3482.14	3658.77	1	1	0	1	R1
tr|E9PEM5|E9PEM5_HUMAN	Lipopolysaccharide-responsive and beige-like anchor protein OS=Homo sapiens GN=LRBA PE=1 SV=1	31.77	DLSKPIGALNPKR	[12] GlyGly (K)	1.28692	NS	Stim	0.0213739	4.40075	32.06_1521.8618n	0	1	#4961	3	32.0626	1521.86	6419.64	6694.34	4936.56	5253.66	6983.31	6694.34	2638.81	2754.65	1	1	0	1	R1
tr|E9PEM5|E9PEM5_HUMAN	Lipopolysaccharide-responsive and beige-like anchor protein OS=Homo sapiens GN=LRBA PE=1 SV=1	25.36	DLSKPIGALNPKR	[12] GlyGly (K)	1.04439	NS	Stim	0.710835	15.6665	34.39_1521.8629n	1	1	#6319	3	34.3948	1521.86	3829.43	4062.88	4196.99	3359.86	3891.48	4062.88	2930.54	2386.39	1	1	1	1	R3
tr|E9PEM5|E9PEM5_HUMAN	Lipopolysaccharide-responsive and beige-like anchor protein OS=Homo sapiens GN=LRBA PE=1 SV=1	30.02	IAKLDVSNVATDTER	[3] GlyGly (K)	3.35468	NS	Stim	0.000495527	3.76396	38.75_1744.8962n	0	1	#14900	3	38.7498	1744.9	1060.99	1051.98	323.311	306.547	1078.18	1051.98	225.751	217.73	0	1	0	0	R3
tr|E9PEM5|E9PEM5_HUMAN	Lipopolysaccharide-responsive and beige-like anchor protein OS=Homo sapiens GN=LRBA PE=1 SV=1	51.36	IQNPQILKVIATLLR	[8] GlyGly (K)	4.10257	NS	Stim	0.158423	77.7717	78.15_1833.1179n	0	1	#13825	3	78.1521	1833.12	4244.87	2213.79	1220.02	354.273	4617.58	2213.79	652.156	185.756	1	1	0	0	R1
tr|E9PEM5|E9PEM5_HUMAN	Lipopolysaccharide-responsive and beige-like anchor protein OS=Homo sapiens GN=LRBA PE=1 SV=1	33.9	IQNPQILKVIATLLR	[8] GlyGly (K)	1.36137	NS	Stim	0.537737	102.339	80.39_1833.1215n	0	1	#8433	3	80.3901	1833.12	4459.34	3868.93	5272.27	845.301	23367	3868.93	4149.11	129.775	1	1	1	0	R2
tr|E9PEM5|E9PEM5_HUMAN	Lipopolysaccharide-responsive and beige-like anchor protein OS=Homo sapiens GN=LRBA PE=1 SV=1	30.45	IQNPQILKVIATLLR	[8] GlyGly (K)	23.3871	NS	Stim	0.0342004	62.9976	70.11_1833.1215n	0	1	#19861	3	70.1057	1833.12	1975.98	758.068	77.6716	39.2324	2007.99	758.068	54.234	27.8655	1	0	0	0	R3
tr|E9PEM5|E9PEM5_HUMAN	Lipopolysaccharide-responsive and beige-like anchor protein OS=Homo sapiens GN=LRBA PE=1 SV=1	26.96	LELKASPNVEAPQPHR	[4] GlyGly (K)	2.85691	NS	Stim	0.0129827	16.6319	34.16_1898.9974n	0	2	#21472,#11843	3,4	34.1603	1899	2431.85	2297.06	924.96	730.294	2471.26	2297.06	645.85	518.703	0	1	0	0	R3
tr|E9PEM5|E9PEM5_HUMAN	Lipopolysaccharide-responsive and beige-like anchor protein OS=Homo sapiens GN=LRBA PE=1 SV=1	35.07	SAAKSPVDIVTGGISPVR	[4] GlyGly (K)	1.87419	NS	Stim	0.00129197	3.13574	48.48_1867.0150n	1	1	#7622	3	48.4827	1867.01	11123	11627.4	6043.18	6095.57	11303.2	11627.4	4219.63	4329.48	0	1	0	0	R3
sp|Q68DH5|LMBD2_HUMAN	LMBR1 domain-containing protein 2 OS=Homo sapiens GN=LMBRD2 PE=1 SV=1	28.75	NMDDYEDFDEKHSIYPSEK	[11] GlyGly (K)	1.60047	NS	Stim	0.0463749	10.7647	41.99_2475.0173n	2	2	#12286,#19082	3,4	41.9907	2475.02	6895.03	5967.74	4324.31	3712.56	7500.44	5967.74	2311.53	1946.61	1	0	0	0	R1
sp|O60488-2|ACSL4_HUMAN	Long-chain-fatty-acid--CoA ligase 4 OS=Homo sapiens GN=ACSL4	22.85	NHYLKDIER	[5] GlyGly (K)	1.71492	Stim	NS	0.00349509	3.82015	28.63_1300.6526n	1	1	#4768	3	28.6289	1300.65	2386.5	2469.37	4276.2	4051.26	2425.18	2469.37	2985.84	2877.47	0	0	1	0	R3
sp|O60488-2|ACSL4_HUMAN	Long-chain-fatty-acid--CoA ligase 4 OS=Homo sapiens GN=ACSL4	34.18	SDQSYVISFVVPNQKR	[15] GlyGly (K)	3.13807	Stim	NS	0.00435748	10.5129	50.24_1980.0101n	1	1	#13624	3	50.244	1980.01	1016.14	1042.42	2989.85	3470.06	1032.61	1042.42	2087.65	2464.67	0	0	1	0	R3
tr|H0YGT0|H0YGT0_HUMAN	Low affinity immunoglobulin gamma Fc region receptor II-c OS=Homo sapiens GN=FCGR2C PE=4 SV=1	58.01	ISANSTDPVKAAQFEPPGR	[10] GlyGly (K)	1.10254	NS	Stim	0.10937	3.67274	40.17_2098.0451n	1	1	#3397	3	40.1714	2098.05	20454.9	21454.1	18512.1	19499.2	22250.9	21454.1	9895.51	10224	2	1	1	1	R1
tr|H0YGT0|H0YGT0_HUMAN	Low affinity immunoglobulin gamma Fc region receptor II-c OS=Homo sapiens GN=FCGR2C PE=4 SV=1	54.88	ISANSTDPVKAAQFEPPGR	[10] GlyGly (K)	1.67376	Stim	NS	0.0198767	10.3328	40.81_2098.0437n	1	1	#1509	3	40.8138	2098.04	59275.1	68619.7	108265	105800	60235.6	68619.7	75595.6	75146.5	1	1	2	1	R3
tr|H0YGT0|H0YGT0_HUMAN	Low affinity immunoglobulin gamma Fc region receptor II-c OS=Homo sapiens GN=FCGR2C PE=4 SV=1	32.37	ISANSTDPVKAAQFEPPGR	[10] GlyGly (K)	15.747	Stim	NS	0.0078729	33.8907	44.55_2098.0456n	1	1	#3410	3	44.5535	2098.05	59161	36287.4	785696	717332	310004	36287.4	618317	110128	0	0	2	0	R2
sp|Q5SQ64|LY66F_HUMAN	Lymphocyte antigen 6 complex locus protein G6f OS=Homo sapiens GN=LY6G6F PE=1 SV=2	54.35	DASIPQFKPEIQVYENIHLAR	[8] GlyGly (K)	14.1151	Stim	NS	0.181656	109.744	65.84_2581.3287n	1	1	#1227	3	65.8445	2581.33	496154	62576.8	6.75458e+06	1.13198e+06	2.59985e+06	62576.8	5.31564e+06	173788	1	0	1	0	R2
sp|Q5SQ64|LY66F_HUMAN	Lymphocyte antigen 6 complex locus protein G6f OS=Homo sapiens GN=LY6G6F PE=1 SV=2	51.59	DASIPQFKPEIQVYENIHLAR	[8] GlyGly (K)	2.06963	Stim	NS	0.0809318	29.4132	55.99_2581.3331n	2	2	#1536,#372	3,4	55.9924	2581.33	255195	167319	472773	401678	259330	167319	330112	285298	1	1	2	2	R3
sp|Q5SQ64|LY66F_HUMAN	Lymphocyte antigen 6 complex locus protein G6f OS=Homo sapiens GN=LY6G6F PE=1 SV=2	48.41	DASIPQFKPEIQVYENIHLAR	[6] Deamidated (Q)|[8] GlyGly (K)	3.06584	Stim	NS	0.194548	64.3137	60.23_2582.3062n	2	2	#8328,#15930	3,4	60.2293	2582.31	9726.26	3645.31	27610.4	13384.7	10580.3	3645.31	14758.9	7018	1	1	1	1	R1
sp|Q5SQ64|LY66F_HUMAN	Lymphocyte antigen 6 complex locus protein G6f OS=Homo sapiens GN=LY6G6F PE=1 SV=2	46.18	DASIPQFKPEIQVYENIHLAR	[8] GlyGly (K)	4.83136	Stim	NS	0.101627	54.5156	59.05_2581.3283n	1	1	#195	3	59.0526	2581.33	552549	245077	2.60793e+06	1.24568e+06	601065	245077	1.39405e+06	653149	2	2	4	4	R1
sp|Q5SQ64|LY66F_HUMAN	Lymphocyte antigen 6 complex locus protein G6f OS=Homo sapiens GN=LY6G6F PE=1 SV=2	31.61	DASIPQFKPEIQVYENIHLAR	[8] GlyGly (K)	3.6075	Stim	NS	0.191413	78.1612	58.99_2581.3272n	1	1	#197	4	58.9885	2581.33	500881	144300	1.56911e+06	758381	544860	144300	838759	397642	1	1	3	2	R1
sp|Q5SQ64|LY66F_HUMAN	Lymphocyte antigen 6 complex locus protein G6f OS=Homo sapiens GN=LY6G6F PE=1 SV=2	22.27	DASIPQFKPEIQVYENIHLAR	[8] GlyGly (K)|[16] Deamidated (N)	2.29063	Stim	NS	0.224735	52.7807	60.83_2582.3141n	0	1	#12022	3	60.8314	2582.31	9946.02	4539.71	21451.3	11730.2	10819.3	4539.71	11466.7	6150.47	0	0	1	0	R1
sp|Q5SQ64|LY66F_HUMAN	Lymphocyte antigen 6 complex locus protein G6f OS=Homo sapiens GN=LY6G6F PE=1 SV=2	21.69	DASIPQFKPEIQVYENIHLAR	[8] GlyGly (K)	14.4798	Stim	NS	0.185544	108.796	65.90_2581.3279n	1	1	#939	4	65.9045	2581.33	330695	43119.4	4.68435e+06	728398	1.73284e+06	43119.4	3.68643e+06	111827	1	0	1	0	R2
sp|Q5SQ64|LY66F_HUMAN	Lymphocyte antigen 6 complex locus protein G6f OS=Homo sapiens GN=LY6G6F PE=1 SV=2	80.8	LGPPAHKPR	[7] GlyGly (K)	8.66644	Stim	NS	0.000919145	9.12771	20.16_1085.6099n	0	1	#436	2	20.1591	1085.61	14256.1	12527.4	117345	114773	15507.9	12527.4	62726.1	60178.9	1	1	3	3	R1
sp|Q5SQ64|LY66F_HUMAN	Lymphocyte antigen 6 complex locus protein G6f OS=Homo sapiens GN=LY6G6F PE=1 SV=2	78.63	LGPPAHKPR	[7] GlyGly (K)	61.3383	Stim	NS	0.000312706	7.82328	20.64_1085.6093n	0	2	#451,#73	2,3	20.6378	1085.61	143526	130581	7.94159e+06	8.87168e+06	752078	130581	6.24978e+06	1.36203e+06	1	1	1	0	R2
sp|Q5SQ64|LY66F_HUMAN	Lymphocyte antigen 6 complex locus protein G6f OS=Homo sapiens GN=LY6G6F PE=1 SV=2	78.56	LGPPAHKPR	[7] GlyGly (K)	5.06871	Stim	NS	0.00560478	14.0129	22.77_1085.6096n	3	3	#2116,#265,#1539	2,3,4	22.7654	1085.61	35677.2	29244.3	176209	152859	36255.3	29244.3	123037	108571	2	2	1	1	R3
sp|Q15012|LAP4A_HUMAN	Lysosomal-associated transmembrane protein 4A OS=Homo sapiens GN=LAPTM4A PE=1 SV=1	25.24	VSMSFKR	[6] GlyGly (K)	12.9663	Stim	NS	0.0163172	43.9407	27.03_967.4915n	1	1	#49255	2	27.0327	967.491	605.11	549.165	9808.5	5158.22	3170.78	549.165	7718.98	791.916	0	0	1	0	R2
sp|Q13571|LAPM5_HUMAN	Lysosomal-associated transmembrane protein 5 OS=Homo sapiens GN=LAPTM5 PE=1 SV=1	39.95	CMNSVEEKR	[1] Carbamidomethyl (C)|[8] GlyGly (K)	8.71031	Stim	NS	0.00995215	22.3602	20.91_1265.5495n	0	2	#7526,#4280	2,3	20.9078	1265.55	11901.4	15993.2	102277	140694	62363.6	15993.2	80488.9	21600	1	2	1	1	R2
sp|Q13571|LAPM5_HUMAN	Lysosomal-associated transmembrane protein 5 OS=Homo sapiens GN=LAPTM5 PE=1 SV=1	31.12	CMNSVEEKR	[1] Carbamidomethyl (C)|[8] GlyGly (K)	1.08578	Stim	NS	0.780464	25.9592	23.02_1265.5498n	0	1	#9609	3	23.0227	1265.55	565.659	776.196	594.761	862.2	574.825	776.196	415.29	612.391	0	0	0	1	R3
sp|Q13571|LAPM5_HUMAN	Lysosomal-associated transmembrane protein 5 OS=Homo sapiens GN=LAPTM5 PE=1 SV=1	68.12	MLQKVVLPSYEEALSLPSK	[4] GlyGly (K)	1.06261	Stim	NS	0.818708	24.4359	55.03_2245.2072n	0	1	#3967	3	55.0255	2245.21	14479.5	14971.3	12943.7	18351	14714.1	14971.3	9037.87	13034.1	1	1	0	0	R3
sp|Q13571|LAPM5_HUMAN	Lysosomal-associated transmembrane protein 5 OS=Homo sapiens GN=LAPTM5 PE=1 SV=1	25.29	MLQKVVLPSYEEALSLPSK	[4] GlyGly (K)	10.0254	Stim	NS	0.00657996	21.0856	65.09_2245.2026n	0	1	#7223	3	65.0885	2245.2	21652.2	16033.4	210265	167548	113458	16033.4	165472	25722.8	1	0	0	0	R2
sp|Q13571|LAPM5_HUMAN	Lysosomal-associated transmembrane protein 5 OS=Homo sapiens GN=LAPTM5 PE=1 SV=1	65.41	MLQKVVLPSYEEALSLPSKTPEGGPAPPPYSEV	[4] GlyGly (K)	1.03417	NS	Stim	0.0535282	1.06719	64.31_3623.8413n	1	1	#6749	3	64.314	3623.84	33221.2	33024.9	32270.4	31787.1	36138.1	33024.9	17249.9	16666.9	1	1	1	1	R1
sp|Q13571|LAPM5_HUMAN	Lysosomal-associated transmembrane protein 5 OS=Homo sapiens GN=LAPTM5 PE=1 SV=1	65.2	MLQKVVLPSYEEALSLPSKTPEGGPAPPPYSEV	[4] GlyGly (K)	11.1219	NS	Stim	0.160706	127.783	59.96_3623.8503n	0	1	#12989	3	59.9584	3623.85	10666	11207.3	1871.85	94.8305	10838.8	11207.3	1307.01	67.3548	1	2	0	0	R3
sp|Q13571|LAPM5_HUMAN	Lysosomal-associated transmembrane protein 5 OS=Homo sapiens GN=LAPTM5 PE=1 SV=1	58.85	MLQKVVLPSYEEALSLPSKTPEGGPAPPPYSEV	[4] GlyGly (K)|[19] GlyGly (K)	2.96011	NS	Stim	0.00561139	9.93637	59.85_3737.8891n	2	2	#3321,#7540	3,4	59.8492	3737.89	108484	124881	37797.9	41038.7	110242	124881	26392.3	29148.4	2	4	1	2	R3
sp|Q13571|LAPM5_HUMAN	Lysosomal-associated transmembrane protein 5 OS=Homo sapiens GN=LAPTM5 PE=1 SV=1	57.05	MLQKVVLPSYEEALSLPSKTPEGGPAPPPYSEV	[4] GlyGly (K)|[19] GlyGly (K)	1.12774	NS	Stim	0.14263	7.24274	64.20_3737.8840n	1	1	#2972	3	64.1958	3737.88	107852	106617	99958.2	90218.5	117322	106617	53432	47304.3	3	2	2	2	R1
sp|Q13571|LAPM5_HUMAN	Lysosomal-associated transmembrane protein 5 OS=Homo sapiens GN=LAPTM5 PE=1 SV=1	51.62	MLQKVVLPSYEEALSLPSKTPEGGPAPPPYSEV	[1] Oxidation (M)|[3] Deamidated (Q)|[4] GlyGly (K)|[19] GlyGly (K)	5.02511	NS	Stim	0.0464898	42.9794	62.81_3754.8818n	0	1	#12756	3	62.8056	3754.88	22962	15660.1	2675.01	5010.82	24978.2	15660.1	1429.91	2627.32	1	1	0	1	R1
sp|Q13571|LAPM5_HUMAN	Lysosomal-associated transmembrane protein 5 OS=Homo sapiens GN=LAPTM5 PE=1 SV=1	35.75	MLQKVVLPSYEEALSLPSKTPEGGPAPPPYSEV	[1] Oxidation (M)|[4] GlyGly (K)|[19] GlyGly (K)	12.861	Stim	NS	0.0426669	63.6751	70.95_3753.8788n	0	1	#14170	3	70.9546	3753.88	32949.2	22005.4	512495	194273	172654	22005.4	403317	29825.7	2	0	1	1	R2
sp|Q13571|LAPM5_HUMAN	Lysosomal-associated transmembrane protein 5 OS=Homo sapiens GN=LAPTM5 PE=1 SV=1	31.09	MLQKVVLPSYEEALSLPSKTPEGGPAPPPYSEV	[4] GlyGly (K)	4.37087	Stim	NS	0.235382	87.7298	72.94_3623.8384n	1	1	#12963	3	72.9386	3623.84	96029	71042.9	591628	138622	503193	71042.9	465592	21282	1	0	1	0	R2
sp|Q13571|LAPM5_HUMAN	Lysosomal-associated transmembrane protein 5 OS=Homo sapiens GN=LAPTM5 PE=1 SV=1	29.05	MLQKVVLPSYEEALSLPSKTPEGGPAPPPYSEV	[4] GlyGly (K)|[19] GlyGly (K)	4.50256	Stim	NS	0.152346	74.3659	72.86_3737.8856n	1	1	#3728	3	72.8604	3737.89	523240	406745	3.1946e+06	992715	2.74178e+06	406745	2.51405e+06	152407	1	1	1	0	R2
sp|Q13571|LAPM5_HUMAN	Lysosomal-associated transmembrane protein 5 OS=Homo sapiens GN=LAPTM5 PE=1 SV=1	34.5	NSKMLQK	[3] GlyGly (K)	2.69881	Stim	NS	0.568737	141.421	19.23_961.5018n	0	1	#17126	2	19.2291	961.502	2817.55	3955.28	18278.5	0	14764	3955.28	14384.6	0	1	0	1	0	R2
sp|Q13571|LAPM5_HUMAN	Lysosomal-associated transmembrane protein 5 OS=Homo sapiens GN=LAPTM5 PE=1 SV=1	20.06	NSKMLQK	[3] GlyGly (K)	668.161	Stim	NS	0.119855	141.421	18.87_961.5019n	0	1	#21681	2	18.8696	961.502	0	14.4192	274.486	9359.86	0	14.4192	216.012	1436.97	0	0	0	1	R2
sp|Q13571|LAPM5_HUMAN	Lysosomal-associated transmembrane protein 5 OS=Homo sapiens GN=LAPTM5 PE=1 SV=1	33.06	NSKMLQKVVLPSYEEALSLPSK	[3] GlyGly (K)|[7] GlyGly (K)	1.60739	NS	Stim	0.217159	35.8787	51.93_2688.4199n	0	1	#14238	4	51.9332	2688.42	2365.66	2951.94	1234.46	2073.76	2403.99	2951.94	861.96	1472.92	1	0	0	0	R3
sp|Q13571|LAPM5_HUMAN	Lysosomal-associated transmembrane protein 5 OS=Homo sapiens GN=LAPTM5 PE=1 SV=1	73.08	NSKMLQKVVLPSYEEALSLPSKTPEGGPAPPPYSEV	[3] GlyGly (K)|[7] GlyGly (K)|[22] GlyGly (K)	12.0679	NS	Stim	0.0137503	40.2783	57.05_4181.1042n	1	1	#5687	4	57.0537	4181.1	39785.5	45238	2519.4	4526.01	40430.1	45238	1759.16	3214.67	1	2	0	0	R3
sp|Q13571|LAPM5_HUMAN	Lysosomal-associated transmembrane protein 5 OS=Homo sapiens GN=LAPTM5 PE=1 SV=1	40.82	NSKMLQKVVLPSYEEALSLPSKTPEGGPAPPPYSEV	[3] GlyGly (K)|[7] GlyGly (K)|[22] GlyGly (K)	2.86794	NS	Stim	0.309247	105.539	69.49_4181.1004n	1	1	#8864	4	69.4922	4181.1	436708	209323	196682	28577	2.28835e+06	209323	154783	4387.29	2	0	0	0	R2
sp|Q13571|LAPM5_HUMAN	Lysosomal-associated transmembrane protein 5 OS=Homo sapiens GN=LAPTM5 PE=1 SV=1	28.99	NSKMLQKVVLPSYEEALSLPSKTPEGGPAPPPYSEV	[3] GlyGly (K)|[6] Deamidated (Q)|[7] GlyGly (K)	23.4115	NS	Stim	0.213631	141.421	57.18_4068.0639n	0	1	#19134	4	57.1845	4068.06	2586.52	2864.08	0	232.817	2628.43	2864.08	0	165.362	1	0	0	0	R3
sp|Q13571|LAPM5_HUMAN	Lysosomal-associated transmembrane protein 5 OS=Homo sapiens GN=LAPTM5 PE=1 SV=1	53.88	VVLPSYEEALSLPSKTPEGGPAPPPYSEV	[15] GlyGly (K)	1.04785	Stim	NS	0.332156	4.88165	62.43_3123.5698n	2	2	#2077,#17676	3,4	62.428	3123.57	91259	89173	91269.6	97795.9	92737.8	89173	63728.7	69461.1	1	1	1	1	R3
sp|Q13571|LAPM5_HUMAN	Lysosomal-associated transmembrane protein 5 OS=Homo sapiens GN=LAPTM5 PE=1 SV=1	35.71	VVLPSYEEALSLPSKTPEGGPAPPPYSEV	[15] GlyGly (K)	1.36891	NS	Stim	0.025049	5.60855	67.16_3123.5640n	0	1	#10091	3	67.159	3123.56	14211.6	13127.4	9672.12	10299.2	15459.4	13127.4	5170.17	5400.2	2	2	2	1	R1
sp|Q9H3U5-3|MFSD1_HUMAN	Major facilitator superfamily domain-containing protein 1 OS=Homo sapiens GN=MFSD1	57.33	EEIKFSHTE	[4] GlyGly (K)	1.36536	Stim	NS	0.0117454	4.09757	26.56_1232.5679n	1	1	#4892	2	26.564	1232.57	3236.52	3429.67	4632.45	4469.29	3520.7	3429.67	2476.24	2343.38	1	1	1	1	R1
sp|Q9H3U5-3|MFSD1_HUMAN	Major facilitator superfamily domain-containing protein 1 OS=Homo sapiens GN=MFSD1	36.87	EEIKFSHTE	[4] GlyGly (K)	7.05831	Stim	NS	0.000353589	4.42343	27.62_1232.5676n	1	1	#11516	2	27.6231	1232.57	7381.67	7858.35	52746.5	54822.3	38680	7858.35	41509.8	8416.6	1	0	0	0	R2
sp|Q9H3U5-3|MFSD1_HUMAN	Major facilitator superfamily domain-containing protein 1 OS=Homo sapiens GN=MFSD1	31.63	QREEIKFSHTE	[6] GlyGly (K)	2.5822	Stim	NS	0.0897977	39.9802	24.33_1516.7277n	2	2	#2069,#28586	3,4	24.3258	1516.73	50367.7	90069.8	158870	203767	263927	90069.8	125026	31283.4	1	0	0	0	R2
sp|Q9H3U5-3|MFSD1_HUMAN	Major facilitator superfamily domain-containing protein 1 OS=Homo sapiens GN=MFSD1	26.83	QREEIKFSHTE	[6] GlyGly (K)	1.20213	Stim	NS	0.053055	5.47659	23.65_1516.7271n	2	2	#9753,#1364	2,3	23.6492	1516.73	17224.6	18612.4	22003.3	21077.5	18737	18612.4	11761.7	11051.6	0	1	1	1	R1
[truncated: 1,906 more rows]
