# Supplementary material for: Human Platelet Protein Ubiquitylation and Changes following GPVI Activation
Source: Thromb Haemost. 2018 Dec 31;119(1):104–16. doi: 10.1055/s-0038-1676344 (PMC6327716; doi:10.1055/s-0038-1676344)
Supplement: Supplementary file 3 — Supplementary Table S2 [file 10-1055-s-0038-1676344-s180396-2.xls]

## Sheet: DiGly(K)
Supplementary Table 2: Platelet protein ubiquitylation sites (diGly) identified by tandem mass spectrometry - p<0.05 fold change
																	Normalized abundance				Raw abundance				Spectral counts
		Best identification															NS		Stim		NS		Stim		NS		Stim
Accession	Description	Score	Sequence	Modifications	Max fold change	Highest mean condition	Lowest mean condition	Anova	Maximum CV	Peptide identifier	Ions used in quantitation	Ions	Deconvoluted peptide ions	Deconvoluted charges	Retention time (min)	Neutral mass	FL0338_MSQ838_IzaBombik_20161028_NS_a	FL0338_MSQ838_IzaBombik_20161028_NS_b	FL0338_MSQ838_IzaBombik_20161028_Stim_a	FL0338_MSQ838_IzaBombik_20161028_Stim_b	FL0338_MSQ838_IzaBombik_20161028_NS_a	FL0338_MSQ838_IzaBombik_20161028_NS_b	FL0338_MSQ838_IzaBombik_20161028_Stim_a	FL0338_MSQ838_IzaBombik_20161028_Stim_b	FL0338_MSQ838_IzaBombik_20161028_NS_a	FL0338_MSQ838_IzaBombik_20161028_NS_b	FL0338_MSQ838_IzaBombik_20161028_Stim_a	FL0338_MSQ838_IzaBombik_20161028_Stim_b	Experiment number
sp|Q9C0C9|UBE2O_HUMAN	(E3-independent) E2 ubiquitin-conjugating enzyme OS=Homo sapiens GN=UBE2O PE=1 SV=3	52.06	DGPPKSFR	[5] GlyGly (K)	1.64749	Stim	NS	0.0249899	8.24155	23.35_1016.5038n	0	1	#4146	2	23.3507	1016.5	6027.82	6773.86	9961.56	11129.1	6557.09	6773.86	5324.88	5835.32	1	2	2	2	R1
sp|Q9C0C9|UBE2O_HUMAN	(E3-independent) E2 ubiquitin-conjugating enzyme OS=Homo sapiens GN=UBE2O PE=1 SV=3	59.33	EAIKILESLK	[4] GlyGly (K)	1.25918	NS	Stim	0.0374921	6.29338	47.22_1256.7342n	1	1	#919	2	47.2242	1256.73	48588	53113.8	39962.1	40805.9	52854.2	53113.8	21361.5	21395.8	2	2	2	2	R1
sp|Q9C0C9|UBE2O_HUMAN	(E3-independent) E2 ubiquitin-conjugating enzyme OS=Homo sapiens GN=UBE2O PE=1 SV=3	33.47	EAIKILESLK	[4] GlyGly (K)	8.34744	Stim	NS	0.000388164	4.97188	52.38_1256.7348n	1	1	#7072	2	52.376	1256.73	33010.7	30768.5	260172	272221	172976	30768.5	204747	41792.8	1	0	1	0	R2
sp|Q9C0C9|UBE2O_HUMAN	(E3-independent) E2 ubiquitin-conjugating enzyme OS=Homo sapiens GN=UBE2O PE=1 SV=3	34.71	ELKEAIK	[3] GlyGly (K)	1.84293	Stim	NS	0.00742549	7.16503	22.60_943.5341n	0	2	#4822,#82	1,2	22.5971	943.534	154149	158839	303020	273796	167684	158839	161977	143560	1	1	1	1	R1
sp|Q9C0C9|UBE2O_HUMAN	(E3-independent) E2 ubiquitin-conjugating enzyme OS=Homo sapiens GN=UBE2O PE=1 SV=3	33.26	ELKEAIK	[3] GlyGly (K)	1.27352	Stim	NS	0.0154431	4.28929	25.06_943.5337n	0	2	#638,#1100	2,3	25.0602	943.534	22265.1	22246.9	29203	27483.7	22625.8	22246.9	20390.9	19520.8	2	1	2	2	R3
sp|Q9C0C9|UBE2O_HUMAN	(E3-independent) E2 ubiquitin-conjugating enzyme OS=Homo sapiens GN=UBE2O PE=1 SV=3	28.91	ELKEAIK	[3] GlyGly (K)	15.6804	Stim	NS	0.00295428	16.7216	23.14_943.5338n	1	1	#283	2	23.1415	943.534	95633.7	121282	1.5451e+06	1.85623e+06	501121	121282	1.21594e+06	284978	1	1	1	0	R2
sp|Q9C0C9|UBE2O_HUMAN	(E3-independent) E2 ubiquitin-conjugating enzyme OS=Homo sapiens GN=UBE2O PE=1 SV=3	37.15	FLDDIKK	[6] GlyGly (K)	1.81769	Stim	NS	0.0029084	4.55787	30.89_991.5342n	0	1	#1314	2	30.892	991.534	11404.4	11373.5	20034.3	21368.7	12405.8	11373.5	10709.2	11204.3	1	1	1	1	R1
sp|Q9C0C9|UBE2O_HUMAN	(E3-independent) E2 ubiquitin-conjugating enzyme OS=Homo sapiens GN=UBE2O PE=1 SV=3	28.82	FLDDIKK	[7] GlyGly (K)	13.896	Stim	NS	0.00378412	21.6293	33.32_991.5340n	0	1	#8942	2	33.3229	991.534	7150.61	7883.5	88481.2	120433	37469.3	7883.5	69631.9	18489.5	1	0	1	0	R2
sp|Q9C0C9|UBE2O_HUMAN	(E3-independent) E2 ubiquitin-conjugating enzyme OS=Homo sapiens GN=UBE2O PE=1 SV=3	34.84	LQENLKK	[6] GlyGly (K)	2.1568	Stim	NS	0.0134351	9.43337	20.72_985.5556n	0	1	#1066	2	20.715	985.556	7896.45	6908.88	15003.1	16928.9	8589.79	6908.88	8019.83	8876.36	1	1	1	1	R1
sp|Q9C0C9|UBE2O_HUMAN	(E3-independent) E2 ubiquitin-conjugating enzyme OS=Homo sapiens GN=UBE2O PE=1 SV=3	33.35	LQENLKK	[6] GlyGly (K)	12.3498	Stim	NS	0.0227668	50.3794	21.13_985.5555n	0	2	#4591,#9750	2,3	21.1336	985.555	4346.72	4785.26	36301.3	76477	22776.9	4785.26	28568	11741.1	1	1	1	1	R2
sp|Q9C0C9|UBE2O_HUMAN	(E3-independent) E2 ubiquitin-conjugating enzyme OS=Homo sapiens GN=UBE2O PE=1 SV=3	23.68	MDLFSALIKGPTR	[9] GlyGly (K)	6.02793	Stim	NS	0.0227318	32.6876	69.70_1561.8287n	0	1	#61571	2	69.6968	1561.83	737.82	460.78	4143.66	3081.42	3866.18	460.78	3260.93	473.075	0	0	1	0	R2
sp|Q9C0C9|UBE2O_HUMAN	(E3-independent) E2 ubiquitin-conjugating enzyme OS=Homo sapiens GN=UBE2O PE=1 SV=3	21.02	MDLFSALIKGPTR	[9] GlyGly (K)	8.0416	Stim	NS	0.0176107	34.7067	69.61_1561.8285n	0	1	#23075	3	69.6098	1561.83	3588.02	2831.13	32144.3	19476	18801.2	2831.13	25296.5	2990.05	1	0	0	0	R2
sp|Q9C0C9|UBE2O_HUMAN	(E3-independent) E2 ubiquitin-conjugating enzyme OS=Homo sapiens GN=UBE2O PE=1 SV=3	117.67	NMTVEQLLTGSPTSPTVEPEKPTR	[21] GlyGly (K)	1.67652	NS	Stim	0.0256048	9.42032	55.18_2725.3605n	0	1	#10499	3	55.1835	2725.36	8336.71	9526.62	5054.37	5600.63	9068.71	9526.62	2701.78	2936.58	1	1	1	0	R1
sp|Q9C0C9|UBE2O_HUMAN	(E3-independent) E2 ubiquitin-conjugating enzyme OS=Homo sapiens GN=UBE2O PE=1 SV=3	37.5	NMTVEQLLTGSPTSPTVEPEKPTR	[21] GlyGly (K)	9.26385	Stim	NS	0.00711096	22.0537	61.45_2725.3596n	1	1	#29567	3	61.4496	2725.36	10518.6	8554.89	102124	74570	55117.7	8554.89	80368.6	11448.4	0	0	1	0	R2
sp|Q9C0C9|UBE2O_HUMAN	(E3-independent) E2 ubiquitin-conjugating enzyme OS=Homo sapiens GN=UBE2O PE=1 SV=3	25.91	SGYPDIGFPLFPLSKGFIK	[15] GlyGly (K)	3.62524	NS	Stim	0.0169197	23.9957	74.17_2196.1642n	0	1	#27412	3	74.1739	2196.16	1444.25	1472.57	470.552	334.034	1571.06	1472.57	251.53	175.144	0	1	0	0	R1
sp|Q9C0C9|UBE2O_HUMAN	(E3-independent) E2 ubiquitin-conjugating enzyme OS=Homo sapiens GN=UBE2O PE=1 SV=3	36.15	VQWYPEGVKQHVK	[9] GlyGly (K)	1.51117	Stim	NS	0.0436259	9.39849	32.24_1710.8835n	1	1	#2002	3	32.2445	1710.88	15978.4	17987.3	23958.4	27369.5	17381.4	17987.3	12806.8	14350.6	1	0	0	0	R1
sp|P31946-2|1433B_HUMAN	14-3-3 protein beta/alpha OS=Homo sapiens GN=YWHAB	35.76	SELVQKAK	[6] GlyGly (K)	8.33725	Stim	NS	0.00834426	24.6982	20.93_1015.5662n	1	1	#8292	2	20.9336	1015.57	3070.01	3604.02	22962.7	32680.3	16086.9	3604.02	18070.9	5017.25	1	0	0	1	R2
sp|P31946-2|1433B_HUMAN	14-3-3 protein beta/alpha OS=Homo sapiens GN=YWHAB	30.48	SELVQKAK	[6] GlyGly (K)	1.46924	NS	Stim	0.0363924	10.6898	22.77_1015.5663n	1	1	#17865	2	22.7654	1015.57	786.393	775.889	571.85	491.475	799.136	775.889	399.292	349.078	1	1	0	1	R3
sp|P62258-2|1433E_HUMAN	14-3-3 protein epsilon OS=Homo sapiens GN=YWHAE	27.41	NLLSVAYKNVIGAR	[8] GlyGly (K)	6.51668	Stim	NS	0.016683	25.1593	62.61_1630.9160n	1	1	#14685	2	62.6108	1630.92	44490.2	31907.3	293215	204644	233129	31907.3	230751	31418	1	2	1	1	R2
sp|P61981|1433G_HUMAN	14-3-3 protein gamma OS=Homo sapiens GN=YWHAG PE=1 SV=2	46.89	EQLVQKAR	[6] GlyGly (K)	13.7105	Stim	NS	0.0165623	35.1386	21.75_1084.5990n	2	2	#4710,#7742	2,3	21.7538	1084.6	4070.52	6407.11	53980.1	89673.3	21329.5	6407.11	42480.6	13767.1	0	1	0	1	R2
sp|P27348|1433T_HUMAN	14-3-3 protein theta OS=Homo sapiens GN=YWHAQ PE=1 SV=1	81.07	NLLSVAYKNVVGGR	[8] GlyGly (K)	2.61634	NS	Stim	0.0220668	17.8305	53.45_1602.8861n	2	2	#12075,#24847	2,3	53.4531	1602.89	8038.48	6951.38	3225.84	2503.49	8744.3	6951.38	1724.35	1312.65	1	1	0	0	R1
sp|P27348|1433T_HUMAN	14-3-3 protein theta OS=Homo sapiens GN=YWHAQ PE=1 SV=1	22.37	TELIQKAK	[6] GlyGly (K)	7.48685	Stim	NS	0.00533069	16.0208	23.35_1043.5979n	0	1	#17352	2	23.3491	1043.6	2608.84	3146.86	19105.2	23986.9	13670.3	3146.86	15035.2	3682.58	1	1	1	0	R2
sp|P63104|1433Z_HUMAN	14-3-3 protein zeta/delta OS=Homo sapiens GN=YWHAZ PE=1 SV=1	30.02	AKLAEQAER	[2] GlyGly (K)	15.6687	Stim	NS	0.0254451	59.5126	20.64_1128.5883n	0	1	#16647	2	20.6378	1128.59	374.836	919.526	9013.42	11267.6	1964.14	919.526	7093.28	1729.86	0	0	1	0	R2
sp|P63104|1433Z_HUMAN	14-3-3 protein zeta/delta OS=Homo sapiens GN=YWHAZ PE=1 SV=1	32.17	KEMQPTHPIR	[1] GlyGly (K)	5.4031	Stim	NS	0.0287975	35.2592	21.15_1349.6877n	0	1	#26015	2	21.1461	1349.69	903.397	1185.49	4236.25	7050.19	4733.8	1185.49	3333.79	1082.38	1	0	0	0	R2
sp|P63104|1433Z_HUMAN	14-3-3 protein zeta/delta OS=Homo sapiens GN=YWHAZ PE=1 SV=1	28.91	KEMQPTHPIR	[1] GlyGly (K)	6.79664	Stim	NS	0.0269403	42.7295	21.15_1349.6868n	0	1	#3359	3	21.1461	1349.69	9452.62	9995.38	46121.8	86059.4	49531.8	9995.38	36296.4	13212.3	1	1	1	0	R2
sp|P63104|1433Z_HUMAN	14-3-3 protein zeta/delta OS=Homo sapiens GN=YWHAZ PE=1 SV=1	37.44	MKGDYYR	[1] Oxidation (M)|[2] GlyGly (K)	1.34769	NS	Stim	0.0263833	6.21336	20.45_1061.4605n	0	1	#4685	2	20.4529	1061.46	3673.49	3845.63	2912.19	2667.06	3996.04	3845.63	1556.69	1398.42	1	1	1	1	R1
sp|P63104|1433Z_HUMAN	14-3-3 protein zeta/delta OS=Homo sapiens GN=YWHAZ PE=1 SV=1	34.05	MKGDYYR	[2] GlyGly (K)	8.75937	Stim	NS	0.0336355	39.9365	22.36_1045.4652n	0	2	#1313,#4923	2,3	22.3587	1045.47	22919.7	40690.1	199918	357263	120099	40690.1	157329	54848.8	1	1	1	1	R2
sp|P63104|1433Z_HUMAN	14-3-3 protein zeta/delta OS=Homo sapiens GN=YWHAZ PE=1 SV=1	105.94	NLLSVAYKNVVGAR	[8] GlyGly (K)	1.68015	NS	Stim	0.00401091	4.65135	53.96_1616.9007n	0	2	#258,#516	2,3	53.9614	1616.9	591331	553672	341179	340311	643252	553672	182375	178436	6	6	7	6	R1
sp|P63104|1433Z_HUMAN	14-3-3 protein zeta/delta OS=Homo sapiens GN=YWHAZ PE=1 SV=1	98.5	NLLSVAYKNVVGAR	[8] GlyGly (K)	6.14957	Stim	NS	0.00065866	5.61522	60.02_1616.9010n	0	2	#1114,#1962	2,3	60.0212	1616.9	1.01827e+06	940495	5.8755e+06	6.17006e+06	5.33573e+06	940495	4.62383e+06	947258	2	3	3	1	R2
sp|P63104|1433Z_HUMAN	14-3-3 protein zeta/delta OS=Homo sapiens GN=YWHAZ PE=1 SV=1	83.4	NLLSVAYKNVVGAR	[8] GlyGly (K)|[9] Deamidated (N)	3.38372	NS	Stim	0.0172708	17.0949	58.14_1617.8843n	0	1	#7152	2	58.1389	1617.88	13085.2	10544.2	3913.7	3069.57	14234.2	10544.2	2092.04	1609.47	2	1	1	0	R1
sp|P63104|1433Z_HUMAN	14-3-3 protein zeta/delta OS=Homo sapiens GN=YWHAZ PE=1 SV=1	81.84	NLLSVAYKNVVGAR	[8] GlyGly (K)	1.57665	NS	Stim	0.0376038	10.0193	51.84_1616.9023n	0	2	#582,#368	2,3	51.842	1616.9	312966	350790	195582	225408	318037	350790	136565	160100	2	2	2	2	R3
sp|P63104|1433Z_HUMAN	14-3-3 protein zeta/delta OS=Homo sapiens GN=YWHAZ PE=1 SV=1	69.78	NLLSVAYKNVVGAR	[1] Deamidated (N)|[8] GlyGly (K)	2.96333	NS	Stim	0.0116024	16.2443	60.92_1617.8852n	0	1	#13135	2	60.9245	1617.89	5424.49	5129.18	1985.25	1576.17	5900.78	5129.18	1061.2	826.433	1	1	0	0	R1
sp|P63104|1433Z_HUMAN	14-3-3 protein zeta/delta OS=Homo sapiens GN=YWHAZ PE=1 SV=1	57.41	NLLSVAYKNVVGAR	[8] GlyGly (K)|[9] Deamidated (N)	4.61428	NS	Stim	0.0179203	26.587	55.00_1617.8858n	0	2	#20462,#15267	2,3	55.0042	1617.89	4381.2	3677.7	709.085	1037.43	4452.19	3677.7	495.117	736.849	3	2	0	0	R3
sp|P63104|1433Z_HUMAN	14-3-3 protein zeta/delta OS=Homo sapiens GN=YWHAZ PE=1 SV=1	28.09	NLLSVAYKNVVGAR	[8] GlyGly (K)|[9] Deamidated (N)	3.0291	NS	Stim	0.00394186	7.52837	58.18_1617.8841n	0	1	#14169	3	58.1825	1617.88	2110.86	1897.49	631.868	691.414	2296.21	1897.49	337.761	362.529	2	1	0	0	R1
sp|P63104|1433Z_HUMAN	14-3-3 protein zeta/delta OS=Homo sapiens GN=YWHAZ PE=1 SV=1	31.98	VFYLKMK	[5] GlyGly (K)|[6] Oxidation (M)	2.31808	NS	Stim	0.0225446	17.7397	28.30_1057.5623n	0	1	#2200	2	28.301	1057.56	13628.6	14463.7	5299.33	6819.49	14825.3	14463.7	2832.72	3575.66	1	1	1	0	R1
sp|P63104|1433Z_HUMAN	14-3-3 protein zeta/delta OS=Homo sapiens GN=YWHAZ PE=1 SV=1	24.89	VFYLKMK	[5] GlyGly (K)	8.39068	Stim	NS	0.00222548	10.0372	39.58_1041.5678n	0	2	#858,#5649	2,3	39.5848	1041.57	247930	285791	2.08022e+06	2.39806e+06	1.29916e+06	285791	1.63707e+06	368163	1	0	0	0	R2
sp|P63104|1433Z_HUMAN	14-3-3 protein zeta/delta OS=Homo sapiens GN=YWHAZ PE=1 SV=1	27.59	VVSSIEQKTEGAEK	[8] GlyGly (K)	1.54259	Stim	NS	0.0188207	6.08315	28.71_1617.8222n	0	1	#6784	3	28.7123	1617.82	1953.28	2125.53	3281.28	3010.64	1984.93	2125.53	2291.14	2138.35	0	1	1	0	R3
sp|P63104|1433Z_HUMAN	14-3-3 protein zeta/delta OS=Homo sapiens GN=YWHAZ PE=1 SV=1	22.81	VVSSIEQKTEGAEKK	[15] GlyGly (K)	1.51253	Stim	NS	0.00693401	4.03184	23.63_1745.9153n	0	2	#7711,#8535	3,4	23.6301	1745.92	4187.64	4355.29	6644.92	6276.54	4555.33	4355.29	3552	3290.98	1	0	0	0	R1
sp|P63104|1433Z_HUMAN	14-3-3 protein zeta/delta OS=Homo sapiens GN=YWHAZ PE=1 SV=1	21.79	VVSSIEQKTEGAEKK	[8] GlyGly (K)	1.51454	Stim	NS	0.0146365	5.90343	26.42_1745.9175n	0	2	#10892,#11204	3,4	26.4157	1745.92	1817.56	1925.26	2952.63	2716.01	1847.02	1925.26	2061.67	1929.09	0	0	0	1	R3
sp|P63104|1433Z_HUMAN	14-3-3 protein zeta/delta OS=Homo sapiens GN=YWHAZ PE=1 SV=1	83.12	YLAEVAAGDDKK	[11] GlyGly (K)	1.32174	Stim	NS	0.0252644	6.18858	26.63_1392.6883n	2	2	#323,#554	2,3	26.631	1392.69	124457	114022	155748	159460	135385	114022	83254.1	83609.7	2	3	3	3	R1
sp|P63104|1433Z_HUMAN	14-3-3 protein zeta/delta OS=Homo sapiens GN=YWHAZ PE=1 SV=1	74.88	YLAEVAAGDDKK	[12] GlyGly (K)	8.34163	Stim	NS	0.0033261	14.6499	28.09_1392.6889n	2	2	#1239,#1606	2,3	28.0853	1392.69	197941	173914	1.39028e+06	1.7116e+06	1.03721e+06	173914	1.0941e+06	262774	2	1	0	2	R2
tr|K7EN66|K7EN66_HUMAN	2',3'-cyclic-nucleotide 3'-phosphodiesterase (Fragment) OS=Homo sapiens GN=CNP PE=1 SV=1	38.86	MVSADAYKITPGAR	[8] GlyGly (K)	3.34378	Stim	NS	0.00725014	11.1057	34.80_1592.7980n	1	1	#2056	3	34.7981	1592.8	8992.34	10279.3	29689.8	34750.2	9781.9	10279.3	15870.5	18220.6	0	0	1	1	R1
tr|K7EN66|K7EN66_HUMAN	2',3'-cyclic-nucleotide 3'-phosphodiesterase (Fragment) OS=Homo sapiens GN=CNP PE=1 SV=1	28.59	MVSADAYKITPGAR	[8] GlyGly (K)	5.2679	Stim	NS	0.00542565	17.1886	36.84_1592.8000n	1	1	#3730	3	36.839	1592.8	3173.04	3128.91	14581.5	18616.5	3224.45	3128.91	10181.5	13222.7	0	1	1	1	R3
tr|A0A087X2I1|A0A087X2I1_HUMAN	26S protease regulatory subunit 10B OS=Homo sapiens GN=PSMC6 PE=1 SV=1	28.69	DKALQDYR	[2] GlyGly (K)	6.69376	Stim	NS	0.00147292	8.89822	25.61_1121.5464n	1	1	#21770	2	25.6103	1121.55	2310.84	2621.16	17118.3	15895.3	12108.8	2621.16	13471.5	2440.33	1	0	0	0	R2
tr|A0A087X2I1|A0A087X2I1_HUMAN	26S protease regulatory subunit 10B OS=Homo sapiens GN=PSMC6 PE=1 SV=1	27.57	EQLKELTK	[4] GlyGly (K)	8.78902	Stim	NS	0.00784434	24.6117	25.36_1101.6035n	1	1	#15076	2	25.3578	1101.6	1665.23	2366.95	16240.7	19198.1	8725.79	2366.95	12780.9	2947.39	1	0	0	0	R2
tr|A0A087X2I1|A0A087X2I1_HUMAN	26S protease regulatory subunit 10B OS=Homo sapiens GN=PSMC6 PE=1 SV=1	22.81	EQLKELTK	[4] GlyGly (K)	1.42007	Stim	NS	0.0152152	4.54562	24.63_1101.6024n	0	1	#6013	2	24.6261	1101.6	2034.44	2158.81	3073.06	2881.66	2213.07	2158.81	1642.68	1510.94	0	0	0	1	R1
tr|A0A087X2I1|A0A087X2I1_HUMAN	26S protease regulatory subunit 10B OS=Homo sapiens GN=PSMC6 PE=1 SV=1	30.73	LDYKPV	[4] GlyGly (K)	2.05663	NS	Stim	0.0168394	13.3318	32.83_847.4439n	1	1	#2486	2	32.8344	847.444	6860.13	7031.07	3058.81	3695.54	7462.47	7031.07	1635.07	1937.68	1	1	0	0	R1
sp|P62191-2|PRS4_HUMAN	26S protease regulatory subunit 4 OS=Homo sapiens GN=PSMC1	52.21	KQEGTPEGLYL	[1] GlyGly (K)	1.68287	Stim	NS	0.00151057	2.45247	45.50_1347.6671n	1	1	#4060	2	45.5038	1347.67	8192.07	8365.11	13690.2	14173.4	8911.36	8365.11	7318.02	7431.55	1	1	1	1	R1
sp|P62191-2|PRS4_HUMAN	26S protease regulatory subunit 4 OS=Homo sapiens GN=PSMC1	42.16	SKVDDLR	[2] GlyGly (K)	1.5218	Stim	NS	0.00548064	4.39437	22.14_945.4876n	0	1	#3658	2	22.1376	945.488	2409.97	2264.71	3568.4	3545.5	2621.57	2264.71	1907.46	1859.01	1	1	1	0	R1
tr|R4GNH3|R4GNH3_HUMAN	26S protease regulatory subunit 6A OS=Homo sapiens GN=PSMC3 PE=1 SV=1	63.53	DAFALAKEK	[7] GlyGly (K)	1.49046	NS	Stim	0.0119954	4.84212	33.73_1105.5786n	1	1	#5137	2	33.7317	1105.58	4867.53	4604.07	3286.21	3068.62	4946.4	4604.07	2294.58	2179.54	1	1	1	1	R3
tr|R4GNH3|R4GNH3_HUMAN	26S protease regulatory subunit 6A OS=Homo sapiens GN=PSMC3 PE=1 SV=1	39.36	DAFALAKEK	[7] GlyGly (K)	9.33414	Stim	NS	0.00360885	18.4007	33.13_1105.5773n	1	1	#9944	2	33.1278	1105.58	10578.2	11213.1	88469.1	114934	55429.9	11213.1	69622.4	17645.3	0	0	1	0	R2
tr|R4GNH3|R4GNH3_HUMAN	26S protease regulatory subunit 6A OS=Homo sapiens GN=PSMC3 PE=1 SV=1	47.66	LLDSEIKIMK	[7] GlyGly (K)	8.9174	Stim	NS	0.0012081	7.84314	47.38_1302.7218n	2	2	#12969,#7231	2,3	47.3839	1302.72	22771.4	20519.4	203726	182316	119322	20519.4	160326	27990.1	2	0	0	0	R2
tr|R4GNH3|R4GNH3_HUMAN	26S protease regulatory subunit 6A OS=Homo sapiens GN=PSMC3 PE=1 SV=1	41.65	LLDSEIKIMK	[7] GlyGly (K)	1.17646	Stim	NS	0.0324491	4.09053	42.74_1302.7231n	2	2	#7022,#2054	2,3	42.7414	1302.72	12120.3	12308.2	14785.2	13953.9	12316.7	12308.2	10323.7	9910.98	1	1	1	1	R3
tr|R4GNH3|R4GNH3_HUMAN	26S protease regulatory subunit 6A OS=Homo sapiens GN=PSMC3 PE=1 SV=1	33.03	LLDSEIKIMK	[7] GlyGly (K)|[9] Oxidation (M)	2.20493	NS	Stim	0.0157662	12.1042	35.89_1318.7172n	0	2	#21351,#8877	2,3	35.889	1318.72	2891.94	3214.29	1503.19	1266.16	3145.87	3214.29	803.518	663.885	1	1	0	0	R1
tr|C9JLS9|C9JLS9_HUMAN	26S protease regulatory subunit 7 (Fragment) OS=Homo sapiens GN=PSMC2 PE=1 SV=1	40.84	YIINVKQFAK	[6] GlyGly (K)	27.3512	Stim	NS	0.0225365	67.5316	48.85_1336.7510n	1	1	#32080	2	48.8517	1336.75	709.335	2005.93	39785.2	34480.7	3716.92	2005.93	31309.7	5293.65	0	0	1	0	R2
tr|C9JLS9|C9JLS9_HUMAN	26S protease regulatory subunit 7 (Fragment) OS=Homo sapiens GN=PSMC2 PE=1 SV=1	20.37	YIINVKQFAK	[6] GlyGly (K)	8.93604	Stim	NS	0.00234314	14.5237	48.84_1336.7498n	1	1	#9219	3	48.8379	1336.75	12320.2	15140.4	125958	119431	64558	15140.4	99125	18335.6	1	0	0	0	R2
tr|A0A087WW66|A0A087WW66_HUMAN	26S proteasome non-ATPase regulatory subunit 1 OS=Homo sapiens GN=PSMD1 PE=1 SV=1	31.71	TSSAFVGKTPEASPEPK	[8] GlyGly (K)	7.46358	Stim	NS	0.000331698	5.13425	31.80_1845.9117n	2	2	#33610,#8367	2,3	31.7951	1845.91	36386.7	33837.2	260818	263303	190666	33837.2	205255	40423.7	2	0	1	0	R2
tr|A0A087WW66|A0A087WW66_HUMAN	26S proteasome non-ATPase regulatory subunit 1 OS=Homo sapiens GN=PSMD1 PE=1 SV=1	31.57	VSTAVLSITAKAK	[11] GlyGly (K)	1.34137	Stim	NS	0.00488092	2.72962	36.78_1401.8179n	1	1	#7732	3	36.7788	1401.82	2508.4	2544.49	3323.49	3454.31	2728.65	2544.49	1776.55	1811.2	1	1	1	1	R1
tr|B1AJY5|B1AJY5_HUMAN	26S proteasome non-ATPase regulatory subunit 10 OS=Homo sapiens GN=PSMD10 PE=1 SV=1	21.34	ESILADKSLATR	[7] GlyGly (K)	2.23666	Stim	NS	0.034718	21.1932	36.07_1416.7576n	1	1	#14612	2	36.0729	1416.76	1264.07	1306.2	2443.65	3305.16	1375.06	1306.2	1306.24	1732.99	0	0	0	1	R1
sp|O43242|PSMD3_HUMAN	26S proteasome non-ATPase regulatory subunit 3 OS=Homo sapiens GN=PSMD3 PE=1 SV=2	47.62	AKPPPGGGEQEPPPPPAPQDVEMKEEAATGGGSTGEADGK	[24] GlyGly (K)	2.49944	NS	Stim	0.0233938	20.0483	39.65_3980.8379n	1	1	#4648	4	39.6478	3980.84	63495.5	60956.1	21366.6	28425.2	64524.4	60956.1	14919.1	20189.4	3	1	1	1	R3
sp|O43242|PSMD3_HUMAN	26S proteasome non-ATPase regulatory subunit 3 OS=Homo sapiens GN=PSMD3 PE=1 SV=2	41.92	AKPPPGGGEQEPPPPPAPQDVEMKEEAATGGGSTGEADGK	[24] GlyGly (K)	3.67174	NS	Stim	0.0155034	23.2048	38.44_3980.8300n	1	1	#10818	4	38.4382	3980.83	30077.9	30053	6844.77	9531.9	32718.9	30053	3658.83	4997.86	1	1	0	0	R1
sp|P51665|PSMD7_HUMAN	26S proteasome non-ATPase regulatory subunit 7 OS=Homo sapiens GN=PSMD7 PE=1 SV=2	42.34	DIKDTTVGTLSQR	[3] GlyGly (K)	1.80214	NS	Stim	0.00165143	2.85674	36.92_1546.7942n	2	2	#14068,#15185	2,3	36.9176	1546.79	4614.17	4496.67	2476.73	2578.85	5019.32	4496.67	1323.92	1352.17	0	1	0	0	R1
tr|J3KN29|J3KN29_HUMAN	26S proteasome non-ATPase regulatory subunit 9 OS=Homo sapiens GN=PSMD9 PE=1 SV=1	51.08	KLGQSESQGPPR	[1] GlyGly (K)	3.12788	NS	Stim	0.0176691	21.7193	20.63_1396.7055n	2	2	#15172,#9442	2,3	20.6295	1396.71	3682.15	3598.98	985.156	1342.66	4005.46	3598.98	526.609	703.997	1	1	0	0	R1
tr|J3KN29|J3KN29_HUMAN	26S proteasome non-ATPase regulatory subunit 9 OS=Homo sapiens GN=PSMD9 PE=1 SV=1	33.62	KLGQSESQGPPR	[1] GlyGly (K)	4.89989	NS	Stim	0.00815209	17.7853	23.42_1396.7057n	1	1	#13955	3	23.4246	1396.71	678.237	873.369	147.48	169.182	689.227	873.369	102.977	120.164	1	1	0	0	R3
tr|A0A075B716|A0A075B716_HUMAN	40S ribosomal protein S17 OS=Homo sapiens GN=RPS17 PE=1 SV=1	51.1	NKIAGYVTHLMK	[2] GlyGly (K)	1.63634	NS	Stim	0.0291368	12.105	39.99_1487.7925n	1	1	#3941	3	39.9911	1487.79	11812.8	11542.9	6525.72	7747.43	12004.2	11542.9	4556.56	5502.73	1	1	1	0	R3
tr|H0YEU2|H0YEU2_HUMAN	40S ribosomal protein S3 (Fragment) OS=Homo sapiens GN=RPS3 PE=1 SV=1	31.6	KPLPDHVSIVEPKDEILPTTPISEQK	[13] GlyGly (K)|[25] Deamidated (Q)	4.60231	NS	Stim	0.0461618	38.8993	48.07_3024.6026n	1	1	#19452	4	48.0735	3024.6	1344.32	2364.46	331.275	474.577	1462.36	2364.46	177.081	248.835	0	1	0	0	R1
tr|H0YEU2|H0YEU2_HUMAN	40S ribosomal protein S3 (Fragment) OS=Homo sapiens GN=RPS3 PE=1 SV=1	28.33	KPLPDHVSIVEPKDEILPTTPISEQK	[13] GlyGly (K)	1.33373	NS	Stim	0.0239156	4.976	53.78_3023.6199n	2	2	#4831,#14844	4,5	53.7842	3023.62	326560	350379	246535	261019	1.71118e+06	350379	194015	40072.9	2	0	0	0	R2
tr|A2A3R5|A2A3R5_HUMAN	40S ribosomal protein S6 OS=Homo sapiens GN=RPS6 PE=1 SV=1	36.91	NKEEAAEYAKLLAK	[10] GlyGly (K)	1.93131	Stim	NS	0.0452348	16.7518	35.71_1690.8887n	1	1	#11319	3	35.7127	1690.89	1879.76	1597.7	2960.25	3755.79	2044.81	1597.7	1582.38	1969.27	0	1	0	0	R1
sp|P52209-2|6PGD_HUMAN	6-phosphogluconate dehydrogenase, decarboxylating OS=Homo sapiens GN=PGD	30.35	VVGAQSLKEMVSK	[8] GlyGly (K)	1.33384	Stim	NS	0.00755692	3.01527	41.27_1488.7968n	1	1	#1691	3	41.2657	1488.8	15385.8	15802.9	20356.9	21243.9	16736.7	15802.9	10881.7	11138.8	1	1	1	1	R1
sp|P10155-3|RO60_HUMAN	60 kDa SS-A/Ro ribonucleoprotein OS=Homo sapiens GN=TROVE2	36.73	LSHLKPSSEGLAIVTK	[5] GlyGly (K)	1.99192	Stim	NS	0.00797292	6.92568	36.53_1793.0058n	2	2	#7594,#11811	3,4	36.5287	1793.01	3952.41	4359.46	8591.75	7964.85	4016.46	4359.46	5999.16	5657.16	1	0	0	0	R3
sp|P05387|RLA2_HUMAN	60S acidic ribosomal protein P2 OS=Homo sapiens GN=RPLP2 PE=1 SV=1	28.47	LASVPAGGAVAVSAAPGSAAPAAGSAPAAAEEKKDEK	[37] GlyGly (K)	7.85876	Stim	NS	0.0251777	41.9938	43.08_3387.7261n	1	1	#41371	4	43.084	3387.73	4995.03	2707.76	34656	25878.3	26174	2707.76	27273.2	3972.97	1	0	1	0	R2
sp|P05387|RLA2_HUMAN	60S acidic ribosomal protein P2 OS=Homo sapiens GN=RPLP2 PE=1 SV=1	24.66	LASVPAGGAVAVSAAPGSAAPAAGSAPAAAEEKKDEK	[37] GlyGly (K)	3.10145	Stim	NS	0.0140054	14.2187	39.42_3387.7300n	1	1	#9828	4	39.4224	3387.73	3610.02	2950.42	11091.2	9255.73	3668.52	2950.42	7744.38	6574.03	0	0	0	2	R3
sp|P05387|RLA2_HUMAN	60S acidic ribosomal protein P2 OS=Homo sapiens GN=RPLP2 PE=1 SV=1	97.64	YVASYLLAALGGNSSPSAKDIK	[19] GlyGly (K)	1.79711	NS	Stim	0.0373372	12.9374	56.97_2338.2210n	1	1	#3794	3	56.9665	2338.22	36214.4	30143.9	17147.2	19777.8	36801.3	30143.9	11973	14047.5	1	1	0	1	R3
sp|P30050|RL12_HUMAN	60S ribosomal protein L12 OS=Homo sapiens GN=RPL12 PE=1 SV=1	23.56	IGPLGLSPKK	[9] GlyGly (K)	1.30713	NS	Stim	0.0244118	4.54393	32.24_1122.6736n	1	1	#10306	2	32.2445	1122.67	2517.9	2685.08	1934.56	2045.89	2738.98	2685.08	1034.1	1072.72	0	1	0	0	R1
tr|M0QYS1|M0QYS1_HUMAN	60S ribosomal protein L13a (Fragment) OS=Homo sapiens GN=RPL13A PE=1 SV=2	22.56	MVVPAALKVVR	[8] GlyGly (K)	Infinity	Stim	NS	0.0281804	116.914	49.41_1295.7736n	1	1	#32346	3	49.4134	1295.77	0	0	1557.05	147.71	0	0	1225.35	22.6772	0	0	1	0	R2
tr|J3KSP2|J3KSP2_HUMAN	60S ribosomal protein L38 (Fragment) OS=Homo sapiens GN=RPL38 PE=1 SV=1	31.1	KIEEIKDFLLTAR	[1] GlyGly (K)	3.37736	NS	Stim	0.019595	19.3139	50.56_1688.9457n	1	1	#12655	3	50.5588	1688.95	2483.8	3269.53	940.026	763.474	2701.89	3269.53	502.484	400.313	0	1	0	0	R1
tr|U3KQR5|U3KQR5_HUMAN	60S ribosomal protein L6 (Fragment) OS=Homo sapiens GN=RPL6 PE=1 SV=1	28.93	VLATVTKPVGGDKNGGTR	[13] GlyGly (K)	132.726	Stim	NS	0.00499584	41.284	25.25_1883.0232n	2	2	#44709,#32620	3,4	25.2486	1883.02	134.563	245.517	20806	29640.3	705.111	245.517	16373.7	4550.53	0	0	0	1	R2
tr|B6VEX4|B6VEX4_HUMAN	Abl interactor 1 OS=Homo sapiens GN=ABI1 PE=1 SV=1	25.96	KPIDYTVLDDVGHGVKWLK	[19] GlyGly (K)	1.59257	Stim	NS	0.0279695	9.82941	53.45_2296.2223n	1	1	#9396	4	53.4531	2296.22	3306.5	3065.82	4721.5	5426.85	3596.82	3065.82	2523.85	2845.46	0	0	0	1	R1
tr|A0A0C4DG21|A0A0C4DG21_HUMAN	Abl interactor 2 OS=Homo sapiens GN=ABI2 PE=1 SV=1	40.88	VSTQNMKMGGLPR	[7] GlyGly (K)	2.07109	Stim	NS	0.00424858	6.70998	31.84_1531.7598n	2	2	#16871,#4052	2,3	31.8436	1531.76	5427.93	5968.67	11853.1	11750.3	5904.53	5968.67	6336	6161.04	1	1	1	1	R1
tr|A0A0C4DG21|A0A0C4DG21_HUMAN	Abl interactor 2 OS=Homo sapiens GN=ABI2 PE=1 SV=1	36.37	VSTQNMKMGGLPR	[7] GlyGly (K)	1.47461	NS	Stim	0.0329326	9.90515	34.10_1531.7617n	1	1	#7742	3	34.0984	1531.76	3367.26	3241.15	2397.67	2083.79	3421.83	3241.15	1674.16	1480.04	1	1	1	0	R3
sp|O15143|ARC1B_HUMAN	Actin-related protein 2/3 complex subunit 1B OS=Homo sapiens GN=ARPC1B PE=1 SV=3	24.87	SLESALKDLK	[7] GlyGly (K)	1.46272	NS	Stim	0.009573	4.90166	43.31_1216.6656n	0	1	#9161	2	43.3137	1216.67	3298.69	3394.76	2208.72	2367.32	3588.33	3394.76	1180.66	1241.26	1	0	0	0	R1
tr|H7C3F9|H7C3F9_HUMAN	Actin-related protein 2/3 complex subunit 2 (Fragment) OS=Homo sapiens GN=ARPC2 PE=1 SV=1	37.45	AKTSDFLK	[2] GlyGly (K)	6.77944	Stim	NS	0.0195326	27.251	26.75_1022.5399n	0	1	#7031	2	26.7475	1022.54	8772.31	12960	59908.4	87424.4	45966.9	12960	47146	13421.8	1	0	0	0	R2
sp|O15144|ARPC2_HUMAN	Actin-related protein 2/3 complex subunit 2 OS=Homo sapiens GN=ARPC2 PE=1 SV=1	25.46	EMKTITGK	[3] GlyGly (K)	2.01396	Stim	NS	0.0134968	11.5103	21.36_1020.5269n	1	1	#3901	2	21.3644	1020.53	2773.34	2741	6004.77	5100.88	3016.85	2741	3209.81	2674.55	0	0	1	0	R1
sp|O15144|ARPC2_HUMAN	Actin-related protein 2/3 complex subunit 2 OS=Homo sapiens GN=ARPC2 PE=1 SV=1	54.1	TITGKTFSSR	[5] GlyGly (K)	1.75759	Stim	NS	0.0253446	12.4385	24.58_1210.6301n	2	2	#2882,#3480	2,3	24.5782	1210.63	9527.47	9960.5	15619.6	18632.2	10364	9960.5	8349.37	9769.42	1	1	1	1	R1
sp|O15144|ARPC2_HUMAN	Actin-related protein 2/3 complex subunit 2 OS=Homo sapiens GN=ARPC2 PE=1 SV=1	41.99	TITGKTFSSR	[5] GlyGly (K)	11.295	Stim	NS	0.00690274	26.3882	25.29_1210.6312n	2	2	#6321,#6060	2,3	25.2879	1210.63	14490.2	16651.4	143055	208688	75928.5	16651.4	112580	32038.9	2	0	1	0	R2
sp|P60709|ACTB_HUMAN	Actin, cytoplasmic 1 OS=Homo sapiens GN=ACTB PE=1 SV=1	64.78	DSYVGDEAQSKR	[11] GlyGly (K)	1.73754	Stim	NS	0.0144719	8.71951	22.80_1467.6592n	0	2	#757,#10139	2,3	22.7987	1467.66	31499	27840.4	50160.7	52943.8	34264.8	27840.4	26813.1	27760	1	1	1	1	R1
sp|P60709|ACTB_HUMAN	Actin, cytoplasmic 1 OS=Homo sapiens GN=ACTB PE=1 SV=1	51.93	DSYVGDEAQSKR	[11] GlyGly (K)	11.7928	Stim	NS	0.00716901	25.9042	23.44_1467.6605n	0	1	#3464	2	23.4351	1467.66	25120.3	36386.6	326113	399225	131631	36386.6	256641	61291	1	1	1	1	R2
sp|P60709|ACTB_HUMAN	Actin, cytoplasmic 1 OS=Homo sapiens GN=ACTB PE=1 SV=1	64.05	EITALAPSTMKIK	[11] GlyGly (K)	2.39004	Stim	NS	0.00238258	4.29461	41.46_1515.8334n	0	2	#426,#297	2,3	41.4567	1515.83	137772	146402	329451	349737	149869	146402	176106	183378	4	2	3	3	R1
sp|P60709|ACTB_HUMAN	Actin, cytoplasmic 1 OS=Homo sapiens GN=ACTB PE=1 SV=1	31.6	EITALAPSTMKIK	[10] Oxidation (M)|[13] GlyGly (K)	64.0408	Stim	NS	0.0150729	68.0852	37.47_1531.8285n	0	2	#21752,#11931	2,3	37.4683	1531.83	3372.25	1180.43	158772	132785	17670.6	1180.43	124949	20385.8	0	0	1	0	R2
sp|P60709|ACTB_HUMAN	Actin, cytoplasmic 1 OS=Homo sapiens GN=ACTB PE=1 SV=1	72.22	HQGVMVGMGQK	[10] Deamidated (Q)|[11] GlyGly (K)	4.45759	Stim	NS	0.00237469	10.2584	26.00_1285.5912n	0	1	#4143	2	26.0002	1285.59	2299.02	2321.97	9552.15	11046.3	2500.88	2321.97	5106.04	5791.92	0	1	1	1	R1
sp|P60709|ACTB_HUMAN	Actin, cytoplasmic 1 OS=Homo sapiens GN=ACTB PE=1 SV=1	73.6	HQGVMVGMGQKDSYVGDEAQSK	[11] GlyGly (K)	1.39661	Stim	NS	0.03698	7.97205	32.32_2464.1122n	0	2	#4039,#5784	3,4	32.3208	2464.11	21664.5	20240.1	27612.7	30911.7	23566.8	20240.1	14760.2	16208	2	2	2	2	R1
sp|P60709|ACTB_HUMAN	Actin, cytoplasmic 1 OS=Homo sapiens GN=ACTB PE=1 SV=1	80.33	HQGVMVGMGQKDSYVGDEAQSKR	[11] GlyGly (K)	1.74503	Stim	NS	0.0442122	16.8189	29.19_2620.2110n	0	2	#12663,#2910	3,4	29.1879	2620.21	23028.9	23236.4	35566.4	45168	25050.9	23236.4	19011.8	23682.9	1	1	1	1	R1
sp|P60709|ACTB_HUMAN	Actin, cytoplasmic 1 OS=Homo sapiens GN=ACTB PE=1 SV=1	57.49	HQGVMVGMGQKDSYVGDEAQSKR	[11] GlyGly (K)	1.78244	NS	Stim	0.0142623	8.8679	32.10_2620.2138n	0	1	#6537	4	32.1037	2620.21	7188.85	8150.72	4173.89	4432.07	7305.33	8150.72	2914.41	3147.95	1	1	0	1	R3
sp|P60709|ACTB_HUMAN	Actin, cytoplasmic 1 OS=Homo sapiens GN=ACTB PE=1 SV=1	112.82	KDLYANTVLSGGTTMYPGIADR	[1] GlyGly (K)	1.26158	Stim	NS	0.00315715	1.59441	53.71_2456.2020n	0	1	#5158	3	53.7082	2456.2	13277.8	12981.7	16454.1	16674.4	14443.6	12981.7	8795.42	8742.88	1	1	1	1	R1
sp|P60709|ACTB_HUMAN	Actin, cytoplasmic 1 OS=Homo sapiens GN=ACTB PE=1 SV=1	87.6	KDLYANTVLSGGTTMYPGIADR	[1] GlyGly (K)	1.25338	Stim	NS	0.0182615	3.88071	52.02_2456.2052n	0	1	#6195	3	52.0232	2456.21	7159.1	6776.69	8607.93	8858.94	7275.1	6776.69	6010.46	6292.21	1	1	1	1	R3
sp|P60709|ACTB_HUMAN	Actin, cytoplasmic 1 OS=Homo sapiens GN=ACTB PE=1 SV=1	41.86	KDLYANTVLSGGTTMYPGIADR	[1] GlyGly (K)	8.02779	Stim	NS	0.0182935	39.3431	59.86_2456.2016n	0	1	#11192	3	59.8648	2456.2	26485.9	14956.7	175485	157207	138786	14956.7	138101	24135.3	2	0	1	0	R2
sp|P60709|ACTB_HUMAN	Actin, cytoplasmic 1 OS=Homo sapiens GN=ACTB PE=1 SV=1	90.15	MQKEITALAPSTMK	[3] GlyGly (K)	2.74678	Stim	NS	0.00176124	4.30398	38.19_1661.8482n	0	2	#2407,#421	2,3	38.1919	1661.85	76507.4	81310.4	210331	223159	83225	81310.4	112431	117009	4	2	4	4	R1
sp|P60709|ACTB_HUMAN	Actin, cytoplasmic 1 OS=Homo sapiens GN=ACTB PE=1 SV=1	75.42	MQKEITALAPSTMK	[3] GlyGly (K)	1.521	Stim	NS	0.00891717	5.41693	39.09_1661.8506n	0	2	#6956,#847	2,3	39.0863	1661.85	61204.9	66080.3	95713.9	97886.7	62196.6	66080.3	66831.9	69525.6	2	2	2	2	R3
sp|P60709|ACTB_HUMAN	Actin, cytoplasmic 1 OS=Homo sapiens GN=ACTB PE=1 SV=1	51.32	MQKEITALAPSTMK	[3] GlyGly (K)|[13] Oxidation (M)	1.29359	Stim	NS	0.049262	7.93853	32.97_1677.8425n	0	1	#4176	3	32.9708	1677.84	8529.69	8843.39	10606	11867.5	9278.63	8843.39	5669.38	6222.51	2	1	1	1	R1
sp|P60709|ACTB_HUMAN	Actin, cytoplasmic 1 OS=Homo sapiens GN=ACTB PE=1 SV=1	37.96	MQKEITALAPSTMK	[3] GlyGly (K)	14.1153	Stim	NS	0.00125103	13.1101	42.35_1661.8483n	0	2	#6253,#1131	2,3	42.3499	1661.85	155291	187024	2.4473e+06	2.38458e+06	813723	187024	1.92595e+06	366093	1	3	1	0	R2
sp|P60709|ACTB_HUMAN	Actin, cytoplasmic 1 OS=Homo sapiens GN=ACTB PE=1 SV=1	26.62	MQKEITALAPSTMK	[1] Oxidation (M)|[3] GlyGly (K)	467.247	Stim	NS	0.00580252	62.5298	38.31_1677.8444n	0	1	#63022	2	38.3112	1677.84	73.765	28.5335	22485.1	25313.6	386.529	28.5335	17695	3886.27	0	0	1	1	R2
sp|P60709|ACTB_HUMAN	Actin, cytoplasmic 1 OS=Homo sapiens GN=ACTB PE=1 SV=1	39.08	VAPEEHPVLLTEAPLNPKANR	[18] GlyGly (K)	2.08847	Stim	NS	0.00404752	5.21845	41.72_2408.2847n	0	2	#11517,#1926	3,4	41.7229	2408.28	28645	27027.9	55990.4	60280.8	29109.1	27027.9	39095.1	42815.4	0	0	1	1	R3
tr|H7C343|H7C343_HUMAN	Activated CDC42 kinase 1 (Fragment) OS=Homo sapiens GN=TNK2 PE=1 SV=1	73.29	LLEKLGDGSFGVVR	[4] GlyGly (K)	5.27611	Stim	NS	0.000234909	3.58802	49.21_1602.8730n	1	1	#3565	3	49.2054	1602.87	2839.52	2853.25	14636.8	15398.9	3088.85	2853.25	7824.03	8074.1	1	1	2	1	R1
tr|H7C343|H7C343_HUMAN	Activated CDC42 kinase 1 (Fragment) OS=Homo sapiens GN=TNK2 PE=1 SV=1	58.34	LLEKLGDGSFGVVR	[4] GlyGly (K)	51.6629	Stim	NS	0.00120155	15.5975	48.31_1602.8735n	1	1	#1534	3	48.3082	1602.87	834.46	979.735	41694.7	52031.9	847.982	979.735	29113.2	36956.5	0	0	1	1	R3
tr|H7C343|H7C343_HUMAN	Activated CDC42 kinase 1 (Fragment) OS=Homo sapiens GN=TNK2 PE=1 SV=1	36.51	LLEKLGDGSFGVVR	[4] GlyGly (K)	337.865	Stim	NS	4.06e-05	5.16593	54.90_1602.8735n	2	2	#23872,#3886	2,3	54.8984	1602.87	2163.99	2136.53	699960	753036	11339.3	2136.53	550846	115610	0	0	1	1	R2
sp|Q9NPJ3|ACO13_HUMAN	Acyl-coenzyme A thioesterase 13 OS=Homo sapiens GN=ACOT13 PE=1 SV=1	32.46	EVIKAMTK	[4] GlyGly (K)	3.74318	Stim	NS	0.000460886	3.64835	23.68_1032.5638n	1	1	#4897	2	23.6847	1032.56	1246.44	1217.56	4730.58	4492.64	1355.89	1217.56	2528.7	2355.63	0	0	1	1	R1
sp|Q8TB61-2|S35B2_HUMAN	Adenosine 3'-phospho 5'-phosphosulfate transporter 1 OS=Homo sapiens GN=SLC35B2	49.96	AVPVESPVQKV	[10] GlyGly (K)	1.55063	Stim	NS	0.000918768	1.82469	38.69_1265.6982n	1	1	#3616	2	38.6899	1265.7	8460.88	8245.33	12994.7	12910.4	9203.78	8245.33	6946.24	6769.3	1	1	1	1	R1
sp|Q8TB61-2|S35B2_HUMAN	Adenosine 3'-phospho 5'-phosphosulfate transporter 1 OS=Homo sapiens GN=SLC35B2	21.75	AVPVESPVQKV	[10] GlyGly (K)	11.3592	Stim	NS	0.00206504	14.901	42.85_1265.6975n	1	1	#14303	2	42.8535	1265.7	6985.7	5653.92	69410.3	74166	36605.1	5653.92	54623.7	11386.3	1	0	0	0	R2
sp|O43306-2|ADCY6_HUMAN	Adenylate cyclase type 6 OS=Homo sapiens GN=ADCY6	24.76	GKELGLR	[2] GlyGly (K)	6.04911	Stim	NS	0.00522261	15.2345	23.89_885.5036n	1	1	#6411	2	23.8937	885.504	5098.4	5897.31	29674.5	36839.7	26715.6	5897.31	23352.9	5655.82	0	0	1	0	R2
sp|O43306-2|ADCY6_HUMAN	Adenylate cyclase type 6 OS=Homo sapiens GN=ADCY6	33.16	KTAWGER	[1] GlyGly (K)	2.15989	NS	Stim	0.0282139	17.1875	23.60_960.4781n	1	1	#11648	2	23.5952	960.478	849.646	944.908	364.938	465.915	863.414	944.908	254.817	330.924	1	1	0	0	R3
sp|O43306-2|ADCY6_HUMAN	Adenylate cyclase type 6 OS=Homo sapiens GN=ADCY6	26.34	KTAWGER	[1] GlyGly (K)	6.29932	Stim	NS	0.034529	40.5547	21.36_960.4781n	1	1	#4617	2	21.365	960.478	6332.68	9092.73	34652.4	62517.2	33183.3	9092.73	27270.3	9597.95	1	1	1	0	R2
sp|O43306-2|ADCY6_HUMAN	Adenylate cyclase type 6 OS=Homo sapiens GN=ADCY6	23.56	NAYLKEQHIETFLILGASQK	[5] GlyGly (K)	7.78936	NS	Stim	0.0391668	56.9082	51.93_2416.2802n	1	1	#17649	3	51.9332	2416.28	1472.24	1761.69	291.119	124.053	1496.09	1761.69	203.273	88.1108	1	0	0	0	R3
sp|Q01518|CAP1_HUMAN	Adenylyl cyclase-associated protein 1 OS=Homo sapiens GN=CAP1	25.81	VLKEYK	[3] GlyGly (K)	6.89786	Stim	NS	0.00357091	16.1	21.30_892.5017n	0	1	#5518	2	21.3036	892.502	4739.44	4884.51	29413.6	36971.1	24834.7	4884.51	23147.5	5675.99	1	0	0	1	R2
sp|Q01518|CAP1_HUMAN	Adenylyl cyclase-associated protein 1 OS=Homo sapiens GN=CAP1 PE=1 SV=5	24.01	VPTISINKTDGCHAYLSK	[8] GlyGly (K)|[12] Carbamidomethyl (C)	4.43579	Stim	NS	0.0309346	34.5089	40.86_2117.0570n	0	2	#18842,#5546	3,4	40.8611	2117.06	88366.1	53699.9	349951	280225	463039	53699.9	275400	43021.6	1	0	0	0	R2
sp|Q9Y653-2|AGRG1_HUMAN	Adhesion G-protein coupled receptor G1 OS=Homo sapiens GN=ADGRG1	31.86	GGPSPLKSNSDSAR	[7] GlyGly (K)	8.96431	Stim	NS	0.00430954	20.1907	21.65_1485.7189n	1	1	#21462	2	21.6523	1485.72	1613.2	1620.53	12424.8	16563.4	8453.18	1620.53	9777.9	2542.9	1	0	1	0	R2
sp|P61204|ARF3_HUMAN	ADP-ribosylation factor 3 OS=Homo sapiens GN=ARF3 PE=1 SV=2	91.88	DAVLLVFANKQDLPNAMNAAEITDK	[10] GlyGly (K)	4.25803	NS	Stim	0.0245706	29.6842	63.05_2814.4314n	1	1	#14949	3	63.0458	2814.43	4091.96	2672.17	859.321	729.239	4158.26	2672.17	600.018	517.953	1	1	0	1	R3
sp|P62330|ARF6_HUMAN	ADP-ribosylation factor 6 OS=Homo sapiens GN=ARF6 PE=1 SV=2	40.08	FNVWDVGGQDKIRPLWR	[11] GlyGly (K)	2.79378	Stim	NS	0.000380232	2.82654	57.06_2199.1351n	2	2	#17881,#7315	3,4	57.063	2199.14	4000.48	4163.66	11387.6	11421.2	4351.74	4163.66	6087.18	5988.46	0	0	1	1	R1
tr|A0A087WUW9|A0A087WUW9_HUMAN	ADP-ribosylation factor-like protein 15 OS=Homo sapiens GN=ARL15 PE=1 SV=1	72.49	KYFELEPLAR	[1] GlyGly (K)	2.08429	Stim	NS	5.45669e-05	0.663475	45.50_1378.7243n	2	2	#5469,#3246	2,3	45.5038	1378.72	12164.2	12050.6	25166.5	25304.1	13232.2	12050.6	13452.6	13267.7	1	2	2	2	R1
sp|Q96BM9|ARL8A_HUMAN	ADP-ribosylation factor-like protein 8A OS=Homo sapiens GN=ARL8A PE=1 SV=1	97.51	DLPGALDEKELIEK	[9] GlyGly (K)	1.27239	NS	Stim	0.0247459	5.02227	50.09_1682.8730n	1	1	#927	2	50.0948	1682.87	94835.8	91970.3	70800.5	76014.3	103163	91970.3	37845.9	39856.6	2	3	2	2	R1
sp|Q96BM9|ARL8A_HUMAN	ADP-ribosylation factor-like protein 8A OS=Homo sapiens GN=ARL8A PE=1 SV=1	85.77	DLPGALDEKELIEK	[9] GlyGly (K)	1.51934	Stim	NS	0.0409693	12.3945	48.98_1682.8738n	2	2	#1704,#904	2,3	48.9753	1682.87	72036.6	60427.2	99894	101364	73203.9	60427.2	69750.7	71995.5	1	1	1	1	R3
sp|Q96BM9|ARL8A_HUMAN	ADP-ribosylation factor-like protein 8A OS=Homo sapiens GN=ARL8A PE=1 SV=1	63.61	DLPGALDEKELIEK	[9] GlyGly (K)	9.62437	Stim	NS	0.000110959	2.59554	55.61_1682.8735n	1	1	#4589	2	55.6114	1682.87	71842.1	74064.5	715016	689243	376453	74064.5	562695	105816	1	0	1	0	R2
sp|Q9NVJ2|ARL8B_HUMAN	ADP-ribosylation factor-like protein 8B OS=Homo sapiens GN=ARL8B PE=1 SV=1	82.01	DLPNALDEKQLIEK	[9] GlyGly (K)	1.5062	Stim	NS	0.0472195	9.81874	48.00_1738.9118n	2	2	#858,#293	2,3	48.005	1738.91	215860	191260	285315	327890	219358	191260	199221	232889	1	2	2	2	R3
sp|Q9NVJ2|ARL8B_HUMAN	ADP-ribosylation factor-like protein 8B OS=Homo sapiens GN=ARL8B PE=1 SV=1	79.9	DLPNALDEKQLIEK	[9] GlyGly (K)|[10] Deamidated (Q)	1.5012	NS	Stim	0.014773	6.70568	50.35_1739.8941n	2	2	#5426,#8751	2,3	50.3542	1739.89	19082.1	18483.4	13105.1	11918.6	20757.6	18483.4	7005.24	6249.26	1	1	1	1	R1
sp|Q9NVJ2|ARL8B_HUMAN	ADP-ribosylation factor-like protein 8B OS=Homo sapiens GN=ARL8B PE=1 SV=1	60.65	DLPNALDEKQLIEK	[9] GlyGly (K)	5.74371	Stim	NS	0.00321271	10.8931	54.46_1738.9101n	2	2	#1615,#2674	2,3	54.4555	1738.91	372727	422292	2.10731e+06	2.45904e+06	1.95309e+06	422292	1.65839e+06	377524	1	1	1	0	R2
sp|O00116|ADAS_HUMAN	Alkyldihydroxyacetonephosphate synthase, peroxisomal OS=Homo sapiens GN=AGPS PE=1 SV=1	41.35	GQIELTGKR	[8] GlyGly (K)	8.18396	Stim	NS	0.0345137	51.1425	24.92_1114.6101n	1	1	#16052	2	24.9235	1114.61	2030.85	2410.32	11601.2	24745.1	10641.7	2410.32	9129.75	3799	1	0	1	0	R2
tr|H0YC11|H0YC11_HUMAN	Alpha-1,3-mannosyl-glycoprotein 4-beta-N-acetylglucosaminyltransferase B (Fragment) OS=Homo sapiens GN=MGAT4B PE=1 SV=1	44.59	SKELNLVLDEIKR	[12] GlyGly (K)	4.43416	NS	Stim	0.00835782	19.1005	46.40_1669.9358n	1	1	#11070	3	46.4006	1669.94	4872.6	3713.02	959.628	976.616	5300.44	3713.02	512.963	512.069	1	1	0	0	R1
sp|Q09328|MGT5A_HUMAN	Alpha-1,6-mannosylglycoprotein 6-beta-N-acetylglucosaminyltransferase A OS=Homo sapiens GN=MGAT5 PE=2 SV=1	29.91	IGKLESK	[3] GlyGly (K)	27.0973	Stim	NS	0.000936571	10.5683	20.77_887.5071n	1	1	#4325	2	20.7653	887.507	4062.51	3497.55	95486.1	109371	21287.6	3497.55	75144.5	16791.1	1	0	1	0	R2
sp|P12814-2|ACTN1_HUMAN	Alpha-actinin-1 OS=Homo sapiens GN=ACTN1	56.12	GVKLVSIGAEEIVDGNVK	[3] GlyGly (K)	1.90601	Stim	NS	0.00476519	6.29301	49.97_1940.0605n	0	1	#11708	3	49.9734	1940.06	2004.67	1833.86	3674.55	3641.72	2037.15	1833.86	2565.74	2586.59	1	1	1	1	R3
sp|P12814-2|ACTN1_HUMAN	Alpha-actinin-1 OS=Homo sapiens GN=ACTN1	31.3	LDHLAEKFR	[7] GlyGly (K)	1.26488	Stim	NS	0.00141058	1.24781	27.89_1241.6513n	0	1	#7714	3	27.8939	1241.65	1449.95	1451.15	1818.59	1850.97	1577.27	1451.15	972.116	970.519	1	1	0	1	R1
sp|P12814-2|ACTN1_HUMAN	Alpha-actinin-1 OS=Homo sapiens GN=ACTN1	31.17	SIVNYKPK	[6] GlyGly (K)	21.0287	Stim	NS	0.00194624	16.1959	25.53_1061.5868n	0	1	#5291	2	25.5283	1061.59	392.795	312.072	6891.87	7930.6	427.284	312.072	3684	4158.25	0	0	1	1	R1
sp|P12814|ACTN1_HUMAN	Alpha-actinin-1 OS=Homo sapiens GN=ACTN1 PE=1 SV=2	29.7	SIVNYKPK	[6] GlyGly (K)	487.55	Stim	NS	0.027779	115.152	26.55_1061.5867n	0	2	#13624,#77856	2,3	26.554	1061.59	17.095	166.967	39666.2	50073.4	89.5779	166.967	31216.1	7687.52	0	0	0	1	R2
sp|P06733|ENOA_HUMAN	Alpha-enolase OS=Homo sapiens GN=ENO1 PE=1 SV=2	36.89	IEEELGSKAK	[8] GlyGly (K)	12.1296	Stim	NS	0.0315619	55.8051	23.55_1216.6304n	0	1	#19042	2	23.548	1216.63	687.313	1583.3	10961.4	16580.1	3601.53	1583.3	8626.31	2545.46	0	0	1	0	R2
tr|E7EPV7|E7EPV7_HUMAN	Alpha-synuclein OS=Homo sapiens GN=SNCA PE=1 SV=1	38.64	EGVLYVGSKTK	[9] GlyGly (K)	1.32593	Stim	NS	0.0097957	3.5448	27.97_1293.6933n	0	2	#2402,#12755	2,3	27.9701	1293.69	13016	12689.5	16614.7	17469	14158.8	12689.5	8881.25	9159.52	0	1	0	0	R1
tr|E7EPV7|E7EPV7_HUMAN	Alpha-synuclein OS=Homo sapiens GN=SNCA PE=1 SV=1	21.15	TKEGVLYVGSK	[2] GlyGly (K)	8.63259	Stim	NS	0.00694535	18.6059	29.48_1293.6944n	0	1	#9026	2	29.4784	1293.69	11921.7	15238.3	101807	132654	62469.7	15238.3	80118.9	20365.7	1	0	0	0	R2
tr|E7EPV7|E7EPV7_HUMAN	Alpha-synuclein OS=Homo sapiens GN=SNCA PE=1 SV=1	20.58	TKEQVTNVGGAVVTGVTAVAQK	[2] GlyGly (K)	13.0876	Stim	NS	0.00509631	22.8831	52.85_2270.2243n	0	1	#43201	3	52.848	2270.22	3068.85	2594.17	43054.1	31061.6	16080.8	2594.17	33882.2	4768.73	0	0	1	0	R2
tr|E9PG40|E9PG40_HUMAN	Amyloid beta A4 protein OS=Homo sapiens GN=APP PE=1 SV=1	59.54	HLSKMQQNGYENPTYK	[4] GlyGly (K)|[8] Deamidated (N)	Infinity	NS	Stim	0.0153577	105.747	27.60_2051.9355n	0	1	#16605	3	27.6027	2051.94	2963.27	427.698	0	0	15527.6	427.698	0	0	1	0	0	0	R2
tr|E9PG40|E9PG40_HUMAN	Amyloid beta A4 protein OS=Homo sapiens GN=APP PE=1 SV=1	58.5	HLSKMQQNGYENPTYK	[4] GlyGly (K)|[8] Deamidated (N)	1.59238	Stim	NS	0.015136	7.10036	25.93_2051.9363n	2	2	#3518,#26776	3,4	25.9349	2051.94	15057.3	16649.2	24513.3	25975.4	16379.4	16649.2	13103.4	13619.7	1	1	1	2	R1
tr|E9PG40|E9PG40_HUMAN	Amyloid beta A4 protein OS=Homo sapiens GN=APP PE=1 SV=1	57.34	HLSKMQQNGYENPTYK	[4] GlyGly (K)	1.65168	Stim	NS	0.0339027	13.1851	25.35_2050.9521n	0	2	#34150,#3513	2,3	25.3494	2050.95	14894.5	15186.2	22525.7	27157.9	16202.3	15186.2	12041	14239.7	2	1	1	1	R1
tr|A0A0A0MRG2|A0A0A0MRG2_HUMAN	Amyloid beta A4 protein OS=Homo sapiens GN=APP PE=1 SV=1	49.17	HLSKMQQNGYENPTYK	[4] GlyGly (K)	1.26479	Stim	NS	0.000651871	0.807725	28.56_2050.9546n	2	2	#4673,#9815	3,4	28.561	2050.95	10854.1	10730.8	13625.1	13675.3	11030	10730.8	9513.65	9713.11	1	2	1	1	R3
tr|E9PG40|E9PG40_HUMAN	Amyloid beta A4 protein OS=Homo sapiens GN=APP PE=1 SV=1	48.35	MQQNGYENPTYKFFEQMQN	[12] GlyGly (K)	2.23318	Stim	NS	0.00310022	5.0097	61.15_2510.0637n	0	1	#17411	2	61.1452	2510.06	3782.53	4060.35	8997.98	8516.57	4114.65	4060.35	4809.81	4465.5	0	0	1	1	R1
sp|Q06481-2|APLP2_HUMAN	Amyloid-like protein 2 OS=Homo sapiens GN=APLP2	49.32	MQNHGYENPTYKYLEQMQI	[12] GlyGly (K)	2.54544	NS	Stim	0.0055743	8.91195	53.74_2500.1166n	1	1	#9825	3	53.739	2500.12	9368.64	9961.49	3557.73	4036.28	9520.45	9961.49	2484.18	2866.84	1	1	0	1	R3
sp|Q9Y679-2|AUP1_HUMAN	Ancient ubiquitous protein 1 OS=Homo sapiens GN=AUP1	43.01	VQQLVAKELGQTGTR	[7] GlyGly (K)	7.61964	Stim	NS	0.0035514	17.0151	37.94_1740.9494n	2	2	#32923,#5957	2,3	37.9447	1740.95	50386.3	50508.2	338142	430638	264025	50508.2	266107	66113.7	1	0	2	1	R2
sp|Q8IZ07|AN13A_HUMAN	Ankyrin repeat domain-containing protein 13A OS=Homo sapiens GN=ANKRD13A PE=1 SV=3	62.55	LTLDLMKPK	[7] GlyGly (K)	1.5447	NS	Stim	0.0173067	7.27981	42.44_1171.6619n	0	2	#2829,#12691	2,3	42.4365	1171.66	15465.4	14657.4	9248.46	10252.3	16823.3	14657.4	4943.7	5375.58	2	2	1	1	R1
sp|Q8IZ07|AN13A_HUMAN	Ankyrin repeat domain-containing protein 13A OS=Homo sapiens GN=ANKRD13A PE=1 SV=3	23.57	LTLDLMKPK	[9] GlyGly (K)	4.12652	Stim	NS	0.00400947	12.5496	46.74_1171.6637n	2	2	#14314,#17796	2,3	46.7442	1171.66	18397.3	17961.5	68360.5	81674.5	96401.7	17961.5	53797.6	12539.1	2	0	0	0	R2
sp|Q8IZ07|AN13A_HUMAN	Ankyrin repeat domain-containing protein 13A OS=Homo sapiens GN=ANKRD13A PE=1 SV=3	43.55	QLEKELQGQNVEAVDPR	[4] GlyGly (K)	4.60975	NS	Stim	0.00236909	9.95728	36.89_2066.0374n	1	1	#11457	3	36.8864	2066.04	5490.18	6321.85	1250.82	1311.58	5972.25	6321.85	668.619	687.703	1	1	0	0	R1
sp|Q8IZ07|AN13A_HUMAN	Ankyrin repeat domain-containing protein 13A OS=Homo sapiens GN=ANKRD13A PE=1 SV=3	83.9	TDKAEVVNGYEAK	[3] GlyGly (K)	1.97212	NS	Stim	0.0123446	10.7533	27.00_1536.7422n	0	2	#5913,#3547	2,3	27.0002	1536.74	17922.8	17682.4	8340.72	9713.52	19496.4	17682.4	4458.48	5093.09	2	2	1	1	R1
sp|Q8IZ07|AN13A_HUMAN	Ankyrin repeat domain-containing protein 13A OS=Homo sapiens GN=ANKRD13A PE=1 SV=3	31.56	TDKAEVVNGYEAK	[3] GlyGly (K)	2.23509	Stim	NS	0.040417	22.0461	28.64_1536.7429n	0	1	#21892	2	28.6374	1536.74	8766.98	7956.46	21602.7	15775.8	45939	7956.46	17000.6	2421.98	1	0	0	0	R2
sp|Q8IZ07|AN13A_HUMAN	Ankyrin repeat domain-containing protein 13A OS=Homo sapiens GN=ANKRD13A PE=1 SV=3	27.6	TDKAEVVNGYEAK	[3] GlyGly (K)	2.91096	Stim	NS	0.00609909	11.8659	28.67_1536.7413n	1	1	#11286	3	28.674	1536.74	13593.6	16083.6	43228.3	43160.9	71230.5	16083.6	34019.3	6626.28	1	0	0	0	R2
sp|Q8IZ07|AN13A_HUMAN	Ankyrin repeat domain-containing protein 13A OS=Homo sapiens GN=ANKRD13A PE=1 SV=3	24.84	TKSGFWGWR	[2] GlyGly (K)	3.52331	NS	Stim	0.00311942	8.01607	40.91_1237.5992n	0	1	#8251	2	40.9098	1237.6	4799.52	4413.57	1233.34	1381.56	5220.94	4413.57	659.272	724.391	1	1	0	0	R1
sp|Q8IZ07|AN13A_HUMAN	Ankyrin repeat domain-containing protein 13A OS=Homo sapiens GN=ANKRD13A PE=1 SV=3	21.42	TKSGFWGWR	[2] GlyGly (K)	2.66469	NS	Stim	0.00143901	5.21954	42.74_1237.5994n	1	1	#8366	3	42.7414	1237.6	2829.41	2627.99	1028.6	1019.45	2875.26	2627.99	718.215	724.082	1	0	0	0	R3
sp|P50995-2|ANX11_HUMAN	Annexin A11 OS=Homo sapiens GN=ANXA11	23.41	DLIKDLK	[4] GlyGly (K)	10.3378	Stim	NS	0.00730414	26.6784	38.09_957.5498n	1	1	#21167	2	38.0889	957.55	3294.93	2938.81	26143.2	38300.1	17265.5	2938.81	20573.8	5880.02	1	0	1	1	R2
sp|Q4KMQ2-2|ANO6_HUMAN	Anoctamin-6 OS=Homo sapiens GN=ANO6	66.75	DMTKNMGVIAER	[4] GlyGly (K)	1.58326	Stim	NS	0.00377066	3.23165	36.73_1477.7019n	2	2	#5830,#10087	2,3	36.7296	1477.7	8861.69	8465.73	13487.9	13945.9	9639.78	8465.73	7209.89	7312.24	2	1	1	1	R1
sp|Q4KMQ2-2|ANO6_HUMAN	Anoctamin-6 OS=Homo sapiens GN=ANO6	31.28	TPEFEEFNGKPDSLFFNDGQR	[10] GlyGly (K)	3.94832	Stim	NS	0.00258754	9.72483	64.86_2587.1612n	1	1	#21369	3	64.8572	2587.16	28520	24850	103981	106741	149445	24850	81829.5	16387.5	1	0	0	0	R2
sp|Q10567-2|AP1B1_HUMAN	AP-1 complex subunit beta-1 OS=Homo sapiens GN=AP1B1	27.04	KGEIFELK	[1] GlyGly (K)	3.80589	Stim	NS	0.00680314	15.5362	38.30_1076.5872n	1	1	#9273	2	38.2957	1076.59	24682.6	24685.9	83624.8	104266	129337	24685.9	65810	16007.5	0	0	0	1	R2
sp|Q9BXS5-2|AP1M1_HUMAN	AP-1 complex subunit mu-1 OS=Homo sapiens GN=AP1M1	48.19	FKTTVGSVK	[2] GlyGly (K)	1.27771	NS	Stim	0.00304842	1.90776	24.39_1079.5976n	1	1	#1967	2	24.3854	1079.6	12535.9	12878.8	9958.71	9932.07	13636.6	12878.8	5323.36	5207.68	1	1	1	1	R1
sp|Q9BXS5-2|AP1M1_HUMAN	AP-1 complex subunit mu-1 OS=Homo sapiens GN=AP1M1	35.72	FKTTVGSVK	[2] GlyGly (K)	6.34438	Stim	NS	0.00630933	19.7812	25.18_1079.5981n	1	1	#3109	2	25.1838	1079.6	22236.2	20472.8	116531	154432	116518	20472.8	91706.1	23709.1	1	1	1	0	R2
sp|Q9BXS5-2|AP1M1_HUMAN	AP-1 complex subunit mu-1 OS=Homo sapiens GN=AP1M1	23.88	IIEKSGYQALPWVR	[4] GlyGly (K)	2.4209	NS	Stim	0.00969181	11.5451	48.36_1772.9562n	0	1	#13805	3	48.3606	1772.96	2450.55	2297.29	900.542	1060.64	2665.72	2297.29	481.378	556.128	1	0	0	0	R1
tr|K7EJL1|K7EJL1_HUMAN	AP-1 complex subunit mu-1 OS=Homo sapiens GN=AP1M1 PE=1 SV=1	42.08	FKTTVGSVK	[2] GlyGly (K)	1.50527	NS	Stim	0.0363597	9.21047	26.95_1079.5983n	2	2	#5411,#4641	2,3	26.952	1079.6	4557.65	5006.8	3383.89	2970.07	4631.5	5006.8	2362.79	2109.54	2	2	1	2	R3
tr|A0A087WU93|A0A087WU93_HUMAN	AP-2 complex subunit beta (Fragment) OS=Homo sapiens GN=AP2B1 PE=1 SV=1	43.24	KGEIFELK	[1] GlyGly (K)	1.82193	NS	Stim	0.0115497	7.15978	35.20_1076.5869n	1	1	#1227	2	35.1965	1076.59	27996	30981.9	16843.8	15527.3	30454.2	30981.9	9003.73	8141.45	2	2	2	1	R1
tr|A0A087WU93|A0A087WU93_HUMAN	AP-2 complex subunit beta (Fragment) OS=Homo sapiens GN=AP2B1 PE=1 SV=1	22.52	KGEIFELK	[1] GlyGly (K)	3.251	NS	Stim	0.0255663	26.8624	37.28_1076.5864n	1	1	#4335	2	37.2788	1076.59	9550.27	10205.4	2461.26	3615.52	9705.02	10205.4	1718.57	2567.98	1	0	0	0	R3
tr|A0A087WY71|A0A087WY71_HUMAN	AP-2 complex subunit mu OS=Homo sapiens GN=AP2M1 PE=1 SV=1	35.08	IVIEKQGK	[5] GlyGly (K)	14.5478	Stim	NS	8.12e-05	3.3654	22.57_1027.6026n	1	1	#7927	2	22.5716	1027.6	2482.55	2501.97	35394.2	37119.8	13008.6	2501.97	27854.1	5698.82	0	1	1	0	R2
sp|P18054|LOX12_HUMAN	Arachidonate 12-lipoxygenase, 12S-type OS=Homo sapiens GN=ALOX12 PE=1 SV=4	60.14	AGALEMALKR	[9] GlyGly (K)	7.11372	NS	Stim	0.00726436	22.972	34.52_1172.6327n	0	1	#7698	2	34.5204	1172.63	4842.83	5268.42	826.127	595.245	5268.05	5268.42	441.601	312.105	1	1	0	0	R1
sp|P18054|LOX12_HUMAN	Arachidonate 12-lipoxygenase, 12S-type OS=Homo sapiens GN=ALOX12 PE=1 SV=4	53.61	AGALEMALKR	[9] GlyGly (K)	6.07699	NS	Stim	0.0113806	24.1387	36.64_1172.6343n	2	2	#8388,#3952	2,3	36.637	1172.63	10895.7	13092.1	2310.53	1636.78	11072.3	13092.1	1613.32	1162.55	1	1	0	0	R3
sp|P18054|LOX12_HUMAN	Arachidonate 12-lipoxygenase, 12S-type OS=Homo sapiens GN=ALOX12 PE=1 SV=4	47.93	AGALEMALKR	[6] Oxidation (M)|[9] GlyGly (K)	6.14307	NS	Stim	0.00192583	8.66591	28.87_1188.6280n	0	1	#8268	2	28.8736	1188.63	7352.44	8312.33	1210.09	1339.91	7998.01	8312.33	646.843	702.553	1	2	0	0	R1
sp|P18054|LOX12_HUMAN	Arachidonate 12-lipoxygenase, 12S-type OS=Homo sapiens GN=ALOX12 PE=1 SV=4	40.68	AGALEMALKR	[6] Oxidation (M)|[9] GlyGly (K)	4.66898	NS	Stim	0.0182971	29.8644	31.90_1188.6284n	0	1	#11552	3	31.9	1188.63	1747.08	1767.37	455.838	296.884	1775.39	1767.37	318.288	210.866	1	0	0	0	R3
sp|P18054|LOX12_HUMAN	Arachidonate 12-lipoxygenase, 12S-type OS=Homo sapiens GN=ALOX12 PE=1 SV=4	37.46	AGALEMALKR	[6] Oxidation (M)|[9] GlyGly (K)	6.63698	NS	Stim	0.0137796	29.5143	32.10_1188.6278n	0	1	#7285	3	32.1037	1188.63	1343.74	2052.53	272.951	238.767	1365.51	2052.53	190.587	169.588	0	1	0	0	R3
sp|P18054|LOX12_HUMAN	Arachidonate 12-lipoxygenase, 12S-type OS=Homo sapiens GN=ALOX12 PE=1 SV=4	34.82	AGALEMALKR	[9] GlyGly (K)	2.93154	Stim	NS	0.00214311	6.62665	37.90_1172.6336n	2	2	#15172,#11941	2,3	37.8952	1172.63	31924.9	30867.2	87726.2	96351.6	167287	30867.2	69037.7	14792.4	1	0	1	0	R2
sp|P18054|LOX12_HUMAN	Arachidonate 12-lipoxygenase, 12S-type OS=Homo sapiens GN=ALOX12 PE=1 SV=4	52.22	GEKQYLAAPLVMLK	[3] GlyGly (K)	3.50688	Stim	NS	0.00339103	9.40761	50.83_1673.9188n	0	1	#10208	2	50.8323	1673.92	1325.25	1247.55	4811.36	4211.17	1346.73	1247.55	3359.52	2991.05	1	1	1	1	R3
sp|P18054|LOX12_HUMAN	Arachidonate 12-lipoxygenase, 12S-type OS=Homo sapiens GN=ALOX12 PE=1 SV=4	38.6	GEKQYLAAPLVMLK	[3] GlyGly (K)	2.03164	Stim	NS	0.00805797	7.14981	50.83_1673.9190n	1	1	#1915	3	50.8323	1673.92	13467.3	14563.9	29914.2	27035.1	13685.5	14563.9	20887.5	19202.1	1	1	1	1	R3
sp|P18054|LOX12_HUMAN	Arachidonate 12-lipoxygenase, 12S-type OS=Homo sapiens GN=ALOX12 PE=1 SV=4	30.83	GEKQYLAAPLVMLK	[3] GlyGly (K)	4.12503	Stim	NS	0.0286396	31.0693	59.21_1673.9187n	0	1	#32890	2	59.2144	1673.92	6573.44	7902.39	36415.9	23297.3	34444.9	7902.39	28658.1	3576.72	1	0	0	0	R2
sp|P18054|LOX12_HUMAN	Arachidonate 12-lipoxygenase, 12S-type OS=Homo sapiens GN=ALOX12 PE=1 SV=4	44.08	LEKEITAR	[3] GlyGly (K)	51.774	Stim	NS	0.000325777	9.435	23.54_1072.5878n	0	2	#23228,#31175	2,3	23.5382	1072.59	282.503	296.787	13995.6	15996.5	1480.32	296.787	11014.1	2455.87	0	0	1	0	R2
sp|P18054|LOX12_HUMAN	Arachidonate 12-lipoxygenase, 12S-type OS=Homo sapiens GN=ALOX12 PE=1 SV=4	45.6	TDLEKLEKEITAR	[8] GlyGly (K)	2.10029	Stim	NS	0.00427274	6.86217	47.34_1658.8819n	1	1	#4903	3	47.3387	1658.88	5406.89	5423.62	10821.7	11925.5	5881.64	5423.62	5784.68	6252.89	1	1	2	2	R1
sp|P18054|LOX12_HUMAN	Arachidonate 12-lipoxygenase, 12S-type OS=Homo sapiens GN=ALOX12 PE=1 SV=4	32.46	YFSGPKPK	[6] GlyGly (K)	9.09257	Stim	NS	0.00255448	15.4942	22.46_1036.5342n	0	1	#3041	2	22.4576	1036.53	858.53	1069.8	8578.54	8954.92	933.912	1069.8	4585.6	4695.33	0	0	1	1	R1
sp|P18054|LOX12_HUMAN	Arachidonate 12-lipoxygenase, 12S-type OS=Homo sapiens GN=ALOX12 PE=1 SV=4	30.96	YFSGPKPK	[6] GlyGly (K)	67.9409	Stim	NS	0.000280756	9.35899	22.97_1036.5354n	0	1	#6212	2	22.9704	1036.54	1254.6	1194.53	77692.4	88704.2	6574.13	1194.53	61141.5	13618.3	0	0	1	0	R2
tr|B1AHE4|B1AHE4_HUMAN	Ataxin-10 (Fragment) OS=Homo sapiens GN=ATXN10 PE=1 SV=1	55.15	ITSDEPLTKDDIPVFLR	[9] GlyGly (K)	3.54397	Stim	NS	0.00177384	7.04137	56.10_2072.0796n	1	1	#6785	3	56.1022	2072.08	3041.78	3360.55	11127	11562.7	3091.07	3360.55	7769.39	8212.6	1	0	1	1	R3
tr|A0A087WXY4|A0A087WXY4_HUMAN	Ataxin-3 OS=Homo sapiens GN=ATXN3 PE=1 SV=1	26.38	LIGEELAQLKEQR	[10] GlyGly (K)	1.85647	NS	Stim	0.0163017	8.09648	46.40_1639.8896n	1	1	#5282	3	46.4006	1639.89	6297.2	7040.55	3386.57	3797.89	6850.12	7040.55	1810.27	1991.35	1	0	0	0	R1
sp|P17858|PFKAL_HUMAN	ATP-dependent 6-phosphofructokinase, liver type OS=Homo sapiens GN=PFKL PE=1 SV=6	32.21	NYGTKLGVK	[5] GlyGly (K)	9.71222	Stim	NS	0.0203406	45.9716	26.19_1092.5925n	0	1	#14802	2	26.1853	1092.59	577.968	1134.7	8368.62	8265.22	3028.56	1134.7	6585.84	1268.92	0	0	1	0	R2
sp|Q01813|PFKAP_HUMAN	ATP-dependent 6-phosphofructokinase, platelet type OS=Homo sapiens GN=PFKP PE=1 SV=2	41.82	NFGTKISAR	[5] GlyGly (K)	6.25302	Stim	NS	0.00932833	21.138	26.21_1106.5834n	1	1	#9019	2	26.2064	1106.58	7656.77	5665.52	37639.4	45665.2	40121.5	5665.52	29621	7010.75	1	0	1	1	R2
tr|C9J0M4|C9J0M4_HUMAN	B-cell receptor-associated protein 31 (Fragment) OS=Homo sapiens GN=BCAP31 PE=1 SV=1	48.46	GAAVDGGKLDVGNAEVK	[8] GlyGly (K)	1.2118	NS	Stim	0.0462192	5.60082	33.31_1712.8699n	2	2	#18984,#6948	2,3	33.3088	1712.87	7033.93	6804.86	5483.86	5936.13	7651.54	6804.86	2931.36	3112.49	1	1	1	0	R1
sp|Q9NR09|BIRC6_HUMAN	Baculoviral IAP repeat-containing protein 6 OS=Homo sapiens GN=BIRC6 PE=1 SV=2	84.89	GSSYKLLVEQAK	[5] GlyGly (K)	2.70091	NS	Stim	0.00494931	9.62328	35.20_1435.7679n	2	2	#349,#1243	2,3	35.1965	1435.77	248988	285348	100501	97334.6	270850	285348	53722	51035.5	5	5	4	3	R1
sp|Q9NR09|BIRC6_HUMAN	Baculoviral IAP repeat-containing protein 6 OS=Homo sapiens GN=BIRC6 PE=1 SV=2	70.94	GSSYKLLVEQAK	[5] GlyGly (K)|[10] Deamidated (Q)	3.67876	NS	Stim	0.00196118	8.14724	37.51_1436.7525n	1	1	#6054	2	37.5072	1436.75	10937	12274.2	3149.66	3159.84	11897.3	12274.2	1683.63	1656.8	2	1	0	0	R1
sp|Q9NR09|BIRC6_HUMAN	Baculoviral IAP repeat-containing protein 6 OS=Homo sapiens GN=BIRC6 PE=1 SV=2	64.52	GSSYKLLVEQAK	[5] GlyGly (K)	4.94615	NS	Stim	0.000544079	4.62078	36.98_1435.7681n	2	2	#1357,#725	2,3	36.9757	1435.77	191045	184291	36702.6	39182	194141	184291	25627.4	27829.6	2	2	2	1	R3
sp|Q9NR09|BIRC6_HUMAN	Baculoviral IAP repeat-containing protein 6 OS=Homo sapiens GN=BIRC6 PE=1 SV=2	52.75	GSSYKLLVEQAK	[5] GlyGly (K)	1.38874	NS	Stim	0.0179517	6.28444	38.68_1435.7676n	2	2	#2986,#8295	2,3	38.6784	1435.77	320546	350360	241623	241483	1.67967e+06	350360	190150	37073.7	1	1	1	0	R2
sp|Q9Y2J2|E41L3_HUMAN	Band 4.1-like protein 3 OS=Homo sapiens GN=EPB41L3 PE=1 SV=2	35.22	SPLKIVK	[4] GlyGly (K)	47.9006	Stim	NS	0.0213434	75.875	25.76_897.5645n	1	1	#10841	2	25.7608	897.564	64.2757	19.3884	1948.56	2059	69.9194	19.3884	1041.59	1079.6	0	0	1	1	R1
tr|Q5QP56|Q5QP56_HUMAN	Bcl-2-like protein 1 (Fragment) OS=Homo sapiens GN=BCL2L1 PE=1 SV=1	38.57	EVIPMAAVKQALR	[9] GlyGly (K)	2.10344	NS	Stim	0.00215162	4.85276	51.74_1538.8600n	2	2	#18738,#3963	2,3	51.7355	1538.86	11380.3	12189.1	5622.94	5582.18	12379.5	12189.1	3005.7	2926.9	1	1	0	1	R1
sp|Q9NYM9|BET1L_HUMAN	BET1-like protein OS=Homo sapiens GN=BET1L PE=1 SV=1	41.55	LKSLALDIDRDAEDQNR	[2] GlyGly (K)	1.60196	NS	Stim	0.0244909	8.50035	38.69_2085.0441n	2	2	#5685,#12456	3,4	38.6899	2085.04	14100.1	12501.2	8674.15	7931.28	15338.1	12501.2	4636.71	4158.61	1	2	0	0	R1
sp|Q9NYM9|BET1L_HUMAN	BET1-like protein OS=Homo sapiens GN=BET1L PE=1 SV=1	75.92	MADSLASKVTR	[8] GlyGly (K)	1.2127	Stim	NS	0.0333743	4.45265	29.57_1291.6551n	2	2	#3993,#2557	2,3	29.5743	1291.66	12763.1	11983.9	15273.3	14737.4	13883.7	11983.9	8164.22	7727.28	2	1	1	1	R1
sp|Q9NYM9|BET1L_HUMAN	BET1-like protein OS=Homo sapiens GN=BET1L PE=1 SV=1	53.96	MADSLASKVTR	[1] Oxidation (M)|[8] GlyGly (K)	1.48029	NS	Stim	0.0463529	11.2268	26.41_1307.6520n	0	1	#11398	2	26.4072	1307.65	2028.01	2377.76	1435.93	1540.36	2206.07	2377.76	767.565	807.655	1	1	0	0	R1
sp|Q9NYM9|BET1L_HUMAN	BET1-like protein OS=Homo sapiens GN=BET1L PE=1 SV=1	48.16	MADSLASKVTR	[8] GlyGly (K)	8.12603	Stim	NS	0.01247	24.0596	31.88_1291.6563n	2	2	#12702,#7059	2,3	31.8811	1291.66	21355.8	30111.9	175467	242761	111905	30111.9	138087	37269.9	1	1	1	0	R2
sp|Q9NYM9|BET1L_HUMAN	BET1-like protein OS=Homo sapiens GN=BET1L PE=1 SV=1	26.67	YLDGMDSDFTSMTSLLTGSVKR	[5] Oxidation (M)|[21] GlyGly (K)	1.58438	NS	Stim	0.0437967	10.7959	65.55_2553.1693n	0	1	#30909	3	65.5462	2553.17	1903.19	1674.18	1215.13	1042.77	2070.3	1674.18	649.54	546.754	1	0	0	0	R1
sp|Q07812-2|BAX_HUMAN	Beta of Apoptosis regulator BAX OS=Homo sapiens GN=BAX	83.93	MGGEAPELALDPVPQDASTKK	[21] GlyGly (K)	2.17307	NS	Stim	0.0225878	15.7469	46.22_2267.1115n	1	1	#10574	3	46.2201	2267.11	4239.49	5301.9	2113.87	2276.88	4611.73	5301.9	1129.95	1193.84	1	1	0	0	R1
sp|Q9HBI1-3|PARVB_HUMAN	Beta-parvin OS=Homo sapiens GN=PARVB	24.38	DAFDTLFDHAPDKLSVVK	[18] GlyGly (K)	5.84904	Stim	NS	0.0138252	27.272	66.39_2131.0596n	0	1	#21478	3	66.3936	2131.06	13281.2	11515	86501	58532.5	69593.4	11515	68073.6	8986.2	1	0	1	0	R2
tr|G8JLQ3|G8JLQ3_HUMAN	Biogenesis of lysosome-related organelles complex 1 subunit 1 OS=Homo sapiens GN=BLOC1S1 PE=1 SV=1	29.01	TIATALEYVYKGQLQSAPS	[11] GlyGly (K)	4.33179	NS	Stim	0.00830374	18.4514	60.65_2153.1031n	1	1	#14554	3	60.6482	2153.1	2179.74	2042.89	550.991	423.808	2215.06	2042.89	384.728	301.016	1	1	0	0	R3
tr|A0A087X188|A0A087X188_HUMAN	Bridging integrator 2 OS=Homo sapiens GN=BIN2 PE=1 SV=1	25.08	LGKAVETK	[3] GlyGly (K)	15.0669	Stim	NS	0.0164201	48.1066	20.27_958.5449n	0	2	#35933,#73096	2,3	20.2702	958.545	284.65	578.141	6097.42	6902.15	1491.57	578.141	4798.48	1059.65	1	0	2	0	R2
tr|A0A087X188|A0A087X188_HUMAN	Bridging integrator 2 OS=Homo sapiens GN=BIN2 PE=1 SV=1	31.97	VFVVKGLSSSSR	[5] GlyGly (K)	2.91188	Stim	NS	0.00384593	9.36055	34.59_1378.7560n	0	1	#4328	3	34.5927	1378.76	2945.96	2930.56	7989.57	9122.18	3204.63	2930.56	4270.77	4783.03	1	1	1	1	R1
tr|A0A087X188|A0A087X188_HUMAN	Bridging integrator 2 OS=Homo sapiens GN=BIN2 PE=1 SV=1	24.29	VFVVKGLSSSSR	[5] GlyGly (K)	23.7643	Stim	NS	0.00248653	19.9011	38.10_1378.7576n	2	2	#18166,#5321	2,3	38.0966	1378.76	18801.9	16354.1	358945	476512	98522.3	16354.1	282478	73156.5	1	0	2	1	R2
tr|F5H2F4|F5H2F4_HUMAN	C-1-tetrahydrofolate synthase, cytoplasmic OS=Homo sapiens GN=MTHFD1 PE=1 SV=1	26.86	LGKMVVASSK	[3] GlyGly (K)	1.27607	Stim	NS	0.0335999	6.00283	24.42_1132.6270n	1	1	#10007	2	24.4247	1132.63	1204.54	1311.33	1576.9	1633.54	1310.31	1311.33	842.923	856.516	0	1	0	0	R1
tr|A0A087WY48|A0A087WY48_HUMAN	C-Maf-inducing protein OS=Homo sapiens GN=CMIP PE=1 SV=1	20.54	KVLSNPSR	[1] GlyGly (K)	27.3859	Stim	NS	0.00540967	31.6957	20.42_1013.5626n	0	1	#60852	2	20.4216	1013.56	113.067	95.6782	2217.73	3498.97	592.474	95.6782	1745.28	537.179	0	0	1	0	R2
sp|P61073-2|CXCR4_HUMAN	C-X-C chemokine receptor type 4 OS=Homo sapiens GN=CXCR4	41.39	GSSLKILSK	[5] GlyGly (K)	5.76472	Stim	NS	0.000561576	5.80586	29.96_1045.6132n	1	1	#2263	2	29.9629	1045.61	68665.8	74545.2	415365	410206	359809	74545.2	326879	62976.9	1	1	1	1	R2
sp|P61073-2|CXCR4_HUMAN	C-X-C chemokine receptor type 4 OS=Homo sapiens GN=CXCR4	38.75	GSSLKILSK	[5] GlyGly (K)	1.74447	NS	Stim	0.0137973	9.23772	30.81_1045.6136n	2	2	#2996,#3593	2,3	30.8111	1045.61	12537.4	11000	6794.1	6698.48	12740.6	11000	4743.96	4757.7	1	1	0	0	R3
sp|P61073-2|CXCR4_HUMAN	C-X-C chemokine receptor type 4 OS=Homo sapiens GN=CXCR4	27.39	GSSLKILSKGK	[5] GlyGly (K)|[9] GlyGly (K)	10.8103	NS	Stim	0.0166315	41.5771	26.35_1344.7721n	0	1	#18216	3	26.3457	1344.77	6972.92	5814.78	765.345	417.573	36538.2	5814.78	602.302	64.108	1	0	0	0	R2
tr|B4E2Q0|B4E2Q0_HUMAN	Calcium-transporting ATPase OS=Homo sapiens GN=ATP2C1 PE=1 SV=1	81.23	AKGVVIGTGENSEFGEVFK	[2] GlyGly (K)	1.28074	NS	Stim	0.00620944	2.75882	49.59_2081.0436n	0	1	#3219	3	49.5865	2081.04	21004.6	20200.8	16061	16112	22848.9	20200.8	8585.31	8448.02	2	1	1	1	R1
tr|B4E2Q0|B4E2Q0_HUMAN	Calcium-transporting ATPase OS=Homo sapiens GN=ATP2C1 PE=1 SV=1	46.11	AKGVVIGTGENSEFGEVFK	[2] GlyGly (K)	4.86168	Stim	NS	0.0079709	15.7808	55.26_2081.0433n	0	1	#7582	3	55.2646	2081.04	56171.6	44894	267149	224199	294339	44894	210238	34420.2	1	1	0	0	R2
tr|B4E2Q0|B4E2Q0_HUMAN	Calcium-transporting ATPase OS=Homo sapiens GN=ATP2C1 PE=1 SV=1	28.02	EKIQKHVSSTSSSFLEV	[2] GlyGly (K)	1.46859	Stim	NS	0.0207079	7.25583	35.89_2019.0264n	0	1	#3856	3	35.889	2019.03	9819.23	10269	13993.9	15507.5	10681.4	10269	7480.33	8131.04	1	0	0	1	R1
tr|B4E2Q0|B4E2Q0_HUMAN	Calcium-transporting ATPase OS=Homo sapiens GN=ATP2C1 PE=1 SV=1	50.63	FQKIPNGENETMIPVLTSK	[3] GlyGly (K)|[12] Oxidation (M)	1.71425	NS	Stim	0.0227657	10.0892	45.93_2275.1470n	0	1	#8499	3	45.9299	2275.15	10098.7	10988.2	5711.66	6589.23	10985.4	10988.2	3053.13	3454.93	1	1	0	0	R1
tr|B4E2Q0|B4E2Q0_HUMAN	Calcium-transporting ATPase OS=Homo sapiens GN=ATP2C1 PE=1 SV=1	49.75	FQKIPNGENETMIPVLTSK	[3] GlyGly (K)|[6] Deamidated (N)|[12] Oxidation (M)	2.62856	NS	Stim	0.0164423	17.7656	48.92_2276.1333n	0	1	#11159	3	48.915	2276.13	7535.49	7424.71	2488.22	3203.18	8197.14	7424.71	1330.06	1679.52	1	1	0	0	R1
tr|B4E2Q0|B4E2Q0_HUMAN	Calcium-transporting ATPase OS=Homo sapiens GN=ATP2C1 PE=1 SV=1	48.62	FQKIPNGENETMIPVLTSK	[3] GlyGly (K)	1.57773	Stim	NS	0.0323746	11.0898	48.95_2259.1590n	1	1	#1305	3	48.9519	2259.16	60904.3	52047	86316	91891.1	61891.1	52047	60269.9	65267.1	1	1	1	1	R3
tr|B4E2Q0|B4E2Q0_HUMAN	Calcium-transporting ATPase OS=Homo sapiens GN=ATP2C1 PE=1 SV=1	42.95	FQKIPNGENETMIPVLTSK	[3] GlyGly (K)|[6] Deamidated (N)	1.49143	Stim	NS	0.0136721	6.18396	51.62_2260.1438n	1	1	#2372	3	51.617	2260.14	32702.5	33868.4	47472.1	51813.6	33232.4	33868.4	33147.3	36801.5	1	0	0	1	R3
tr|B4E2Q0|B4E2Q0_HUMAN	Calcium-transporting ATPase OS=Homo sapiens GN=ATP2C1 PE=1 SV=1	39.49	FQKIPNGENETMIPVLTSK	[3] GlyGly (K)|[6] Deamidated (N)	5.66108	Stim	NS	0.00861979	18.0357	60.02_2260.1427n	1	1	#5100	3	60.0212	2260.14	92710.2	119814	541897	661217	485802	119814	426456	101513	1	0	0	0	R2
tr|B4E2Q0|B4E2Q0_HUMAN	Calcium-transporting ATPase OS=Homo sapiens GN=ATP2C1 PE=1 SV=1	24.51	FQKIPNGENETMIPVLTSK	[3] GlyGly (K)|[6] Deamidated (N)	6.41823	Stim	NS	0.000275676	4.10867	58.88_2260.1390n	0	1	#14418	3	58.8791	2260.14	17900.6	18277.1	119471	112725	93799.1	18277.1	94020.2	17306.2	1	0	0	0	R2
tr|B4E2Q0|B4E2Q0_HUMAN	Calcium-transporting ATPase OS=Homo sapiens GN=ATP2C1 PE=1 SV=1	20.31	FQKIPNGENETMIPVLTSK	[3] GlyGly (K)	5.93228	Stim	NS	0.000178301	3.36181	56.47_2259.1568n	1	1	#2755	3	56.4739	2259.16	169580	177838	1.03001e+06	1.03097e+06	888599	177838	810586	158280	1	0	0	0	R2
tr|B4E2Q0|B4E2Q0_HUMAN	Calcium-transporting ATPase OS=Homo sapiens GN=ATP2C1 PE=1 SV=1	29.96	FSYFKK	[6] GlyGly (K)	1.87639	NS	Stim	0.0124978	9.46898	30.49_932.4757n	0	2	#1510,#1362	2,3	30.4881	932.476	31001.5	35450.9	18109.8	17305.3	31503.9	35450.9	12645.1	12291.4	1	1	1	1	R3
tr|B4E2Q0|B4E2Q0_HUMAN	Calcium-transporting ATPase OS=Homo sapiens GN=ATP2C1 PE=1 SV=1	25.68	FSYFKK	[6] GlyGly (K)	4.0252	Stim	NS	0.00797755	16.2629	28.55_932.4756n	1	1	#1605	2	28.5485	932.476	60619.7	76373.3	262109	289316	317647	76373.3	206271	44417.2	0	1	0	0	R2
tr|B4E2Q0|B4E2Q0_HUMAN	Calcium-transporting ATPase OS=Homo sapiens GN=ATP2C1 PE=1 SV=1	104.41	KASELPVSEVASILQADLQNGLNK	[1] GlyGly (K)	28.2628	NS	Stim	0.00662643	34.9004	68.15_2637.4015n	0	1	#10220	3	68.1462	2637.4	10719.3	8581.49	257.188	425.718	10893	8581.49	179.581	302.373	1	1	0	0	R3
tr|B4E2Q0|B4E2Q0_HUMAN	Calcium-transporting ATPase OS=Homo sapiens GN=ATP2C1 PE=1 SV=1	45.91	YCTTYQSKGQTLTLTQQQR	[2] Carbamidomethyl (C)|[8] GlyGly (K)	1.44988	NS	Stim	0.0136127	4.50456	36.65_2418.1637n	0	1	#7820	3	36.6527	2418.16	5723.57	6100.18	3955.1	4199.91	5816.32	6100.18	2761.64	2983.06	1	1	1	1	R3
tr|B4E2Q0|B4E2Q0_HUMAN	Calcium-transporting ATPase OS=Homo sapiens GN=ATP2C1 PE=1 SV=1	20.91	YCTTYQSKGQTLTLTQQQR	[2] Carbamidomethyl (C)|[8] GlyGly (K)	5.15226	Stim	NS	0.00241056	9.94368	38.26_2418.1627n	0	1	#16922	3	38.2554	2418.16	26039	24080.4	120036	138192	136444	24080.4	94464.3	21216	0	0	0	1	R2
sp|Q05682-5|CALD1_HUMAN	Caldesmon OS=Homo sapiens GN=CALD1	30.96	GSSLKIEER	[5] GlyGly (K)	11.3341	Stim	NS	0.00259131	15.3864	24.52_1131.5884n	0	1	#20511	2	24.5167	1131.59	1669.39	2076.99	19984.3	22477.4	8747.59	2076.99	15727	3450.85	1	0	1	0	R2
tr|H0Y7A7|H0Y7A7_HUMAN	Calmodulin (Fragment) OS=Homo sapiens GN=CALM2 PE=1 SV=1	44.7	VFDKDGNGYISAAELR	[4] GlyGly (K)	14.1467	Stim	NS	0.000237847	4.29702	49.52_1867.9058n	1	1	#7130	3	49.5223	1867.91	20480.6	19272.7	273509	288871	107319	19272.7	215243	44349	0	0	1	1	R2
sp|P07384|CAN1_HUMAN	Calpain-1 catalytic subunit OS=Homo sapiens GN=CAPN1 PE=1 SV=1	21.09	KAPSDLYQIILK	[1] GlyGly (K)	6.69652	NS	Stim	0.00394694	14.0341	53.24_1501.8497n	0	1	#20590	2	53.2358	1501.85	1676.38	2045.75	259.502	296.329	1823.57	2045.75	138.715	155.374	0	1	0	0	R1
sp|P07384|CAN1_HUMAN	Calpain-1 catalytic subunit OS=Homo sapiens GN=CAPN1 PE=1 SV=1	29.74	KLVKGHAYSVTGAK	[4] GlyGly (K)	3.43178	Stim	NS	0.0331447	23.4415	21.43_1571.8780n	0	1	#8209	3	21.4345	1571.88	1024.13	732.892	3488.99	2540.72	1114.05	732.892	1865.02	1332.17	0	0	1	1	R1
sp|P07384|CAN1_HUMAN	Calpain-1 catalytic subunit OS=Homo sapiens GN=CAPN1 PE=1 SV=1	36.83	KWNTTLYEGTWR	[1] GlyGly (K)	2.73565	Stim	NS	0.00359153	8.18662	44.50_1667.8053n	0	1	#8361	3	44.5033	1667.81	1910.43	1846.73	5436.63	4841.64	2078.17	1846.73	2906.12	2538.62	1	1	1	1	R1
sp|P07384|CAN1_HUMAN	Calpain-1 catalytic subunit OS=Homo sapiens GN=CAPN1 PE=1 SV=1	23.45	LVKGHAYSVTGAK	[3] GlyGly (K)	92.5637	Stim	NS	0.00143273	17.4498	23.04_1443.7828n	1	1	#3666	3	23.0368	1443.78	1340.08	1717.33	124799	158205	7022.01	1717.33	98213.2	24288.5	0	0	1	0	R2
sp|P10644|KAP0_HUMAN	cAMP-dependent protein kinase type I-alpha regulatory subunit OS=Homo sapiens GN=PRKAR1A PE=1 SV=1	38.6	VSILESLDKWER	[9] GlyGly (K)	19.2541	Stim	NS	0.00562552	30.2254	64.15_1587.8253n	1	1	#6304	3	64.1469	1587.83	19155.8	17614.8	429651	278336	100377	17614.8	338122	42731.5	2	0	1	0	R2
sp|P31323|KAP3_HUMAN	cAMP-dependent protein kinase type II-beta regulatory subunit OS=Homo sapiens GN=PRKAR2B PE=1 SV=3	56.18	GQYFGELALVTNKPR	[13] GlyGly (K)	2.34696	NS	Stim	0.000252929	1.73741	49.41_1805.9433n	1	1	#1225	3	49.4116	1805.94	54599.2	53273.9	23113.8	22849.1	59393.2	53273.9	12355.3	11980.4	1	2	1	1	R1
sp|P50416|CPT1A_HUMAN	Carnitine O-palmitoyltransferase 1, liver isoform OS=Homo sapiens GN=CPT1A PE=1 SV=2	27.14	EAMTDIITLFGLSSNSKK	[18] GlyGly (K)	6.10927	NS	Stim	0.0127998	20.5312	64.89_2068.0558n	1	1	#17728	3	64.8882	2068.06	1677.13	2246.61	274.509	367.751	1704.3	2246.61	191.675	261.201	0	1	0	0	R3
sp|P50416|CPT1A_HUMAN	Carnitine O-palmitoyltransferase 1, liver isoform OS=Homo sapiens GN=CPT1A PE=1 SV=2	26.56	EAMTDIITLFGLSSNSKK	[18] GlyGly (K)	4.39095	NS	Stim	0.00686557	12.5952	70.12_2068.0513n	1	1	#25094	3	70.1169	2068.05	2358.78	1972.98	535.024	451.497	2565.89	1972.98	285.993	236.733	0	1	0	0	R1
tr|Q5SRQ6|Q5SRQ6_HUMAN	Casein kinase II subunit beta OS=Homo sapiens GN=CSNK2B PE=1 SV=2	47.51	SPVKTIR	[4] GlyGly (K)	9.22193	Stim	NS	0.00716182	25.9404	21.33_913.5347n	1	1	#17282	2	21.3267	913.535	1006.44	951.958	7373.74	10686.5	5273.75	951.958	5802.9	1640.64	1	0	1	1	R2
tr|J3QR77|J3QR77_HUMAN	CD226 antigen OS=Homo sapiens GN=CD226 PE=1 SV=1	62.61	DLFTESWDTQKAPNNYR	[11] GlyGly (K)	1.64483	Stim	NS	0.00911602	6.53987	50.78_2198.0065n	1	1	#911	3	50.7844	2198.01	86796	79123.3	138160	134748	88202.4	79123.3	96470	95707.1	1	1	1	1	R3
tr|J3QR77|J3QR77_HUMAN	CD226 antigen OS=Homo sapiens GN=CD226 PE=1 SV=1	60.26	DLFTESWDTQKAPNNYR	[11] GlyGly (K)|[14] Deamidated (N)	1.49569	Stim	NS	0.0102592	4.47362	52.54_2198.9914n	1	1	#4693	3	52.5388	2198.99	22922.2	21752.4	32352.7	34466.4	23293.7	21752.4	22590.2	24480.3	1	0	2	1	R3
tr|J3QR77|J3QR77_HUMAN	CD226 antigen OS=Homo sapiens GN=CD226 PE=1 SV=1	44.37	DLFTESWDTQKAPNNYR	[11] GlyGly (K)	6.46431	Stim	NS	0.00048445	4.8613	56.42_2198.0032n	1	1	#2107	3	56.4178	2198	254421	237511	1.62578e+06	1.55422e+06	1.33317e+06	237511	1.27944e+06	238611	1	1	1	0	R2
tr|D6REL0|D6REL0_HUMAN	CDC42 small effector protein 2 OS=Homo sapiens GN=CDC42SE2 PE=1 SV=1	39.08	GGYGGGMPANVQMQLVDTKAG	[19] GlyGly (K)	7.85671	Stim	NS	0.00760274	19.7291	59.02_2164.0049n	1	1	#41559	2	59.0202	2164	5040.05	4017.6	40545.5	30617.8	26409.9	4017.6	31908	4700.61	1	0	1	0	R2
tr|J3QL86|J3QL86_HUMAN	CDK5 regulatory subunit-associated protein 3 (Fragment) OS=Homo sapiens GN=CDK5RAP3 PE=1 SV=1	20.78	EQFYHSCKQYGITGENVR	[7] Carbamidomethyl (C)|[8] GlyGly (K)	3.11031	NS	Stim	0.0249721	25.9097	32.35_2329.0569n	1	1	#13169	3	32.3543	2329.06	3488.58	3429.22	1315.82	908.332	3794.89	3429.22	703.361	476.266	1	0	0	0	R1
sp|P60953|CDC42_HUMAN	Cell division control protein 42 homolog OS=Homo sapiens GN=CDC42 PE=1 SV=2	20.27	NKQKPITPETAEK	[2] GlyGly (K)	2.99234	Stim	NS	0.00417882	8.4168	20.61_1596.8470n	1	1	#8296	3	20.6072	1596.85	8549.75	9236.38	28194.8	25027.3	44800.7	9236.38	22188.4	3842.31	1	0	0	0	R2
sp|P60953|CDC42_HUMAN	Cell division control protein 42 homolog OS=Homo sapiens GN=CDC42 PE=1 SV=2	27.9	NVFDEAILAALEPPEPKK	[18] GlyGly (K)	2.32208	NS	Stim	0.0103831	12.1464	70.18_2094.1002n	0	1	#12574	3	70.1809	2094.1	10275	8649.57	4085.65	4064.17	11177.1	8649.57	2183.96	2130.97	0	2	0	0	R1
sp|P60953|CDC42_HUMAN	Cell division control protein 42 homolog OS=Homo sapiens GN=CDC42 PE=1 SV=2	21.19	NVFDEAILAALEPPEPKK	[18] GlyGly (K)	2.77104	NS	Stim	0.0271359	22.2754	64.89_2094.1036n	1	1	#11327	3	64.8882	2094.1	8707.19	9992.9	2842.73	3905.68	8848.28	9992.9	1984.93	2774.07	0	1	0	1	R3
sp|P60953|CDC42_HUMAN	Cell division control protein 42 homolog OS=Homo sapiens GN=CDC42 PE=1 SV=2	29.1	NVFDEAILAALEPPEPKKSR	[17] GlyGly (K)|[18] GlyGly (K)	25.9384	NS	Stim	0.0463776	91.2818	59.29_2451.2792n	0	1	#17827	4	59.292	2451.28	1694.37	2335.17	27.539	127.812	1721.82	2335.17	19.229	90.7803	0	1	0	0	R3
sp|P60953|CDC42_HUMAN	Cell division control protein 42 homolog OS=Homo sapiens GN=CDC42 PE=1 SV=2	35.15	QKPITPETAEKLAR	[11] GlyGly (K)	9.91133	Stim	NS	0.00344589	18.3812	29.08_1694.9305n	2	2	#4025,#16613	3,4	29.0792	1694.93	2375.47	2229.21	19853.3	25785.2	2584.04	2229.21	10612.5	13520	0	0	1	1	R1
sp|P60953|CDC42_HUMAN	Cell division control protein 42 homolog OS=Homo sapiens GN=CDC42 PE=1 SV=2	30.56	QKPITPETAEKLAR	[11] GlyGly (K)	6.99682	Stim	NS	0.000352417	5.02105	31.68_1694.9331n	2	2	#10004,#9355	3,4	31.6754	1694.93	1572.32	1545.84	11295.9	10521.3	1597.8	1545.84	7887.34	7472.93	0	0	1	1	R3
sp|Q14432|PDE3A_HUMAN	cGMP-inhibited 3',5'-cyclic phosphodiesterase A OS=Homo sapiens GN=PDE3A PE=1 SV=3	36.15	KVIEEEQR	[1] GlyGly (K)	15.2107	Stim	NS	0.000230384	5.44722	20.56_1143.5884n	1	1	#26500	2	20.5556	1143.59	834.021	809.551	12981.4	12018.5	4370.27	809.551	10216	1845.14	1	0	1	1	R2
tr|H0YA14|H0YA14_HUMAN	cGMP-specific 3',5'-cyclic phosphodiesterase (Fragment) OS=Homo sapiens GN=PDE5A PE=1 SV=1	53.78	KELNIEPTDLMNR	[1] GlyGly (K)	1.41141	NS	Stim	0.00975471	3.82429	45.13_1685.8408n	2	2	#34017,#6499	2,3	45.1315	1685.84	6088.44	5836.97	4110.41	4338.9	6623.03	5836.97	2197.19	2275.01	1	1	0	1	R1
sp|O00299|CLIC1_HUMAN	Chloride intracellular channel protein 1 OS=Homo sapiens GN=CLIC1 PE=1 SV=4	69.33	FSAYIKNSNPALNDNLEK	[6] GlyGly (K)	1.40187	Stim	NS	0.0221827	6.52344	41.84_2151.0614n	1	1	#2289	3	41.8363	2151.06	24633.1	23583	32237.4	35355.3	25032.3	23583	22509.7	25111.7	1	1	1	1	R3
sp|O00299|CLIC1_HUMAN	Chloride intracellular channel protein 1 OS=Homo sapiens GN=CLIC1 PE=1 SV=4	37.74	FSAYIKNSNPALNDNLEK	[6] GlyGly (K)|[15] Deamidated (N)	1.79552	NS	Stim	0.0411551	15.2167	42.93_2152.0442n	0	1	#18747	3	42.9252	2152.04	2574.99	2074.69	1222.39	1367.21	2801.08	2074.69	653.421	716.869	0	1	0	0	R1
sp|Q9Y696|CLIC4_HUMAN	Chloride intracellular channel protein 4 OS=Homo sapiens GN=CLIC4 PE=1 SV=4	41.43	FSAYIKNSRPEANEALER	[6] GlyGly (K)	4.59415	Stim	NS	0.00128104	7.14239	33.03_2208.0933n	2	2	#11873,#22936	3,4	33.0279	2208.09	1610.8	1782.16	7631.7	7956.1	1752.24	1782.16	4079.47	4171.62	0	0	1	1	R1
sp|Q9Y696|CLIC4_HUMAN	Chloride intracellular channel protein 4 OS=Homo sapiens GN=CLIC4 PE=1 SV=4	22.34	GLLKTLQK	[4] GlyGly (K)	6.93	Stim	NS	0.0288156	43.4497	31.81_1013.6244n	1	1	#14348	2	31.8103	1013.62	207.665	244.653	1085.76	2048.81	211.03	244.653	758.126	1455.2	0	0	1	1	R3
sp|Q8WWI5|CTL1_HUMAN	Choline transporter-like protein 1 OS=Homo sapiens GN=SLC44A1 PE=1 SV=1	57.58	ELKPMASGASSA	[3] GlyGly (K)	1.10729	Stim	NS	0.0320486	2.40985	28.19_1261.5966n	1	1	#621	2	28.1886	1261.6	49557.1	50320.3	54354.5	56239	53908.5	50320.3	29054.8	29487.8	2	2	1	2	R1
sp|Q8WWI5|CTL1_HUMAN	Choline transporter-like protein 1 OS=Homo sapiens GN=SLC44A1 PE=1 SV=1	48.52	ELKPMASGASSA	[3] GlyGly (K)	1.70589	NS	Stim	0.00260431	3.86225	31.26_1261.5982n	1	1	#2556	2	31.2624	1261.6	16685.8	16712	9521.59	10056.3	16956.2	16712	6648.42	7142.62	1	1	1	1	R3
sp|Q8WWI5|CTL1_HUMAN	Choline transporter-like protein 1 OS=Homo sapiens GN=SLC44A1 PE=1 SV=1	38.24	ELKPMASGASSA	[3] GlyGly (K)|[5] Oxidation (M)	2.60329	NS	Stim	0.00633605	10.7785	23.48_1277.5921n	1	1	#4473	2	23.4775	1277.59	8667	8801.97	3099.46	3610.89	9428	8801.97	1656.79	1893.3	1	1	0	0	R1
sp|Q2VIQ3|KIF4B_HUMAN	Chromosome-associated kinesin KIF4B OS=Homo sapiens GN=KIF4B PE=2 SV=2	21.98	QKLILLQVASRQK	[7] Deamidated (Q)|[12] Deamidated (Q)|[13] GlyGly (K)	1744.43	Stim	NS	0.0259801	141.421	27.77_1639.9626n	2	2	#17329,#8179	3,4	27.7703	1639.96	7.12785	0	6344.16	6089.9	7.7537	0	3391.23	3193.12	0	0	0	1	R1
tr|A0A087WVQ6|A0A087WVQ6_HUMAN	Clathrin heavy chain OS=Homo sapiens GN=CLTC PE=1 SV=1	41.6	AVNYFSKVK	[7] GlyGly (K)	3.2774	Stim	NS	0.00902412	15.0718	30.56_1168.6235n	2	2	#1354,#10964	2,3	30.5577	1168.62	11189.8	13859.4	39431.4	42664.6	12172.3	13859.4	21077.8	22370.4	1	1	2	2	R1
tr|A0A087WVQ6|A0A087WVQ6_HUMAN	Clathrin heavy chain OS=Homo sapiens GN=CLTC PE=1 SV=1	33.83	AVNYFSKVK	[7] GlyGly (K)	3.16018	Stim	NS	0.000154442	1.4672	33.24_1168.6249n	2	2	#7672,#3581	2,3	33.238	1168.62	3773.76	3696.26	11919.5	11687.1	3834.91	3696.26	8322.75	8300.98	1	1	1	1	R3
tr|A0A087WVQ6|A0A087WVQ6_HUMAN	Clathrin heavy chain OS=Homo sapiens GN=CLTC PE=1 SV=1	21.96	AVNYFSKVK	[7] GlyGly (K)	16.8007	Stim	NS	0.0291746	66.986	32.62_1168.6256n	1	1	#9066	2	32.618	1168.63	14388.5	5139.05	166100	161977	75396	5139.05	130715	24867.5	0	0	1	0	R2
sp|Q14677-3|EPN4_HUMAN	Clathrin interactor 1 OS=Homo sapiens GN=CLINT1	73.14	ELVDKATNVVMNYSEIESK	[5] GlyGly (K)	2.32992	NS	Stim	0.0156222	14.7651	53.64_2282.1137n	0	1	#4303	3	53.6436	2282.11	20791.4	19793.9	7800.26	9618.91	21128.3	19793.9	5446.51	6831.98	1	1	1	1	R3
sp|Q14677|EPN4_HUMAN	Clathrin interactor 1 OS=Homo sapiens GN=CLINT1	48.85	ELVDKATNVVMNYSEIESK	[5] GlyGly (K)	1.94396	NS	Stim	0.00457513	6.00871	56.22_2282.1095n	0	1	#11553	3	56.2231	2282.11	6305.17	5791.22	3064.79	3157.76	6858.79	5791.22	1638.26	1655.71	1	1	0	0	R1
sp|Q14677-3|EPN4_HUMAN	Clathrin interactor 1 OS=Homo sapiens GN=CLINT1	61.89	IGSTIDDTISKFR	[11] GlyGly (K)	1.63448	NS	Stim	0.0227878	9.12113	45.67_1565.8067n	0	2	#22580,#4382	2,3	45.6713	1565.81	9113.81	8009.43	5440.4	5035.85	9261.49	8009.43	3798.74	3576.79	2	1	1	0	R3
sp|Q14677|EPN4_HUMAN	Clathrin interactor 1 OS=Homo sapiens GN=CLINT1	49.98	IGSTIDDTISKFR	[11] GlyGly (K)	2.32059	NS	Stim	0.0052144	7.46817	46.08_1565.8039n	0	1	#9367	3	46.0826	1565.8	3596.36	3382.6	1424.3	1583.11	3912.13	3382.6	761.348	830.073	1	1	0	0	R1
sp|Q14677-3|EPN4_HUMAN	Clathrin interactor 1 OS=Homo sapiens GN=CLINT1	83.3	LGELSDKIGSTIDDTISK	[7] GlyGly (K)	9.02951	NS	Stim	0.0323032	49.1204	52.17_2005.0252n	0	1	#22994	2	52.1665	2005.03	1716.96	1152.51	214.083	103.704	1744.78	1152.51	149.483	73.6578	1	0	0	0	R3
sp|Q14677-3|EPN4_HUMAN	Clathrin interactor 1 OS=Homo sapiens GN=CLINT1	69.59	LGELSDKIGSTIDDTISK	[7] GlyGly (K)	2.0492	NS	Stim	0.0290823	14.8052	52.07_2005.0256n	1	1	#2209	3	52.0684	2005.03	34708.8	30241.5	14188.7	17506.8	35271.2	30241.5	9907.19	12434.5	1	1	0	1	R3
sp|Q14677|EPN4_HUMAN	Clathrin interactor 1 OS=Homo sapiens GN=CLINT1	68.66	LGELSDKIGSTIDDTISK	[7] GlyGly (K)	2.21563	NS	Stim	0.000919704	3.34398	54.34_2005.0202n	0	1	#6628	3	54.3436	2005.02	11884.5	11335.4	5265.24	5214.81	12928	11335.4	2814.5	2734.28	1	1	0	0	R1
sp|Q14677|EPN4_HUMAN	Clathrin interactor 1 OS=Homo sapiens GN=CLINT1	26.86	LGELSDKIGSTIDDTISK	[7] GlyGly (K)	2.96339	Stim	NS	0.0220588	22.6699	60.25_2005.0234n	0	1	#14793	3	60.2453	2005.02	25734	26342.3	89530.1	64792.2	134846	26342.3	70457.4	9947.23	1	0	0	0	R2
sp|Q14677-3|EPN4_HUMAN	Clathrin interactor 1 OS=Homo sapiens GN=CLINT1	55.34	NKDKYVGVSSDSVGGFR	[4] GlyGly (K)	2.73614	NS	Stim	0.0389968	29.0254	34.23_1927.9409n	0	2	#12257,#14690	3,4	34.2272	1927.94	3752.81	3905.21	1112.2	1686.64	3813.62	3905.21	776.592	1197.96	1	1	0	1	R3
sp|Q14677|EPN4_HUMAN	Clathrin interactor 1 OS=Homo sapiens GN=CLINT1	53.79	NKDKYVGVSSDSVGGFR	[4] GlyGly (K)	1.35718	NS	Stim	0.00313095	2.13756	31.86_1927.9380n	0	2	#7277,#24035	3,4	31.8571	1927.94	9361.54	9648.88	7060	6947.27	10183.5	9648.88	3773.87	3642.66	1	1	0	1	R1
sp|Q14677|EPN4_HUMAN	Clathrin interactor 1 OS=Homo sapiens GN=CLINT1	97.11	QDAFANFANFSK	[1] Deamidated (Q)|[12] GlyGly (K)	1.94558	NS	Stim	0.000313893	1.58603	57.38_1473.6530n	0	1	#5635	2	57.3845	1473.65	12304.8	12215.2	6372.14	6230.8	13385.2	12215.2	3406.18	3266.99	1	1	0	0	R1
sp|Q14677|EPN4_HUMAN	Clathrin interactor 1 OS=Homo sapiens GN=CLINT1	93.58	QDAFANFANFSK	[12] GlyGly (K)	4.35524	Stim	NS	0.0124034	21.5339	61.20_1472.6700n	1	1	#4268	2	61.1991	1472.67	116097	130545	455310	618874	608349	130545	358315	95012.6	1	0	1	1	R2
sp|Q14677-3|EPN4_HUMAN	Clathrin interactor 1 OS=Homo sapiens GN=CLINT1	93.37	QDAFANFANFSK	[12] GlyGly (K)	2.53118	NS	Stim	0.0102647	12.8642	54.00_1472.6699n	1	1	#940	2	54.0037	1472.67	63232.9	66778.6	23345.9	28018.1	64257.6	66778.6	16301.2	19900.3	1	1	1	1	R3
sp|Q14677-3|EPN4_HUMAN	Clathrin interactor 1 OS=Homo sapiens GN=CLINT1	30.14	SAFPFSDKLGELSDK	[8] GlyGly (K)	3.08031	NS	Stim	0.00220192	7.41232	53.96_1753.8528n	0	1	#2432	3	53.9603	1753.85	30229.6	27218.6	9268.13	9382.01	30719.5	27218.6	6471.45	6663.72	1	1	0	0	R3
sp|Q14677|EPN4_HUMAN	Clathrin interactor 1 OS=Homo sapiens GN=CLINT1	33.1	SKWDEEWDKNK	[11] GlyGly (K)	1.94172	NS	Stim	0.00715984	6.07347	28.35_1577.7098n	0	1	#2081	3	28.3482	1577.71	15977.8	17411.7	8283.58	8912.26	17380.7	17411.7	4427.93	4672.97	1	1	0	0	R1
sp|Q14677-3|EPN4_HUMAN	Clathrin interactor 1 OS=Homo sapiens GN=CLINT1	26.33	SKWDEEWDKNK	[9] GlyGly (K)	2.55765	NS	Stim	0.00886768	10.6604	31.85_1577.7132n	0	1	#2700	3	31.8536	1577.71	20531.4	22575	7791.71	9062.16	20864.1	22575	5440.54	6436.54	1	1	0	0	R3
sp|Q14677|EPN4_HUMAN	Clathrin interactor 1 OS=Homo sapiens GN=CLINT1	82.47	SQNTDMVQKSVSK	[9] GlyGly (K)	1.58962	Stim	NS	0.00491382	3.51293	23.39_1564.7516n	2	2	#2950,#1425	2,3	23.3904	1564.75	25754.3	24505.8	39103.2	40791.3	28015.6	24505.8	20902.3	21388.1	2	2	2	2	R1
sp|Q14677|EPN4_HUMAN	Clathrin interactor 1 OS=Homo sapiens GN=CLINT1	55.62	SQNTDMVQKSVSK	[9] GlyGly (K)	3.04903	Stim	NS	0.0477756	33.8003	24.14_1564.7521n	2	2	#16455,#5412	2,3	24.142	1564.75	19634.9	31968.3	71874.4	85465.6	102887	31968.3	56562.9	13121.1	2	2	1	1	R2
sp|Q14677-3|EPN4_HUMAN	Clathrin interactor 1 OS=Homo sapiens GN=CLINT1	69.52	SQPLQNVSTVLQKPNPLYNQNTDMVQK	[13] GlyGly (K)	1.54529	Stim	NS	0.0112865	5.36786	54.32_3197.6108n	1	1	#3217	3	54.3157	3197.61	39349.7	42454.7	61491.4	64919.8	42804.7	42454.7	32869.8	34039.4	1	2	2	2	R1
sp|Q14677-3|EPN4_HUMAN	Clathrin interactor 1 OS=Homo sapiens GN=CLINT1	22.55	TIDLGAAAHYTGDKASPDQNASTHTPQSSVK	[14] GlyGly (K)	3.81144	NS	Stim	0.00883547	15.374	36.70_3281.5612n	0	1	#15656	4	36.6985	3281.56	3623.46	4125.56	906.038	1127.06	3682.18	4125.56	632.638	800.51	1	0	0	0	R3
tr|D3DX19|D3DX19_HUMAN	Claudin OS=Homo sapiens GN=CLDN5 PE=1 SV=1	46.73	RPTATGDYDKKNYV	[11] GlyGly (K)	1.24457	Stim	NS	0.0481793	6.55043	24.46_1740.8432n	2	2	#9867,#1014	2,3	24.4623	1740.84	34328.7	35569.3	41481.7	45511	37342.8	35569.3	22173.7	23862.8	2	2	1	1	R1
tr|D3DX19|D3DX19_HUMAN	Claudin OS=Homo sapiens GN=CLDN5 PE=1 SV=1	46.27	RPTATGDYDKKNYV	[11] GlyGly (K)	1.35679	Stim	NS	0.019022	6.01575	27.50_1740.8450n	1	1	#1839	3	27.5011	1740.85	22019.2	21992.3	28587.2	31127.3	22376	21992.3	19960.9	22108.7	1	1	1	1	R3
sp|O15551|CLD3_HUMAN	Claudin-3 OS=Homo sapiens GN=CLDN3 PE=1 SV=1	40.79	KYTATKVVYSAPR	[6] GlyGly (K)	1.87156	Stim	NS	0.0491101	20.4117	25.97_1596.8624n	1	1	#4545	3	25.9741	1596.86	2238.82	2994.1	4801.51	4992.23	2435.4	2994.1	2566.62	2617.58	1	1	1	0	R1
sp|O15551|CLD3_HUMAN	Claudin-3 OS=Homo sapiens GN=CLDN3 PE=1 SV=1	68.39	YTATKVVYSAPR	[5] GlyGly (K)	2.65214	Stim	NS	0.00323297	7.39122	29.57_1468.7675n	2	2	#3964,#2736	2,3	29.5743	1468.77	9427.46	8490.98	24212.9	23309.3	10255.2	8490.98	12942.9	12221.8	2	2	2	2	R1
sp|O15551|CLD3_HUMAN	Claudin-3 OS=Homo sapiens GN=CLDN3 PE=1 SV=1	57.25	YTATKVVYSAPR	[5] GlyGly (K)	19.7098	Stim	NS	0.00158739	16.6451	32.10_1468.7670n	1	1	#17758	2	32.0972	1468.77	4242.66	5374.6	96194.5	93359.5	22231.6	5374.6	75702	14333	0	0	1	2	R2
sp|O15551|CLD3_HUMAN	Claudin-3 OS=Homo sapiens GN=CLDN3 PE=1 SV=1	29.15	YTATKVVYSAPR	[5] GlyGly (K)	1.43721	Stim	NS	0.0493549	11.086	32.27_1468.7687n	1	1	#5588	3	32.2659	1468.77	2976.55	3142.1	4741.58	4052.23	3024.79	3142.1	3310.79	2878.16	1	1	0	1	R3
sp|P00488|F13A_HUMAN	Coagulation factor XIII A chain OS=Homo sapiens GN=F13A1 PE=1 SV=4	29.44	DVLAKQK	[5] GlyGly (K)	2.38973	Stim	NS	0.00732961	9.51302	20.35_914.5183n	0	1	#2622	2	20.3457	914.518	5287.94	4621.37	12234.3	11446.3	5752.24	4621.37	6539.75	6001.62	1	1	1	0	R1
sp|P00488|F13A_HUMAN	Coagulation factor XIII A chain OS=Homo sapiens GN=F13A1 PE=1 SV=4	28.93	DVLAKQK	[5] GlyGly (K)	18.0154	Stim	NS	0.00208901	16.8531	20.72_914.5182n	0	1	#5168	2	20.7198	914.518	3839.1	3021.53	58280.8	65316.1	20116.9	3021.53	45865.2	10027.7	1	0	1	1	R2
sp|P00488|F13A_HUMAN	Coagulation factor XIII A chain OS=Homo sapiens GN=F13A1 PE=1 SV=4	35.95	QKSTVLTIPEIIIK	[2] GlyGly (K)	27.546	Stim	NS	0.036821	72.2629	64.23_1696.0126n	0	1	#27289	2	64.2288	1696.01	832.781	469.602	27103.5	8771.98	4363.77	469.602	21329.6	1346.72	1	0	0	0	R2
tr|G3V1A4|G3V1A4_HUMAN	Cofilin 1 (Non-muscle), isoform CRA_a OS=Homo sapiens GN=CFL1 PE=1 SV=1	31.05	EDLVFIFWAPESAPLKSK	[18] GlyGly (K)	27.9252	NS	Stim	0.000696805	11.6468	66.43_2190.1396n	0	1	#19559	3	66.4254	2190.14	1507.07	1277.73	48.3615	51.3617	1531.49	1277.73	33.7683	36.4805	1	0	0	0	R3
tr|G3V1A4|G3V1A4_HUMAN	Cofilin 1 (Non-muscle), isoform CRA_a OS=Homo sapiens GN=CFL1 PE=1 SV=1	65.58	KEDLVFIFWAPESAPLKSK	[17] GlyGly (K)	14.5681	NS	Stim	0.000273694	4.60435	58.86_2318.2318n	2	2	#728,#649	3,4	58.8583	2318.23	400532	427490	27564.9	29273.3	407022	427490	19247.1	20791.8	2	1	2	2	R3
tr|G3V1A4|G3V1A4_HUMAN	Cofilin 1 (Non-muscle), isoform CRA_a OS=Homo sapiens GN=CFL1 PE=1 SV=1	49	KEDLVFIFWAPESAPLKSK	[17] GlyGly (K)	7.0132	NS	Stim	0.00809841	24.1168	69.39_2318.2324n	0	1	#2026	3	69.3868	2318.23	899429	637358	113011	106117	4.71301e+06	637358	88935.9	16291.6	2	0	0	0	R2
tr|G3V1A4|G3V1A4_HUMAN	Cofilin 1 (Non-muscle), isoform CRA_a OS=Homo sapiens GN=CFL1 PE=1 SV=1	42.69	LGGSAVISLEGKPL	[12] GlyGly (K)	1.61974	Stim	NS	0.0367887	11.4182	52.02_1453.8173n	0	1	#13202	2	52.0232	1453.82	1542.09	1311.68	2428.47	2193.88	1567.07	1311.68	1695.67	1558.24	0	0	1	1	R3
tr|G3V1A4|G3V1A4_HUMAN	Cofilin 1 (Non-muscle), isoform CRA_a OS=Homo sapiens GN=CFL1 PE=1 SV=1	69.97	YALYDATYETKESK	[14] GlyGly (K)	9.32716	Stim	NS	0.00200825	14.1569	40.01_1794.8320n	2	2	#11363,#2038	2,3	40.0099	1794.83	164945	134926	1.39774e+06	1.39921e+06	864313	134926	1.09998e+06	214814	2	0	0	1	R2
tr|G3V1A4|G3V1A4_HUMAN	Cofilin 1 (Non-muscle), isoform CRA_a OS=Homo sapiens GN=CFL1 PE=1 SV=1	62.76	YALYDATYETKESK	[11] GlyGly (K)	1.50534	Stim	NS	0.0296819	9.97509	36.41_1794.8312n	0	1	#670	3	36.4081	1794.83	65044.3	56473.1	92949.6	89975.6	70755.4	56473.1	49685.6	47176.9	1	1	1	1	R1
sp|Q86WR0-2|CCD25_HUMAN	Coiled-coil domain-containing protein 25 OS=Homo sapiens GN=CCDC25	31.72	MNNVNVVYTPWSNLKK	[1] Oxidation (M)|[5] Deamidated (N)|[13] Deamidated (N)|[16] GlyGly (K)	1.88638	NS	Stim	0.0049136	6.14181	47.12_2037.9941n	1	1	#11285	3	47.1197	2037.99	3639.35	3969.81	2037.01	1996.72	3958.9	3969.81	1088.87	1046.94	1	0	0	0	R1
sp|Q16204|CCDC6_HUMAN	Coiled-coil domain-containing protein 6 OS=Homo sapiens GN=CCDC6 PE=1 SV=2	56.66	KASVTIQAR	[1] GlyGly (K)	3.76933	Stim	NS	0.0378054	36.3121	21.95_1086.6145n	1	1	#12347	2	21.9471	1086.61	279.142	472.012	1515.19	1316.15	303.652	472.012	809.937	690.099	0	0	1	0	R1
sp|Q16204|CCDC6_HUMAN	Coiled-coil domain-containing protein 6 OS=Homo sapiens GN=CCDC6 PE=1 SV=2	43.76	KASVTIQAR	[1] GlyGly (K)	Infinity	Stim	NS	0.000414349	27.8839	22.50_1086.6155n	1	1	#25317	2	22.5036	1086.62	0	0	7471.02	11140.7	0	0	5879.46	1710.37	0	0	1	0	R2
tr|B0QZ40|B0QZ40_HUMAN	COMM domain-containing protein 6 OS=Homo sapiens GN=COMMD6 PE=1 SV=1	23.69	SLKYPYVAVMLK	[3] GlyGly (K)	50.2204	Stim	NS	0.00790533	36.1323	58.01_1524.8379n	2	2	#53861,#38530	2,3	58.0055	1524.84	845.962	501.654	41622.4	26055.4	4432.85	501.654	32755.5	4000.16	0	0	1	0	R2
sp|Q6PJW8|CNST_HUMAN	Consortin OS=Homo sapiens GN=CNST PE=1 SV=3	28.32	AMKFIQLER	[3] GlyGly (K)	1.72897	Stim	NS	0.0248649	10.3243	40.92_1248.6638n	1	1	#2559	3	40.9231	1248.66	5191.4	5720.02	10121.4	8744.12	5275.53	5720.02	7067.21	6210.65	1	1	0	1	R3
sp|Q6PJW8|CNST_HUMAN	Consortin OS=Homo sapiens GN=CNST PE=1 SV=3	56.84	NSEKGFNGEDFER	[4] GlyGly (K)	1.99743	Stim	NS	0.00175463	4.03241	29.86_1641.7024n	2	2	#12214,#3799	2,3	29.8596	1641.7	8232.82	8146.62	15892	16824.8	8955.7	8146.62	8494.94	8821.77	2	2	2	1	R1
sp|Q6PJW8|CNST_HUMAN	Consortin OS=Homo sapiens GN=CNST PE=1 SV=3	41.56	NSEKGFNGEDFER	[4] GlyGly (K)	4.45827	Stim	NS	0.00032212	3.5767	32.99_1641.7047n	1	1	#11991	3	32.9927	1641.7	696.316	683.98	3154.68	2999.05	707.599	683.98	2202.75	2130.12	0	0	0	1	R3
sp|Q6PJW8|CNST_HUMAN	Consortin OS=Homo sapiens GN=CNST PE=1 SV=3	37.58	NSEKGFNGEDFER	[4] GlyGly (K)|[7] Deamidated (N)	2.00291	Stim	NS	0.00531014	5.5049	31.92_1642.6867n	0	2	#14759,#6208	2,3	31.9178	1642.69	6660.48	6161.38	12421.1	13259.9	7245.29	6161.38	6639.63	6952.55	1	1	1	1	R1
sp|Q6PJW8|CNST_HUMAN	Consortin OS=Homo sapiens GN=CNST PE=1 SV=3	29.97	NSEKGFNGEDFER	[4] GlyGly (K)|[7] Deamidated (N)	5.32817	Stim	NS	0.00999174	23.6018	34.78_1642.6884n	1	1	#14501	3	34.7768	1642.69	313.264	438.772	2047.55	1959.43	318.34	438.772	1429.69	1391.72	0	0	1	1	R3
tr|B4DIH5|B4DIH5_HUMAN	COP9 signalosome complex subunit 2 OS=Homo sapiens GN=COPS2 PE=1 SV=1	71.61	YTALDKWTNQLNSLNQAVVSK	[6] GlyGly (K)	1.22599	NS	Stim	0.00731848	2.42632	61.89_2506.2814n	1	1	#12157	3	61.8852	2506.28	4656.49	4499.4	3747.2	3720.96	5065.35	4499.4	2003.04	1951.01	1	1	0	0	R1
tr|E5RGN3|E5RGN3_HUMAN	Copper transport protein ATOX1 OS=Homo sapiens GN=ATOX1 PE=1 SV=1	47.03	TGKTVSYLGLE	[3] GlyGly (K)	1.42316	Stim	NS	0.00703843	3.87447	45.30_1280.6611n	1	1	#4029	2	45.2979	1280.66	8675.59	8477.56	12540.2	11871.4	9437.34	8477.56	6703.3	6224.56	1	1	1	0	R1
tr|E5RGN3|E5RGN3_HUMAN	Copper transport protein ATOX1 OS=Homo sapiens GN=ATOX1 PE=1 SV=1	37.82	TGKTVSYLGLE	[3] GlyGly (K)	10.5414	Stim	NS	0.00607823	25.9575	49.88_1280.6608n	1	1	#16460	2	49.8791	1280.66	8530.61	5884.71	75398	76559.8	44700.4	5884.71	59335.8	11753.9	0	0	1	0	R2
tr|H3BRY3|H3BRY3_HUMAN	Coronin OS=Homo sapiens GN=CORO1A PE=1 SV=1	39.71	AVFVSEGKILTTGFSR	[8] GlyGly (K)	1.38856	NS	Stim	0.0147695	5.62553	49.63_1824.9765n	1	1	#5409	3	49.6294	1824.98	7961.82	7352.63	5547.53	5481.52	8090.83	7352.63	3873.55	3893.34	1	1	1	1	R3
sp|P31146|COR1A_HUMAN	Coronin-1A OS=Homo sapiens GN=CORO1A PE=1 SV=4	56.19	AVFVSEGKILTTGFSR	[8] GlyGly (K)	1.67812	NS	Stim	0.0373879	13.5485	51.16_1824.9727n	2	2	#29469,#5336	2,3	51.1589	1824.97	9024.37	9759.77	5060.6	6132.97	9816.75	9759.77	2705.11	3215.7	1	1	1	1	R1
sp|P31146|COR1A_HUMAN	Coronin-1A OS=Homo sapiens GN=CORO1A PE=1 SV=4	32.35	AVFVSEGKILTTGFSR	[8] GlyGly (K)	7.92014	Stim	NS	0.00204659	12.6709	56.92_1824.9727n	1	1	#10648	3	56.9172	1824.97	16109.5	16977.9	142768	119289	84413.6	16977.9	112354	18313.8	1	0	0	0	R2
sp|Q9ULV4-2|COR1C_HUMAN	Coronin-1C OS=Homo sapiens GN=CORO1C	47.14	NILDSKPTANK	[6] GlyGly (K)	13.6315	Stim	NS	0.0481053	66.6694	28.02_1313.6950n	0	1	#24245	2	28.0201	1313.69	801.833	2232.1	14031	27326.1	4201.61	2232.1	11042	4195.24	0	0	0	1	R2
sp|O94886|CSCL1_HUMAN	CSC1-like protein 1 OS=Homo sapiens GN=TMEM63A PE=1 SV=3	24.21	KETVESHFR	[1] GlyGly (K)	9.02473	Stim	NS	0.0184118	34.2412	21.80_1245.6107n	2	2	#31060,#5570	2,3	21.8036	1245.61	3030.32	4966.53	29715.9	42453.5	15878.9	4966.53	23385.5	6517.68	0	0	1	0	R2
sp|O94886|CSCL1_HUMAN	CSC1-like protein 1 OS=Homo sapiens GN=TMEM63A PE=1 SV=3	28.46	YKEENLVR	[2] GlyGly (K)	8.81094	Stim	NS	0.0183531	33.0721	25.70_1163.5934n	0	1	#27838	2	25.7037	1163.59	1441.84	1010.63	13330.9	8277.66	7555.24	1010.63	10491	1270.83	0	0	1	0	R2
tr|A0A0A0MTN0|A0A0A0MTN0_HUMAN	Cullin-2 OS=Homo sapiens GN=CUL2 PE=1 SV=1	23.81	CIEVLIDK	[1] Carbamidomethyl (C)|[8] GlyGly (K)	3.19326	Stim	NS	0.00611996	12.9111	53.09_1102.5714n	1	1	#9322	2	53.0876	1102.57	1169.87	1404.94	4101.99	4120.07	1188.83	1404.94	2864.2	2926.34	1	0	0	1	R3
sp|Q93034|CUL5_HUMAN	Cullin-5 OS=Homo sapiens GN=CUL5 PE=1 SV=4	86.46	TQEAIIQIMKMR	[10] GlyGly (K)	1.86795	NS	Stim	0.0037748	5.29907	50.06_1574.8276n	2	2	#6384,#865	2,3	50.0586	1574.83	116603	118708	60626.4	65346.6	126842	118708	32407.4	34263.2	8	7	5	4	R1
sp|Q93034|CUL5_HUMAN	Cullin-5 OS=Homo sapiens GN=CUL5 PE=1 SV=4	73.44	TQEAIIQIMKMR	[10] GlyGly (K)	2.72515	NS	Stim	0.00349443	6.14972	48.64_1574.8284n	2	2	#7403,#767	2,3	48.6411	1574.83	111168	102524	37502.3	40912.2	112969	102524	26185.9	29058.5	2	4	1	2	R3
sp|Q93034|CUL5_HUMAN	Cullin-5 OS=Homo sapiens GN=CUL5 PE=1 SV=4	49.68	TQEAIIQIMKMR	[10] GlyGly (K)	5.80367	Stim	NS	0.000114672	2.61694	55.60_1574.8280n	2	2	#12608,#1654	2,3	55.5959	1574.83	287270	298102	1.70459e+06	1.69271e+06	1.5053e+06	298102	1.34146e+06	259874	2	2	2	1	R2
sp|Q93034|CUL5_HUMAN	Cullin-5 OS=Homo sapiens GN=CUL5 PE=1 SV=4	43.38	TQEAIIQIMKMR	[9] Oxidation (M)|[10] GlyGly (K)	3.95899	NS	Stim	0.00258148	7.73512	39.59_1590.8218n	1	1	#7838	3	39.5905	1590.82	7579.97	8272.88	1892.63	2111.64	8245.52	8272.88	1011.69	1107.2	0	1	0	0	R1
sp|Q93034|CUL5_HUMAN	Cullin-5 OS=Homo sapiens GN=CUL5 PE=1 SV=4	37.77	TQEAIIQIMKMR	[10] GlyGly (K)|[11] Oxidation (M)	3.30728	NS	Stim	0.000864686	3.89228	43.95_1590.8210n	2	2	#20186,#4016	2,3	43.9464	1590.82	20866.1	21801.9	6273.06	6628.14	22698.2	21801.9	3353.22	3475.33	2	1	0	0	R1
tr|H0YA00|H0YA00_HUMAN	Cullin-9 (Fragment) OS=Homo sapiens GN=CUL9 PE=1 SV=1	30.15	ILKAHGEK	[3] GlyGly (K)	10.4325	Stim	NS	0.0157777	40.2249	18.39_1008.5720n	1	1	#40697	2	18.3854	1008.57	186.579	182.304	1376.88	2471.48	977.674	182.304	1083.56	379.433	0	0	1	0	R2
tr|E9PP21|E9PP21_HUMAN	Cysteine and glycine-rich protein 1 OS=Homo sapiens GN=CSRP1 PE=1 SV=1	48.06	GYGYGQGAGTLSTDKGESLGIK	[15] GlyGly (K)	3.30446	NS	Stim	0.0427089	33.0038	42.39_2272.1020n	1	1	#12768	3	42.3882	2272.1	2980.97	2414.46	625.866	1006.91	3029.28	2414.46	437.009	715.174	1	0	0	0	R3
sp|P21291|CSRP1_HUMAN	Cysteine and glycine-rich protein 1 OS=Homo sapiens GN=CSRP1 PE=1 SV=3	69.62	FAQKIGGSER	[4] GlyGly (K)	2.23553	Stim	NS	0.0160227	13.9381	22.42_1205.6143n	0	2	#6565,#6065	2,3	22.4184	1205.61	1928.89	2350.67	4635.07	4932	2098.25	2350.67	2477.64	2586	1	0	2	2	R1
sp|P21291|CSRP1_HUMAN	Cysteine and glycine-rich protein 1 OS=Homo sapiens GN=CSRP1 PE=1 SV=3	61.06	FAQKIGGSER	[4] GlyGly (K)	17.6558	Stim	NS	0.00170312	11.9491	23.06_1205.6149n	0	2	#12938,#7662	2,3	23.0565	1205.61	2762.7	3272.65	48863.1	57696.1	14476.6	3272.65	38453.7	8857.79	1	0	2	0	R2
sp|P21291|CSRP1_HUMAN	Cysteine and glycine-rich protein 1 OS=Homo sapiens GN=CSRP1 PE=1 SV=3	40.12	GYGYGQGAGTLSTDKGESLGIK	[15] GlyGly (K)	1.9747	NS	Stim	0.0279059	16.0034	42.29_2272.0963n	0	1	#12197	3	42.2936	2272.1	4204.89	3972.81	1836.31	2304.93	4574.1	3972.81	981.585	1208.55	1	1	0	0	R1
tr|H0Y8H1|H0Y8H1_HUMAN	Cysteine-rich hydrophobic domain-containing protein 2 (Fragment) OS=Homo sapiens GN=CHIC2 PE=1 SV=1	41.61	RSIEKLLEWENNR	[5] GlyGly (K)	1.20365	NS	Stim	0.0056295	1.62725	43.39_1799.9261n	2	2	#3060,#31197	3,4	43.3863	1799.93	16405.8	16787.7	13897.8	13679.6	17846.3	16787.7	7428.95	7172.62	1	1	0	0	R1
tr|H0Y8H1|H0Y8H1_HUMAN	Cysteine-rich hydrophobic domain-containing protein 2 (Fragment) OS=Homo sapiens GN=CHIC2 PE=1 SV=1	81.74	SIEKLLEWENNR	[4] GlyGly (K)	1.34679	NS	Stim	0.00217698	1.48146	51.56_1643.8272n	2	2	#1250,#636	2,3	51.5554	1643.83	160436	163401	118966	121485	174523	163401	63592.7	63698.4	6	5	6	4	R1
tr|H0Y8H1|H0Y8H1_HUMAN	Cysteine-rich hydrophobic domain-containing protein 2 (Fragment) OS=Homo sapiens GN=CHIC2 PE=1 SV=1	41.45	SIEKLLEWENNR	[4] GlyGly (K)|[10] Deamidated (N)	4.2687	NS	Stim	0.00959016	14.9877	52.99_1644.8109n	1	1	#7314	3	52.9857	1644.81	5637.67	6830.38	1305.63	1615.18	6132.68	6830.38	697.916	846.885	1	1	0	0	R1
tr|H0Y8H1|H0Y8H1_HUMAN	Cysteine-rich hydrophobic domain-containing protein 2 (Fragment) OS=Homo sapiens GN=CHIC2 PE=1 SV=1	32.99	SIEKLLEWENNR	[4] GlyGly (K)	6.25855	Stim	NS	0.00441133	16.5781	56.90_1643.8279n	2	2	#3535,#1726	2,3	56.903	1643.83	321875	407360	2.36001e+06	2.20395e+06	1.68663e+06	407360	1.85725e+06	338361	2	0	2	1	R2
sp|Q14204|DYHC1_HUMAN	Cytoplasmic dynein 1 heavy chain 1 OS=Homo sapiens GN=DYNC1H1 PE=1 SV=5	28.81	LLEKQR	[4] GlyGly (K)	2.00464	Stim	NS	0.00558276	7.26722	19.86_899.5186n	0	1	#13524	2	19.8556	899.519	461.653	469.309	981.071	885.171	502.188	469.309	524.425	464.122	1	0	0	1	R1
sp|Q14204|DYHC1_HUMAN	Cytoplasmic dynein 1 heavy chain 1 OS=Homo sapiens GN=DYNC1H1 PE=1 SV=5	27.19	LLEKQR	[4] GlyGly (K)	11.7315	Stim	NS	0.0427124	53.5375	20.29_899.5190n	0	1	#15911	2	20.2902	899.519	775.609	1720.59	9729.65	19554.5	4064.19	1720.59	7656.93	3002.11	1	0	1	0	R2
sp|P28838-2|AMPL_HUMAN	Cytosol aminopeptidase OS=Homo sapiens GN=LAP3	58.91	FAEIIEKNLK	[7] GlyGly (K)	13.1715	Stim	NS	0.000473448	6.51764	40.86_1317.7289n	2	2	#5513,#3883	2,3	40.8571	1317.73	1680.37	1532.31	21834.5	20481.3	1827.92	1532.31	11671.5	10739	0	0	2	2	R1
sp|P28838-2|AMPL_HUMAN	Cytosol aminopeptidase OS=Homo sapiens GN=LAP3	35.39	FAEIIEKNLK	[7] GlyGly (K)	76.1971	Stim	NS	0.0104216	59.1029	41.38_1317.7297n	2	2	#18413,#10258	2,3	41.3828	1317.73	101.308	41.5887	5963.1	4925.24	102.95	41.5887	4163.72	3498.23	0	0	3	2	R3
sp|O00154-4|BACH_HUMAN	Cytosolic acyl coenzyme A thioester hydrolase OS=Homo sapiens GN=ACOT7	43.09	YLQMKAK	[5] GlyGly (K)	23.0685	Stim	NS	0.000354635	6.99917	22.75_994.5236n	1	1	#1163	2	22.7509	994.524	1412.68	1324.44	30008.3	33133.2	1536.72	1324.44	16040.7	17372.8	0	1	1	1	R1
sp|O00154-4|BACH_HUMAN	Cytosolic acyl coenzyme A thioester hydrolase OS=Homo sapiens GN=ACOT7	38.35	YLQMKAK	[5] GlyGly (K)	30.9418	Stim	NS	0.0285415	77.3896	25.31_994.5268n	2	2	#8109,#6992	2,3	25.3107	994.527	62.6752	214.175	4709.45	3856.79	63.6908	214.175	3288.36	2739.35	0	0	1	1	R3
sp|P47712|PA24A_HUMAN	Cytosolic phospholipase A2 OS=Homo sapiens GN=PLA2G4A PE=1 SV=2	36.44	ELLLAEKWAK	[7] GlyGly (K)	177.998	Stim	NS	0.0150011	82.494	51.13_1313.7350n	1	1	#14057	2	51.1285	1313.74	1290.02	339.493	147207	142843	6759.74	339.493	115847	21930	0	0	1	0	R2
sp|Q8NEU8-2|DP13B_HUMAN	DCC-interacting protein 13-beta OS=Homo sapiens GN=APPL2	70.55	LNQTALQAVTPITSFGKK	[18] GlyGly (K)	6.82659	NS	Stim	0.0100164	27.1445	49.98_2030.1159n	1	1	#11083	3	49.9816	2030.12	6305.42	6036.74	730.466	1077.49	6859.06	6036.74	390.466	564.959	1	1	0	0	R1
tr|C9J0B2|C9J0B2_HUMAN	DCN1-like protein (Fragment) OS=Homo sapiens GN=DCUN1D1 PE=1 SV=1	41.09	KKLEQLYNR	[1] GlyGly (K)	2.48662	NS	Stim	0.00574971	8.46587	24.09_1304.7191n	2	2	#13272,#2573	2,3	24.0857	1304.72	8776.46	7785.04	3445.81	3214.44	9547.07	7785.04	1841.94	1685.43	1	1	0	0	R1
tr|C9JVE2|C9JVE2_HUMAN	DCN1-like protein OS=Homo sapiens GN=DCUN1D1 PE=1 SV=1	38.65	MEQELKEPGR	[6] GlyGly (K)	5.32234	Stim	NS	0.0296076	39.522	24.88_1329.6356n	2	2	#20936,#8787	2,3	24.8835	1329.64	9903.12	9876.02	37925.9	67345.3	51892.4	9876.02	29846.5	10339.2	0	1	1	1	R2
sp|Q9Y394-2|DHRS7_HUMAN	Dehydrogenase/reductase SDR family member 7 OS=Homo sapiens GN=DHRS7	30.9	IENFKSGVDADSSYFK	[5] GlyGly (K)	2.49028	NS	Stim	0.0123483	14.2631	43.56_1919.8884n	1	1	#13266	3	43.5645	1919.89	3008.95	2457.62	1109.41	1085.75	3057.7	2457.62	774.639	771.173	0	1	1	0	R3
sp|Q9Y394-2|DHRS7_HUMAN	Dehydrogenase/reductase SDR family member 7 OS=Homo sapiens GN=DHRS7	21.93	SGVDADSSYFKIFK	[11] GlyGly (K)	7.27773	NS	Stim	0.00379433	13.3237	52.26_1676.8053n	2	2	#23969,#10545	2,3	52.2596	1676.81	6486.62	7835.99	907.413	1060.59	7056.17	7835.99	485.051	556.101	1	0	0	0	R1
sp|P40763-2|STAT3_HUMAN	Del-701 of Signal transducer and activator of transcription 3 OS=Homo sapiens GN=STAT3	34.55	TGVQFTTKVR	[8] GlyGly (K)	9.61097	Stim	NS	0.0064813	22.5225	30.43_1249.6780n	2	2	#26196,#16619	2,3	30.4298	1249.68	5193.46	4370.35	53278	38639.4	27213.8	4370.35	41928.1	5932.12	1	0	2	0	R2
sp|P13716-2|HEM2_HUMAN	Delta-aminolevulinic acid dehydratase OS=Homo sapiens GN=ALAD	20.92	DAAKSSPAFGDR	[4] GlyGly (K)	118.807	Stim	NS	0.00496624	40.3067	24.38_1334.6213n	2	2	#23981,#53102	2,3	24.3842	1334.62	156.64	281.52	21593.6	30463	820.793	281.52	16993.4	4676.84	0	0	1	0	R2
sp|P13716-2|HEM2_HUMAN	Delta-aminolevulinic acid dehydratase OS=Homo sapiens GN=ALAD	59.78	EGADMLMVKPGMPYLDIVR	[9] GlyGly (K)	1.595	NS	Stim	0.0309871	10.8915	61.25_2248.1076n	1	1	#7674	3	61.2457	2248.11	7078.86	6066.48	3987.15	4254.46	7193.56	6066.48	2784.01	3021.8	1	1	0	1	R3
sp|Q08495|DEMA_HUMAN	Dematin OS=Homo sapiens GN=DMTN PE=1 SV=3	20.96	LQKQPLTSPGSVSPSR	[3] GlyGly (K)	42.8203	Stim	NS	0.039697	95.9425	31.21_1794.9588n	0	1	#60015	3	31.2109	1794.96	22.0403	115.033	3266.23	2603.28	115.491	115.033	2570.42	399.669	0	0	1	0	R2
sp|Q13574|DGKZ_HUMAN	Diacylglycerol kinase zeta OS=Homo sapiens GN=DGKZ PE=1 SV=3	82.7	KAAGPQAWSALLAK	[1] GlyGly (K)	9.00682	NS	Stim	0.049837	69.1926	46.58_1524.8415n	1	1	#20252	2	46.5847	1524.84	1889.92	2215.37	116.396	339.402	2055.87	2215.37	62.2186	177.959	0	1	0	0	R1
sp|Q13574|DGKZ_HUMAN	Diacylglycerol kinase zeta OS=Homo sapiens GN=DGKZ PE=1 SV=3	51.21	KAAGPQAWSALLAK	[1] GlyGly (K)	3.42602	NS	Stim	0.0039972	10.7152	46.54_1524.8412n	1	1	#5208	3	46.5445	1524.84	9935.03	10320.1	2732.1	3180.05	10807.4	10320.1	1460.42	1667.4	1	2	0	0	R1
sp|Q13574|DGKZ_HUMAN	Diacylglycerol kinase zeta OS=Homo sapiens GN=DGKZ PE=1 SV=3	44.56	KAAGPQAWSALLAK	[1] GlyGly (K)	3.66339	NS	Stim	0.0196256	23.7892	46.31_1524.8426n	1	1	#4623	3	46.3054	1524.84	7560.59	8809.84	1858.48	2610.17	7683.1	8809.84	1297.68	1853.92	1	1	1	0	R3
sp|Q13574|DGKZ_HUMAN	Diacylglycerol kinase zeta OS=Homo sapiens GN=DGKZ PE=1 SV=3	26.8	KAAGPQAWSALLAK	[1] GlyGly (K)	5.17299	Stim	NS	0.0233417	36.0514	51.66_1524.8411n	1	1	#23199	3	51.6615	1524.84	7878.46	4677.64	32206.3	32746.3	41283.2	4677.64	25345.4	5027.37	0	0	1	0	R2
sp|P98082-3|DAB2_HUMAN	Disabled homolog 2 OS=Homo sapiens GN=DAB2	45.56	TGKQEAQAGPWPFSSSQTQPAVR	[3] GlyGly (K)	1.7375	Stim	NS	0.0179986	10.5067	43.89_2571.2463n	1	1	#9804	3	43.892	2571.25	5891.77	5076.87	9408.38	9649.66	6409.09	5076.87	5029.19	5059.61	0	0	1	0	R1
sp|Q9P265|DIP2B_HUMAN	Disco-interacting protein 2 homolog B OS=Homo sapiens GN=DIP2B PE=1 SV=3	59.75	SKLLSPYSPQTQETDSAVQK	[2] GlyGly (K)	5.18526	Stim	NS	0.0146847	25.456	40.04_2320.1554n	1	1	#10795	3	40.0369	2320.16	21795.5	18456.8	85574.3	123144	114208	18456.8	67344.3	18905.7	1	0	1	0	R2
sp|Q9Y4D1-2|DAAM1_HUMAN	Disheveled-associated activator of morphogenesis 1 OS=Homo sapiens GN=DAAM1	25.39	VFKILDLEDLER	[3] GlyGly (K)	2.70751	NS	Stim	0.00111723	3.83783	62.11_1602.8612n	0	1	#29529	3	62.109	1602.86	798.324	756.139	292.609	281.521	868.42	756.139	156.412	147.61	0	1	0	0	R1
sp|O75190-2|DNJB6_HUMAN	DnaJ homolog subfamily B member 6 OS=Homo sapiens GN=DNAJB6	43.16	SLTINGKEQLLR	[7] GlyGly (K)	1.57724	NS	Stim	0.036728	12.5211	40.08_1484.8317n	1	1	#5815	3	40.0808	1484.83	4323.87	3620.49	2500.65	2536.22	4393.93	3620.49	1746.07	1801.39	1	0	0	0	R3
tr|E7EX90|E7EX90_HUMAN	Dynactin subunit 1 OS=Homo sapiens GN=DCTN1 PE=1 SV=1	33.79	LKDALVR	[2] GlyGly (K)	63.2432	Stim	NS	0.00458427	39.1289	25.55_927.5501n	1	1	#18988	2	25.5485	927.55	174.099	307.293	15441.5	15003.2	912.282	307.293	12152	2303.37	0	0	1	1	R2
sp|O00429-3|DNM1L_HUMAN	Dynamin-1-like protein OS=Homo sapiens GN=DNM1L	27.24	DKLIQDSR	[2] GlyGly (K)	2.10973	Stim	NS	0.0222425	14.7646	23.05_1087.5627n	0	1	#9085	2	23.05	1087.56	956.531	1179.54	2152.62	2353.92	1040.52	1179.54	1150.67	1234.23	0	0	1	0	R1
sp|O00429-3|DNM1L_HUMAN	Dynamin-1-like protein OS=Homo sapiens GN=DNM1L	62.62	TSKAEELLAEEK	[3] GlyGly (K)	1.75421	Stim	NS	0.00546297	5.42766	34.33_1460.7348n	0	2	#8010,#12258	2,3	34.3281	1460.73	5614.06	5435.36	9319.54	10063.4	6107	5435.36	4981.7	5276.57	1	1	1	1	R1
sp|O00429-3|DNM1L_HUMAN	Dynamin-1-like protein OS=Homo sapiens GN=DNM1L	35	TSKAEELLAEEK	[3] GlyGly (K)	7.62664	Stim	NS	0.0129549	28.0866	37.84_1460.7368n	0	2	#26154,#46792	2,3	37.8405	1460.74	6621.57	5257.83	54296.6	36303.3	34697.1	5257.83	42729.7	5573.46	1	0	0	0	R2
sp|O00429-3|DNM1L_HUMAN	Dynamin-1-like protein OS=Homo sapiens GN=DNM1L	52.75	VPVGDQPKDIELQIR	[8] GlyGly (K)	1.32503	Stim	NS	0.0412286	8.26582	43.47_1819.9788n	1	1	#4602	3	43.4679	1819.98	8840.01	8904.68	11069	12443.3	9616.2	8904.68	5916.88	6524.4	1	1	1	1	R1
sp|O00429-3|DNM1L_HUMAN	Dynamin-1-like protein OS=Homo sapiens GN=DNM1L	44.66	VPVGDQPKDIELQIR	[8] GlyGly (K)	13.969	Stim	NS	0.00212162	15.695	48.38_1819.9799n	1	1	#4641	3	48.3793	1819.98	44282.7	35435.6	529335	584251	232042	35435.6	416570	89697.2	1	0	0	0	R2
tr|G8JLD5|G8JLD5_HUMAN	Dynamin-1-like protein OS=Homo sapiens GN=DNM1L PE=1 SV=1	23.89	TSKAEELLAEEK	[3] GlyGly (K)	1.67511	Stim	NS	0.018897	9.951	36.12_1460.7362n	0	1	#15539	3	36.1166	1460.74	977.348	1125.3	1732.96	1789.21	993.185	1125.3	1210.03	1270.82	1	1	0	1	R3
tr|G8JLD5|G8JLD5_HUMAN	Dynamin-1-like protein OS=Homo sapiens GN=DNM1L PE=1 SV=1	53.08	VPVGDQPKDIELQIR	[8] GlyGly (K)	2.88444	Stim	NS	0.00168154	5.30242	43.39_1819.9813n	1	1	#1943	3	43.3854	1819.98	15062	16235.4	46132.9	44142.4	15306	16235.4	32212.1	31352.8	1	1	1	1	R3
tr|F8VRV5|F8VRV5_HUMAN	Dynein light chain 1, cytoplasmic OS=Homo sapiens GN=DYNLL1 PE=1 SV=1	21.29	DIAAHIKK	[8] GlyGly (K)	Infinity	Stim	NS	0.00199643	48.9173	22.44_1008.5717n	1	1	#62353	2	22.4358	1008.57	0	0	1105.87	2275.46	0	0	870.283	349.34	0	0	1	0	R2
sp|Q14118|DAG1_HUMAN	Dystroglycan OS=Homo sapiens GN=DAG1 PE=1 SV=2	54.69	LTLEDQATFIKK	[12] GlyGly (K)	1.3894	Stim	NS	0.0418113	9.36809	42.06_1519.8249n	2	2	#7058,#1088	2,3	42.0646	1519.82	29968.6	28848.8	38153.7	43567.1	32599.9	28848.8	20394.8	22843.5	1	2	1	2	R1
sp|Q14118|DAG1_HUMAN	Dystroglycan OS=Homo sapiens GN=DAG1 PE=1 SV=2	49.46	LTLEDQATFIKK	[12] GlyGly (K)	1.74578	Stim	NS	0.0032881	3.52655	42.36_1519.8272n	2	2	#9119,#1024	2,3	42.3647	1519.83	25886.3	24626.7	43205.9	44978.7	26305.8	24626.7	30168.4	31946.9	1	1	2	1	R3
tr|A0A0U1RQX8|A0A0U1RQX8_HUMAN	E3 ubiquitin-protein ligase CBL OS=Homo sapiens GN=CBL PE=1 SV=1	90.85	KSSGAGGGSGSGGSGSGGLIGLMK	[1] GlyGly (K)	14.4661	Stim	NS	0.00151204	12.6576	38.84_2079.0023n	1	1	#2986	3	38.8416	2079	3897.79	3257.38	49024.5	54482.5	4240.03	3257.38	26205.7	28566.8	0	0	2	2	R1
tr|A0A0U1RQX8|A0A0U1RQX8_HUMAN	E3 ubiquitin-protein ligase CBL OS=Homo sapiens GN=CBL PE=1 SV=1	82.56	KSSGAGGGSGSGGSGSGGLIGLMK	[1] GlyGly (K)	9.91431	Stim	NS	0.000995208	9.95507	39.56_2079.0044n	1	1	#4625	3	39.5556	2079	4179.13	3629.46	38056.1	39360.8	4246.85	3629.46	26572.5	27956.6	0	0	1	1	R3
tr|A0A0U1RQX8|A0A0U1RQX8_HUMAN	E3 ubiquitin-protein ligase CBL OS=Homo sapiens GN=CBL PE=1 SV=1	43.96	KSSGAGGGSGSGGSGSGGLIGLMK	[1] GlyGly (K)|[23] Oxidation (M)	Infinity	Stim	NS	4.69e-06	3.44221	31.18_2094.9979n	1	1	#26172	3	31.1756	2095	0	0	36979.7	38824.8	0	0	29101.9	5960.58	0	0	1	1	R2
tr|A0A0U1RQX8|A0A0U1RQX8_HUMAN	E3 ubiquitin-protein ligase CBL OS=Homo sapiens GN=CBL PE=1 SV=1	36.47	KSSGAGGGSGSGGSGSGGLIGLMK	[1] GlyGly (K)	2135.6	Stim	NS	0.00945422	91.9893	42.64_2079.0016n	1	1	#6829	3	42.6443	2079	463.406	98.1407	570689	628549	2428.25	98.1407	449114	96498	0	0	1	1	R2
tr|A0A0U1RQX8|A0A0U1RQX8_HUMAN	E3 ubiquitin-protein ligase CBL OS=Homo sapiens GN=CBL PE=1 SV=1	21	TIVPWKSFR	[6] GlyGly (K)	447.723	Stim	NS	0.00150249	30.4889	44.81_1246.6823n	1	1	#2590	3	44.8128	1246.68	40.8199	63.258	21155.1	25443	41.4814	63.258	14771.5	18071.3	0	0	0	1	R3
tr|A0A0U1RQX8|A0A0U1RQX8_HUMAN	E3 ubiquitin-protein ligase CBL OS=Homo sapiens GN=CBL PE=1 SV=1	34.18	YEGKMETLGENEYFR	[4] GlyGly (K)	137.653	Stim	NS	0.00459414	35.4913	43.95_1978.8740n	1	1	#12313	3	43.9549	1978.87	26.6702	44.5416	5946.44	3856.08	27.1023	44.5416	4152.08	2738.85	0	0	1	1	R3
sp|Q8TDB6-2|DTX3L_HUMAN	E3 ubiquitin-protein ligase DTX3L OS=Homo sapiens GN=DTX3L	25.47	FGGPEMYGYPDPSYLKR	[16] GlyGly (K)	1.51591	NS	Stim	0.0204051	6.2446	51.02_2089.9547n	1	1	#11545	3	51.0168	2089.95	5435.61	5901.79	3574.34	3904.58	5912.88	5901.79	1910.64	2047.29	1	1	0	0	R1
sp|Q7Z6Z7-2|HUWE1_HUMAN	E3 ubiquitin-protein ligase HUWE1 OS=Homo sapiens GN=HUWE1	32.98	SSLLTEKLLR	[7] GlyGly (K)	9.56681	Stim	NS	0.0147525	36.1239	48.57_1272.7404n	1	1	#38002	2	48.5728	1272.74	3451.12	2046.77	23594.4	29002.8	18083.9	2046.77	18568.1	4452.66	1	0	1	0	R2
sp|Q96J02-2|ITCH_HUMAN	E3 ubiquitin-protein ligase Itchy homolog OS=Homo sapiens GN=ITCH	42.9	EFDPLGPLPPGWEKR	[14] GlyGly (K)	2.11187	Stim	NS	0.00589155	7.25228	54.66_1850.9334n	1	1	#4374	3	54.6552	1850.93	16169.4	15348.4	31574	34987.4	16431.4	15348.4	22046.5	24850.3	1	1	1	1	R3
sp|Q96J02-2|ITCH_HUMAN	E3 ubiquitin-protein ligase Itchy homolog OS=Homo sapiens GN=ITCH	22.7	EFDPLGPLPPGWEKR	[14] GlyGly (K)	9.29497	Stim	NS	0.00080169	6.71503	62.95_1850.9313n	1	1	#5814	3	62.9538	1850.93	71991.1	65464.3	612247	665397	377234	65464.3	481819	102155	1	0	1	1	R2
sp|Q96J02-2|ITCH_HUMAN	E3 ubiquitin-protein ligase Itchy homolog OS=Homo sapiens GN=ITCH	86.99	FIYGNQDLFATSQSKEFDPLGPLPPGWEK	[15] GlyGly (K)	36.5907	NS	Stim	0.00149684	19.4638	64.89_3394.6568n	1	1	#6746	3	64.8882	3394.66	61760.1	59468.8	1428.56	1884.54	62760.9	59468.8	997.489	1338.53	2	2	0	0	R3
sp|Q96J02-2|ITCH_HUMAN	E3 ubiquitin-protein ligase Itchy homolog OS=Homo sapiens GN=ITCH	22.68	SQGQLNEKPLPEGWEMR	[8] GlyGly (K)	5.9956	Stim	NS	0.00602605	17.5531	49.25_2112.0068n	1	1	#10448	3	49.2519	2112.01	15237.3	17240.3	109446	85276.9	79843.6	17240.3	86130.4	13092.2	0	0	1	0	R2
sp|Q9P0N8-2|MARH2_HUMAN	E3 ubiquitin-protein ligase MARCH2 OS=Homo sapiens GN=MARCH2	35.15	KVAEETPV	[1] GlyGly (K)	1.53732	Stim	NS	0.0072463	4.58579	25.42_985.5078n	1	1	#2971	2	25.4199	985.508	4122.94	3863.95	6031.99	6246.37	4484.95	3863.95	3224.36	3275.16	1	1	1	1	R1
tr|I3L0L6|I3L0L6_HUMAN	E3 ubiquitin-protein ligase RNF167 OS=Homo sapiens GN=RNF167 PE=1 SV=1	38.38	QIPTHDYQKGDQYDVCAICLDEYEDGDKLR	[9] GlyGly (K)|[16] Carbamidomethyl (C)|[19] Carbamidomethyl (C)	2.25202	NS	Stim	1.14e-05	0.338782	47.14_3757.6676n	1	1	#5998	5	47.1375	3757.67	18589.6	18678.9	8263.5	8285.36	18890.8	18678.9	5769.96	5884.81	1	1	0	1	R3
tr|A0A0A0MTC1|A0A0A0MTC1_HUMAN	E3 ubiquitin-protein ligase RNF213 OS=Homo sapiens GN=RNF213 PE=1 SV=1	30.65	SLYVKR	[5] GlyGly (K)	1.54208	Stim	NS	0.00540783	3.89233	22.27_878.4967n	1	1	#1010	2	22.2707	878.497	9351.26	9880.58	14586.6	15070.4	10172.3	9880.58	7797.2	7901.85	1	1	0	1	R1
sp|Q96BH1|RNF25_HUMAN	E3 ubiquitin-protein ligase RNF25 OS=Homo sapiens GN=RNF25 PE=1 SV=1	49.49	ESLGLESKDGS	[8] GlyGly (K)	2.16347	NS	Stim	0.00518529	7.85004	31.25_1234.5682n	1	1	#8880	2	31.2498	1234.57	3236.16	2895.78	1412.17	1422.14	3520.3	2895.78	754.864	745.669	1	1	0	0	R1
sp|Q8NG06|TRI58_HUMAN	E3 ubiquitin-protein ligase TRIM58 OS=Homo sapiens GN=TRIM58 PE=2 SV=2	36.36	ALKELADELQER	[3] GlyGly (K)	2.38339	NS	Stim	0.0129326	11.4296	42.73_1527.7888n	2	2	#21392,#8993	2,3	42.7267	1527.79	4809.47	4278.33	1752.41	2060.57	5231.76	4278.33	936.737	1080.42	0	1	0	0	R1
sp|Q5T4S7-2|UBR4_HUMAN	E3 ubiquitin-protein ligase UBR4 OS=Homo sapiens GN=UBR4	73.61	TGSTSSKEDDYESDAATIVQK	[7] GlyGly (K)	4.43275	NS	Stim	0.00708102	15.1494	38.15_2345.0499n	1	1	#15476	3	38.1542	2345.05	4549.49	5193.41	1216.69	981.244	4948.95	5193.41	650.375	514.496	0	1	0	0	R1
tr|A0A024R571|A0A024R571_HUMAN	EH domain-containing protein 1 OS=Homo sapiens GN=EHD1 PE=1 SV=1	24.5	KLNAFGNAFLNR	[1] GlyGly (K)	3.23993	Stim	NS	0.00437128	10.3787	44.04_1477.7778n	0	1	#9764	3	44.0435	1477.78	959.58	1009.81	2956.21	3424.48	1043.83	1009.81	1580.22	1795.56	0	0	1	1	R1
sp|Q9NZN3|EHD3_HUMAN	EH domain-containing protein 3 OS=Homo sapiens GN=EHD3 PE=1 SV=2	55.89	RKDPEVFQTVSEGLK	[2] GlyGly (K)	5.45709	NS	Stim	0.0285287	40.7191	38.84_1845.9604n	0	1	#15099	3	38.845	1845.96	2007.87	2210.86	497.831	275.242	2040.41	2210.86	347.609	195.495	1	1	0	0	R3
sp|Q9NZN3|EHD3_HUMAN	EH domain-containing protein 3 OS=Homo sapiens GN=EHD3 PE=1 SV=2	40.54	SKLPNSVLGK	[2] GlyGly (K)	1.61488	NS	Stim	0.00927765	5.49447	29.25_1155.6605n	0	2	#2294,#33773	2,3	29.2515	1155.66	17683.7	18611.6	10801.1	11674.4	19236.3	18611.6	5773.68	6121.22	2	2	0	0	R1
tr|A0A087WV01|A0A087WV01_HUMAN	Elongation factor 1-alpha 1 OS=Homo sapiens GN=EEF1A1 PE=1 SV=1	21.05	GWKVTR	[3] GlyGly (K)	5.13095	Stim	NS	0.0341853	40.3408	23.53_859.4662n	0	1	#9897	2	23.5284	859.466	1583.24	1839.82	6276.74	11286.8	8296.19	1839.82	4939.6	1732.8	1	0	1	0	R2
tr|A0A087WV01|A0A087WV01_HUMAN	Elongation factor 1-alpha 1 OS=Homo sapiens GN=EEF1A1 PE=1 SV=1	57.23	YEEIVKEVSTYIK	[6] GlyGly (K)	52.1359	Stim	NS	0.000123223	5.58887	60.18_1713.8832n	2	2	#5836,#5961	2,3	60.1795	1713.88	31437.9	32658.5	1.60483e+06	1.73689e+06	164735	32658.5	1.26295e+06	266656	1	0	1	0	R2
tr|A0A087WV01|A0A087WV01_HUMAN	Elongation factor 1-alpha OS=Homo sapiens GN=EEF1A1 PE=1 SV=1	100.61	YEEIVKEVSTYIK	[6] GlyGly (K)	10.3845	Stim	NS	0.00243564	16.232	51.84_1713.8847n	2	2	#4023,#1998	2,3	51.842	1713.88	7370.86	9282.26	87606.1	85329	7490.29	9282.26	61170.7	60606.3	2	2	2	2	R3
tr|A0A087WV01|A0A087WV01_HUMAN	Elongation factor 1-alpha OS=Homo sapiens GN=EEF1A1 PE=1 SV=1	87.22	YEEIVKEVSTYIK	[6] GlyGly (K)	4.6437	Stim	NS	0.00197171	9.64237	54.10_1713.8825n	2	2	#3694,#3773	2,3	54.0987	1713.88	14868.6	17044.5	73824.6	74370.5	16174.1	17044.5	39462.4	38994.7	2	2	4	4	R1
tr|A0A087WV01|A0A087WV01_HUMAN	Elongation factor 1-alpha OS=Homo sapiens GN=EEF1A1 PE=1 SV=1	42.04	YEEIVKEVSTYIKK	[6] GlyGly (K)	4.65282	Stim	NS	0.00209267	9.70789	47.57_1841.9770n	1	1	#3422	3	47.5712	1841.98	6388.52	6581.2	28101.6	32244.1	6949.45	6581.2	15021.5	16906.5	1	1	2	2	R1
sp|P24534|EF1B_HUMAN	Elongation factor 1-beta OS=Homo sapiens GN=EEF1B2 PE=1 SV=3	32.78	AKKPALVAK	[3] GlyGly (K)	25.1232	NS	Stim	0.00723313	32.3501	20.16_1038.6541n	0	1	#8321	2	20.1591	1038.65	2712.43	2009.25	72.4749	115.466	2950.6	2009.25	38.741	60.5426	1	1	0	0	R1
sp|P24534|EF1B_HUMAN	Elongation factor 1-beta OS=Homo sapiens GN=EEF1B2 PE=1 SV=3	26.46	AKKPALVAK	[2] GlyGly (K)	18.8885	NS	Stim	0.0223417	52.8481	21.78_1038.6546n	0	1	#4999	3	21.7829	1038.65	1863.4	1180.19	50.4599	110.675	1893.6	1180.19	35.2335	78.6085	1	0	0	0	R3
sp|P24534|EF1B_HUMAN	Elongation factor 1-beta OS=Homo sapiens GN=EEF1B2 PE=1 SV=3	21.2	AKKPALVAK	[2] GlyGly (K)	18.9937	NS	Stim	0.000828361	11.7632	19.26_1038.6549n	0	1	#15355	2	19.2599	1038.65	3495.12	2958.33	172.413	167.354	3802	2958.33	92.1624	87.7486	1	0	0	0	R1
sp|P24534|EF1B_HUMAN	Elongation factor 1-beta OS=Homo sapiens GN=EEF1B2 PE=1 SV=3	38.33	KPALVAK	[1] GlyGly (K)	10.6782	NS	Stim	0.00246343	16.6	23.38_839.5232n	1	1	#4057	2	23.3801	839.523	3173.72	3132.64	260.63	329.952	3225.15	3132.64	181.984	234.354	1	1	0	0	R3
sp|P24534|EF1B_HUMAN	Elongation factor 1-beta OS=Homo sapiens GN=EEF1B2 PE=1 SV=3	38.12	KPALVAK	[1] GlyGly (K)	7.31322	NS	Stim	0.00103471	9.03503	21.09_839.5226n	1	1	#1629	2	21.0872	839.523	11281	11184.9	1634.11	1437.85	12271.5	11184.9	873.502	753.909	1	1	1	0	R1
sp|P24534|EF1B_HUMAN	Elongation factor 1-beta OS=Homo sapiens GN=EEF1B2 PE=1 SV=3	31.92	LAQYESKK	[7] GlyGly (K)	1.35751	Stim	NS	0.0448521	8.18264	19.79_1079.5612n	1	1	#8532	2	19.7857	1079.56	1589.25	1698.32	2102.34	2360.56	1728.79	1698.32	1123.79	1237.71	1	1	1	0	R1
sp|P29692-2|EF1D_HUMAN	Elongation factor 1-delta OS=Homo sapiens GN=EEF1D	44.68	LNVLEKSSPGHR	[6] GlyGly (K)	14.3467	NS	Stim	0.0491733	58.0704	27.96_1449.7688n	1	1	#8026	3	27.9604	1449.77	5035.31	2103.84	349.752	147.866	5116.9	2103.84	244.213	105.024	0	1	0	0	R3
sp|P29692-2|EF1D_HUMAN	Elongation factor 1-delta OS=Homo sapiens GN=EEF1D	56.3	SIQLDGLVWGASKLVPVGYGIR	[13] GlyGly (K)	110.503	NS	Stim	0.00398147	32.0755	66.98_2441.3477n	1	1	#4930	3	66.9765	2441.35	25962.7	17790.7	153.072	242.876	26383.4	17790.7	106.882	172.506	1	1	0	0	R3
tr|A0A087X1X7|A0A087X1X7_HUMAN	Elongation factor 1-delta OS=Homo sapiens GN=EEF1D PE=1 SV=1	31.87	AKKPALVAK	[3] GlyGly (K)	37.6259	NS	Stim	0.00734887	43.3206	20.59_1038.6544n	0	2	#17119,#9123	2,3	20.5932	1038.65	9653.23	9327.15	329.487	174.963	50583	9327.15	259.296	26.8611	1	0	0	0	R2
tr|A0A087X1X7|A0A087X1X7_HUMAN	Elongation factor 1-delta OS=Homo sapiens GN=EEF1D PE=1 SV=1	40.15	LNVLEKSSPGHR	[6] GlyGly (K)	84.303	NS	Stim	0.0168571	59.1279	24.89_1449.7698n	0	1	#4404	3	24.8857	1449.77	5790.83	2376.21	31.2681	65.6092	6299.29	2376.21	16.7141	34.4009	1	1	0	0	R1
tr|A0A087X1X7|A0A087X1X7_HUMAN	Elongation factor 1-delta OS=Homo sapiens GN=EEF1D PE=1 SV=1	72.87	SIQLDGLVWGASKLVPVGYGIR	[13] GlyGly (K)	44.6212	NS	Stim	0.036343	72.3408	73.75_2441.3443n	2	2	#26120,#5357	2,3	73.753	2441.34	57883.1	18705.8	1235.44	480.987	62965.5	18705.8	660.394	252.196	4	3	0	0	R1
sp|P26641-2|EF1G_HUMAN	Elongation factor 1-gamma OS=Homo sapiens GN=EEF1G	45.65	AKDPFAHLPK	[2] GlyGly (K)	2.02283	Stim	NS	6.05041e-05	0.658325	29.48_1236.6605n	0	1	#5947	3	29.4751	1236.66	1488.38	1479.8	2988.09	3016.04	1619.07	1479.8	1597.26	1581.4	0	1	1	1	R1
sp|P26641-2|EF1G_HUMAN	Elongation factor 1-gamma OS=Homo sapiens GN=EEF1G	34.59	KFAETQPK	[1] GlyGly (K)	3.87791	Stim	NS	4.63576e-05	0.936669	20.35_1061.5498n	1	1	#6582	2	20.3457	1061.55	928.025	915.813	3598.09	3552.14	1009.51	915.813	1923.33	1862.5	0	0	0	1	R1
sp|P26641-2|EF1G_HUMAN	Elongation factor 1-gamma OS=Homo sapiens GN=EEF1G	26.19	KFAETQPK	[1] GlyGly (K)	28.6788	Stim	NS	0.0260116	73.3843	20.69_1061.5500n	0	1	#13707	2	20.6936	1061.55	327.362	1033.54	18404.8	20624.2	1715.38	1033.54	14484	3166.33	0	0	1	0	R2
sp|P26641-2|EF1G_HUMAN	Elongation factor 1-gamma OS=Homo sapiens GN=EEF1G	39.04	MAQFDAKK	[7] GlyGly (K)	2.10267	Stim	NS	0.0157417	9.54207	22.21_1051.5120n	1	1	#5012	2	22.2091	1051.51	1885.12	1652.52	3970.2	3468.3	2050.64	1652.52	2122.24	1818.54	1	1	1	0	R1
sp|P26641-2|EF1G_HUMAN	Elongation factor 1-gamma OS=Homo sapiens GN=EEF1G	26.75	MAQFDAKK	[7] GlyGly (K)	6.82674	Stim	NS	0.00138669	7.95551	22.59_1051.5122n	0	1	#13234	2	22.5858	1051.51	2054.98	2299.96	14207.5	15522.5	10768.1	2299.96	11180.9	2383.1	1	0	1	1	R2
sp|P13639|EF2_HUMAN	Elongation factor 2 OS=Homo sapiens GN=EEF2 PE=1 SV=4	49.38	FAAKGEGQLGPAER	[4] GlyGly (K)	3.28643	Stim	NS	0.0069211	11.414	30.36_1543.7745n	1	1	#1139	3	30.3584	1543.77	13831.1	15523.4	52128.8	44342.6	14055.2	15523.4	36398.8	31495.1	1	1	1	1	R3
sp|P13639|EF2_HUMAN	Elongation factor 2 OS=Homo sapiens GN=EEF2 PE=1 SV=4	46.49	FAAKGEGQLGPAER	[4] GlyGly (K)	18.5894	Stim	NS	0.00618283	25.1642	28.86_1543.7743n	1	1	#1480	3	28.8551	1543.77	45090.5	60145	804086	1.15218e+06	236275	60145	632790	176888	1	1	1	1	R2
sp|P13639|EF2_HUMAN	Elongation factor 2 OS=Homo sapiens GN=EEF2 PE=1 SV=4	31.47	FAAKGEGQLGPAER	[4] GlyGly (K)	20.0113	Stim	NS	0.00138348	13.3818	28.79_1543.7751n	1	1	#8428	2	28.7886	1543.78	8530.07	7589.06	146021	176543	44697.6	7589.06	114914	27103.8	1	1	1	1	R2
sp|P13639|EF2_HUMAN	Elongation factor 2 OS=Homo sapiens GN=EEF2 PE=1 SV=4	48.51	YFDPANGKFSK	[8] GlyGly (K)	5.19666	Stim	NS	0.000176741	3.05738	34.25_1386.6557n	2	2	#3613,#1135	2,3	34.2535	1386.66	14056	13957	74360.4	71213.3	15290.2	13957	39748.9	37339.3	3	3	3	4	R1
sp|P13639|EF2_HUMAN	Elongation factor 2 OS=Homo sapiens GN=EEF2 PE=1 SV=4	43.87	YFDPANGKFSK	[8] GlyGly (K)	4.90802	Stim	NS	0.00328454	12.2013	36.91_1386.6582n	2	2	#9107,#1677	2,3	36.9073	1386.66	10521.1	11148.3	48589.1	57764.9	10691.6	11148.3	33927.2	41028.4	1	1	2	2	R3
sp|P13639|EF2_HUMAN	Elongation factor 2 OS=Homo sapiens GN=EEF2 PE=1 SV=4	33.53	YFDPANGKFSK	[8] GlyGly (K)	31.9918	Stim	NS	0.000850272	10.4939	37.40_1386.6568n	2	2	#11135,#2902	2,3	37.3993	1386.66	28679.6	24717.4	795664	912599	150281	24717.4	626162	140107	1	0	2	0	R2
tr|Q5HY57|Q5HY57_HUMAN	Emerin OS=Homo sapiens GN=EMD PE=1 SV=1	22.74	KEDALLYQSKGYNDDYYEESYFTTR	[10] GlyGly (K)	4.33509	NS	Stim	0.00146796	7.86241	49.18_3211.4281n	1	1	#16908	4	49.175	3211.43	2588.65	2633.67	568.844	635.818	2630.6	2633.67	397.194	451.6	1	1	0	0	R3
sp|Q96AP7|ESAM_HUMAN	Endothelial cell-selective adhesion molecule OS=Homo sapiens GN=ESAM PE=1 SV=1	89.91	ALEEPANDIKEDAIAPR	[10] GlyGly (K)	14.2182	Stim	NS	0.00105625	10.5233	45.43_1964.9816n	2	2	#1843,#112	2,3	45.4306	1964.98	2.76875e+06	3.02005e+06	3.8091e+07	4.42155e+07	1.45083e+07	3.02005e+06	2.99764e+07	6.78819e+06	2	2	2	2	R2
sp|Q96AP7|ESAM_HUMAN	Endothelial cell-selective adhesion molecule OS=Homo sapiens GN=ESAM PE=1 SV=1	82.6	ALEEPANDIKEDAIAPR	[7] Deamidated (N)|[10] GlyGly (K)	2.60387	Stim	NS	0.0039863	7.38879	42.88_1965.9672n	2	2	#12722,#670	2,3	42.878	1965.97	101164	107530	285901	257510	102803	107530	199630	182900	2	2	2	2	R3
sp|Q96AP7|ESAM_HUMAN	Endothelial cell-selective adhesion molecule OS=Homo sapiens GN=ESAM PE=1 SV=1	81.84	ALEEPANDIKEDAIAPR	[10] GlyGly (K)	2.12174	Stim	NS	0.0366414	20.7967	41.52_1964.9825n	2	2	#1682,#44	2,3	41.5192	1964.98	1.20513e+06	896132	2.17397e+06	2.28438e+06	1.22466e+06	896132	1.51797e+06	1.62252e+06	2	2	2	2	R3
sp|Q96AP7|ESAM_HUMAN	Endothelial cell-selective adhesion molecule OS=Homo sapiens GN=ESAM PE=1 SV=1	59.29	ALEEPANDIKEDAIAPR	[7] Deamidated (N)|[10] GlyGly (K)	12.9755	Stim	NS	0.000380683	6.57796	47.38_1965.9651n	2	2	#14102,#1021	2,3	47.3841	1965.97	365585	352466	4.44184e+06	4.87521e+06	1.91567e+06	352466	3.49559e+06	748467	3	3	3	0	R2
sp|Q96AP7|ESAM_HUMAN	Endothelial cell-selective adhesion molecule OS=Homo sapiens GN=ESAM PE=1 SV=1	49.2	ALEEPANDIKEDAIAPR	[7] Deamidated (N)|[10] GlyGly (K)	1.44013	NS	Stim	0.00831097	4.66597	42.82_1965.9652n	1	1	#1278	3	42.8184	1965.97	117523	116172	78460	83813.9	127842	116172	41940.2	43946.2	4	4	3	3	R1
sp|Q96AP7|ESAM_HUMAN	Endothelial cell-selective adhesion molecule OS=Homo sapiens GN=ESAM PE=1 SV=1	36.4	ALEEPANDIKEDAIAPR	[10] GlyGly (K)	2.3632	Stim	NS	0.00199615	4.95866	40.31_1964.9820n	0	1	#4829	3	40.3141	1964.98	5402.92	5795.57	13022.1	13442.2	5490.47	5795.57	9092.61	9547.55	1	1	1	1	R3
sp|Q96AP7|ESAM_HUMAN	Endothelial cell-selective adhesion molecule OS=Homo sapiens GN=ESAM PE=1 SV=1	21.99	ALEEPANDIKEDAIAPR	[10] GlyGly (K)	11.7445	Stim	NS	0.00551133	25.2119	43.95_1964.9812n	0	1	#7877	3	43.9455	1964.98	16939.2	17938.3	168296	241321	88761.3	17938.3	132444	37048.8	0	0	1	0	R2
sp|Q96AP7|ESAM_HUMAN	Endothelial cell-selective adhesion molecule OS=Homo sapiens GN=ESAM PE=1 SV=1	54.16	GKALEEPANDIKEDAIAPR	[2] GlyGly (K)	1.19376	Stim	NS	0.0297053	3.38077	35.82_2150.0973n	0	2	#3838,#8465	3,4	35.8186	2150.1	27086.2	26021.1	30940.8	32456.4	29464.5	26021.1	16539.2	17017.9	1	1	0	0	R1
sp|Q96AP7|ESAM_HUMAN	Endothelial cell-selective adhesion molecule OS=Homo sapiens GN=ESAM PE=1 SV=1	36.09	GKALEEPANDIKEDAIAPR	[2] GlyGly (K)	1.81795	Stim	NS	0.0174726	9.26089	39.45_2150.0965n	0	1	#16430	4	39.4472	2150.1	23039.1	21028.1	42679	37432.9	120725	21028.1	33587	5746.89	1	1	0	0	R2
sp|Q96AP7|ESAM_HUMAN	Endothelial cell-selective adhesion molecule OS=Homo sapiens GN=ESAM PE=1 SV=1	31.35	GKALEEPANDIKEDAIAPR	[2] GlyGly (K)	1.70634	NS	Stim	0.0160371	7.29068	35.50_2150.0969n	0	1	#7796	4	35.5031	2150.1	6173.87	6845.03	3643.36	3986.35	6715.96	6845.03	1947.53	2090.16	1	1	0	1	R1
sp|Q96AP7|ESAM_HUMAN	Endothelial cell-selective adhesion molecule OS=Homo sapiens GN=ESAM PE=1 SV=1	134.65	SSDTISKNGTLSSVTSAR	[7] GlyGly (K)|[8] Deamidated (N)	1.70365	Stim	NS	0.00959282	7.00914	35.14_1924.9342n	2	2	#7652,#849	2,3	35.1366	1924.93	91604.7	101158	167107	161295	99647.9	101158	89325.9	84571.7	4	3	3	3	R1
sp|Q96AP7|ESAM_HUMAN	Endothelial cell-selective adhesion molecule OS=Homo sapiens GN=ESAM PE=1 SV=1	88.35	SSDTISKNGTLSSVTSAR	[7] GlyGly (K)	2.18779	Stim	NS	0.0021915	5.15582	32.65_1923.9494n	0	2	#8749,#1342	2,3	32.6517	1923.95	32012.2	29760.2	67871.4	67273.3	34823	29760.2	36280.2	35273.4	3	2	3	3	R1
sp|Q96AP7|ESAM_HUMAN	Endothelial cell-selective adhesion molecule OS=Homo sapiens GN=ESAM PE=1 SV=1	64.55	SSDTISKNGTLSSVTSAR	[7] GlyGly (K)	1.73665	Stim	NS	0.00734006	6.4065	34.59_1923.9521n	0	1	#2699	3	34.5919	1923.95	11337.9	11661.9	20875.9	19066.5	11521.6	11661.9	14576.5	13542.3	1	1	1	1	R3
sp|Q96AP7|ESAM_HUMAN	Endothelial cell-selective adhesion molecule OS=Homo sapiens GN=ESAM PE=1 SV=1	55.15	SSDTISKNGTLSSVTSAR	[7] GlyGly (K)	14.8093	Stim	NS	0.000701981	9.1832	35.79_1923.9506n	0	2	#46569,#4833	2,3	35.786	1923.95	48856	51824.8	697095	793913	256006	51824.8	548591	121886	1	0	2	1	R2
sp|Q96AP7|ESAM_HUMAN	Endothelial cell-selective adhesion molecule OS=Homo sapiens GN=ESAM PE=1 SV=1	54.91	SSDTISKNGTLSSVTSAR	[7] GlyGly (K)|[8] Deamidated (N)	13.0675	Stim	NS	0.000970336	8.6383	38.69_1924.9346n	2	2	#27484,#3015	2,3	38.6939	1924.93	116742	129466	1510405	1.70693e+06	611726	129466	1.18864e+06	262056	2	1	2	0	R2
sp|Q96AP7|ESAM_HUMAN	Endothelial cell-selective adhesion molecule OS=Homo sapiens GN=ESAM PE=1 SV=1	44.37	SSDTISKNGTLSSVTSAR	[7] GlyGly (K)|[8] Deamidated (N)	1.9719	Stim	NS	0.0195757	13.0697	36.57_1924.9362n	0	1	#1834	3	36.5742	1924.94	28067.4	33783.5	62721.4	59242.5	28522.2	33783.5	43795	42077.9	0	0	1	1	R3
sp|Q96AP7|ESAM_HUMAN	Endothelial cell-selective adhesion molecule OS=Homo sapiens GN=ESAM PE=1 SV=1	37.42	TLPWPKSSDTISK	[6] GlyGly (K)	1.60902	Stim	NS	0.0167149	8.53815	39.78_1572.8163n	2	2	#7881,#1121	2,3	39.7769	1572.82	42733.3	48224.8	74338.1	72014.9	43425.7	48224.8	51906.3	51149.7	1	1	1	1	R3
sp|Q96AP7|ESAM_HUMAN	Endothelial cell-selective adhesion molecule OS=Homo sapiens GN=ESAM PE=1 SV=1	31.11	TLPWPKSSDTISK	[6] GlyGly (K)	1.5648	Stim	NS	0.00291476	2.93865	38.44_1572.8142n	0	1	#4955	2	38.4382	1572.81	15473.4	15093.3	23418.6	24412.5	16832.1	15093.3	12518.2	12800.2	1	1	1	1	R1
sp|Q96AP7|ESAM_HUMAN	Endothelial cell-selective adhesion molecule OS=Homo sapiens GN=ESAM PE=1 SV=1	30.67	TLPWPKSSDTISKNGTLSSVTSAR	[6] GlyGly (K)|[14] Deamidated (N)	1.29451	Stim	NS	0.0403619	6.12044	45.67_2647.3454n	0	2	#6952,#2771	3,4	45.6705	2647.35	55834.5	52452.3	67056	73122.7	60737	52452.3	35844.3	38340.4	1	1	0	0	R1
sp|O60869-2|EDF1_HUMAN	Endothelial differentiation-related factor 1 OS=Homo sapiens GN=EDF1	37.71	GLTQKDLATK	[5] GlyGly (K)	2.36	Stim	NS	0.00732719	9.97449	24.02_1187.6504n	1	1	#4847	2	24.0169	1187.65	2020.06	2326.63	5014.45	5243.75	2197.43	2326.63	2680.44	2749.46	1	1	1	1	R1
sp|P98172|EFNB1_HUMAN	Ephrin-B1 OS=Homo sapiens GN=EFNB1 PE=1 SV=1	55.34	AAALSLSTLASPKGGSGTAGTEPSDIIIPLR	[13] GlyGly (K)	1.75989	NS	Stim	0.0174005	10.5091	58.73_3064.6448n	1	1	#7432	3	58.7347	3064.64	14092.1	16354.6	8741.32	8559.05	14320.4	16354.6	6103.6	6079.2	2	1	1	1	R3
sp|P98172|EFNB1_HUMAN	Ephrin-B1 OS=Homo sapiens GN=EFNB1 PE=1 SV=1	30.52	AAALSLSTLASPKGGSGTAGTEPSDIIIPLR	[13] GlyGly (K)	7.4796	Stim	NS	0.0171114	35.1934	71.55_3064.6427n	1	1	#8709	3	71.5541	3064.64	57119.5	50022.8	500405	300977	299306	50022.8	393803	46207.5	2	0	0	0	R2
sp|Q9UBC2-2|EP15R_HUMAN	Epidermal growth factor receptor substrate 15-like 1 OS=Homo sapiens GN=EPS15L1	31.98	KGFGDPFSGKDPFVPSSAAKPSK	[10] GlyGly (K)	1.85731	NS	Stim	0.0176753	8.53849	42.57_2464.2373n	1	1	#4842	4	42.5731	2464.24	19849.6	17692.4	9496.35	10716.7	21592.5	17692.4	5076.21	5619.11	1	1	0	0	R1
sp|Q9UBC2-2|EP15R_HUMAN	Epidermal growth factor receptor substrate 15-like 1 OS=Homo sapiens GN=EPS15L1	45.57	NDPFTSDPFTKNPSLPSKLDPFESSDPFSSSSVSSK	[18] GlyGly (K)	3.46864	NS	Stim	0.00307122	7.75714	65.35_3988.8480n	1	1	#8726	4	65.3503	3988.85	30552.6	27375.2	8699.66	8000.76	33235.2	27375.2	4650.35	4195.04	1	1	0	0	R1
sp|Q9UBC2-2|EP15R_HUMAN	Epidermal growth factor receptor substrate 15-like 1 OS=Homo sapiens GN=EPS15L1	41.73	NDPFTSDPFTKNPSLPSKLDPFESSDPFSSSSVSSK	[11] GlyGly (K)	4.0635	NS	Stim	0.0123338	22.1016	64.79_3988.8456n	1	1	#8073	4	64.7902	3988.85	19982.1	19297.5	5588.57	4077.88	21736.6	19297.5	2987.33	2138.15	1	1	1	0	R1
sp|Q9UBC2-2|EP15R_HUMAN	Epidermal growth factor receptor substrate 15-like 1 OS=Homo sapiens GN=EPS15L1	80.86	NPSLPSKLDPFESSDPFSSSSVSSK	[7] GlyGly (K)	3.29721	NS	Stim	0.00109863	5.54049	55.80_2739.2893n	1	1	#5335	3	55.8005	2739.29	16563.4	16377.2	4799.52	5190.92	16831.8	16377.2	3351.25	3686.93	1	2	0	1	R3
sp|Q9UBC2-2|EP15R_HUMAN	Epidermal growth factor receptor substrate 15-like 1 OS=Homo sapiens GN=EPS15L1	69.37	STPVSQLGSADFPEAPDPFQPLGADSGDPFQSKK	[34] GlyGly (K)	8.63931	NS	Stim	0.00367401	13.1559	66.72_3630.7124n	0	1	#21437	3	66.723	3630.71	7379.89	6138.84	855.18	709.613	8027.88	6138.84	457.131	372.071	1	1	0	0	R1
sp|Q9UBC2-2|EP15R_HUMAN	Epidermal growth factor receptor substrate 15-like 1 OS=Homo sapiens GN=EPS15L1	49.15	VQLETIIKSLK	[8] GlyGly (K)	1.92644	NS	Stim	0.0328631	14.158	54.19_1384.8284n	0	2	#14326,#7085	2,3	54.1889	1384.83	6409.35	7835.43	3948.72	3445.62	6972.12	7835.43	2110.76	1806.64	1	3	1	0	R1
sp|Q9UBC2-2|EP15R_HUMAN	Epidermal growth factor receptor substrate 15-like 1 OS=Homo sapiens GN=EPS15L1	28.11	VQLETIIKSLK	[8] GlyGly (K)	8.96002	Stim	NS	0.00131677	8.12623	60.25_1384.8293n	1	1	#20587	3	60.2453	1384.83	3925.85	3499.2	35095.2	31433.4	20571.5	3499.2	27618.8	4825.82	1	0	0	0	R2
sp|Q9Y6I3-1|EPN1_HUMAN	Epsin-1 OS=Homo sapiens GN=EPN1	46.83	AKQLVALLR	[2] GlyGly (K)	123.078	Stim	NS	8.27e-05	5.73199	43.30_1124.7027n	1	1	#5922	2	43.2974	1124.7	2180.37	2253.33	283905	261787	11425.2	2253.33	223424	40190.9	0	0	1	1	R2
sp|Q9Y6I3-1|EPN1_HUMAN	Epsin-1 OS=Homo sapiens GN=EPN1	30.14	DFQYVDRDGKDQGVNVR	[10] GlyGly (K)	3.57238	NS	Stim	0.00188068	7.7267	33.18_2123.9988n	1	1	#12498	3	33.1783	2124	4756.18	4675.39	1392.19	1247.95	5173.8	4675.39	744.188	654.336	1	0	0	0	R1
sp|Q9Y6I3-1|EPN1_HUMAN	Epsin-1 OS=Homo sapiens GN=EPN1	84.91	ENMYAVQTLKDFQYVDR	[10] GlyGly (K)	10.7675	NS	Stim	0.000618484	6.56148	54.28_2233.0509n	2	2	#20812,#2235	2,3	54.2839	2233.05	66557.7	73034.3	6245	6719.25	67636.2	73034.3	4360.55	4772.46	2	2	0	0	R3
sp|Q9Y6I3-1|EPN1_HUMAN	Epsin-1 OS=Homo sapiens GN=EPN1	22.26	ENMYAVQTLKDFQYVDR	[10] GlyGly (K)	3.86197	NS	Stim	0.0220511	23.5842	62.72_2233.0483n	1	1	#6161	3	62.7246	2233.05	154998	122606	41934.3	29946.9	812189	122606	33000.9	4597.6	0	0	1	0	R2
sp|Q9Y6I3-1|EPN1_HUMAN	Epsin-1 OS=Homo sapiens GN=EPN1	62.39	ENMYAVQTLKDFQYVDRDGK	[10] GlyGly (K)	7.52864	NS	Stim	0.0379365	55.5365	50.24_2533.1942n	2	2	#8283,#7930	3,4	50.244	2533.19	25688.1	29629.2	5116.5	2231.09	26104.3	29629.2	3572.58	1584.66	1	1	0	0	R3
tr|F8VSL7|F8VSL7_HUMAN	Erythrocyte band 7 integral membrane protein OS=Homo sapiens GN=STOM PE=1 SV=1	63.38	DSEAQRLPDSFKDSPSK	[12] GlyGly (K)	1.22125	NS	Stim	0.0199655	3.61484	34.23_2019.9514n	2	2	#5496,#13289	3,4	34.2272	2019.95	8964.73	9201.96	7247.61	7627.84	9110	9201.96	5060.62	5417.79	1	1	1	1	R3
sp|P27105|STOM_HUMAN	Erythrocyte band 7 integral membrane protein OS=Homo sapiens GN=STOM PE=1 SV=3	64.9	DSEAQRLPDSFKDSPSK	[12] GlyGly (K)	1.38016	NS	Stim	0.045742	9.58801	31.42_2019.9485n	1	1	#7251	3	31.4204	2019.95	6866.52	5994.57	4754.62	4563.92	7469.43	5994.57	2541.55	2393	1	1	1	0	R1
sp|P60842|IF4A1_HUMAN	Eukaryotic initiation factor 4A-I OS=Homo sapiens GN=EIF4A1 PE=1 SV=1	31.23	KGVAINMVTEEDKR	[1] GlyGly (K)	10.4489	NS	Stim	0.000738138	8.89655	31.98_1702.8682n	1	1	#13476	3	31.9778	1702.87	686.782	778.991	70.8201	69.4604	697.91	778.991	49.4499	49.3353	0	1	0	0	R3
tr|H0YJS4|H0YJS4_HUMAN	Eukaryotic translation initiation factor 2 subunit 1 (Fragment) OS=Homo sapiens GN=EIF2S1 PE=1 SV=1	31.84	SINKLIR	[4] GlyGly (K)	62.8137	Stim	NS	0.0407587	79.9916	27.83_956.5767n	1	1	#36879	2	27.8325	956.577	112.236	346.68	6260.67	22565.5	588.116	346.68	4926.95	3464.37	0	0	0	1	R2
sp|P20042|IF2B_HUMAN	Eukaryotic translation initiation factor 2 subunit 2 OS=Homo sapiens GN=EIF2S2 PE=1 SV=2	22.59	TGFQAVTGKR	[9] GlyGly (K)	Infinity	Stim	NS	0.00164609	50.2632	25.72_1177.6208n	1	1	#54298	2	25.7245	1177.62	0	0	6814.94	3240.94	0	0	5363.14	497.565	0	0	1	0	R2
sp|Q14152-2|EIF3A_HUMAN	Eukaryotic translation initiation factor 3 subunit A OS=Homo sapiens GN=EIF3A	57.59	EQPEKEPELQQYVPQLQNNTILR	[5] GlyGly (K)	2.65254	Stim	NS	0.00570151	9.73709	54.80_2907.4783n	1	1	#6966	3	54.7965	2907.48	7806.96	7406.22	18787.6	21566	7933.46	7406.22	13118.4	15317.6	1	2	1	1	R3
sp|P47755|CAZA2_HUMAN	F-actin-capping protein subunit alpha-2 OS=Homo sapiens GN=CAPZA2 PE=1 SV=3	21.11	IDWNKILSYK	[5] GlyGly (K)	1.48033	Stim	NS	0.0315506	7.45598	54.33_1392.7402n	0	1	#9617	3	54.3269	1392.74	1189.78	1080.88	1769.27	1592.06	1209.06	1080.88	1235.39	1130.78	0	0	1	0	R3
sp|P47755|CAZA2_HUMAN	F-actin-capping protein subunit alpha-2 OS=Homo sapiens GN=CAPZA2 PE=1 SV=3	35.98	IGKEMQNA	[3] GlyGly (K)	1.65737	Stim	NS	0.0270462	11.5461	22.96_1003.4759n	0	1	#4066	2	22.9616	1003.48	2183.55	2571.79	4036.08	3845.3	2375.27	2571.79	2157.46	2016.21	1	0	1	1	R1
sp|P47756|CAPZB_HUMAN	F-actin-capping protein subunit beta OS=Homo sapiens GN=CAPZB PE=1 SV=4	26.81	FKQLQR	[2] GlyGly (K)|[5] Deamidated (Q)	8.29594	Stim	NS	0.00102799	7.46354	22.70_933.5029n	0	1	#4994	2	22.6996	933.503	4899.8	5335.76	44697.4	40216.1	25675	5335.76	35175.4	6174.18	1	0	1	1	R2
tr|H3BUI1|H3BUI1_HUMAN	Fanconi anemia group A protein (Fragment) OS=Homo sapiens GN=FANCA PE=4 SV=1	23.56	KALDALAAGVQEESSTHK	[11] Deamidated (Q)|[18] GlyGly (K)	1.67626	NS	Stim	0.00270273	2.98678	60.04_1968.9647n	1	1	#2537	2	60.045	1968.96	106691	102278	61293.4	63370.7	116059	102278	32764	33227.2	0	1	1	1	R1
tr|A0A0U1RQF0|A0A0U1RQF0_HUMAN	Fatty acid synthase OS=Homo sapiens GN=FASN PE=1 SV=1	43.05	VTQQGLKMVVPGLDGAQIPR	[7] GlyGly (K)	4.26494	Stim	NS	0.0358313	35.5765	61.63_2220.2059n	1	1	#22483	3	61.6261	2220.21	13532.5	8092.45	51964	40265.2	70910.4	8092.45	40894	6181.71	1	0	1	0	R2
sp|P21333|FLNA_HUMAN	Filamin-A OS=Homo sapiens GN=FLNA PE=1 SV=4	57.57	ALTQTGGPHVKAR	[11] GlyGly (K)	30.3019	Stim	NS	0.000949455	13.8757	21.66_1448.7854n	0	3	#15078,#1743,#20130	2,3,4	21.6573	1448.79	8443.87	7846.04	222592	271024	44245.9	7846.04	175173	41608.9	1	0	2	1	R2
sp|P21333|FLNA_HUMAN	Filamin-A OS=Homo sapiens GN=FLNA PE=1 SV=4	54.6	ALTQTGGPHVKAR	[11] GlyGly (K)	2.85956	Stim	NS	0.00343961	8.69091	21.02_1448.7853n	0	2	#10962,#2271	2,3	21.0189	1448.79	5144.22	5102.13	15550.3	13749.7	5595.91	5102.13	8312.33	7209.4	0	0	1	1	R1
sp|P21333|FLNA_HUMAN	Filamin-A OS=Homo sapiens GN=FLNA PE=1 SV=4	27.14	ALTQTGGPHVKAR	[11] GlyGly (K)	2.27041	Stim	NS	0.026777	16.7953	23.64_1448.7852n	0	2	#6158,#12680	3,4	23.64	1448.79	2471.61	1946.87	4671.38	5360.37	2511.66	1946.87	3261.77	3807.29	1	0	1	1	R3
sp|P21333|FLNA_HUMAN	Filamin-A OS=Homo sapiens GN=FLNA PE=1 SV=4	70.63	ANLPQSFQVDTSKAGVAPLQVK	[13] GlyGly (K)	1.56343	Stim	NS	0.0221618	9.19368	51.48_2411.2819n	0	1	#1404	3	51.4751	2411.28	38581.5	39939.2	57390.5	65371.1	41969.1	39939.2	30677.7	34276.1	1	2	1	1	R1
sp|P21333|FLNA_HUMAN	Filamin-A OS=Homo sapiens GN=FLNA PE=1 SV=4	64.94	ANLPQSFQVDTSKAGVAPLQVK	[13] GlyGly (K)	1.55363	Stim	NS	0.00169687	2.2332	49.59_2411.2849n	0	1	#1955	3	49.5866	2411.28	30650.8	30105	47941.2	46450.7	31147.5	30105	33474.8	32992.3	1	1	1	1	R3
sp|P21333|FLNA_HUMAN	Filamin-A OS=Homo sapiens GN=FLNA PE=1 SV=4	32.03	ANLPQSFQVDTSKAGVAPLQVK	[13] GlyGly (K)	6.7122	Stim	NS	0.000891723	5.73788	57.36_2411.2832n	0	1	#5102	3	57.3634	2411.28	73699.2	79932.5	495062	536145	386184	79932.5	389598	82311.7	1	0	1	0	R2
sp|P21333|FLNA_HUMAN	Filamin-A OS=Homo sapiens GN=FLNA PE=1 SV=4	35.89	DKGEYTLVVKWGDEHIPGSPYR	[10] GlyGly (K)	1.98002	NS	Stim	0.000241439	1.24167	51.00_2659.3042n	0	1	#4775	4	50.9969	2659.3	25725.7	25277.8	12802.7	12956.4	26142.5	25277.8	8939.42	9202.47	1	0	0	0	R3
sp|P21333|FLNA_HUMAN	Filamin-A OS=Homo sapiens GN=FLNA PE=1 SV=4	55.02	EGPYSISVLYGDEEVPRSPFKVK	[23] GlyGly (K)	8.45769	Stim	NS	0.00280248	14.4224	55.47_2709.3651n	0	2	#19013,#9680	3,4	55.471	2709.37	2156.12	1958.62	15626.1	19175.2	2345.44	1958.62	8352.81	10054.1	0	0	0	2	R1
sp|P21333|FLNA_HUMAN	Filamin-A OS=Homo sapiens GN=FLNA PE=1 SV=4	47.15	ESIKLVSIDSK	[4] GlyGly (K)	1.73026	Stim	NS	0.0189443	10.8496	37.63_1331.7315n	0	1	#4791	2	37.6291	1331.73	5057.58	5898.07	9514.69	9441.43	5501.65	5898.07	5086.01	4950.43	1	1	1	1	R1
sp|P21333|FLNA_HUMAN	Filamin-A OS=Homo sapiens GN=FLNA PE=1 SV=4	31.52	ESIKLVSIDSK	[4] GlyGly (K)	13.2686	Stim	NS	0.00513925	23.1962	41.37_1331.7299n	0	1	#5993	2	41.3697	1331.73	21062.9	15126.9	260820	219369	110370	15126.9	205257	33678.7	1	0	1	0	R2
sp|P21333|FLNA_HUMAN	Filamin-A OS=Homo sapiens GN=FLNA PE=1 SV=4	45.44	FNGTHIPGSPFKIR	[12] GlyGly (K)	1.36484	Stim	NS	0.0138225	4.72481	39.32_1683.8845n	0	2	#2515,#5745	3,4	39.315	1683.88	17212.2	16682.2	22357.4	23902.9	18723.5	16682.2	11951	12533	2	2	3	2	R1
sp|P21333|FLNA_HUMAN	Filamin-A OS=Homo sapiens GN=FLNA PE=1 SV=4	42.39	FNGTHIPGSPFKIR	[12] GlyGly (K)	1.62769	Stim	NS	0.0211541	8.55519	40.06_1683.8851n	0	2	#3258,#4018	3,4	40.0582	1683.89	14965.3	16167.5	23804.4	26869.9	15207.8	16167.5	16621.4	19084.8	2	2	0	1	R3
sp|P21333|FLNA_HUMAN	Filamin-A OS=Homo sapiens GN=FLNA PE=1 SV=4	82.49	GKLDVQFSGLTK	[2] GlyGly (K)	1.38508	Stim	NS	0.00365559	2.76646	42.36_1405.7552n	0	2	#3986,#3632	2,3	42.3649	1405.76	14446.7	14522.6	19669.9	20454.8	15715.2	14522.6	10514.4	10725.1	2	2	2	2	R1
sp|P21333|FLNA_HUMAN	Filamin-A OS=Homo sapiens GN=FLNA PE=1 SV=4	70.57	GKLDVQFSGLTK	[2] GlyGly (K)	1.76034	Stim	NS	0.00127703	2.58578	42.61_1405.7578n	0	2	#6802,#2825	2,3	42.6132	1405.76	10156.1	9791.33	17405.1	17709.1	10320.6	9791.33	12153	12578.2	3	2	2	2	R3
sp|P21333|FLNA_HUMAN	Filamin-A OS=Homo sapiens GN=FLNA PE=1 SV=4	61.91	GKLDVQFSGLTK	[2] GlyGly (K)	2.77973	Stim	NS	0.0152048	15.3624	46.69_1405.7567n	0	2	#16222,#15851	2,3	46.6912	1405.76	26672.5	21445.5	71350.3	62405	139764	21445.5	56150.4	9580.73	2	1	1	0	R2
sp|P21333|FLNA_HUMAN	Filamin-A OS=Homo sapiens GN=FLNA PE=1 SV=4	42.32	GLGLSKAYVGQK	[6] GlyGly (K)	2.71712	Stim	NS	0.0239578	20.9826	35.08_1333.7356n	0	2	#15524,#23348	2,3	35.0791	1333.74	23874.1	26097.8	77962.6	57817.1	125100	26097.8	61354.1	8876.37	1	1	1	0	R2
sp|P21333|FLNA_HUMAN	Filamin-A OS=Homo sapiens GN=FLNA PE=1 SV=4	56.51	KGEITGEVR	[1] GlyGly (K)	2.04248	Stim	NS	0.0322529	13.765	24.36_1101.5785n	0	2	#4561,#3840	2,3	24.3551	1101.58	3212.65	3829.11	7891.3	6491.38	3264.71	3829.11	5510.07	4610.61	1	1	2	1	R3
sp|P21333|FLNA_HUMAN	Filamin-A OS=Homo sapiens GN=FLNA PE=1 SV=4	55.98	KGEITGEVR	[1] GlyGly (K)	10.2148	Stim	NS	0.0349149	46.4309	22.44_1101.5787n	0	1	#2029	2	22.4435	1101.58	12757.1	25228.2	138921	249091	66847.1	25228.2	109326	38241.7	1	1	1	1	R2
sp|P21333|FLNA_HUMAN	Filamin-A OS=Homo sapiens GN=FLNA PE=1 SV=4	49.47	KIQQNTFTR	[1] GlyGly (K)	2.22393	Stim	NS	0.012111	12.223	22.64_1248.6577n	0	2	#3959,#8017	2,3	22.6387	1248.66	4186.94	4044.01	8361.5	9943.6	4554.58	4044.01	4469.58	5213.73	1	1	1	1	R1
sp|P21333|FLNA_HUMAN	Filamin-A OS=Homo sapiens GN=FLNA PE=1 SV=4	31.71	KIQQNTFTR	[1] GlyGly (K)	13.5951	Stim	NS	0.00251173	16.062	23.10_1248.6573n	0	2	#7353,#12590	2,3	23.1021	1248.66	5973.62	7504.4	85676.2	97558.9	31301.8	7504.4	67424.5	14977.7	1	0	1	0	R2
sp|P21333|FLNA_HUMAN	Filamin-A OS=Homo sapiens GN=FLNA PE=1 SV=4	42.91	MPSGKVAQPTITDNKDGTVTVR	[5] GlyGly (K)	2.72458	Stim	NS	0.00856403	12.2441	35.88_2428.2397n	0	2	#18073,#6597	3,4	35.8793	2428.24	4232.57	5034.94	12181.2	13068.8	4301.16	5034.94	8505.5	9282.34	0	0	1	1	R3
sp|P21333|FLNA_HUMAN	Filamin-A OS=Homo sapiens GN=FLNA PE=1 SV=4	45.64	NDNDTFTVKYTPR	[9] GlyGly (K)	8.46688	Stim	NS	0.000353626	4.1347	39.00_1683.7869n	0	2	#10948,#4602	2,3	39.002	1683.79	81907.9	86548.2	692299	733999	429198	86548.2	544817	112687	2	0	2	1	R2
sp|P21333|FLNA_HUMAN	Filamin-A OS=Homo sapiens GN=FLNA PE=1 SV=4	46.03	RLTVSSLQESGLKVNQPASFAVSLNGAK	[13] GlyGly (K)	1.66107	NS	Stim	0.0378673	10.9424	52.34_3014.6147n	0	1	#9070	4	52.3379	3014.61	8546.99	7489.89	5200.77	4453.76	9297.45	7489.89	2780.04	2335.24	1	1	0	0	R1
sp|P21333|FLNA_HUMAN	Filamin-A OS=Homo sapiens GN=FLNA PE=1 SV=4	39.96	VAQPTITDNKDGTVTVR	[10] GlyGly (K)	3.15566	Stim	NS	0.00467734	10.8888	35.71_1927.9978n	0	1	#7137	3	35.7097	1928	2707.88	3159.65	9097.75	9418.17	2751.75	3159.65	6352.48	6689.41	1	0	1	1	R3
sp|P21333|FLNA_HUMAN	Filamin-A OS=Homo sapiens GN=FLNA PE=1 SV=4	24.38	VAQPTITDNKDGTVTVR	[10] GlyGly (K)	11.4127	Stim	NS	0.00336482	19.4524	36.91_1927.9973n	0	1	#10735	3	36.9053	1928	13613.8	12895.5	130464	172079	71336.2	12895.5	102671	26418.4	0	0	1	0	R2
sp|P21333|FLNA_HUMAN	Filamin-A OS=Homo sapiens GN=FLNA PE=1 SV=4	20.65	VKAEGPGLSR	[2] GlyGly (K)	27.0939	Stim	NS	0.00655553	28.4932	22.52_1126.6091n	0	2	#26186,#20410	2,3	22.5204	1126.61	573.729	811.662	14986.5	22549.1	3006.34	811.662	11793.9	3461.85	0	0	1	0	R2
sp|P21333|FLNA_HUMAN	Filamin-A OS=Homo sapiens GN=FLNA PE=1 SV=4	35.1	VKESITR	[2] GlyGly (K)	1.4753	Stim	NS	0.0121105	5.13291	22.38_945.5242n	0	2	#1538,#1664	2,3	22.3775	945.524	10680.1	9931.99	15561.1	14847.9	10853.2	9931.99	10865.5	10546	2	2	2	2	R3
sp|P21333|FLNA_HUMAN	Filamin-A OS=Homo sapiens GN=FLNA PE=1 SV=4	27.51	VKESITR	[2] GlyGly (K)	16.3605	Stim	NS	7.29e-05	3.0899	20.60_945.5236n	0	2	#292,#2707	2,3	20.6024	945.524	72782	69669.6	1.15409e+06	1.17649e+06	381378	69669.6	908235	180620	2	0	1	0	R2
sp|P21333|FLNA_HUMAN	Filamin-A OS=Homo sapiens GN=FLNA PE=1 SV=4	39.99	VKVEPSHDASK	[2] GlyGly (K)	20.8142	Stim	NS	0.0135973	46.2455	18.86_1309.6627n	0	2	#19951,#5013	2,3	18.8604	1309.66	1063.92	1276.34	32319.7	16391	5574.97	1276.34	25434.6	2516.43	0	0	2	0	R2
sp|P21333|FLNA_HUMAN	Filamin-A OS=Homo sapiens GN=FLNA PE=1 SV=4	24.31	VKVLPTHDASK	[2] GlyGly (K)	12.8516	Stim	NS	0.0155394	36.0303	22.39_1307.7191n	0	1	#20785	3	22.395	1307.72	747.292	1083.72	8768.13	14763.3	3915.81	1083.72	6900.24	2266.54	0	0	1	0	R2
sp|P21333|FLNA_HUMAN	Filamin-A OS=Homo sapiens GN=FLNA PE=1 SV=4	73.12	VNQPASFAVSLNGAKGAIDAK	[15] GlyGly (K)	1.42474	Stim	NS	0.0191087	6.01914	47.76_2171.1322n	0	1	#2739	3	47.7576	2171.13	22773.2	23958	34706.8	31873.1	24772.8	23958	18552.3	16712	1	2	2	2	R1
sp|P21333|FLNA_HUMAN	Filamin-A OS=Homo sapiens GN=FLNA PE=1 SV=4	45.62	VNQPASFAVSLNGAKGAIDAK	[15] GlyGly (K)	9.88338	Stim	NS	0.000217341	3.82228	53.24_2171.1351n	0	1	#5982	3	53.2392	2171.14	56571.9	53594.4	555434	533382	296437	53594.4	437109	81887.5	1	0	0	0	R2
sp|P21333|FLNA_HUMAN	Filamin-A OS=Homo sapiens GN=FLNA PE=1 SV=4	93.69	VQGPKGLVEPVDVVDNADGTQTVNYVPSR	[5] GlyGly (K)	1.86945	Stim	NS	0.0118018	9.50368	54.00_3166.5905n	0	1	#1590	3	53.9984	3166.59	76175.5	74393.2	131283	150198	82864	74393.2	70176.2	78753.6	2	2	2	2	R1
sp|P21333|FLNA_HUMAN	Filamin-A OS=Homo sapiens GN=FLNA PE=1 SV=4	69.05	VQGPKGLVEPVDVVDNADGTQTVNYVPSR	[5] GlyGly (K)	1.6194	Stim	NS	0.00784949	6.0802	51.80_3166.5950n	0	2	#1646,#13477	3,4	51.7999	3166.59	60334.7	65755.7	102244	101947	61312.3	65755.7	71391.3	72409.6	3	1	2	2	R3
sp|P21333|FLNA_HUMAN	Filamin-A OS=Homo sapiens GN=FLNA PE=1 SV=4	44.25	VVAKGLGLSK	[4] GlyGly (K)	5.4182	Stim	NS	0.0133702	23.3727	28.75_1084.6606n	0	2	#1722,#2791	2,3	28.7529	1084.66	71925.9	88494	362768	506419	376892	88494	285487	77748	2	1	1	2	R2
sp|P21333|FLNA_HUMAN	Filamin-A OS=Homo sapiens GN=FLNA PE=1 SV=4	41.54	VVAKGLGLSK	[4] GlyGly (K)	1.70974	NS	Stim	0.00162078	2.89176	29.86_1084.6604n	0	2	#2016,#2007	2,3	29.8577	1084.66	20720.2	21013.7	11955.2	12454.3	21055.9	21013.7	8347.69	8845.89	2	1	2	2	R3
sp|P21333|FLNA_HUMAN	Filamin-A OS=Homo sapiens GN=FLNA PE=1 SV=4	39.83	VYGPGVAKTGLK	[8] GlyGly (K)	1.9084	Stim	NS	0.0278675	12.8064	28.87_1302.7288n	0	2	#10492,#4928	2,3	28.8736	1302.73	4771.3	5398.76	8825.48	10583	5190.24	5398.76	4717.6	5548.99	0	1	1	0	R1
sp|P21333|FLNA_HUMAN	Filamin-A OS=Homo sapiens GN=FLNA PE=1 SV=4	20.05	VYGPGVAKTGLK	[8] GlyGly (K)	13.6347	Stim	NS	0.00202725	12.7481	31.27_1302.7293n	0	2	#44874,#8693	2,3	31.2718	1302.73	6759.41	7860.81	90686.8	108656	35419.4	7860.81	71367.6	16681.4	0	0	1	0	R2
sp|P21333|FLNA_HUMAN	Filamin-A OS=Homo sapiens GN=FLNA PE=1 SV=4	59.22	VYTKGAGSGELK	[4] GlyGly (K)	1.81357	Stim	NS	0.0110894	8.69496	22.52_1322.6830n	0	2	#4916,#3608	2,3	22.5165	1322.68	5615.29	4964.8	9739.52	9448.25	6108.34	4964.8	5206.19	4954	1	1	2	2	R1
sp|P21333|FLNA_HUMAN	Filamin-A OS=Homo sapiens GN=FLNA PE=1 SV=4	25.26	YGGPYHIGGSPFKAK	[15] GlyGly (K)	2.12244	Stim	NS	0.00321249	5.27586	32.83_1691.8417n	0	2	#5856,#8864	3,4	32.8344	1691.84	4964.33	5175.25	10358.9	11161.8	5400.22	5175.25	5537.28	5852.44	1	1	0	0	R1
sp|P21333|FLNA_HUMAN	Filamin-A OS=Homo sapiens GN=FLNA PE=1 SV=4	47.68	YGGQPVPNFPSKLQVEPAVDTSGVQCYGPGIEGQGVFR	[12] GlyGly (K)|[26] Carbamidomethyl (C)	3.62136	Stim	NS	0.0031859	8.89482	63.20_4148.0063n	0	1	#19648	3	63.1955	4148.01	2781.87	2452.64	9825.53	9130.5	3026.13	2452.64	5252.17	4787.4	0	0	1	0	R1
tr|H0YM30|H0YM30_HUMAN	Formin-1 OS=Homo sapiens GN=FMN1 PE=1 SV=1	23.38	TRPNLWVLEEK	[4] Deamidated (N)|[11] GlyGly (K)	6.49511	Stim	NS	0.00154979	8.88782	37.99_1498.7778n	2	2	#7815,#3607	2,3	37.992	1498.78	3840.96	3386.73	22568.1	24376.5	4178.21	3386.73	12063.6	12781.3	0	0	1	1	R1
tr|Q5JXI8|Q5JXI8_HUMAN	Four and a half LIM domains protein 1 (Fragment) OS=Homo sapiens GN=FHL1 PE=1 SV=1	36.61	GCFKAIVAGDQNVEYK	[2] Carbamidomethyl (C)|[4] GlyGly (K)	4.93788	NS	Stim	0.0440718	48.8943	39.65_1911.9151n	1	1	#11328	3	39.6523	1911.92	2424.84	2453.92	664.811	323.216	2637.75	2453.92	355.37	169.472	1	1	0	0	R1
tr|B4DXZ6|B4DXZ6_HUMAN	Fragile X mental retardation syndrome-related protein 1 OS=Homo sapiens GN=FXR1 PE=1 SV=1	57.98	KVPGVTAIELDEDTGTFR	[1] GlyGly (K)	1.81187	NS	Stim	0.0113519	8.70635	50.72_2061.0383n	1	1	#9942	3	50.7211	2061.04	8316.83	7352.2	4393.12	4254.85	9047.09	7352.2	2348.31	2230.95	1	1	0	0	R1
tr|J3KPS3|J3KPS3_HUMAN	Fructose-bisphosphate aldolase OS=Homo sapiens GN=ALDOA PE=1 SV=1	44.74	GGVVGIKVDK	[7] GlyGly (K)	6.262	Stim	NS	0.00563245	17.8085	28.88_1084.6244n	0	1	#5439	2	28.8758	1084.62	7099.94	6368.59	36859.7	47480.2	37203.7	6368.59	29007.4	7289.4	1	0	1	1	R2
tr|J3KPS3|J3KPS3_HUMAN	Fructose-bisphosphate aldolase OS=Homo sapiens GN=ALDOA PE=1 SV=1	106.82	GILAADESTGSIAKR	[14] GlyGly (K)	1.93338	Stim	NS	0.000144991	1.0561	33.26_1601.8380n	2	2	#2896,#1488	2,3	33.2596	1601.84	28025.6	28177.1	54736.4	53925	30486.4	28177.1	29259	28274.5	2	2	2	2	R1
tr|J3KPS3|J3KPS3_HUMAN	Fructose-bisphosphate aldolase OS=Homo sapiens GN=ALDOA PE=1 SV=1	47.33	GILAADESTGSIAKR	[14] GlyGly (K)	13.6237	Stim	NS	0.00157111	14.3595	36.64_1601.8380n	0	2	#13787,#5868	2,3	36.6375	1601.84	33157.8	27045	401866	418319	173747	27045	316256	64222.4	1	1	1	0	R2
tr|J3KPS3|J3KPS3_HUMAN	Fructose-bisphosphate aldolase OS=Homo sapiens GN=ALDOA PE=1 SV=1	68.09	IVAPGKGILAADESTGSIAK	[6] GlyGly (K)	1.30752	NS	Stim	0.00912058	3.45842	43.70_2011.0952n	1	1	#1835	3	43.7011	2011.1	37259.9	39127.9	28974.9	29446.8	40531.4	39127.9	15488.4	15439.8	1	2	1	1	R1
tr|J3KPS3|J3KPS3_HUMAN	Fructose-bisphosphate aldolase OS=Homo sapiens GN=ALDOA PE=1 SV=1	64.86	IVAPGKGILAADESTGSIAK	[6] GlyGly (K)	1.4166	Stim	NS	0.0210811	6.79141	43.24_2011.0988n	1	1	#2144	3	43.242	2011.1	20555.8	22629.7	30020	31156.6	20888.9	22629.7	20961.4	22129.4	1	1	1	1	R3
tr|J3KPS3|J3KPS3_HUMAN	Fructose-bisphosphate aldolase OS=Homo sapiens GN=ALDOA PE=1 SV=1	41.09	IVAPGKGILAADESTGSIAK	[6] GlyGly (K)	10.4541	Stim	NS	0.00189396	12.3978	49.16_2011.0954n	1	1	#4390	3	49.1585	2011.1	52470.9	44012.7	530795	477857	274948	44012.7	417719	73363	1	0	1	0	R2
tr|J3KPS3|J3KPS3_HUMAN	Fructose-bisphosphate aldolase OS=Homo sapiens GN=ALDOA PE=1 SV=1	60.89	VDKGVVPLAGTNGETTTQGLDGLSER	[3] GlyGly (K)	5.8171	Stim	NS	0.00202303	9.64248	54.48_2727.3680n	1	1	#5883	3	54.4794	2727.37	78926.5	85536.6	445734	510964	413575	85536.6	350778	78445.8	1	1	1	0	R2
sp|Q9BWH2|FUND2_HUMAN	FUN14 domain-containing protein 2 OS=Homo sapiens GN=FUNDC2 PE=1 SV=2	48.59	KSNQIPTEVR	[1] GlyGly (K)	26.1806	Stim	NS	0.0480471	94.2701	24.59_1284.6794n	1	1	#45291	2	24.5944	1284.68	42.5441	212.662	3616.44	3065.01	222.932	212.662	2846.02	470.556	0	0	1	0	R2
sp|Q9BQS8-4|FYCO1_HUMAN	FYVE and coiled-coil domain-containing protein 1 OS=Homo sapiens GN=FYCO1	44.61	TKVEEVNR	[2] GlyGly (K)	3.29451	Stim	NS	0.00615476	10.2479	19.69_1087.5625n	1	1	#4268	2	19.6913	1087.56	2914.91	2521.01	9488.96	8419.7	3170.85	2521.01	5072.26	4414.7	1	1	1	1	R1
sp|Q9BQS8-4|FYCO1_HUMAN	FYVE and coiled-coil domain-containing protein 1 OS=Homo sapiens GN=FYCO1	40.58	TKVEEVNR	[2] GlyGly (K)	23.9517	Stim	NS	0.00577829	32.6216	20.17_1087.5623n	1	1	#12510	2	20.1695	1087.56	1201.1	1083.36	33669.1	21047.6	6293.75	1083.36	26496.5	3231.34	0	0	1	0	R2
sp|Q3ZCW2|LEGL_HUMAN	Galectin-related protein OS=Homo sapiens GN=LGALSL PE=1 SV=2	20.67	INGDLQITKLG	[9] GlyGly (K)	4.12054	Stim	NS	0.000896586	4.93544	47.19_1284.7032n	1	1	#3815	2	47.1945	1284.7	3703.93	3529.7	15423.3	14383.1	4029.15	3529.7	8244.43	7541.5	0	0	0	1	R1
tr|Q5JW71|Q5JW71_HUMAN	Gap junction protein (Fragment) OS=Homo sapiens GN=GJA4 PE=3 SV=1	38.02	ALPAKDPQVER	[5] GlyGly (K)	11.9394	Stim	NS	0.00378563	17.7837	26.10_1336.7096n	2	2	#2659,#627	2,3	26.0979	1336.71	115020	136534	1.31286e+06	1.69053e+06	602705	136534	1.03318e+06	259539	1	1	1	1	R2
tr|Q5JW71|Q5JW71_HUMAN	Gap junction protein (Fragment) OS=Homo sapiens GN=GJA4 PE=3 SV=1	30.65	QMAKISVAEDGR	[4] GlyGly (K)	8.2556	Stim	NS	0.00155719	11.2096	29.74_1417.6988n	2	2	#38003,#8264	2,3	29.7384	1417.7	16792.8	17655.2	130923	153465	87994.4	17655.2	103033	23560.8	1	0	0	0	R2
tr|Q5JW71|Q5JW71_HUMAN	Gap junction protein (Fragment) OS=Homo sapiens GN=GJA4 PE=3 SV=1	22.71	QMAKISVAEDGR	[4] GlyGly (K)	1.53241	Stim	NS	0.0376618	11.8921	28.06_1417.6988n	2	2	#17676,#4391	2,3	28.0644	1417.7	3946.95	4000.6	6601.49	5577.37	4293.51	4000.6	3528.78	2924.39	1	0	1	0	R1
tr|A0A0A0MS51|A0A0A0MS51_HUMAN	Gelsolin OS=Homo sapiens GN=GSN PE=1 SV=1	55.37	ATQVSKGIR	[6] GlyGly (K)	1.11769	Stim	NS	0.0388788	3.17101	20.60_1072.5989n	0	1	#642	2	20.5969	1072.6	24634.1	23553.7	27016	26843.3	26797.1	23553.7	14441.2	14074.8	1	1	1	1	R1
tr|A0A0A0MS51|A0A0A0MS51_HUMAN	Gelsolin OS=Homo sapiens GN=GSN PE=1 SV=1	52.31	ATQVSKGIR	[6] GlyGly (K)	8.72836	Stim	NS	0.00664422	24.6638	21.00_1072.5988n	0	2	#1085,#1262	2,3	20.9967	1072.6	67733	68117	489477	696271	354921	68117	385203	106895	2	1	2	2	R2
tr|A0A0A0MS51|A0A0A0MS51_HUMAN	Gelsolin OS=Homo sapiens GN=GSN PE=1 SV=1	60.5	AVEVLPKAGALNSNDAFVLK	[7] GlyGly (K)	2.4915	Stim	NS	0.00418201	7.38582	54.25_2169.1798n	0	1	#2919	3	54.2495	2169.18	13723	15235.4	35066.4	37083.6	14928	15235.4	18744.5	19444.1	1	1	2	2	R1
tr|A0A0A0MS51|A0A0A0MS51_HUMAN	Gelsolin OS=Homo sapiens GN=GSN PE=1 SV=1	46.98	AVEVLPKAGALNSNDAFVLK	[7] GlyGly (K)	6.07128	Stim	NS	0.000703665	5.93675	51.75_2169.1826n	0	1	#4125	3	51.7539	2169.18	3704.26	3405.79	21087.4	22079.7	3764.29	3405.79	14724.2	15682.5	1	0	1	1	R3
tr|A0A0A0MS51|A0A0A0MS51_HUMAN	Gelsolin OS=Homo sapiens GN=GSN PE=1 SV=1	48.54	KGGVASGFK	[1] GlyGly (K)	138.778	Stim	NS	0.00328886	32.7969	21.76_963.5136n	0	1	#18562	2	21.7645	963.514	85.3886	53.2395	8106.82	11131.7	447.437	53.2395	6379.81	1708.99	0	0	1	1	R2
tr|A0A0A0MS51|A0A0A0MS51_HUMAN	Gelsolin OS=Homo sapiens GN=GSN PE=1 SV=1	38.02	KGGVASGFK	[1] GlyGly (K)	4.27623	Stim	NS	0.0171076	21.6317	21.43_963.5132n	0	1	#11663	2	21.4345	963.513	289.724	230.588	1282.65	942.32	315.163	230.588	685.632	494.087	0	0	1	0	R1
tr|A0A0A0MS51|A0A0A0MS51_HUMAN	Gelsolin OS=Homo sapiens GN=GSN PE=1 SV=1	50.89	LKATQVSKGIR	[8] GlyGly (K)	4.20794	Stim	NS	0.00646567	16.2716	23.33_1313.7782n	0	2	#6754,#636	2,3	23.3269	1313.78	93136.9	93274.4	347078	437330	488038	93274.4	273139	67141.2	2	2	2	2	R2
tr|A0A0A0MS51|A0A0A0MS51_HUMAN	Gelsolin OS=Homo sapiens GN=GSN PE=1 SV=1	49.01	MDYPKQTQVSVLPEGGETPLFK	[5] GlyGly (K)	1.33864	Stim	NS	0.00452487	2.0414	55.64_2577.2794n	0	1	#10219	3	55.6444	2577.28	6694.35	6517.55	8715.36	8970.66	7282.14	6517.55	4658.74	4703.59	1	1	1	0	R1
tr|A0A0A0MS51|A0A0A0MS51_HUMAN	Gelsolin OS=Homo sapiens GN=GSN PE=1 SV=1	35.6	SGLKYK	[4] GlyGly (K)	7.88354	Stim	NS	0.00179611	9.57843	20.35_808.4440n	0	1	#1036	2	20.3457	808.444	2308.87	2015.95	17992.9	16102	2511.6	2015.95	9618.01	8442.76	1	0	1	1	R1
sp|P57057|G6PT2_HUMAN	Glucose-6-phosphate exchanger SLC37A1 OS=Homo sapiens GN=SLC37A1 PE=2 SV=2	38.49	LQKQILK	[3] GlyGly (K)	1.37308	Stim	NS	0.0422243	8.35047	24.02_983.6121n	1	1	#674	2	24.0169	983.612	18823.3	20051.8	25113.4	28265.2	20476.1	20051.8	13424.2	14820.3	1	1	1	1	R1
sp|Q06210-2|GFPT1_HUMAN	Glutamine--fructose-6-phosphate aminotransferase [isomerizing] 1 OS=Homo sapiens GN=GFPT1	42.83	VIQQLEGAFALVFKSVHFPGQAVGTR	[14] GlyGly (K)|[21] Deamidated (Q)	12.2802	NS	Stim	0.0417317	51.4934	76.53_2913.5677n	1	1	#27531	4	76.5322	2913.57	2533.48	1180.99	204.054	98.4224	2755.93	1180.99	109.076	51.6059	1	0	0	0	R1
tr|A0A087WT12|A0A087WT12_HUMAN	Glutathione peroxidase OS=Homo sapiens GN=GPX4 PE=1 SV=1	52.98	YGPMEEPLVIEKDLPHYF	[12] GlyGly (K)	32.5911	Stim	NS	0.00408567	26.5363	63.25_2290.1014n	1	1	#15323	3	63.2498	2290.1	149.04	188.064	4462.54	6524.07	151.455	188.064	3115.95	4633.82	0	0	1	1	R3
tr|A0A087WT12|A0A087WT12_HUMAN	Glutathione peroxidase OS=Homo sapiens GN=GPX4 PE=1 SV=1	45.89	YGPMEEPLVIEKDLPHYF	[12] GlyGly (K)	29.1243	Stim	NS	0.00905146	44.1909	68.37_2290.0995n	1	1	#19244	3	68.3657	2290.1	185.864	354.812	7449.48	8297.33	202.183	354.812	3982.07	4350.54	0	0	1	0	R1
sp|P04406|G3P_HUMAN	Glyceraldehyde-3-phosphate dehydrogenase OS=Homo sapiens GN=GAPDH PE=1 SV=3	42.23	GALQNIIPASTGAAKAVGK	[15] GlyGly (K)	2.32973	Stim	NS	0.00239746	5.74841	45.33_1880.0482n	0	2	#28723,#2777	2,3	45.329	1880.05	16494.5	16233	36573.5	39672.7	17942.7	16233	19550.1	20801.6	1	1	2	2	R1
sp|P04406|G3P_HUMAN	Glyceraldehyde-3-phosphate dehydrogenase OS=Homo sapiens GN=GAPDH PE=1 SV=3	39.03	GALQNIIPASTGAAKAVGK	[15] GlyGly (K)	3.50639	Stim	NS	0.00985871	13.2777	44.27_1880.0482n	0	1	#3018	3	44.2657	1880.05	7685.94	9278.72	27276.1	32208.6	7810.49	9278.72	19045.4	22876.7	0	0	1	1	R3
sp|P04406|G3P_HUMAN	Glyceraldehyde-3-phosphate dehydrogenase OS=Homo sapiens GN=GAPDH PE=1 SV=3	26.32	GALQNIIPASTGAAKAVGK	[19] GlyGly (K)	18.1167	Stim	NS	0.00225452	13.8507	50.44_1880.0490n	0	1	#8525	3	50.4443	1880.05	19435.1	23576.2	351453	427769	101840	23576.2	276582	65673.3	0	0	1	0	R2
sp|P04406|G3P_HUMAN	Glyceraldehyde-3-phosphate dehydrogenase OS=Homo sapiens GN=GAPDH PE=1 SV=3	29.7	LEKPAKYDDIKK	[12] GlyGly (K)	103.343	NS	Stim	0.00148704	23.8733	22.70_1560.8511n	0	1	#3264	3	22.6996	1560.85	57499.7	64373.8	689.195	490.116	301299	64373.8	542.375	75.2451	0	1	0	0	R2
sp|P41250|SYG_HUMAN	Glycine--tRNA ligase OS=Homo sapiens GN=GARS PE=1 SV=3	23.88	AVAELKAR	[6] GlyGly (K)	15.0706	Stim	NS	0.00020623	4.67148	22.57_970.5561n	1	1	#32197	2	22.5716	970.556	1051.77	1096.09	15650.1	16719.4	5511.3	1096.09	12316.2	2566.84	1	0	1	0	R2
sp|P41250|SYG_HUMAN	Glycine--tRNA ligase OS=Homo sapiens GN=GARS PE=1 SV=3	53.82	TSGHVDKFADFMVK	[7] GlyGly (K)	1.38661	NS	Stim	0.00978366	4.28169	40.15_1694.8081n	3	3	#31943,#1991,#8030	2,3,4	40.1513	1694.81	33951.2	31955.8	23483.2	24047.8	36932.2	31955.8	12552.8	12609	2	2	1	0	R1
sp|P41250|SYG_HUMAN	Glycine--tRNA ligase OS=Homo sapiens GN=GARS PE=1 SV=3	51.53	TSGHVDKFADFMVK	[7] GlyGly (K)	2.08669	NS	Stim	0.0282298	17.1926	40.92_1694.8080n	2	2	#2206,#4820	3,4	40.9231	1694.81	46058	42835.2	23889.5	18710.6	46804.3	42835.2	16680.8	13289.5	1	2	2	2	R3
sp|P41250|SYG_HUMAN	Glycine--tRNA ligase OS=Homo sapiens GN=GARS PE=1 SV=3	26.42	YPLFEGQETGKKETIEE	[12] GlyGly (K)	6.73865	Stim	NS	0.013305	27.8727	40.57_2111.0060n	0	1	#10193	3	40.5675	2111.01	982.174	1464.36	7409.66	9076.68	1068.41	1464.36	3960.78	4759.18	0	0	1	0	R1
sp|P11216|PYGB_HUMAN	Glycogen phosphorylase, brain form OS=Homo sapiens GN=PYGB PE=1 SV=5	37.61	LKQEYFVVAATLQDIIR	[2] GlyGly (K)	34.3668	NS	Stim	0.0170174	60.1032	65.49_2120.1619n	0	1	#22469	3	65.4888	2120.16	1458.04	588.341	30.3813	29.1639	1481.67	588.341	21.2137	20.7141	1	0	0	0	R3
sp|P30419-2|NMT1_HUMAN	Glycylpeptide N-tetradecanoyltransferase 1 OS=Homo sapiens GN=NMT1	26.17	TMKLYR	[3] GlyGly (K)	15.4047	Stim	NS	0.0023601	17.5852	25.07_924.4847n	1	1	#9184	2	25.0737	924.485	3137.18	2443.27	44986.3	40978.8	16438.8	2443.27	35402.8	6291.28	0	0	1	0	R2
sp|P30419-2|NMT1_HUMAN	Glycylpeptide N-tetradecanoyltransferase 1 OS=Homo sapiens GN=NMT1	20.87	TMKLYR	[3] GlyGly (K)	1.92479	Stim	NS	0.0441131	15.6792	24.53_924.4843n	1	1	#7664	2	24.5346	924.484	894.582	1066.28	1677.91	2096.35	973.13	1066.28	896.914	1099.18	0	0	0	1	R1
tr|G3V1U5|G3V1U5_HUMAN	Golgi transport 1 homolog B (S. cerevisiae), isoform CRA_c OS=Homo sapiens GN=GOLT1B PE=1 SV=1	26.62	SFVDKVGESNNMV	[5] GlyGly (K)	12.4726	Stim	NS	0.00795079	30.7245	51.50_1538.7046n	1	1	#32893	2	51.503	1538.7	2821.13	4387.17	47578.3	42327.8	14782.7	4387.17	37442.6	6498.38	0	0	0	1	R2
sp|P62993|GRB2_HUMAN	Growth factor receptor-bound protein 2 OS=Homo sapiens GN=GRB2 PE=1 SV=1	39.96	AKAEEMLSK	[2] GlyGly (K)	24.3381	Stim	NS	0.000474166	8.18578	25.92_1119.5591n	2	2	#11150,#11511	2,3	25.9243	1119.56	144.547	156.084	3870.15	3446.64	146.889	156.084	2702.32	2448.03	0	0	0	1	R3
sp|P62993|GRB2_HUMAN	Growth factor receptor-bound protein 2 OS=Homo sapiens GN=GRB2 PE=1 SV=1	38.42	AKAEEMLSK	[2] GlyGly (K)	13.7121	Stim	NS	0.00662361	30.0471	23.20_1119.5590n	1	1	#5176	2	23.2004	1119.56	358.043	551.232	6303.59	6164.47	389.481	551.232	3369.54	3232.22	0	0	1	1	R1
sp|P62993|GRB2_HUMAN	Growth factor receptor-bound protein 2 OS=Homo sapiens GN=GRB2 PE=1 SV=1	27.28	AKAEEMLSK	[2] GlyGly (K)	340.786	Stim	NS	0.00233757	36.8474	23.80_1119.5593n	2	2	#4552,#18991	2,3	23.799	1119.56	466.086	273.41	113780	138229	2442.29	273.41	89541.4	21221.7	0	0	2	0	R2
sp|Q9NR31|SAR1A_HUMAN	GTP-binding protein SAR1a OS=Homo sapiens GN=SAR1A PE=1 SV=1	38.46	IDRTDAISEEKLR	[11] GlyGly (K)	2.35495	Stim	NS	0.000804932	3.4132	31.17_1658.8586n	2	2	#6645,#5833	3,4	31.167	1658.86	4126.39	4149.97	9510.01	9980.41	4193.25	4149.97	6640.33	7088.74	2	2	2	2	R3
sp|Q9NR31|SAR1A_HUMAN	GTP-binding protein SAR1a OS=Homo sapiens GN=SAR1A PE=1 SV=1	20.44	IDRTDAISEEKLR	[11] GlyGly (K)	19.0293	Stim	NS	0.00259323	18.7148	30.30_1658.8580n	2	2	#9712,#7984	3,4	30.3015	1658.86	14880.1	11402.1	232463	267670	77971.9	11402.1	182941	41094	0	0	1	0	R2
sp|Q9NR31|SAR1A_HUMAN	GTP-binding protein SAR1a OS=Homo sapiens GN=SAR1A PE=1 SV=1	54.58	TDAISEEKLR	[8] GlyGly (K)	2.82689	Stim	NS	0.0153946	18.1378	29.72_1274.6472n	2	2	#7111,#4771	2,3	29.7198	1274.65	3188.65	3120.68	10061.7	7774.15	3240.32	3120.68	7025.52	5521.72	1	1	2	2	R3
sp|Q9NR31|SAR1A_HUMAN	GTP-binding protein SAR1a OS=Homo sapiens GN=SAR1A PE=1 SV=1	54.06	TDAISEEKLR	[8] GlyGly (K)	19.5553	Stim	NS	3e-05	1.92429	28.25_1274.6468n	2	2	#5190,#9551	2,3	28.2538	1274.65	13757.9	14137.5	270306	275195	72091.4	14137.5	212722	42249.3	1	1	1	1	R2
sp|Q9NR31|SAR1A_HUMAN	GTP-binding protein SAR1a OS=Homo sapiens GN=SAR1A PE=1 SV=1	51.15	TDAISEEKLR	[8] GlyGly (K)	1.88887	Stim	NS	0.00371913	4.88476	26.89_1274.6455n	2	2	#3591,#7670	2,3	26.889	1274.65	5839.67	6051.24	11618.1	10842.3	6352.42	6051.24	6210.38	5684.95	2	1	2	1	R1
sp|P01116-2|RASK_HUMAN	GTPase KRas OS=Homo sapiens GN=KRAS	28.96	TVDTKQAQDLAR	[5] GlyGly (K)	6.01985	Stim	NS	0.0148053	29.0249	28.40_1458.7434n	1	1	#9162	3	28.4045	1458.74	838.526	734.37	5705.95	3762.65	852.114	734.37	3984.16	2672.48	0	0	0	1	R3
sp|P01111|RASN_HUMAN	GTPase NRas OS=Homo sapiens GN=NRAS PE=1 SV=1	47.4	TVDTKQAHELAK	[5] GlyGly (K)	45.5319	Stim	NS	0.000322278	7.976	21.58_1453.7527n	3	3	#34275,#4500,#41807	2,3,4	21.5765	1453.75	2799.67	3026.05	125148	140108	14670.3	3026.05	98487.6	21510.1	0	0	2	1	R2
sp|P01111|RASN_HUMAN	GTPase NRas OS=Homo sapiens GN=NRAS PE=1 SV=1	24.05	TVDTKQAHELAK	[5] GlyGly (K)	4.37414	Stim	NS	0.00240391	10.1299	23.64_1453.7535n	1	1	#10963	3	23.64	1453.75	543.669	470.99	2194.47	2243.8	552.478	470.99	1532.28	1593.69	0	0	1	0	R3
sp|P04899-2|GNAI2_HUMAN	Guanine nucleotide-binding protein G(i) subunit alpha-2 OS=Homo sapiens GN=GNAI2	24.29	FEDLNKR	[6] GlyGly (K)	2.1529	Stim	NS	0.00566287	8.16733	23.10_1034.5152n	0	1	#5886	2	23.0972	1034.52	1300.19	1297.62	2634.91	2957.91	1414.35	1297.62	1408.47	1550.92	0	0	0	1	R1
sp|P61952|GBG11_HUMAN	Guanine nucleotide-binding protein G(I)/G(S)/G(O) subunit gamma-11 OS=Homo sapiens GN=GNG11 PE=1 SV=1	22.25	EVKLQR	[3] GlyGly (K)	8.33216	Stim	NS	0.0298911	46.6069	21.08_885.5034n	1	1	#15797	2	21.0826	885.503	872.011	1131.91	5597.17	11099.9	4569.35	1131.91	4404.8	1704.11	0	0	1	0	R2
sp|P61952|GBG11_HUMAN	Guanine nucleotide-binding protein G(I)/G(S)/G(O) subunit gamma-11 OS=Homo sapiens GN=GNG11 PE=1 SV=1	48.58	PALHIEDLPEKEKLK	[13] GlyGly (K)	1.60694	Stim	NS	0.0387414	13.6934	36.23_1873.0315n	3	3	#12571,#1977,#15272	3,4,5	36.2335	1873.03	17933.4	14767.1	26255.2	26292.4	18224	14767.1	18332.6	18674.6	0	1	1	1	R3
sp|P61952|GBG11_HUMAN	Guanine nucleotide-binding protein G(I)/G(S)/G(O) subunit gamma-11 OS=Homo sapiens GN=GNG11 PE=1 SV=1	28.68	PALHIEDLPEKEKLK	[15] GlyGly (K)	2.0132	Stim	NS	0.000312178	1.69951	34.55_1873.0293n	1	1	#4450	4	34.5466	1873.03	4227.68	4127.28	8434.65	8385.56	4598.89	4127.28	4508.69	4396.8	0	0	1	0	R1
sp|P63218|GBG5_HUMAN	Guanine nucleotide-binding protein G(I)/G(S)/G(O) subunit gamma-5 OS=Homo sapiens GN=GNG5 PE=1 SV=3	23.3	VKVSQAAADLK	[2] GlyGly (K)	22.6725	Stim	NS	3.99e-05	2.73001	28.60_1242.6941n	1	1	#18141	2	28.5973	1242.69	1430.68	1487	32943.3	33207.8	7496.77	1487	25925.3	5098.24	1	0	0	0	R2
sp|P19086|GNAZ_HUMAN	Guanine nucleotide-binding protein G(z) subunit alpha OS=Homo sapiens GN=GNAZ PE=2 SV=3	86.81	DMTTGIVENKFTFK	[10] GlyGly (K)	6.04457	Stim	NS	0.00262376	10.3161	51.42_1743.8529n	2	2	#12095,#5187	2,3	51.4157	1743.85	3803.13	3397.73	23350.6	20175.5	3864.76	3397.73	16304.5	14330	0	1	1	1	R3
sp|P19086|GNAZ_HUMAN	Guanine nucleotide-binding protein G(z) subunit alpha OS=Homo sapiens GN=GNAZ PE=2 SV=3	81.18	DMTTGIVENKFTFK	[10] GlyGly (K)	2.30193	Stim	NS	0.000758158	2.71152	53.05_1743.8495n	1	1	#7919	2	53.0535	1743.85	3524.14	3614.37	8373.68	8058.62	3833.57	3614.37	4476.09	4225.38	0	0	1	1	R1
sp|P19086|GNAZ_HUMAN	Guanine nucleotide-binding protein G(z) subunit alpha OS=Homo sapiens GN=GNAZ PE=2 SV=3	42.98	DMTTGIVENKFTFK	[10] GlyGly (K)	35.725	Stim	NS	0.000432336	10.0976	58.81_1743.8501n	1	1	#16681	2	58.8089	1743.85	5508.93	4774.68	187471	179911	28866.8	4774.68	147533	27620.8	1	0	1	0	R2
sp|P19086|GNAZ_HUMAN	Guanine nucleotide-binding protein G(z) subunit alpha OS=Homo sapiens GN=GNAZ PE=2 SV=3	30.35	FTFKELTFK	[4] GlyGly (K)	97.5062	Stim	NS	0.00318075	27.9744	49.44_1273.6713n	1	1	#10726	3	49.4375	1273.67	30.7383	22.1706	2069.23	3089.71	31.2364	22.1706	1444.83	2194.52	0	0	1	1	R3
sp|P19086|GNAZ_HUMAN	Guanine nucleotide-binding protein G(z) subunit alpha OS=Homo sapiens GN=GNAZ PE=2 SV=3	38.81	KDLLAEK	[1] GlyGly (K)	1.30808	Stim	NS	0.0104294	3.77737	26.32_929.5183n	0	1	#11830	2	26.3192	929.518	747.569	758.054	1011.04	958.435	759.682	758.054	705.956	680.744	0	1	1	1	R3
sp|P19086|GNAZ_HUMAN	Guanine nucleotide-binding protein G(z) subunit alpha OS=Homo sapiens GN=GNAZ PE=2 SV=3	47.67	SRDMTTGIVENKFTFK	[12] GlyGly (K)	3.59372	Stim	NS	0.00318116	9.58343	43.15_1986.9833n	1	1	#6194	3	43.1473	1986.98	3275.46	3117.87	10709.4	12266.4	3563.05	3117.87	5724.65	6431.64	0	0	1	1	R1
sp|P19086|GNAZ_HUMAN	Guanine nucleotide-binding protein G(z) subunit alpha OS=Homo sapiens GN=GNAZ PE=2 SV=3	41.33	SRDMTTGIVENKFTFK	[12] GlyGly (K)	8.54373	Stim	NS	0.02994	52.7132	43.15_1986.9848n	2	2	#14109,#18824	3,4	43.152	1986.98	387.337	847.673	5106.17	5445.42	393.613	847.673	3565.37	3867.69	0	0	1	1	R3
sp|Q14344-2|GNA13_HUMAN	Guanine nucleotide-binding protein subunit alpha-13 OS=Homo sapiens GN=GNA13	37.52	DTILHDNLKQLMLQ	[9] GlyGly (K)	2.11933	NS	Stim	0.00192398	4.2747	61.05_1794.9311n	2	2	#18564,#4590	2,3	61.0536	1794.93	14782	15703.4	7097.57	7286.9	16079.9	15703.4	3793.96	3820.74	2	2	1	1	R1
sp|Q14344-2|GNA13_HUMAN	Guanine nucleotide-binding protein subunit alpha-13 OS=Homo sapiens GN=GNA13	31.27	DTILHDNLKQLMLQ	[9] GlyGly (K)|[12] Oxidation (M)	7.90216	NS	Stim	0.0119579	32.0782	54.06_1810.9253n	1	1	#15791	3	54.0554	1810.93	3709.88	3775.18	366.181	581.036	4035.62	3775.18	195.74	304.654	1	1	0	0	R1
tr|A0A0A0MSK3|A0A0A0MSK3_HUMAN	HCG14925, isoform CRA_b OS=Homo sapiens GN=TBXAS1 PE=1 SV=1	55.49	NRDELNGFFNKLIR	[11] GlyGly (K)	1.48806	NS	Stim	0.0108601	5.19524	53.20_1848.9586n	1	1	#4106	3	53.2006	1848.96	14907	13850.6	9853.33	9472.15	16215.9	13850.6	5267.03	4966.54	2	1	1	1	R1
sp|P0DMV8|HS71A_HUMAN	Heat shock 70 kDa protein 1A OS=Homo sapiens GN=HSPA1A PE=1 SV=1	22.34	IPKVQK	[3] GlyGly (K)	41.6385	Stim	NS	0.0102201	51.9199	20.67_825.5065n	0	1	#7370	2	20.6732	825.507	372.594	804.878	23529	25499.2	1952.39	804.878	18516.5	3914.77	0	0	1	0	R2
sp|P0DMV8|HS71A_HUMAN	Heat shock 70 kDa protein 1A OS=Homo sapiens GN=HSPA1A PE=1 SV=1	21.07	MVQEAEKYK	[7] GlyGly (K)	1.06559	Stim	NS	0.0459786	1.97085	25.15_1238.5962n	0	1	#10251	3	25.1514	1238.6	755.658	758.82	795.661	818.151	767.903	758.82	555.568	581.105	1	0	0	0	R3
sp|P0DMV8|HS71A_HUMAN	Heat shock 70 kDa protein 1A OS=Homo sapiens GN=HSPA1A PE=1 SV=1	35.91	MVQEAEKYKAEDEVQR	[7] GlyGly (K)	1.99721	Stim	NS	0.00148809	3.76055	26.83_2065.9729n	2	2	#7059,#9409	3,4	26.834	2065.97	5136.89	5417.54	10511.9	10567.6	5587.93	5417.54	5619.05	5540.9	1	0	1	1	R1
sp|P0DMV8|HS71A_HUMAN	Heat shock 70 kDa protein 1A OS=Homo sapiens GN=HSPA1A PE=1 SV=1	32.21	MVQEAEKYKAEDEVQR	[7] GlyGly (K)	1.72933	Stim	NS	0.0472304	16.4149	29.92_2065.9753n	0	2	#12805,#13066	3,4	29.923	2065.98	2781.69	3512.23	5200.72	5683.53	2826.76	3512.23	3631.38	4036.81	0	1	1	1	R3
sp|P11142|HSP7C_HUMAN	Heat shock cognate 71 kDa protein OS=Homo sapiens GN=HSPA8 PE=1 SV=1	29.49	CNEIINWLDKNQTAEKEEFEHQQK	[2] Deamidated (N)|[11] Deamidated (N)|[12] Deamidated (Q)|[16] GlyGly (K)|[22] Deamidated (Q)|[23] Deamidated (Q)	1.22639	NS	Stim	0.0299879	4.61263	52.72_3092.3394n	0	1	#6955	4	52.724	3092.34	23268	22546.5	19287.9	18069.4	25311	22546.5	10310.2	9474.34	1	0	0	0	R1
sp|P11142|HSP7C_HUMAN	Heat shock cognate 71 kDa protein OS=Homo sapiens GN=HSPA8 PE=1 SV=1	25.59	DISENKR	[6] GlyGly (K)	10.7469	Stim	NS	0.00327104	19.0405	18.83_974.4781n	0	1	#4366	2	18.8339	974.478	2769.48	2732.84	33547	25585.6	14512.1	2732.84	26400.4	3928.03	1	0	1	0	R2
sp|P11142|HSP7C_HUMAN	Heat shock cognate 71 kDa protein OS=Homo sapiens GN=HSPA8 PE=1 SV=1	75.11	DKVSSKNSLESYAFNMK	[6] GlyGly (K)	2.91467	NS	Stim	0.00870919	11.877	42.20_2060.9875n	0	1	#2465	3	42.2035	2060.99	33054.4	39115.5	11706.1	13054.9	33590.1	39115.5	8173.72	9272.42	1	1	1	0	R3
sp|P11142|HSP7C_HUMAN	Heat shock cognate 71 kDa protein OS=Homo sapiens GN=HSPA8 PE=1 SV=1	74.62	DKVSSKNSLESYAFNMK	[6] GlyGly (K)	2.56147	NS	Stim	0.00307595	5.93278	42.15_2060.9845n	0	2	#1540,#12400	3,4	42.1533	2060.98	66067.3	62069.2	23963	26061.6	71868.2	62069.2	12809.3	13664.9	2	2	1	2	R1
sp|P11142|HSP7C_HUMAN	Heat shock cognate 71 kDa protein OS=Homo sapiens GN=HSPA8 PE=1 SV=1	59.92	DKVSSKNSLESYAFNMK	[6] GlyGly (K)|[16] Oxidation (M)	9.48564	NS	Stim	0.000818611	9.10261	35.86_2076.9773n	0	1	#9174	3	35.856	2076.98	8352.01	8374.48	824.925	938.423	9085.35	8374.48	440.958	492.044	1	1	0	0	R1
sp|P11142|HSP7C_HUMAN	Heat shock cognate 71 kDa protein OS=Homo sapiens GN=HSPA8 PE=1 SV=1	30.63	DKVSSKNSLESYAFNMK	[6] GlyGly (K)	15.6369	NS	Stim	0.0351166	69.8888	46.45_2060.9850n	0	2	#7722,#41305	3,4	46.4515	2060.99	154346	121256	13167.6	4457.5	808774	121256	10362.5	684.338	1	0	0	0	R2
sp|P11142|HSP7C_HUMAN	Heat shock cognate 71 kDa protein OS=Homo sapiens GN=HSPA8 PE=1 SV=1	35.87	IPKIQK	[3] GlyGly (K)	1.3651	Stim	NS	0.000726597	1.15793	22.11_839.5223n	0	1	#506	2	22.1074	839.522	16205.2	16265	22343.9	21981	17628.1	16265	11943.8	11525.3	1	1	1	1	R1
sp|P11142|HSP7C_HUMAN	Heat shock cognate 71 kDa protein OS=Homo sapiens GN=HSPA8 PE=1 SV=1	32.71	IPKIQK	[3] GlyGly (K)	1.16362	Stim	NS	0.0211878	2.40095	24.62_839.5229n	0	2	#3318,#3206	2,3	24.6234	839.523	3794.55	3907.18	4404.86	4557.01	3856.04	3907.18	3075.68	3236.69	1	1	1	1	R3
sp|P11142|HSP7C_HUMAN	Heat shock cognate 71 kDa protein OS=Homo sapiens GN=HSPA8 PE=1 SV=1	30.01	IPKIQK	[3] GlyGly (K)	14.5402	Stim	NS	0.000261425	5.81554	22.56_839.5225n	0	1	#871	2	22.5638	839.523	18896	19410	267036	289940	99015	19410	210149	44513	1	1	1	1	R2
sp|P11142|HSP7C_HUMAN	Heat shock cognate 71 kDa protein OS=Homo sapiens GN=HSPA8 PE=1 SV=1	25.51	ITITNDKGR	[7] GlyGly (K)	7.78191	Stim	NS	0.000380203	5.65176	22.86_1130.6040n	0	2	#7019,#2472	2,3	22.8602	1130.6	14362.1	14327.4	107168	116091	75257.4	14327.4	84338.2	17822.8	0	0	1	0	R2
sp|P11142|HSP7C_HUMAN	Heat shock cognate 71 kDa protein OS=Homo sapiens GN=HSPA8 PE=1 SV=1	51.79	LSKEDIER	[3] GlyGly (K)	1.2352	Stim	NS	0.0174731	4.0074	25.30_1102.5617n	0	1	#3254	2	25.3024	1102.56	5063.36	4784.31	6084.92	6078.97	5507.94	4784.31	3252.65	3187.39	1	1	1	1	R1
sp|P11142|HSP7C_HUMAN	Heat shock cognate 71 kDa protein OS=Homo sapiens GN=HSPA8 PE=1 SV=1	41.97	LSKEDIER	[3] GlyGly (K)	8.49074	Stim	NS	0.00467629	19.9764	26.35_1102.5619n	0	1	#7338	2	26.3529	1102.56	7381.24	9809.51	70144.8	75817.4	38677.7	9809.51	55201.7	11639.9	1	0	1	1	R2
sp|P11142|HSP7C_HUMAN	Heat shock cognate 71 kDa protein OS=Homo sapiens GN=HSPA8 PE=1 SV=1	41.05	MVQEAEKYK	[7] GlyGly (K)	9.77246	Stim	NS	0.00121195	8.00804	22.88_1238.5959n	0	1	#14315	2	22.8808	1238.6	2289.6	2044.2	19998.9	22353.1	11997.5	2044.2	15738.5	3431.76	1	1	1	0	R2
sp|P11142|HSP7C_HUMAN	Heat shock cognate 71 kDa protein OS=Homo sapiens GN=HSPA8 PE=1 SV=1	30.39	SFYPEEVSSMVLTKMK	[14] GlyGly (K)	2.24591	NS	Stim	0.00698341	9.13804	57.46_1988.9618n	0	1	#8476	3	57.4637	1988.96	7914.67	7584.27	3673.43	3227.52	8042.92	7584.27	2564.96	2292.4	1	0	0	0	R3
sp|P11142|HSP7C_HUMAN	Heat shock cognate 71 kDa protein OS=Homo sapiens GN=HSPA8 PE=1 SV=1	37.04	VSSKNSLESYAFNMK	[4] GlyGly (K)	2.58029	NS	Stim	0.0305326	22.566	43.93_1817.8623n	0	1	#4225	3	43.9302	1817.86	12577.1	17352.9	5532.35	6067.13	13681.4	17352.9	2957.28	3181.18	1	1	0	0	R1
sp|P11142|HSP7C_HUMAN	Heat shock cognate 71 kDa protein OS=Homo sapiens GN=HSPA8 PE=1 SV=1	29.11	VSSKNSLESYAFNMK	[4] GlyGly (K)	3.07107	NS	Stim	0.00151606	5.41168	43.56_1817.8622n	0	1	#3851	3	43.5645	1817.86	18688.4	17913	6187.09	5731.03	18991.2	17913	4320.12	4070.55	1	1	0	0	R3
tr|H0YBT7|H0YBT7_HUMAN	Heat shock factor protein 4 (Fragment) OS=Homo sapiens GN=HSF4 PE=3 SV=1	29.58	KLSLMLDEGSSCPTPAK	[1] GlyGly (K)	1.24449	NS	Stim	0.0228732	4.67914	40.69_1889.9415n	1	1	#3646	3	40.687	1889.94	22769.6	21311.1	17610.1	17810.5	24768.9	21311.1	9413.37	9338.59	2	1	1	0	R1
sp|P07900-2|HS90A_HUMAN	Heat shock protein HSP 90-alpha OS=Homo sapiens GN=HSP90AA1	39.69	ADLINNLGTIAKSGTK	[16] GlyGly (K)	3.84852	NS	Stim	0.0104964	19.0683	47.42_1728.9366n	0	2	#25202,#3568	2,3	47.4175	1728.94	16105.7	17267.1	3751.19	4920.41	17519.8	17267.1	2005.17	2579.92	0	1	0	0	R1
sp|P07900-2|HS90A_HUMAN	Heat shock protein HSP 90-alpha OS=Homo sapiens GN=HSP90AA1	26.55	EMLQQSKILK	[7] GlyGly (K)	4.58937	Stim	NS	0.0292252	35.7937	34.50_1330.7277n	0	1	#13712	3	34.4954	1330.73	11918.1	11184.3	39595.2	66430.2	62450.7	11184.3	31160.2	10198.7	1	0	1	0	R2
sp|P07900-2|HS90A_HUMAN	Heat shock protein HSP 90-alpha OS=Homo sapiens GN=HSP90AA1	29.36	HSQFIGYPITLFVEKER	[15] GlyGly (K)	Infinity	NS	Stim	0.0142424	100.184	64.03_2177.1282n	0	1	#57790	3	64.0274	2177.13	1841.9	314.38	0	0	9651.55	314.38	0	0	1	0	0	0	R2
sp|P69905|HBA_HUMAN	Hemoglobin subunit alpha OS=Homo sapiens GN=HBA1 PE=1 SV=2	40.93	KVADALTNAVAHVDDMPNALSALSDLHAHKLR	[30] GlyGly (K)	10.0175	NS	Stim	0.00765774	28.0548	59.24_3506.8041n	0	1	#7836	6	59.2396	3506.8	11619.5	7772.58	966.471	969.36	12639.8	7772.58	516.621	508.265	0	1	0	0	R1
sp|P69905|HBA_HUMAN	Hemoglobin subunit alpha OS=Homo sapiens GN=HBA1 PE=1 SV=2	47.49	TNVKAAWGK	[4] GlyGly (K)	13.4151	Stim	NS	0.00173376	15.0063	24.76_1087.5783n	0	1	#7175	2	24.7575	1087.58	5257.49	5071.64	61931.3	76634.6	27549.3	5071.64	48738	11765.3	1	1	1	1	R2
sp|P69905|HBA_HUMAN	Hemoglobin subunit alpha OS=Homo sapiens GN=HBA1 PE=1 SV=2	28.28	TNVKAAWGK	[4] GlyGly (K)	1.73305	Stim	NS	0.00280306	4.09711	27.18_1087.5787n	0	1	#7623	2	27.1835	1087.58	1314.4	1306.09	2204.93	2336.5	1335.7	1306.09	1539.59	1659.54	0	0	1	1	R3
sp|P69905|HBA_HUMAN	Hemoglobin subunit alpha OS=Homo sapiens GN=HBA1 PE=1 SV=2	32.48	VADALTNAVAHVDDMPNALSALSDLHAHKLR	[15] Oxidation (M)|[29] GlyGly (K)	3.26417	NS	Stim	0.0402947	33.5414	54.93_3394.7067n	0	2	#14870,#15416	5,6	54.9288	3394.71	12587.8	11042.7	4478.18	2761.19	13693	11042.7	2393.78	1447.77	1	0	0	0	R1
sp|P69905|HBA_HUMAN	Hemoglobin subunit alpha OS=Homo sapiens GN=HBA1 PE=1 SV=2	21.11	VADALTNAVAHVDDMPNALSALSDLHAHKLR	[29] GlyGly (K)	39.4827	NS	Stim	0.0161674	57.7592	57.01_3378.7130n	0	1	#8631	6	57.0093	3378.71	8958.83	5881.26	111.177	264.687	9104	5881.26	77.6289	187.998	0	1	0	0	R3
sp|P69905|HBA_HUMAN	Hemoglobin subunit alpha OS=Homo sapiens GN=HBA1 PE=1 SV=2	23.45	VLSPADKTNVKAAWGK	[16] GlyGly (K)	1.53333	Stim	NS	0.0281709	8.70354	33.96_1797.9750n	0	2	#9556,#6091	3,4	33.9615	1797.98	6455.41	5966.99	10109.9	8937.67	6560.02	5966.99	7059.22	6348.12	0	1	0	0	R3
sp|P68871|HBB_HUMAN	Hemoglobin subunit beta OS=Homo sapiens GN=HBB PE=1 SV=2	73.01	FFESFGDLSTPDAVMGNPKVK	[15] Oxidation (M)|[19] GlyGly (K)	2.19763	Stim	NS	0.00294415	6.04055	52.34_2415.1454n	0	1	#14290	3	52.3448	2415.15	2182.64	2175.77	4584.53	4993.64	2218.01	2175.77	3201.13	3546.81	0	0	0	1	R3
sp|P68871|HBB_HUMAN	Hemoglobin subunit beta OS=Homo sapiens GN=HBB PE=1 SV=2	61.28	FFESFGDLSTPDAVMGNPKVK	[15] Oxidation (M)|[19] GlyGly (K)	1.63229	NS	Stim	0.0328266	11.8015	54.06_2415.1428n	0	1	#11270	3	54.0554	2415.14	5489.4	5095.56	2971.79	3512.93	5971.4	5095.56	1588.55	1841.94	1	0	0	0	R1
sp|P68871|HBB_HUMAN	Hemoglobin subunit beta OS=Homo sapiens GN=HBB PE=1 SV=2	24.04	FFESFGDLSTPDAVMGNPKVK	[15] Oxidation (M)|[19] GlyGly (K)	7.64556	Stim	NS	0.00354572	12.7408	60.01_2415.1437n	0	1	#23536	3	60.0137	2415.14	10317.3	8611.99	66496.8	78228.6	54063	8611.99	52330.9	12010.1	1	0	0	0	R2
sp|O14964-2|HGS_HUMAN	Hepatocyte growth factor-regulated tyrosine kinase substrate OS=Homo sapiens GN=HGS	54.57	ATSTTELPPEYLTSPLSQQSQLPPKR	[25] GlyGly (K)	2.94292	NS	Stim	0.0245464	19.1507	50.78_2982.5347n	1	1	#12748	3	50.7844	2982.53	9676.22	11970.9	4175.87	3179.79	9833.01	11970.9	2915.79	2258.5	0	1	0	0	R3
sp|O14964-2|HGS_HUMAN	Hepatocyte growth factor-regulated tyrosine kinase substrate OS=Homo sapiens GN=HGS	42.34	ATSTTELPPEYLTSPLSQQSQLPPKR	[21] Deamidated (Q)|[25] GlyGly (K)	3.0948	NS	Stim	0.0104819	15.4003	50.96_2983.5350n	1	1	#11006	3	50.9557	2983.54	15086.3	13871.9	4169.05	5188	15330.8	13871.9	2911.02	3684.86	3	0	0	0	R3
sp|O14964-2|HGS_HUMAN	Hepatocyte growth factor-regulated tyrosine kinase substrate OS=Homo sapiens GN=HGS	21.45	ATSTTELPPEYLTSPLSQQSQLPPKR	[25] GlyGly (K)	3.90108	Stim	NS	0.00432109	12.4739	58.97_2982.5311n	1	1	#17356	3	58.9652	2982.53	75716.6	90365.6	318497	329403	396755	90365.6	250647	50571.6	1	0	0	0	R2
sp|O14964-2|HGS_HUMAN	Hepatocyte growth factor-regulated tyrosine kinase substrate OS=Homo sapiens GN=HGS	44.42	FGIEKEVR	[5] GlyGly (K)	7.18576	Stim	NS	0.000537376	4.98829	30.95_1090.5774n	2	2	#9468,#14176	2,3	30.9544	1090.58	15270.5	14229.9	109075	102908	80017.4	14229.9	85838.5	15798.9	1	0	1	0	R2
sp|O14964-2|HGS_HUMAN	Hepatocyte growth factor-regulated tyrosine kinase substrate OS=Homo sapiens GN=HGS	31.62	VNDKNPHVALYALEVMESVVK	[4] GlyGly (K)	4.14127	NS	Stim	0.0066751	16.2824	68.89_2468.2726n	1	1	#21604	4	68.8917	2468.27	2234.78	2816.34	603.335	616.369	2431.01	2816.34	322.508	323.181	1	2	0	0	R1
sp|P61978-2|HNRPK_HUMAN	Heterogeneous nuclear ribonucleoprotein K OS=Homo sapiens GN=HNRNPK	35.1	DLAGSIIGKGGQR	[9] GlyGly (K)	2.58429	NS	Stim	0.00107656	3.71869	38.88_1384.7424n	1	1	#7037	2	38.8751	1384.74	6024.1	6229.38	2433.1	2308.42	6553.04	6229.38	1300.6	1210.38	1	0	0	0	R1
sp|P19367-2|HXK1_HUMAN	Hexokinase-1 OS=Homo sapiens GN=HK1	22.3	DMLLEVKK	[8] GlyGly (K)	12.998	Stim	NS	0.0322089	45.6001	39.37_1088.5886n	0	1	#22772	2	39.3684	1088.59	1133.81	2205.45	14704.2	28699.4	5941.17	2205.45	11571.8	4406.07	0	0	0	1	R2
sp|P30273|FCERG_HUMAN	High affinity immunoglobulin epsilon receptor subunit gamma OS=Homo sapiens GN=FCER1G PE=1 SV=1	94.87	AAITSYEKSDGVYTGLSTR	[8] GlyGly (K)	21.1724	Stim	NS	0.00167662	17.2148	41.57_2132.0410n	2	2	#3259,#108	2,3	41.5673	2132.04	104147	81543.3	1.91118e+06	2.02032e+06	105834	81543.3	1.33448e+06	1.43497e+06	2	1	2	2	R3
sp|P30273|FCERG_HUMAN	High affinity immunoglobulin epsilon receptor subunit gamma OS=Homo sapiens GN=FCER1G PE=1 SV=1	86.64	AAITSYEKSDGVYTGLSTR	[8] GlyGly (K)	13.8388	Stim	NS	0.000416672	5.88972	41.00_2132.0386n	0	2	#1499,#174	2,3	40.9955	2132.04	89692	97487.4	1.2514e+06	1.33893e+06	97567.3	97487.4	668929	702040	2	2	6	6	R1
sp|P30273|FCERG_HUMAN	High affinity immunoglobulin epsilon receptor subunit gamma OS=Homo sapiens GN=FCER1G PE=1 SV=1	68.49	AAITSYEKSDGVYTGLSTR	[8] GlyGly (K)	167.329	Stim	NS	0.000106513	5.58606	45.28_2132.0393n	2	2	#1894,#148	2,3	45.2794	2132.04	295625	275595	4.59031e+07	4.96785e+07	1.54908e+06	275595	3.61243e+07	7.6269e+06	2	1	3	3	R2
sp|P30273|FCERG_HUMAN	High affinity immunoglobulin epsilon receptor subunit gamma OS=Homo sapiens GN=FCER1G PE=1 SV=1	31.6	AAITSYEKSDGVYTGLSTR	[8] GlyGly (K)	20.3068	Stim	NS	0.00734878	34.7406	47.14_2132.0393n	0	1	#33594	3	47.1367	2132.04	7507.81	8400.84	121847	201207	39341	8400.84	95890	30890.3	0	0	2	0	R2
sp|P30273|FCERG_HUMAN	High affinity immunoglobulin epsilon receptor subunit gamma OS=Homo sapiens GN=FCER1G PE=1 SV=1	22.47	AAITSYEKSDGVYTGLSTR	[8] GlyGly (K)	458.931	Stim	NS	0.0271765	92.5867	94.96_2132.0398n	0	1	#32551	3	94.9617	2132.04	9.90871	47.481	5315.59	21022.3	51.9217	47.481	4183.2	3227.45	0	0	1	0	R2
sp|P30273|FCERG_HUMAN	High affinity immunoglobulin epsilon receptor subunit gamma OS=Homo sapiens GN=FCER1G PE=1 SV=1	37.5	HEKPPQ	[3] GlyGly (K)	519.763	Stim	NS	0.0496902	117.898	18.05_848.4141n	0	2	#36617,#1222	1,2	18.0494	848.414	130.048	455.296	278938	25302.5	681.451	455.296	219515	3884.57	0	0	1	0	R2
sp|P30273|FCERG_HUMAN	High affinity immunoglobulin epsilon receptor subunit gamma OS=Homo sapiens GN=FCER1G PE=1 SV=1	39.41	KAAITSYEK	[1] GlyGly (K)	1.76469	Stim	NS	0.0312604	13.2033	22.38_1123.5872n	0	1	#3130	2	22.3814	1123.59	3509.3	2909.99	5913.2	5414.85	3817.43	2909.99	3160.86	2839.17	1	0	1	1	R1
sp|P30273|FCERG_HUMAN	High affinity immunoglobulin epsilon receptor subunit gamma OS=Homo sapiens GN=FCER1G PE=1 SV=1	39.09	KAAITSYEK	[1] GlyGly (K)	19.7664	Stim	NS	0.00104091	11.6037	22.84_1123.5874n	0	1	#4782	2	22.8441	1123.59	4267.8	5030.76	87277.8	96520.9	22363.3	5030.76	68684.9	14818.4	2	0	1	0	R2
sp|P30273|FCERG_HUMAN	High affinity immunoglobulin epsilon receptor subunit gamma OS=Homo sapiens GN=FCER1G PE=1 SV=1	25.18	KAAITSYEK	[1] GlyGly (K)	1.36729	Stim	NS	0.0209722	6.52612	24.97_1123.5882n	0	1	#22623	2	24.9738	1123.59	408.793	372.728	534.751	533.816	415.417	372.728	373.388	379.152	1	0	0	1	R3
sp|P30273|FCERG_HUMAN	High affinity immunoglobulin epsilon receptor subunit gamma OS=Homo sapiens GN=FCER1G PE=1 SV=1	118.49	KAAITSYEKSDGVYTGLSTR	[9] GlyGly (K)	28.231	Stim	NS	0.00038673	8.78009	36.54_2260.1362n	3	3	#11026,#409,#301	2,3,4	36.5421	2260.14	44791	50720.8	1.37704e+06	1.31936e+06	45516.7	50720.8	961512	937093	2	2	3	4	R3
sp|P30273|FCERG_HUMAN	High affinity immunoglobulin epsilon receptor subunit gamma OS=Homo sapiens GN=FCER1G PE=1 SV=1	112.63	KAAITSYEKSDGVYTGLSTR	[9] GlyGly (K)	21.4613	Stim	NS	0.00020734	5.69008	34.88_2260.1335n	3	3	#8681,#125,#224	2,3,4	34.8768	2260.13	111741	115867	2.34412e+06	2.54065e+06	121553	115867	1.25303e+06	1.33214e+06	4	3	9	7	R1
sp|P30273|FCERG_HUMAN	High affinity immunoglobulin epsilon receptor subunit gamma OS=Homo sapiens GN=FCER1G PE=1 SV=1	49.95	KAAITSYEKSDGVYTGLSTR	[9] GlyGly (K)	171.82	Stim	NS	5.19e-05	4.09288	38.80_2260.1354n	1	1	#325	3	38.7952	2260.14	100895	105683	1.72335e+07	1.82608e+07	528693	105683	1.35623e+07	2.80349e+06	2	1	3	1	R2
sp|P30273|FCERG_HUMAN	High affinity immunoglobulin epsilon receptor subunit gamma OS=Homo sapiens GN=FCER1G PE=1 SV=1	46.95	KAAITSYEKSDGVYTGLSTR	[9] GlyGly (K)	Infinity	Stim	NS	0.00467358	77.4133	38.69_2260.1327n	0	1	#60551	2	38.6861	2260.13	0	0	7193.41	2104.03	0	0	5660.98	323.022	0	0	1	0	R2
sp|P30273|FCERG_HUMAN	High affinity immunoglobulin epsilon receptor subunit gamma OS=Homo sapiens GN=FCER1G PE=1 SV=1	36.94	KAAITSYEKSDGVYTGLSTR	[9] GlyGly (K)	Infinity	Stim	NS	0.00283614	71.0695	38.72_2260.1333n	0	1	#53319	2	38.7249	2260.13	0	0	27327.9	9047.76	0	0	21506.2	1389.06	0	0	0	2	R2
sp|P30273|FCERG_HUMAN	High affinity immunoglobulin epsilon receptor subunit gamma OS=Homo sapiens GN=FCER1G PE=1 SV=1	22.45	KAAITSYEKSDGVYTGLSTR	[9] GlyGly (K)	Infinity	Stim	NS	0.000228416	19.3494	38.96_2260.1316n	0	1	#59868	2	38.9598	2260.13	0	0	5182.44	3934.98	0	0	4078.41	604.119	0	0	1	0	R2
sp|P30273|FCERG_HUMAN	High affinity immunoglobulin epsilon receptor subunit gamma OS=Homo sapiens GN=FCER1G PE=1 SV=1	43.87	NQETYETLK	[9] GlyGly (K)	45.236	Stim	NS	0.00194642	19.735	31.49_1238.5787n	0	1	#13446	2	31.4866	1238.58	3436.23	2855.99	122457	162177	18005.9	2855.99	96370.1	24898.3	0	0	1	0	R2
sp|P30273|FCERG_HUMAN	High affinity immunoglobulin epsilon receptor subunit gamma OS=Homo sapiens GN=FCER1G PE=1 SV=1	43.36	NQETYETLK	[9] GlyGly (K)	2.13483	Stim	NS	0.000160024	1.09251	29.41_1238.5717n	0	1	#4781	2	29.4068	1238.57	3953.3	3998.54	8422.34	8553.48	4300.41	3998.54	4502.11	4484.85	0	0	1	1	R1
sp|P30273|FCERG_HUMAN	High affinity immunoglobulin epsilon receptor subunit gamma OS=Homo sapiens GN=FCER1G PE=1 SV=1	68.31	NQETYETLKHEKPPQ	[9] GlyGly (K)	73.7068	Stim	NS	0.000325809	8.00511	27.23_1954.9393n	3	3	#1238,#62,#211	2,3,4	27.2278	1954.94	62811.2	56081.3	4.14926e+06	4.61393e+06	68326.3	56081.3	2.21796e+06	2.41922e+06	2	2	9	11	R1
sp|P30273|FCERG_HUMAN	High affinity immunoglobulin epsilon receptor subunit gamma OS=Homo sapiens GN=FCER1G PE=1 SV=1	55.97	NQETYETLKHEKPPQ	[12] GlyGly (K)	62.8951	Stim	NS	8.67647e-05	4.03517	25.97_1954.9390n	3	3	#1296,#81,#220	2,3,4	25.9741	1954.94	43527.9	46084.9	2.74497e+06	2.89124e+06	47349.9	46084.9	1.4673e+06	1.51596e+06	2	2	6	7	R1
sp|P30273|FCERG_HUMAN	High affinity immunoglobulin epsilon receptor subunit gamma OS=Homo sapiens GN=FCER1G PE=1 SV=1	54.84	NQETYETLKHEKPPQ	[9] GlyGly (K)	92.1169	Stim	NS	6.18e-05	4.27579	30.39_1954.9398n	3	3	#1969,#48,#46	2,3,4	30.3895	1954.94	75822	73036.1	7.06347e+06	6.64888e+06	77050.6	73036.1	4.93204e+06	4.72247e+06	0	1	2	2	R3
sp|P30273|FCERG_HUMAN	High affinity immunoglobulin epsilon receptor subunit gamma OS=Homo sapiens GN=FCER1G PE=1 SV=1	54.34	NQETYETLKHEKPPQ	[12] GlyGly (K)	Infinity	Stim	NS	5.14e-07	1.01843	28.94_1954.9410n	0	1	#10395	2	28.9401	1954.94	0	0	11421.2	11586.9	0	0	7974.8	8229.75	0	0	1	1	R3
sp|P30273|FCERG_HUMAN	High affinity immunoglobulin epsilon receptor subunit gamma OS=Homo sapiens GN=FCER1G PE=1 SV=1	48.5	NQETYETLKHEKPPQ	[9] GlyGly (K)|[12] GlyGly (K)	48.4607	Stim	NS	0.00070839	14.4346	27.38_2068.9810n	0	3	#11104,#811,#2055	2,3,4	27.3793	2068.98	6803.65	6978.34	299857	368027	7401.04	6978.34	160287	192968	1	0	5	4	R1
sp|P30273|FCERG_HUMAN	High affinity immunoglobulin epsilon receptor subunit gamma OS=Homo sapiens GN=FCER1G PE=1 SV=1	46.18	NQETYETLKHEKPPQ	[2] Deamidated (Q)|[12] GlyGly (K)	79.0657	Stim	NS	0.000187555	6.54953	29.92_1955.9237n	0	1	#2853	3	29.9164	1955.92	1219.16	1315.1	95546.6	104826	1326.2	1315.1	51073.8	54963.6	0	0	1	2	R1
sp|P30273|FCERG_HUMAN	High affinity immunoglobulin epsilon receptor subunit gamma OS=Homo sapiens GN=FCER1G PE=1 SV=1	39.11	NQETYETLKHEKPPQ	[9] GlyGly (K)|[15] Deamidated (Q)	39.1546	Stim	NS	0.000872688	10.931	28.40_1955.9211n	0	3	#11323,#484,#3329	2,3,4	28.4017	1955.92	10916.2	12745.1	428147	498302	11874.7	12745.1	228863	261275	0	0	2	1	R1
sp|P30273|FCERG_HUMAN	High affinity immunoglobulin epsilon receptor subunit gamma OS=Homo sapiens GN=FCER1G PE=1 SV=1	38.87	NQETYETLKHEKPPQ	[9] GlyGly (K)|[12] GlyGly (K)	79.5266	Stim	NS	0.000369198	10.6261	30.48_2068.9826n	0	2	#550,#414	3,4	30.4812	2068.98	9223.57	7934.37	707899	656613	9373.03	7934.37	494288	466370	1	1	1	1	R3
sp|P30273|FCERG_HUMAN	High affinity immunoglobulin epsilon receptor subunit gamma OS=Homo sapiens GN=FCER1G PE=1 SV=1	37.2	NQETYETLKHEKPPQ	[9] GlyGly (K)	51.8716	Stim	NS	0.00056137	11.0767	28.91_1954.9385n	2	2	#318,#783	3,4	28.9121	1954.94	270254	299228	1.36131e+07	1.59268e+07	1.41613e+06	299228	1.07131e+07	2.44517e+06	0	0	1	1	R2
sp|P30273|FCERG_HUMAN	High affinity immunoglobulin epsilon receptor subunit gamma OS=Homo sapiens GN=FCER1G PE=1 SV=1	36.31	NQETYETLKHEKPPQ	[9] GlyGly (K)|[12] GlyGly (K)	97.1959	Stim	NS	0.000628464	16.139	29.10_2068.9821n	0	3	#37652,#2197,#3351	2,3,4	29.1008	2068.98	37614.8	37534.4	3.23532e+06	4.06888e+06	197102	37534.4	2.54609e+06	624675	0	0	1	1	R2
sp|P30273|FCERG_HUMAN	High affinity immunoglobulin epsilon receptor subunit gamma OS=Homo sapiens GN=FCER1G PE=1 SV=1	33.38	NQETYETLKHEKPPQ	[2] Deamidated (Q)|[9] GlyGly (K)|[12] GlyGly (K)	80.1876	Stim	NS	0.000945754	17.0393	28.52_2069.9642n	0	2	#5164,#13140	3,4	28.5163	2069.96	347.684	442.943	29801.5	33597	378.212	442.943	15930.2	17615.9	0	0	0	1	R1
sp|P30273|FCERG_HUMAN	High affinity immunoglobulin epsilon receptor subunit gamma OS=Homo sapiens GN=FCER1G PE=1 SV=1	31.96	NQETYETLKHEKPPQ	[2] Deamidated (Q)|[12] GlyGly (K)	33.7833	Stim	NS	0.00282133	24.7745	31.35_1955.9261n	0	1	#7716	3	31.3469	1955.93	1041.95	731.308	28050.9	31855.6	1133.44	731.308	14994.4	16702.9	0	0	1	0	R1
sp|P30273|FCERG_HUMAN	High affinity immunoglobulin epsilon receptor subunit gamma OS=Homo sapiens GN=FCER1G PE=1 SV=1	29.79	NQETYETLKHEKPPQ	[2] Deamidated (Q)|[9] GlyGly (K)	Infinity	Stim	NS	0.00102386	39.395	31.12_1955.9248n	0	1	#16963	2	31.1231	1955.92	0	0	2852.4	5055.17	0	0	1991.68	3590.51	0	0	2	0	R3
sp|P30273|FCERG_HUMAN	High affinity immunoglobulin epsilon receptor subunit gamma OS=Homo sapiens GN=FCER1G PE=1 SV=1	29.11	NQETYETLKHEKPPQ	[9] GlyGly (K)|[12] GlyGly (K)	Infinity	Stim	NS	3.77e-07	0.793474	30.50_2068.9844n	0	1	#12817	2	30.495	2068.98	0	0	4624.69	4676.88	0	0	3229.17	3321.83	0	0	0	1	R3
sp|P30273|FCERG_HUMAN	High affinity immunoglobulin epsilon receptor subunit gamma OS=Homo sapiens GN=FCER1G PE=1 SV=1	23.94	NQETYETLKHEKPPQ	[2] Deamidated (Q)|[9] GlyGly (K)	253.687	Stim	NS	0.000132349	8.7023	32.90_1955.9250n	0	2	#3267,#8166	3,4	32.8989	1955.92	252.398	285.497	69336.2	67120.8	256.488	285.497	48413.8	47673.6	0	0	1	0	R3
sp|P30273|FCERG_HUMAN	High affinity immunoglobulin epsilon receptor subunit gamma OS=Homo sapiens GN=FCER1G PE=1 SV=1	23.13	NQETYETLKHEKPPQ	[9] GlyGly (K)|[15] Deamidated (Q)	107.471	Stim	NS	0.000106741	6.48428	31.21_1955.9251n	0	1	#1879	3	31.2138	1955.93	1826.07	2001.56	208806	202552	1855.65	2001.56	145798	143866	0	0	0	1	R3
sp|P0C0S8|H2A1_HUMAN	Histone H2A type 1 OS=Homo sapiens GN=HIST1H2AG PE=1 SV=2	52.75	VTIAQGGVLPNIQAVLLPKK	[19] GlyGly (K)	6.84752	Stim	NS	0.0200051	36.7009	71.94_2172.3006n	2	2	#24998,#686	2,3	71.9444	2172.3	771297	689110	6.29767e+06	3.70248e+06	4.0416e+06	689110	4.95607e+06	568424	4	1	3	1	R2
sp|P04908|H2A1B_HUMAN	Histone H2A type 1-B/E OS=Homo sapiens GN=HIST1H2AB PE=1 SV=2	36.81	VTIAQGGVLPNIQAVLLPKKTESHHK	[26] GlyGly (K)	2.60933	NS	Stim	0.000204581	1.86352	49.46_2891.6353n	2	2	#2590,#2675	4,5	49.4602	2891.64	105453	104649	39729.2	40790.2	114712	104649	21237	21387.5	3	1	1	0	R1
sp|Q16777|H2A2C_HUMAN	Histone H2A type 2-C OS=Homo sapiens GN=HIST2H2AC PE=1 SV=4	69.29	VTIAQGGVLPNIQAVLLPKK	[19] GlyGly (K)	1.49689	NS	Stim	0.0179609	5.8052	58.91_2172.3021n	1	1	#364	3	58.9131	2172.3	342740	318726	230016	211877	348294	318726	160608	150489	1	1	1	1	R3
sp|Q16777|H2A2C_HUMAN	Histone H2A type 2-C OS=Homo sapiens GN=HIST2H2AC PE=1 SV=4	55.98	VTIAQGGVLPNIQAVLLPKK	[19] GlyGly (K)	4.34212	NS	Stim	0.00571304	13.9571	63.74_2172.2999n	0	1	#1990	3	63.7415	2172.3	75262.9	67859.3	18107.2	14854.2	81871.2	67859.3	9679.06	7788.48	3	3	2	1	R1
sp|Q16777|H2A2C_HUMAN	Histone H2A type 2-C OS=Homo sapiens GN=HIST2H2AC PE=1 SV=4	58.78	VTIAQGGVLPNIQAVLLPKKTESHK	[19] GlyGly (K)	2.28164	NS	Stim	0.000380888	2.22604	53.42_2754.5770n	2	2	#6824,#13688	4,5	53.4188	2754.58	21185.7	20529.1	9110.48	9172.33	23045.9	20529.1	4869.95	4809.33	1	0	0	0	R1
sp|P0C0S5|H2AZ_HUMAN	Histone H2A.Z OS=Homo sapiens GN=H2AFZ PE=1 SV=2	22.29	SLIGKK	[5] GlyGly (K)	12.3633	Stim	NS	0.0226472	42.2769	21.39_758.4649n	0	1	#793	2	21.3947	758.465	15931.7	24983.1	177312	328530	83482	24983.1	139539	50437.6	0	0	1	0	R2
sp|P16104|H2AX_HUMAN	Histone H2AX OS=Homo sapiens GN=H2AFX PE=1 SV=2	33.58	KTSATVGPK	[1] GlyGly (K)	65.2773	Stim	NS	0.0355267	93.458	18.59_1001.5505n	1	1	#14018	2	18.5914	1001.55	89.1336	436.492	11887.9	22423.5	467.061	436.492	9355.43	3442.57	0	0	1	0	R2
sp|O60814|H2B1K_HUMAN	Histone H2B type 1-K OS=Homo sapiens GN=HIST1H2BK PE=1 SV=3	32.12	AVTKYTSAK	[4] GlyGly (K)	26.0326	Stim	NS	0.015666	45.3127	20.44_1081.5770n	2	2	#3324,#20752	2,3	20.4416	1081.58	3454.96	6712.8	99917	164776	18104	6712.8	78631.5	25297.3	1	1	1	0	R2
sp|Q5QNW6-2|H2B2F_HUMAN	Histone H2B type 2-F OS=Homo sapiens GN=HIST2H2BF	46.31	AVTKYTSSK	[4] GlyGly (K)	1.36712	Stim	NS	0.0166602	5.01982	21.69_1097.5726n	2	2	#5083,#4776	2,3	21.694	1097.57	2931.06	3051.46	3944.25	4234.56	2978.55	3051.46	2754.06	3007.66	2	1	1	1	R3
tr|Q6NXR6|Q6NXR6_HUMAN	Histone-lysine N-methyltransferase setd3 OS=Homo sapiens GN=SETD3 PE=1 SV=1	42.47	SGTGATATVSPKEILNLTSELLQK	[12] GlyGly (K)	8.59522	NS	Stim	0.0394552	53.6935	75.92_2571.3736n	1	1	#28441	3	75.9196	2571.37	4110.81	1848.31	398.167	295.139	4471.75	1848.31	212.837	154.75	1	0	0	0	R1
sp|P05534|1A24_HUMAN	HLA class I histocompatibility antigen, A-24 alpha chain OS=Homo sapiens GN=HLA-A PE=1 SV=2	70.33	KGGSYSQAASSDSAQGSDVSLTACKV	[1] GlyGly (K)|[24] Carbamidomethyl (C)	2.4959	NS	Stim	0.0178062	16.886	36.93_2674.2186n	0	1	#8313	3	36.9298	2674.22	6328.71	8044.95	2804.26	2954.64	6431.26	8044.95	1958.06	2098.58	1	1	1	0	R3
tr|A0A140T913|A0A140T913_HUMAN	HLA class I histocompatibility antigen, A-3 alpha chain OS=Homo sapiens GN=HLA-A PE=1 SV=1	83.66	KGGSYSQAASSDSAQGSDVSLTACKV	[1] GlyGly (K)|[24] Carbamidomethyl (C)	1.21881	NS	Stim	0.0314059	4.19477	35.64_2674.2148n	0	1	#4946	3	35.6413	2674.21	31679.3	30417.8	24718.9	26230.1	34460.8	30417.8	13213.3	13753.3	1	1	1	1	R1
sp|P04439|1A03_HUMAN	HLA class I histocompatibility antigen, A-3 alpha chain OS=Homo sapiens GN=HLA-A PE=1 SV=2	52.25	KGGSYTQAASSDSAQGSDVSLTACKV	[1] GlyGly (K)|[24] Carbamidomethyl (C)	6.506	Stim	NS	0.0417677	51.0539	40.55_2688.2320n	1	1	#35813	3	40.5479	2688.23	6125.89	5599.65	51913.1	24373.3	32099.7	5599.65	40853.9	3741.91	2	0	1	0	R2
sp|P10314|1A32_HUMAN	HLA class I histocompatibility antigen, A-32 alpha chain OS=Homo sapiens GN=HLA-A PE=1 SV=2	32.79	KGGSYSQAASSDSAQGSDMSLTACKV	[1] GlyGly (K)|[24] Carbamidomethyl (C)	3.09571	Stim	NS	0.0119371	16.8213	40.59_2706.1869n	0	1	#51796	3	40.5913	2706.19	1689.83	1803.36	4763.83	6050.09	8854.72	1803.36	3748.98	928.84	2	0	0	0	R2
sp|P10316|1A69_HUMAN	HLA class I histocompatibility antigen, A-69 alpha chain OS=Homo sapiens GN=HLA-A PE=1 SV=2	27.44	KGGSYSQAASSDSAQGSDVSLTACKV	[1] GlyGly (K)|[24] Carbamidomethyl (C)	3.06279	Stim	NS	0.0343166	29.2109	39.43_2674.2145n	0	1	#20364	3	39.4321	2674.21	16986.9	11170.9	40740.9	45500.5	89011.4	11170.9	32061.8	6985.47	1	0	0	0	R2
sp|P13747|HLAE_HUMAN	HLA class I histocompatibility antigen, alpha chain E OS=Homo sapiens GN=HLA-E PE=1 SV=3	21.1	GGSYSKAEWSDSAQGSESHSL	[6] GlyGly (K)	5.05908	Stim	NS	0.00375319	12.125	38.11_2282.9698n	1	1	#17553	3	38.112	2282.97	24873.2	22504.7	109569	130119	130336	22504.7	86227.5	19976.6	0	0	1	0	R2
sp|P10319|1B58_HUMAN	HLA class I histocompatibility antigen, B-58 alpha chain OS=Homo sapiens GN=HLA-B PE=1 SV=1	71.99	SSGGKGGSYSQAASSDSAQGSDVSLTA	[5] GlyGly (K)	8.58842	Stim	NS	0.00324079	16.6735	40.09_2575.1263n	0	1	#17076	2	40.086	2575.13	17192.4	21788.2	161793	172989	90088.2	21788.2	127326	26558.1	2	0	2	1	R2
tr|A0A024RCR6|A0A024RCR6_HUMAN	HLA-B associated transcript 3, isoform CRA_a OS=Homo sapiens GN=BAT3 PE=1 SV=1	27.26	EHIAASVSIPSEKQR	[13] GlyGly (K)	1.19771	Stim	NS	7e-05	0.213392	31.59_1764.9143n	1	1	#10786	3	31.5852	1764.91	2267.3	2267.39	2711.51	2719.71	2304.04	2267.39	1893.3	1931.72	1	1	1	1	R3
tr|A0A087X1H6|A0A087X1H6_HUMAN	Hsc70-interacting protein OS=Homo sapiens GN=ST13 PE=1 SV=1	46.09	LSAKFGGQA	[4] GlyGly (K)	5.34753	Stim	NS	0.014083	26.8316	30.79_991.5086n	1	1	#7307	2	30.7881	991.509	17071.9	18956.8	78055.2	114609	89456.8	18956.8	61426.9	17595.3	1	1	1	1	R2
sp|P00492|HPRT_HUMAN	Hypoxanthine-guanine phosphoribosyltransferase OS=Homo sapiens GN=HPRT1 PE=1 SV=2	31.66	MVKVASLLVK	[3] GlyGly (K)	2.39057	NS	Stim	0.0389227	20.8656	42.65_1200.7289n	1	1	#10927	2	42.654	1200.73	2330.21	1731.01	769.882	928.971	2367.97	1731.01	537.567	659.816	1	0	0	0	R3
sp|P00492|HPRT_HUMAN	Hypoxanthine-guanine phosphoribosyltransferase OS=Homo sapiens GN=HPRT1 PE=1 SV=2	31.63	MVKVASLLVK	[3] GlyGly (K)	1.90405	NS	Stim	0.0229136	13.408	42.65_1200.7262n	1	1	#8996	3	42.654	1200.73	1899.21	1570.27	887.513	934.641	1929.98	1570.27	619.703	663.844	1	1	0	0	R3
sp|P00492|HPRT_HUMAN	Hypoxanthine-guanine phosphoribosyltransferase OS=Homo sapiens GN=HPRT1 PE=1 SV=2	30.28	MVKVASLLVK	[3] GlyGly (K)	10.2075	Stim	NS	0.00518419	23.2244	48.17_1200.7271n	1	1	#23541	2	48.1731	1200.73	4691.51	6535.17	55438.9	59157.9	24583.5	6535.17	43628.6	9082.21	0	0	1	0	R2
sp|Q9Y287-2|ITM2B_HUMAN	Integral membrane protein 2B OS=Homo sapiens GN=ITM2B	36.74	VKVTFNSALAQK	[2] GlyGly (K)	8.50949	Stim	NS	0.00095943	8.45616	37.60_1418.7884n	2	2	#11395,#4245	2,3	37.5982	1418.79	50244.2	53197.2	413801	466433	263280	53197.2	325648	71609.2	1	1	2	2	R2
sp|Q9Y287-2|ITM2B_HUMAN	Integral membrane protein 2B OS=Homo sapiens GN=ITM2B	23.36	VKVTFNSALAQK	[2] GlyGly (K)	1.21878	Stim	NS	0.0038163	1.32026	34.29_1418.7859n	1	1	#1555	3	34.2934	1418.79	15097.4	14859.5	18425.8	18084.9	16423	14859.5	9849.38	9482.48	1	1	0	1	R1
sp|Q9Y287-2|ITM2B_HUMAN	Integral membrane protein 2B OS=Homo sapiens GN=ITM2B	90.61	VKVTFNSALAQKEAK	[12] GlyGly (K)	2.50517	Stim	NS	0.00204535	5.38762	31.39_1746.9626n	3	3	#7142,#190,#1735	2,3,4	31.392	1746.96	166670	161230	395076	426370	181305	161230	211185	223559	4	4	6	6	R1
sp|Q9Y287-2|ITM2B_HUMAN	Integral membrane protein 2B OS=Homo sapiens GN=ITM2B	66.96	VKVTFNSALAQKEAK	[12] GlyGly (K)	1.85866	Stim	NS	0.00321316	3.87394	33.59_1746.9647n	3	3	#12857,#410,#1409	2,3,4	33.5934	1746.96	118316	113196	221045	209258	120233	113196	154344	148629	3	3	3	3	R3
sp|Q9Y287-2|ITM2B_HUMAN	Integral membrane protein 2B OS=Homo sapiens GN=ITM2B	51.21	VKVTFNSALAQKEAK	[2] GlyGly (K)|[12] GlyGly (K)	1.44795	Stim	NS	0.00407993	3.28105	31.80_1861.0047n	0	1	#5194	3	31.8001	1861	7152.39	7492.15	10549.5	10655	7780.4	7492.15	5639.17	5586.75	1	1	1	1	R1
sp|Q9Y287-2|ITM2B_HUMAN	Integral membrane protein 2B OS=Homo sapiens GN=ITM2B	39.34	VKVTFNSALAQKEAK	[6] Deamidated (N)|[12] GlyGly (K)	2.78532	Stim	NS	0.0026288	5.93699	35.89_1747.9466n	0	1	#3117	3	35.889	1747.95	7217.77	7850.34	20319.1	21650.4	7851.52	7850.34	10861.4	11352	1	1	1	1	R1
sp|Q9Y287-2|ITM2B_HUMAN	Integral membrane protein 2B OS=Homo sapiens GN=ITM2B	35.85	VKVTFNSALAQKEAK	[11] Deamidated (Q)|[12] GlyGly (K)	1.55944	Stim	NS	0.0176933	8.3667	34.73_1747.9484n	0	1	#8721	3	34.7306	1747.95	2408.31	2373.84	3508.14	3949.33	2447.33	2373.84	2449.55	2805.08	1	1	1	1	R3
sp|Q9Y287-2|ITM2B_HUMAN	Integral membrane protein 2B OS=Homo sapiens GN=ITM2B	32.45	VKVTFNSALAQKEAK	[12] GlyGly (K)	3.3653	Stim	NS	0.0147704	19.2932	34.42_1746.9627n	2	2	#1925,#10272	3,4	34.4181	1746.96	471363	421609	1.29757e+06	1.70754e+06	2.46994e+06	421609	1.02115e+06	262150	2	1	1	0	R2
sp|Q9Y287-2|ITM2B_HUMAN	Integral membrane protein 2B OS=Homo sapiens GN=ITM2B	82.82	VTFNSALAQKEAK	[10] GlyGly (K)	1.68219	Stim	NS	0.0225893	10.4389	32.24_1519.7995n	2	2	#2554,#448	2,3	32.2445	1519.8	66196	70045.7	106133	123051	72008.3	70045.7	56732.9	64519.1	3	3	4	4	R1
sp|Q9Y287-2|ITM2B_HUMAN	Integral membrane protein 2B OS=Homo sapiens GN=ITM2B	72.33	VTFNSALAQKEAK	[10] GlyGly (K)	2.28212	Stim	NS	0.00414458	6.75881	34.64_1519.8013n	2	2	#3150,#362	2,3	34.6399	1519.8	73847.9	77380	180807	164313	75044.5	77380	126248	116706	2	2	2	2	R3
sp|Q9Y287-2|ITM2B_HUMAN	Integral membrane protein 2B OS=Homo sapiens GN=ITM2B	35.13	VTFNSALAQKEAK	[10] GlyGly (K)	20.9536	Stim	NS	0.00199001	14.4008	35.11_1519.8002n	2	2	#7197,#966	2,3	35.1055	1519.8	125313	153727	2.6619e+06	3.18499e+06	656639	153727	2.09483e+06	488976	1	0	1	0	R2
sp|Q9Y287-2|ITM2B_HUMAN	Integral membrane protein 2B OS=Homo sapiens GN=ITM2B	24.28	VTFNSALAQKEAK	[9] Deamidated (Q)|[10] GlyGly (K)	2.03731	Stim	NS	0.00634274	6.62316	35.94_1520.7837n	0	1	#9001	3	35.9351	1520.78	1740.02	1911.01	3839.71	3598.58	1768.22	1911.01	2681.06	2555.95	0	0	1	0	R3
sp|Q9Y287-2|ITM2B_HUMAN	Integral membrane protein 2B OS=Homo sapiens GN=ITM2B	69.81	VTFNSALAQKEAKKDEPK	[10] GlyGly (K)|[13] GlyGly (K)|[14] GlyGly (K)	49.2346	Stim	NS	0.0132017	59.457	31.96_2345.2005n	0	1	#8425	3	31.9632	2345.2	132.09	323.725	12505.8	9936.04	134.23	323.725	8732.14	7057.23	0	0	1	2	R3
sp|P17301|ITA2_HUMAN	Integrin alpha-2 OS=Homo sapiens GN=ITGA2 PE=1 SV=1	65.52	MTKNPDEIDETTELSS	[3] GlyGly (K)	1.64684	NS	Stim	0.0158479	7.71854	40.54_1922.8420n	1	1	#7120	2	40.5442	1922.84	9870.88	10538.4	5858.31	6534.71	10737.6	10538.4	3131.52	3426.34	1	1	0	0	R1
sp|P17301|ITA2_HUMAN	Integrin alpha-2 OS=Homo sapiens GN=ITGA2 PE=1 SV=1	38.79	MTKNPDEIDETTELSS	[3] GlyGly (K)	6.42918	Stim	NS	0.00249244	10.8736	44.93_1922.8414n	1	1	#11291	2	44.926	1922.84	28083.6	24073.3	176436	158890	147158	24073.3	138849	24393.6	2	0	0	0	R2
sp|P08514-2|ITA2B_HUMAN	Integrin alpha-IIb OS=Homo sapiens GN=ITGA2B	39.07	KLAEVGR	[1] GlyGly (K)	1.37471	Stim	NS	0.0237127	6.27003	21.02_885.5029n	0	1	#3421	2	21.0189	885.503	2885.15	3152.85	4246.04	4054.47	3138.48	3152.85	2269.69	2125.88	1	1	1	1	R1
sp|P05556|ITB1_HUMAN	Integrin beta-1 OS=Homo sapiens GN=ITGB1 PE=1 SV=2	79.58	MNAKWDTGENPIYK	[4] GlyGly (K)	1.43009	Stim	NS	0.0468256	8.41386	38.88_1779.8259n	2	2	#2536,#388	2,3	38.8751	1779.83	120139	133754	170744	192346	130687	133754	91269.9	100853	3	4	5	4	R1
sp|P05556|ITB1_HUMAN	Integrin beta-1 OS=Homo sapiens GN=ITGB1 PE=1 SV=2	76.88	MNAKWDTGENPIYK	[1] Oxidation (M)|[4] GlyGly (K)	1.36754	NS	Stim	0.0087024	3.47769	35.47_1795.8208n	0	2	#10825,#4400	2,3	35.474	1795.82	17401	18278.4	13254.6	12835.6	18928.9	18278.4	7085.17	6730.1	2	2	1	1	R1
sp|P05556|ITB1_HUMAN	Integrin beta-1 OS=Homo sapiens GN=ITGB1 PE=1 SV=2	71.62	MNAKWDTGENPIYK	[4] GlyGly (K)	1.56772	Stim	NS	0.0179593	7.98566	40.19_1779.8269n	2	2	#4645,#402	2,3	40.1899	1779.83	122917	137629	209053	199411	124908	137629	145971	141635	2	2	2	1	R3
sp|P05556|ITB1_HUMAN	Integrin beta-1 OS=Homo sapiens GN=ITGB1 PE=1 SV=2	42.27	MNAKWDTGENPIYK	[4] GlyGly (K)	2.15661	Stim	NS	0.0427806	20.7334	42.74_1779.8257n	2	2	#15136,#2529	2,3	42.7409	1779.83	263716	354325	616020	716854	1.38187e+06	354325	484788	110055	2	2	2	1	R2
sp|P05556|ITB1_HUMAN	Integrin beta-1 OS=Homo sapiens GN=ITGB1 PE=1 SV=2	39.26	MNAKWDTGENPIYK	[1] Oxidation (M)|[4] GlyGly (K)	2.94875	Stim	NS	0.017282	20.016	37.69_1795.8209n	0	1	#7593	3	37.6906	1795.82	4098.84	4037.75	13694.3	10298.5	4165.26	4037.75	9561.99	7314.66	1	0	1	1	R3
sp|P05556|ITB1_HUMAN	Integrin beta-1 OS=Homo sapiens GN=ITGB1 PE=1 SV=2	35.94	MNAKWDTGENPIYKSAVTTVVNPK	[4] GlyGly (K)|[14] GlyGly (K)	1.27878	Stim	NS	0.00433141	2.29536	49.02_2890.4297n	0	1	#7269	4	49.0206	2890.43	7468.61	7715.05	9701.86	9714.76	8124.38	7715.05	5186.07	5093.74	1	1	0	0	R1
sp|P05556|ITB1_HUMAN	Integrin beta-1 OS=Homo sapiens GN=ITGB1 PE=1 SV=2	71.7	SAVTTVVNPKYEGK	[10] GlyGly (K)	1.92698	Stim	NS	0.0197177	9.57899	29.92_1605.8369n	2	2	#1043,#690	2,3	29.9164	1605.84	90837.3	104037	175686	199832	98813.2	104037	93912	104778	3	3	4	2	R1
sp|P05556|ITB1_HUMAN	Integrin beta-1 OS=Homo sapiens GN=ITGB1 PE=1 SV=2	35.68	SAVTTVVNPKYEGK	[14] GlyGly (K)	11.7298	Stim	NS	0.000115556	3.74	32.42_1605.8369n	2	2	#3489,#1736	2,3	32.4224	1605.84	178904	178599	2.04127e+06	2.15217e+06	937460	178599	1.60641e+06	330412	2	0	0	0	R2
sp|P05556|ITB1_HUMAN	Integrin beta-1 OS=Homo sapiens GN=ITGB1 PE=1 SV=2	31.03	SAVTTVVNPKYEGK	[10] GlyGly (K)|[14] GlyGly (K)	12.3889	Stim	NS	0.00369815	15.5587	33.68_1719.8801n	0	1	#25372	3	33.6751	1719.88	3622.51	2927.46	36109.8	45037.4	18982	2927.46	28417.3	6914.36	0	0	1	0	R2
sp|P05556|ITB1_HUMAN	Integrin beta-1 OS=Homo sapiens GN=ITGB1 PE=1 SV=2	93.26	WDTGENPIYKSAVTTVVNPK	[10] GlyGly (K)	1.44646	Stim	NS	0.0055268	3.69167	51.20_2332.1724n	2	2	#17733,#779	2,3	51.1969	2332.17	141222	148792	211608	207884	143510	148792	147755	147653	1	2	1	2	R3
sp|P05556|ITB1_HUMAN	Integrin beta-1 OS=Homo sapiens GN=ITGB1 PE=1 SV=2	76.39	WDTGENPIYKSAVTTVVNPK	[10] GlyGly (K)	1.38568	Stim	NS	0.00459344	2.56604	52.89_2332.1688n	2	2	#10648,#404	2,3	52.8859	2332.17	204395	209674	292089	281678	222342	209674	156134	147693	4	4	3	3	R1
sp|P05556|ITB1_HUMAN	Integrin beta-1 OS=Homo sapiens GN=ITGB1 PE=1 SV=2	42.39	WDTGENPIYKSAVTTVVNPK	[10] GlyGly (K)	4.0962	Stim	NS	0.00726045	16.0861	58.94_2332.1712n	1	1	#1436	3	58.9419	2332.17	435182	546889	1.92944e+06	2.09332e+06	2.28036e+06	546889	1.51841e+06	321378	3	1	1	1	R2
sp|P05106|ITB3_HUMAN	Integrin beta-3 OS=Homo sapiens GN=ITGB3 PE=1 SV=2	76.92	AKWDTANNPLYK	[2] GlyGly (K)|[7] Deamidated (N)	1.57041	NS	Stim	0.0123509	7.06717	38.76_1534.7416n	0	2	#2001,#801	2,3	38.759	1534.74	86472.1	78241	52079.2	52806.1	94064.7	78241	27838.6	27687.8	4	4	2	2	R1
sp|P05106|ITB3_HUMAN	Integrin beta-3 OS=Homo sapiens GN=ITGB3 PE=1 SV=2	43.38	AKWDTANNPLYK	[2] GlyGly (K)	3.14597	Stim	NS	0.00542425	11.7444	40.10_1533.7580n	2	2	#340,#91	2,3	40.1045	1533.76	5.91005e+06	5.00371e+06	1.74629e+07	1.68714e+07	3.09687e+07	5.00371e+06	1.37427e+07	2.59019e+06	3	5	4	2	R2
sp|P05106|ITB3_HUMAN	Integrin beta-3 OS=Homo sapiens GN=ITGB3 PE=1 SV=2	29.96	AKWDTANNPLYK	[2] GlyGly (K)|[7] Deamidated (N)	4.27957	Stim	NS	0.00469519	13.6796	41.47_1534.7395n	0	1	#17156	3	41.4702	1534.74	8140.18	9883.61	37592	39542.2	42654.6	9883.61	29583.7	6070.71	1	0	1	0	R2
sp|P05106|ITB3_HUMAN	Integrin beta-3 OS=Homo sapiens GN=ITGB3 PE=1 SV=2	45.74	AKWDTANNPLYKEATSTFTNITYR	[2] GlyGly (K)|[12] GlyGly (K)	2.5437	NS	Stim	0.0436758	27.3599	56.02_3032.4658n	0	1	#2230	4	56.0151	3032.47	64896.6	73456.6	21934	32456.6	65948.2	73456.6	15315.3	23052.8	1	1	1	1	R3
sp|P05106|ITB3_HUMAN	Integrin beta-3 OS=Homo sapiens GN=ITGB3 PE=1 SV=2	28.56	EFAKFEEER	[4] GlyGly (K)	8.97633	Stim	NS	0.000765441	7.54584	32.24_1297.5940n	0	2	#6802,#6164	2,3	32.2357	1297.59	55801.3	50148.2	461726	489311	292399	50148.2	363364	75121.5	1	0	0	0	R2
sp|P05106|ITB3_HUMAN	Integrin beta-3 OS=Homo sapiens GN=ITGB3 PE=1 SV=2	35.4	SKVELEVR	[2] GlyGly (K)	3.27563	Stim	NS	0.00328	9.48848	26.71_1072.5870n	0	1	#9841	2	26.7076	1072.59	627.528	640.713	2216.51	1937.78	682.628	640.713	1184.82	1016.04	0	0	1	1	R1
tr|A0A0A0MTH3|A0A0A0MTH3_HUMAN	Integrin-linked protein kinase OS=Homo sapiens GN=ILK PE=1 SV=1	26.86	AEKMGQNLNR	[3] GlyGly (K)	4.6786	Stim	NS	0.00180426	7.78751	21.54_1273.6200n	0	2	#18227,#9247	2,3	21.5382	1273.62	5796.83	6472.45	27677.6	29725.4	30375.4	6472.45	21781.4	4563.6	2	1	0	1	R2
tr|A0A0A0MTH3|A0A0A0MTH3_HUMAN	Integrin-linked protein kinase OS=Homo sapiens GN=ILK PE=1 SV=1	20.97	AEKMGQNLNR	[3] GlyGly (K)	1.43127	Stim	NS	0.0442445	9.26404	21.17_1273.6183n	0	2	#12856,#10263	2,3	21.1683	1273.62	2421.74	2227.76	3545.3	3109.38	2634.38	2227.76	1895.12	1630.34	1	0	0	0	R1
tr|A0A0A0MTH3|A0A0A0MTH3_HUMAN	Integrin-linked protein kinase OS=Homo sapiens GN=ILK PE=1 SV=1	36.94	HSGIDFKQLNFLTK	[7] GlyGly (K)	2.11754	NS	Stim	0.0385641	21.6281	50.78_1760.9214n	0	1	#7257	3	50.783	1760.92	5987.36	5967.12	3254.41	2391.03	6513.07	5967.12	1739.62	1253.69	1	1	0	0	R1
tr|A0A0A0MTH3|A0A0A0MTH3_HUMAN	Integrin-linked protein kinase OS=Homo sapiens GN=ILK PE=1 SV=1	41.34	IPYKDTFWKGTTR	[9] GlyGly (K)	1.13073	NS	Stim	0.0239334	2.21982	35.12_1725.8841n	0	2	#4378,#4357	3,4	35.1238	1725.88	15464.1	15957.3	13737.2	14051.4	16821.9	15957.3	7343.12	7367.59	1	1	1	1	R1
tr|A0A0A0MTH3|A0A0A0MTH3_HUMAN	Integrin-linked protein kinase OS=Homo sapiens GN=ILK PE=1 SV=1	38.14	YGEMPVDKAK	[8] GlyGly (K)	7.77482	Stim	NS	0.00330991	15.2465	26.68_1250.5965n	0	2	#16322,#12886	2,3	26.6831	1250.6	6838.54	7513.2	49776.3	61805.9	35834	7513.2	39172.4	9488.76	1	0	1	0	R2
tr|A0A087WY82|A0A087WY82_HUMAN	Junctional adhesion molecule A OS=Homo sapiens GN=F11R PE=1 SV=1	44.03	KVIYSQPSAR	[1] GlyGly (K)	1.66077	Stim	NS	0.0379571	14.4001	26.05_1261.6785n	2	2	#8950,#3092	2,3	26.0542	1261.68	3564.2	4372.33	6516.94	6663.79	3621.95	4372.33	4550.43	4733.06	1	1	1	1	R3
sp|Q9Y624|JAM1_HUMAN	Junctional adhesion molecule A OS=Homo sapiens GN=F11R PE=1 SV=1	40.12	KVIYSQPSAR	[1] GlyGly (K)	16.7628	Stim	NS	0.00175479	15.3174	23.68_1261.6778n	2	2	#3908,#1833	2,3	23.6812	1261.68	25541.9	28000.5	400156	497367	133840	28000.5	314910	76358.3	2	0	1	1	R2
tr|A0A087WY82|A0A087WY82_HUMAN	Junctional adhesion molecule A OS=Homo sapiens GN=F11R PE=1 SV=1	64.59	SEGEFKQTSSFLV	[6] GlyGly (K)	1.81928	Stim	NS	0.00319413	4.45362	50.65_1571.7495n	1	1	#1047	2	50.6508	1571.75	47947.2	51065.2	91200	88931.4	48724.1	51065.2	63680.1	63164.9	1	1	1	1	R3
tr|A0A087WY82|A0A087WY82_HUMAN	Junctional adhesion molecule A OS=Homo sapiens GN=F11R PE=1 SV=1	56.6	SEGEFKQTSSFLV	[6] GlyGly (K)	1.36078	Stim	NS	0.0412674	6.89976	51.93_1571.7475n	1	1	#450	2	51.9287	1571.75	140566	129190	174585	192494	152908	129190	93323.1	100930	3	3	3	2	R1
sp|Q9Y624|JAM1_HUMAN	Junctional adhesion molecule A OS=Homo sapiens GN=F11R PE=1 SV=1	25.42	SEGEFKQTSSFLV	[6] GlyGly (K)	17.6755	Stim	NS	0.00137036	14.7874	57.53_1571.7480n	1	1	#2466	2	57.5347	1571.75	105217	108745	1.69322e+06	2.08866e+06	551336	108745	1.33251e+06	320662	1	0	1	0	R2
sp|Q86UP2-2|KTN1_HUMAN	Kinectin OS=Homo sapiens GN=KTN1	72.68	DAVSNTTNQLESKQSAELNK	[13] GlyGly (K)	2.45198	NS	Stim	0.00163424	5.03016	38.22_2290.1025n	1	1	#4381	3	38.2159	2290.1	20781	21087.1	8841.27	8233.93	22605.7	21087.1	4726.04	4317.3	1	1	0	0	R1
sp|Q86UP2-2|KTN1_HUMAN	Kinectin OS=Homo sapiens GN=KTN1	59.25	DAVSNTTNQLESKQSAELNK	[13] GlyGly (K)	1.61396	NS	Stim	0.0401579	13.2088	39.42_2290.1071n	1	1	#9203	3	39.4224	2290.11	8409.43	7853.7	5508.86	4567.7	8545.7	7853.7	3846.54	3244.28	1	1	1	1	R3
sp|Q86UP2-2|KTN1_HUMAN	Kinectin OS=Homo sapiens GN=KTN1	40.2	EVIDLLKPDQVEGIQK	[7] GlyGly (K)	1.94952	NS	Stim	0.0119174	10.1924	52.71_1937.0465n	2	2	#32665,#5636	2,3	52.7095	1937.05	10295.9	9984.56	4826.52	5576.26	11199.9	9984.56	2579.98	2923.8	1	1	0	1	R1
sp|Q86UP2-2|KTN1_HUMAN	Kinectin OS=Homo sapiens GN=KTN1	30.84	LTDTLVSKQQLEQR	[8] GlyGly (K)	4.69065	Stim	NS	0.00559605	13.3212	36.26_1771.9425n	1	1	#7198	3	36.2572	1771.94	1033.56	1248.52	5714.41	4990.06	1124.31	1248.52	3054.6	2616.44	0	0	1	1	R1
tr|K7EM91|K7EM91_HUMAN	Kunitz-type protease inhibitor 2 OS=Homo sapiens GN=SPINT2 PE=1 SV=1	42.22	TVWSSGDDKEQLVKNTYVL	[14] GlyGly (K)	1.12334	Stim	NS	0.0380657	3.28645	52.21_2295.1388n	1	1	#3398	3	52.2116	2295.14	24459.5	24546.4	26885.5	28164.8	26607.1	24546.4	14371.5	14767.6	1	1	1	1	R1
tr|A0A0G2JQD0|A0A0G2JQD0_HUMAN	Lanosterol synthase (Fragment) OS=Homo sapiens GN=LSS PE=1 SV=1	53.96	LSQVPDNPPDYQKYYR	[13] GlyGly (K)	3.09055	Stim	NS	0.00927641	14.9707	41.84_2095.9993n	1	1	#14770	2	41.8363	2096	1890.63	1528.66	5432.94	5134.54	1921.26	1528.66	3793.53	3646.89	0	1	1	1	R3
tr|A0A0G2JQD0|A0A0G2JQD0_HUMAN	Lanosterol synthase (Fragment) OS=Homo sapiens GN=LSS PE=1 SV=1	45.84	LSQVPDNPPDYQKYYR	[13] GlyGly (K)	137.109	Stim	NS	0.00519643	46.8703	45.19_2095.9967n	1	1	#27505	2	45.1924	2096	614.392	1223.52	112880	139114	3219.42	1223.52	88832.8	21357.5	1	0	0	0	R2
tr|A0A0G2JQD0|A0A0G2JQD0_HUMAN	Lanosterol synthase (Fragment) OS=Homo sapiens GN=LSS PE=1 SV=1	45.82	LSQVPDNPPDYQKYYR	[13] GlyGly (K)	2.79317	Stim	NS	0.0256244	20.1675	40.91_2095.9958n	1	1	#8520	2	40.9098	2096	6528.01	5513.68	14419	19215.4	7101.19	5513.68	7707.57	10075.2	0	0	1	1	R1
tr|A0A0G2JQD0|A0A0G2JQD0_HUMAN	Lanosterol synthase (Fragment) OS=Homo sapiens GN=LSS PE=1 SV=1	45.42	LSQVPDNPPDYQKYYR	[13] GlyGly (K)	3.43398	Stim	NS	0.000998357	5.28521	41.75_2095.9989n	1	1	#471	3	41.7475	2096	106355	104029	347727	374727	108078	104029	242799	266156	1	1	1	1	R3
tr|A0A0G2JQD0|A0A0G2JQD0_HUMAN	Lanosterol synthase (Fragment) OS=Homo sapiens GN=LSS PE=1 SV=1	42.26	LSQVPDNPPDYQKYYR	[13] GlyGly (K)	1.91269	Stim	NS	0.00724277	6.74045	40.87_2095.9969n	1	1	#354	3	40.8729	2096	211432	199822	374556	412047	229996	199822	200216	216049	4	4	4	4	R1
tr|A0A0G2JQD0|A0A0G2JQD0_HUMAN	Lanosterol synthase (Fragment) OS=Homo sapiens GN=LSS PE=1 SV=1	20.53	LSQVPDNPPDYQKYYR	[13] GlyGly (K)	11.2969	Stim	NS	0.00124259	11.7987	45.19_2095.9972n	1	1	#1087	3	45.1855	2096	395451	409508	4.16745e+06	4.92612e+06	2.07217e+06	409508	3.27965e+06	756283	0	0	1	0	R2
tr|H0YC40|H0YC40_HUMAN	Leukocyte surface antigen CD47 (Fragment) OS=Homo sapiens GN=CD47 PE=1 SV=1	31.54	KAVEEPLNE	[1] GlyGly (K)	1.75085	Stim	NS	0.0153508	9.79665	28.27_1141.5613n	1	1	#5926	2	28.267	1141.56	1876.94	1909.34	3084.99	3544.22	2041.74	1909.34	1649.06	1858.34	1	1	0	1	R1
sp|P29376|LTK_HUMAN	Leukocyte tyrosine kinase receptor OS=Homo sapiens GN=LTK PE=1 SV=3	43.45	LPSPELELSKLR	[10] GlyGly (K)	2.04615	NS	Stim	0.000483531	1.75089	49.38_1494.8412n	1	1	#3710	3	49.3754	1494.84	13606	13273.2	6504.32	6632.16	14800.7	13273.2	3476.84	3477.44	1	1	0	0	R1
sp|P48059-3|LIMS1_HUMAN	LIM and senescent cell antigen-like-containing domain protein 1 OS=Homo sapiens GN=LIMS1	22.88	ELKGELYCLPCHDK	[3] GlyGly (K)|[8] Carbamidomethyl (C)|[11] Carbamidomethyl (C)	1.60652	Stim	NS	0.00806089	5.89586	35.31_1874.8657n	2	2	#6693,#10376	3,4	35.3088	1874.87	6899.71	7029.87	11655.6	10722.6	7505.54	7029.87	6230.4	5622.19	0	1	0	0	R1
sp|P48059-3|LIMS1_HUMAN	LIM and senescent cell antigen-like-containing domain protein 1 OS=Homo sapiens GN=LIMS1	36.53	GLGKYICQK	[4] GlyGly (K)|[7] Carbamidomethyl (C)	1.30996	Stim	NS	0.0219254	4.69585	28.15_1179.6074n	0	1	#5361	2	28.1526	1179.61	3367.74	3214.02	4167.78	4454.06	3663.44	3214.02	2227.86	2335.4	1	1	1	1	R1
sp|P48059-2|LIMS1_HUMAN	LIM and senescent cell antigen-like-containing domain protein 1 OS=Homo sapiens GN=LIMS1	49.21	KLAETLGR	[1] GlyGly (K)	1.98959	Stim	NS	0.013116	11.1756	26.90_1000.5672n	2	2	#2124,#3209	2,3	26.9025	1000.57	7135.36	7160.38	15345.2	13097.5	7250.98	7160.38	10714.7	9302.72	2	2	2	2	R3
sp|P48059-3|LIMS1_HUMAN	LIM and senescent cell antigen-like-containing domain protein 1 OS=Homo sapiens GN=LIMS1	28.87	KLAETLGRK	[1] GlyGly (K)	2.2579	Stim	NS	0.0120419	12.4206	21.27_1128.6611n	0	2	#8510,#15019	2,3	21.2674	1128.66	2072.86	2001.53	5003.76	4195.8	2254.86	2001.53	2674.73	2199.98	0	0	1	1	R1
sp|P48059-3|LIMS1_HUMAN	LIM and senescent cell antigen-like-containing domain protein 1 OS=Homo sapiens GN=LIMS1	34.64	LKKLAETLGR	[3] GlyGly (K)	2.29426	Stim	NS	0.000922118	2.89184	25.74_1241.7450n	0	2	#18677,#3490	2,3	25.7417	1241.74	3124.08	2998.88	6919.98	7127.68	3398.39	2998.88	3699.03	3737.26	1	0	1	1	R1
sp|P48059-2|LIMS1_HUMAN	LIM and senescent cell antigen-like-containing domain protein 1 OS=Homo sapiens GN=LIMS1	31.9	LTLKNK	[6] GlyGly (K)	12.8814	Stim	NS	0.00594531	27.4115	21.30_829.5019n	0	1	#3091	2	21.3036	829.502	6397.06	6498.32	66956.7	99153.6	33520.6	6498.32	52692.8	15222.6	0	0	1	0	R2
sp|P48059-3|LIMS1_HUMAN	LIM and senescent cell antigen-like-containing domain protein 1 OS=Homo sapiens GN=LIMS1	31.79	LTLKNK	[6] GlyGly (K)	1.42886	Stim	NS	0.00982355	4.402	20.95_829.5020n	0	1	#2369	2	20.9454	829.502	3256.72	3060.1	4591.43	4434.42	3542.68	3060.1	2454.32	2325.1	1	0	1	1	R1
sp|P48059-2|LIMS1_HUMAN	LIM and senescent cell antigen-like-containing domain protein 1 OS=Homo sapiens GN=LIMS1	46.55	YICQKCHAIIDEQPLIFK	[3] Carbamidomethyl (C)|[5] GlyGly (K)|[6] Carbamidomethyl (C)	2.44778	Stim	NS	0.0315197	20.8487	45.58_2389.1954n	2	2	#12067,#8553	3,4	45.577	2389.2	5594.39	4936	10988.1	14788.1	5685.04	4936	7672.39	10503.5	1	2	2	2	R3
sp|Q14847|LASP1_HUMAN	LIM and SH3 domain protein 1 OS=Homo sapiens GN=LASP1 PE=1 SV=2	34.91	LKQQSELQSQVR	[2] GlyGly (K)	7.47538	Stim	NS	0.00361644	16.3009	25.35_1556.8278n	0	1	#18704	3	25.35	1556.83	2462.87	2296.67	15739.2	19840.2	12905.5	2296.67	12386.2	3045.97	1	0	1	0	R2
sp|Q14847|LASP1_HUMAN	LIM and SH3 domain protein 1 OS=Homo sapiens GN=LASP1 PE=1 SV=2	34.75	LKQQSELQSQVR	[2] GlyGly (K)	9.43438	Stim	NS	0.006224	24.1029	25.31_1556.8284n	0	1	#65645	2	25.3106	1556.83	547.586	388.112	4630.22	4197.51	2869.36	388.112	3643.84	644.424	1	0	0	1	R2
sp|O43561-2|LAT_HUMAN	Linker for activation of T-cells family member 1 OS=Homo sapiens GN=LAT	27.66	GIQFKRPHTVAPWPPAYPPVTSYPPLSQPDLLPIPR	[5] GlyGly (K)	8.41416	Stim	NS	0.000336437	5.47734	64.51_4146.2215n	1	1	#4159	5	64.5124	4146.22	17633.1	17459.7	153356	141920	19181.4	17459.7	81975.6	74413	0	0	3	2	R1
sp|Q9GZY6-2|NTAL_HUMAN	Linker for activation of T-cells family member 2 OS=Homo sapiens GN=LAT2	78.39	DKLLQFYPSLEDPASSR	[2] GlyGly (K)	55.7217	Stim	NS	0.000323255	9.94018	55.62_2079.0303n	1	1	#3091	3	55.6161	2079.03	796.121	822.449	41925.1	48264.4	809.021	822.449	29274.1	34280.5	0	0	1	1	R3
sp|Q9GZY6-2|NTAL_HUMAN	Linker for activation of T-cells family member 2 OS=Homo sapiens GN=LAT2	67.65	DKLLQFYPSLEDPASSR	[2] GlyGly (K)	8.21213	Stim	NS	0.00249162	11.6407	57.71_2079.0274n	1	1	#4696	3	57.7134	2079.03	3149.73	3714.76	26341.4	30030.7	3426.29	3714.76	14080.6	15746	0	0	2	2	R1
sp|Q9GZY6-2|NTAL_HUMAN	Linker for activation of T-cells family member 2 OS=Homo sapiens GN=LAT2	29.36	DKLLQFYPSLEDPASSR	[2] GlyGly (K)	303.518	Stim	NS	0.00906809	71.7244	63.98_2079.0275n	1	1	#5654	3	63.9798	2079.03	4071.17	1331.24	868683	771048	21333	1331.24	683626	118375	0	0	2	0	R2
sp|Q9GZY6-2|NTAL_HUMAN	Linker for activation of T-cells family member 2 OS=Homo sapiens GN=LAT2	29.12	DKLLQFYPSLEDPASSR	[2] GlyGly (K)	Infinity	Stim	NS	0.000515132	32.0132	64.05_2079.0265n	1	1	#60696	2	64.0494	2079.03	0	0	16038.6	10117.6	0	0	12621.8	1553.31	0	0	1	1	R2
sp|Q9GZY6-2|NTAL_HUMAN	Linker for activation of T-cells family member 2 OS=Homo sapiens GN=LAT2	29.68	SEKIYQQR	[3] GlyGly (K)	4.64548	Stim	NS	0.0254265	34.8818	21.33_1164.5897n	1	1	#31876	2	21.3267	1164.59	1211.63	2005.01	7754.53	7188.32	6348.93	2005.01	6102.57	1103.59	0	0	1	0	R2
sp|Q9GZY6-2|NTAL_HUMAN	Linker for activation of T-cells family member 2 OS=Homo sapiens GN=LAT2	23.44	YQNFSKGSR	[6] GlyGly (K)	37.2551	Stim	NS	0.0317824	71.9167	21.42_1199.5682n	0	2	#59805,#45032	2,3	21.4238	1199.57	135.018	72.1579	5821.69	1896.68	707.495	72.1579	4581.48	291.188	0	0	1	0	R2
tr|E9PEM5|E9PEM5_HUMAN	Lipopolysaccharide-responsive and beige-like anchor protein OS=Homo sapiens GN=LRBA PE=1 SV=1	46.26	ALKPMHSLIPLGKSAAK	[13] GlyGly (K)	3.88549	NS	Stim	0.00148355	6.24295	33.15_1875.0765n	0	1	#9212	4	33.1493	1875.08	5919.05	6465.77	1549.08	1638.38	6438.77	6465.77	828.048	859.051	1	1	0	0	R1
tr|E9PEM5|E9PEM5_HUMAN	Lipopolysaccharide-responsive and beige-like anchor protein OS=Homo sapiens GN=LRBA PE=1 SV=1	31.77	DLSKPIGALNPKR	[12] GlyGly (K)	1.28692	NS	Stim	0.0213739	4.40075	32.06_1521.8618n	0	1	#4961	3	32.0626	1521.86	6419.64	6694.34	4936.56	5253.66	6983.31	6694.34	2638.81	2754.65	1	1	0	1	R1
tr|E9PEM5|E9PEM5_HUMAN	Lipopolysaccharide-responsive and beige-like anchor protein OS=Homo sapiens GN=LRBA PE=1 SV=1	30.02	IAKLDVSNVATDTER	[3] GlyGly (K)	3.35468	NS	Stim	0.000495527	3.76396	38.75_1744.8962n	0	1	#14900	3	38.7498	1744.9	1060.99	1051.98	323.311	306.547	1078.18	1051.98	225.751	217.73	0	1	0	0	R3
tr|E9PEM5|E9PEM5_HUMAN	Lipopolysaccharide-responsive and beige-like anchor protein OS=Homo sapiens GN=LRBA PE=1 SV=1	30.45	IQNPQILKVIATLLR	[8] GlyGly (K)	23.3871	NS	Stim	0.0342004	62.9976	70.11_1833.1215n	0	1	#19861	3	70.1057	1833.12	1975.98	758.068	77.6716	39.2324	2007.99	758.068	54.234	27.8655	1	0	0	0	R3
tr|E9PEM5|E9PEM5_HUMAN	Lipopolysaccharide-responsive and beige-like anchor protein OS=Homo sapiens GN=LRBA PE=1 SV=1	26.96	LELKASPNVEAPQPHR	[4] GlyGly (K)	2.85691	NS	Stim	0.0129827	16.6319	34.16_1898.9974n	0	2	#21472,#11843	3,4	34.1603	1899	2431.85	2297.06	924.96	730.294	2471.26	2297.06	645.85	518.703	0	1	0	0	R3
tr|E9PEM5|E9PEM5_HUMAN	Lipopolysaccharide-responsive and beige-like anchor protein OS=Homo sapiens GN=LRBA PE=1 SV=1	35.07	SAAKSPVDIVTGGISPVR	[4] GlyGly (K)	1.87419	NS	Stim	0.00129197	3.13574	48.48_1867.0150n	1	1	#7622	3	48.4827	1867.01	11123	11627.4	6043.18	6095.57	11303.2	11627.4	4219.63	4329.48	0	1	0	0	R3
sp|Q68DH5|LMBD2_HUMAN	LMBR1 domain-containing protein 2 OS=Homo sapiens GN=LMBRD2 PE=1 SV=1	28.75	NMDDYEDFDEKHSIYPSEK	[11] GlyGly (K)	1.60047	NS	Stim	0.0463749	10.7647	41.99_2475.0173n	2	2	#12286,#19082	3,4	41.9907	2475.02	6895.03	5967.74	4324.31	3712.56	7500.44	5967.74	2311.53	1946.61	1	0	0	0	R1
sp|O60488-2|ACSL4_HUMAN	Long-chain-fatty-acid--CoA ligase 4 OS=Homo sapiens GN=ACSL4	22.85	NHYLKDIER	[5] GlyGly (K)	1.71492	Stim	NS	0.00349509	3.82015	28.63_1300.6526n	1	1	#4768	3	28.6289	1300.65	2386.5	2469.37	4276.2	4051.26	2425.18	2469.37	2985.84	2877.47	0	0	1	0	R3
sp|O60488-2|ACSL4_HUMAN	Long-chain-fatty-acid--CoA ligase 4 OS=Homo sapiens GN=ACSL4	34.18	SDQSYVISFVVPNQKR	[15] GlyGly (K)	3.13807	Stim	NS	0.00435748	10.5129	50.24_1980.0101n	1	1	#13624	3	50.244	1980.01	1016.14	1042.42	2989.85	3470.06	1032.61	1042.42	2087.65	2464.67	0	0	1	0	R3
tr|H0YGT0|H0YGT0_HUMAN	Low affinity immunoglobulin gamma Fc region receptor II-c OS=Homo sapiens GN=FCGR2C PE=4 SV=1	54.88	ISANSTDPVKAAQFEPPGR	[10] GlyGly (K)	1.67376	Stim	NS	0.0198767	10.3328	40.81_2098.0437n	1	1	#1509	3	40.8138	2098.04	59275.1	68619.7	108265	105800	60235.6	68619.7	75595.6	75146.5	1	1	2	1	R3
tr|H0YGT0|H0YGT0_HUMAN	Low affinity immunoglobulin gamma Fc region receptor II-c OS=Homo sapiens GN=FCGR2C PE=4 SV=1	32.37	ISANSTDPVKAAQFEPPGR	[10] GlyGly (K)	15.747	Stim	NS	0.0078729	33.8907	44.55_2098.0456n	1	1	#3410	3	44.5535	2098.05	59161	36287.4	785696	717332	310004	36287.4	618317	110128	0	0	2	0	R2
sp|Q5SQ64|LY66F_HUMAN	Lymphocyte antigen 6 complex locus protein G6f OS=Homo sapiens GN=LY6G6F PE=1 SV=2	80.8	LGPPAHKPR	[7] GlyGly (K)	8.66644	Stim	NS	0.000919145	9.12771	20.16_1085.6099n	0	1	#436	2	20.1591	1085.61	14256.1	12527.4	117345	114773	15507.9	12527.4	62726.1	60178.9	1	1	3	3	R1
sp|Q5SQ64|LY66F_HUMAN	Lymphocyte antigen 6 complex locus protein G6f OS=Homo sapiens GN=LY6G6F PE=1 SV=2	78.63	LGPPAHKPR	[7] GlyGly (K)	61.3383	Stim	NS	0.000312706	7.82328	20.64_1085.6093n	0	2	#451,#73	2,3	20.6378	1085.61	143526	130581	7.94159e+06	8.87168e+06	752078	130581	6.24978e+06	1.36203e+06	1	1	1	0	R2
sp|Q5SQ64|LY66F_HUMAN	Lymphocyte antigen 6 complex locus protein G6f OS=Homo sapiens GN=LY6G6F PE=1 SV=2	78.56	LGPPAHKPR	[7] GlyGly (K)	5.06871	Stim	NS	0.00560478	14.0129	22.77_1085.6096n	3	3	#2116,#265,#1539	2,3,4	22.7654	1085.61	35677.2	29244.3	176209	152859	36255.3	29244.3	123037	108571	2	2	1	1	R3
sp|Q15012|LAP4A_HUMAN	Lysosomal-associated transmembrane protein 4A OS=Homo sapiens GN=LAPTM4A PE=1 SV=1	25.24	VSMSFKR	[6] GlyGly (K)	12.9663	Stim	NS	0.0163172	43.9407	27.03_967.4915n	1	1	#49255	2	27.0327	967.491	605.11	549.165	9808.5	5158.22	3170.78	549.165	7718.98	791.916	0	0	1	0	R2
sp|Q13571|LAPM5_HUMAN	Lysosomal-associated transmembrane protein 5 OS=Homo sapiens GN=LAPTM5 PE=1 SV=1	39.95	CMNSVEEKR	[1] Carbamidomethyl (C)|[8] GlyGly (K)	8.71031	Stim	NS	0.00995215	22.3602	20.91_1265.5495n	0	2	#7526,#4280	2,3	20.9078	1265.55	11901.4	15993.2	102277	140694	62363.6	15993.2	80488.9	21600	1	2	1	1	R2
sp|Q13571|LAPM5_HUMAN	Lysosomal-associated transmembrane protein 5 OS=Homo sapiens GN=LAPTM5 PE=1 SV=1	25.29	MLQKVVLPSYEEALSLPSK	[4] GlyGly (K)	10.0254	Stim	NS	0.00657996	21.0856	65.09_2245.2026n	0	1	#7223	3	65.0885	2245.2	21652.2	16033.4	210265	167548	113458	16033.4	165472	25722.8	1	0	0	0	R2
sp|Q13571|LAPM5_HUMAN	Lysosomal-associated transmembrane protein 5 OS=Homo sapiens GN=LAPTM5 PE=1 SV=1	58.85	MLQKVVLPSYEEALSLPSKTPEGGPAPPPYSEV	[4] GlyGly (K)|[19] GlyGly (K)	2.96011	NS	Stim	0.00561139	9.93637	59.85_3737.8891n	2	2	#3321,#7540	3,4	59.8492	3737.89	108484	124881	37797.9	41038.7	110242	124881	26392.3	29148.4	2	4	1	2	R3
sp|Q13571|LAPM5_HUMAN	Lysosomal-associated transmembrane protein 5 OS=Homo sapiens GN=LAPTM5 PE=1 SV=1	51.62	MLQKVVLPSYEEALSLPSKTPEGGPAPPPYSEV	[1] Oxidation (M)|[3] Deamidated (Q)|[4] GlyGly (K)|[19] GlyGly (K)	5.02511	NS	Stim	0.0464898	42.9794	62.81_3754.8818n	0	1	#12756	3	62.8056	3754.88	22962	15660.1	2675.01	5010.82	24978.2	15660.1	1429.91	2627.32	1	1	0	1	R1
sp|Q13571|LAPM5_HUMAN	Lysosomal-associated transmembrane protein 5 OS=Homo sapiens GN=LAPTM5 PE=1 SV=1	35.75	MLQKVVLPSYEEALSLPSKTPEGGPAPPPYSEV	[1] Oxidation (M)|[4] GlyGly (K)|[19] GlyGly (K)	12.861	Stim	NS	0.0426669	63.6751	70.95_3753.8788n	0	1	#14170	3	70.9546	3753.88	32949.2	22005.4	512495	194273	172654	22005.4	403317	29825.7	2	0	1	1	R2
sp|Q13571|LAPM5_HUMAN	Lysosomal-associated transmembrane protein 5 OS=Homo sapiens GN=LAPTM5 PE=1 SV=1	73.08	NSKMLQKVVLPSYEEALSLPSKTPEGGPAPPPYSEV	[3] GlyGly (K)|[7] GlyGly (K)|[22] GlyGly (K)	12.0679	NS	Stim	0.0137503	40.2783	57.05_4181.1042n	1	1	#5687	4	57.0537	4181.1	39785.5	45238	2519.4	4526.01	40430.1	45238	1759.16	3214.67	1	2	0	0	R3
sp|Q13571|LAPM5_HUMAN	Lysosomal-associated transmembrane protein 5 OS=Homo sapiens GN=LAPTM5 PE=1 SV=1	35.71	VVLPSYEEALSLPSKTPEGGPAPPPYSEV	[15] GlyGly (K)	1.36891	NS	Stim	0.025049	5.60855	67.16_3123.5640n	0	1	#10091	3	67.159	3123.56	14211.6	13127.4	9672.12	10299.2	15459.4	13127.4	5170.17	5400.2	2	2	2	1	R1
sp|Q9H3U5-3|MFSD1_HUMAN	Major facilitator superfamily domain-containing protein 1 OS=Homo sapiens GN=MFSD1	57.33	EEIKFSHTE	[4] GlyGly (K)	1.36536	Stim	NS	0.0117454	4.09757	26.56_1232.5679n	1	1	#4892	2	26.564	1232.57	3236.52	3429.67	4632.45	4469.29	3520.7	3429.67	2476.24	2343.38	1	1	1	1	R1
sp|Q9H3U5-3|MFSD1_HUMAN	Major facilitator superfamily domain-containing protein 1 OS=Homo sapiens GN=MFSD1	36.87	EEIKFSHTE	[4] GlyGly (K)	7.05831	Stim	NS	0.000353589	4.42343	27.62_1232.5676n	1	1	#11516	2	27.6231	1232.57	7381.67	7858.35	52746.5	54822.3	38680	7858.35	41509.8	8416.6	1	0	0	0	R2
sp|Q14764|MVP_HUMAN	Major vault protein OS=Homo sapiens GN=MVP PE=1 SV=4	30.93	DTAKSLQPLAPR	[4] GlyGly (K)	14.0115	Stim	NS	0.00616419	26.1528	35.24_1409.7628n	1	1	#45898	3	35.2426	1409.76	645.619	540.36	9845.16	6772.15	3383.04	540.36	7747.83	1039.69	0	0	1	0	R2
tr|A0A087WUI8|A0A087WUI8_HUMAN	Mannose-1-phosphate guanyltransferase alpha OS=Homo sapiens GN=GMPPA PE=1 SV=1	26.12	VAPSAVLGPNVSIGKGVTVGEGVR	[15] GlyGly (K)	9.01108	Stim	NS	0.000905682	6.96766	57.13_2376.3145n	1	1	#7751	3	57.1253	2376.31	37248.6	33750.6	334017	305762	195183	33750.6	262861	46942.2	1	1	1	1	R2
sp|Q8N3F0-2|MTURN_HUMAN	Maturin OS=Homo sapiens GN=MTURN	40.69	KTLHEVLEK	[1] GlyGly (K)	1.78626	NS	Stim	0.00454951	4.24445	24.32_1209.6715n	2	2	#7466,#2681	2,3	24.324	1209.67	5966.62	6276.53	3324.18	3529.89	6490.52	6276.53	1776.92	1850.83	1	1	0	0	R1
tr|Q5H909|Q5H909_HUMAN	Melanoma-associated antigen D2 OS=Homo sapiens GN=MAGED2 PE=1 SV=2	62.16	AAKLQSSQEPEAPPPR	[3] GlyGly (K)	3.31927	Stim	NS	0.013248	18.069	24.36_1818.9221n	1	1	#6273	3	24.3606	1818.92	3503.49	3155.96	12464.4	9640.15	3811.12	3155.96	6662.75	5054.62	1	0	1	1	R1
tr|Q5H909|Q5H909_HUMAN	Melanoma-associated antigen D2 OS=Homo sapiens GN=MAGED2 PE=1 SV=2	61.57	AAKLQSSQEPEAPPPR	[3] GlyGly (K)	32.878	Stim	NS	0.00217198	16.7744	25.54_1818.9234n	2	2	#25638,#5683	2,3	25.5371	1818.92	10587.3	13436.9	351145	438723	55477.5	13436.9	276340	67355	2	0	3	2	R2
tr|Q5H909|Q5H909_HUMAN	Melanoma-associated antigen D2 OS=Homo sapiens GN=MAGED2 PE=1 SV=2	33.37	RAAKLQSSQEPEAPPPR	[4] GlyGly (K)	20.2221	Stim	NS	0.017947	55.919	23.15_1975.0255n	0	1	#29368	3	23.149	1975.03	1040.87	450.983	14534.6	15633.8	5454.18	450.983	11438.3	2400.19	0	0	1	0	R2
tr|Q5H909|Q5H909_HUMAN	Melanoma-associated antigen D2 OS=Homo sapiens GN=MAGED2 PE=1 SV=2	54.97	RVSKALMASMAR	[4] GlyGly (K)	1.60287	Stim	NS	0.00764101	5.71282	27.91_1433.7604n	2	2	#16344,#2337	2,3	27.9092	1433.76	9342.6	9512.56	14500.7	15721.6	10162.9	9512.56	7751.26	8243.29	1	1	1	1	R1
tr|Q5H909|Q5H909_HUMAN	Melanoma-associated antigen D2 OS=Homo sapiens GN=MAGED2 PE=1 SV=2	43.9	RVSKALMASMAR	[4] GlyGly (K)	2.58278	NS	Stim	0.00141705	4.93843	30.86_1433.7604n	1	1	#3825	3	30.8573	1433.76	8523.28	7948.1	3212.67	3164.7	8661.39	7948.1	2243.24	2247.78	0	1	1	1	R3
tr|Q5H909|Q5H909_HUMAN	Melanoma-associated antigen D2 OS=Homo sapiens GN=MAGED2 PE=1 SV=2	56.97	VSKALMASMAR	[3] GlyGly (K)	2.17156	NS	Stim	0.00790161	7.88916	33.59_1277.6592n	2	2	#9081,#2460	2,3	33.5934	1277.66	14609.6	15864.9	7408.17	6625.32	14846.4	15864.9	5172.73	4705.74	1	2	0	0	R3
tr|Q5H909|Q5H909_HUMAN	Melanoma-associated antigen D2 OS=Homo sapiens GN=MAGED2 PE=1 SV=2	23.09	VSKALMASMAR	[3] GlyGly (K)	12.0213	Stim	NS	0.00463463	23.1903	34.06_1277.6586n	2	2	#17039,#5742	2,3	34.0623	1277.66	26168.5	28025.9	272329	379161	137123	28025.9	214315	58210.7	0	0	1	1	R2
tr|R4GN18|R4GN18_HUMAN	Membrane cofactor protein (Fragment) OS=Homo sapiens GN=CD46 PE=1 SV=1	36.04	ADGGAEYATYQTKSTTPAEQRG	[13] GlyGly (K)	3.62794	Stim	NS	0.00424229	10.3307	31.45_2415.0955n	1	1	#33244	3	31.4461	2415.1	8194.22	7078.56	26544.5	28864.2	42937.7	7078.56	20889.7	4431.38	0	0	1	0	R2
tr|R4GN18|R4GN18_HUMAN	Membrane cofactor protein (Fragment) OS=Homo sapiens GN=CD46 PE=1 SV=1	53.3	GKADGGAEYATYQTK	[2] GlyGly (K)	2.06165	NS	Stim	0.0140048	8.77968	25.48_1672.7699n	2	2	#21805,#9377	2,3	25.4769	1672.77	32006.2	36102.7	17543.5	15492.6	167713	36102.7	13806.2	2378.5	1	1	0	0	R2
tr|R4GN18|R4GN18_HUMAN	Membrane cofactor protein (Fragment) OS=Homo sapiens GN=CD46 PE=1 SV=1	37.21	GKADGGAEYATYQTKSTTPAEQR	[15] GlyGly (K)	1.50722	NS	Stim	0.0159854	6.13222	25.93_2543.1883n	0	2	#9245,#15571	3,4	25.9349	2543.19	8223.92	7750	5528.91	5069.36	8946.02	7750	2955.44	2658.02	1	0	0	0	R1
tr|R4GN18|R4GN18_HUMAN	Membrane cofactor protein (Fragment) OS=Homo sapiens GN=CD46 PE=1 SV=1	54.2	KGKADGGAEYATYQTK	[3] GlyGly (K)	30.9696	NS	Stim	0.00868531	35.6085	22.39_1800.8655n	0	1	#28716	3	22.395	1800.87	2189.2	3238.49	109.693	65.5649	11471.4	3238.49	86.3251	10.0659	1	0	0	0	R2
tr|R4GN18|R4GN18_HUMAN	Membrane cofactor protein (Fragment) OS=Homo sapiens GN=CD46 PE=1 SV=1	34.77	KGKADGGAEYATYQTK	[1] GlyGly (K)	2.09882	NS	Stim	0.0297258	18.5763	24.84_1800.8662n	0	1	#21324	3	24.8379	1800.87	532.891	525.817	219.086	285.345	541.526	525.817	152.976	202.671	0	1	0	0	R3
sp|Q15049|MLC1_HUMAN	Membrane protein MLC1 OS=Homo sapiens GN=MLC1 PE=1 SV=5	36.67	EFDKEKAWR	[6] GlyGly (K)	1.40814	NS	Stim	0.00580632	3.3568	28.54_1321.6422n	0	3	#7253,#1102,#5837	2,3,4	28.5367	1321.64	26142.5	26729.8	19219.5	18328.3	26566.1	26729.8	13420	13017.9	1	1	1	1	R3
sp|Q15049-2|MLC1_HUMAN	Membrane protein MLC1 OS=Homo sapiens GN=MLC1 PE=1 SV=5	26.23	GRQDPASYAPDAKPSDLQLSK	[13] GlyGly (K)	2.5003	NS	Stim	0.0239832	18.7879	40.70_2357.1616n	1	1	#4860	4	40.6975	2357.16	185622	142086	68927.7	62140.1	972662	142086	54243.9	9540.06	1	0	0	0	R2
sp|Q15049|MLC1_HUMAN	Membrane protein MLC1 OS=Homo sapiens GN=MLC1 PE=1 SV=5	66.15	KGSMSDSANILDEVPFPAR	[1] GlyGly (K)	1.65219	NS	Stim	0.0432351	14.2507	57.78_2147.0310n	0	1	#1398	3	57.7835	2147.03	96298.1	78667.2	51101.9	54797.3	104753	78667.2	27316.2	28731.9	3	2	2	2	R1
sp|Q15049-2|MLC1_HUMAN	Membrane protein MLC1 OS=Homo sapiens GN=MLC1 PE=1 SV=5	47.48	KGSMSDSANILDEVPFPAR	[1] GlyGly (K)	5.54374	Stim	NS	0.00209228	8.42257	64.20_2147.0319n	1	1	#2568	3	64.2016	2147.03	222560	200991	1.24395e+06	1.10411e+06	1.16622e+06	200991	978950	169508	1	0	2	0	R2
sp|Q15049-2|MLC1_HUMAN	Membrane protein MLC1 OS=Homo sapiens GN=MLC1 PE=1 SV=5	22.44	KGSMSDSANILDEVPFPAR	[1] GlyGly (K)|[4] Oxidation (M)	9.82439	Stim	NS	0.00237911	15.1502	61.39_2163.0291n	0	1	#15175	3	61.3862	2163.03	16860.7	17867.9	152318	188869	88350.1	17867.9	119870	28996.1	1	0	0	0	R2
sp|Q15049|MLC1_HUMAN	Membrane protein MLC1 OS=Homo sapiens GN=MLC1 PE=1 SV=5	48.84	QDPASYAPDAKPSDLQLSK	[11] GlyGly (K)	1.36339	Stim	NS	0.0190141	6.14404	42.02_2144.0413n	1	1	#2622	3	42.021	2144.04	27330.6	29813.2	39010.8	38898.7	27773.4	29813.2	27239.1	27628.4	1	1	1	1	R3
sp|Q15049-2|MLC1_HUMAN	Membrane protein MLC1 OS=Homo sapiens GN=MLC1 PE=1 SV=5	21.17	QDPASYAPDAKPSDLQLSK	[11] GlyGly (K)	5.34382	Stim	NS	0.00758709	19.468	45.81_2144.0392n	1	1	#6750	3	45.81	2144.04	89650	98349.6	433169	571466	469766	98349.6	340890	87734.4	1	0	0	0	R2
sp|Q15049|MLC1_HUMAN	Membrane protein MLC1 OS=Homo sapiens GN=MLC1 PE=1 SV=5	45.74	SPLKEFDKEK	[4] GlyGly (K)	1.09471	Stim	NS	0.0429611	2.65946	24.89_1333.6878n	2	2	#1281,#552	2,3	24.8857	1333.69	46929.4	45196.9	50181.5	50670.3	51050	45196.9	26824.2	26568	1	2	1	1	R1
sp|Q15049|MLC1_HUMAN	Membrane protein MLC1 OS=Homo sapiens GN=MLC1 PE=1 SV=5	41.97	SPLKEFDKEK	[4] GlyGly (K)|[8] GlyGly (K)	1.08347	NS	Stim	0.0274254	1.76201	28.27_1447.7312n	0	1	#4278	3	28.2687	1447.73	4482.55	4372.22	4108.02	4064.57	4555.18	4372.22	2868.41	2886.92	1	1	1	1	R3
sp|Q15049|MLC1_HUMAN	Membrane protein MLC1 OS=Homo sapiens GN=MLC1 PE=1 SV=5	33.29	SPLKEFDKEK	[4] GlyGly (K)|[8] GlyGly (K)	1.23388	NS	Stim	0.0253815	3.4314	25.30_1447.7305n	0	2	#21530,#6335	2,3	25.3024	1447.73	4356.96	4152.7	3364.66	3531.99	4739.52	4152.7	1798.55	1851.93	1	1	0	0	R1
sp|O00264|PGRC1_HUMAN	Membrane-associated progesterone receptor component 1 OS=Homo sapiens GN=PGRMC1 PE=1 SV=3	39.53	KFYGPEGPYGVFAGR	[1] GlyGly (K)	7.255	Stim	NS	0.00403427	13.2851	53.01_1757.8532n	1	1	#14052	3	53.0136	1757.85	21489.9	25946	157632	186515	112607	25946	124051	28634.7	1	0	0	0	R2
sp|O15173-2|PGRC2_HUMAN	Membrane-associated progesterone receptor component 2 OS=Homo sapiens GN=PGRMC2	48.61	GSKFYGPAGPYGIFAGR	[3] GlyGly (K)	2.18953	Stim	NS	0.00985921	10.774	50.16_1857.9192n	1	1	#10247	3	50.1554	1857.92	2614.07	3045.21	6077.66	6313.52	2656.43	3045.21	4243.71	4484.28	0	1	1	1	R3
tr|H0Y955|H0Y955_HUMAN	Methionine aminopeptidase 1 (Fragment) OS=Homo sapiens GN=METAP1 PE=1 SV=1	43.78	NKAVGVMK	[2] GlyGly (K)	7.04288	Stim	NS	0.0247888	39.2219	23.47_959.5219n	1	1	#16676	2	23.4707	959.522	77.3059	97.6683	787.048	445.275	78.5586	97.6683	549.554	316.263	0	0	1	1	R3
tr|H0Y955|H0Y955_HUMAN	Methionine aminopeptidase 1 (Fragment) OS=Homo sapiens GN=METAP1 PE=1 SV=1	32.13	NKAVGVMK	[2] GlyGly (K)	7.68616	Stim	NS	0.00186059	12.4171	21.17_959.5220n	1	1	#2946	2	21.1683	959.522	931.871	781.439	6626.3	6542.47	1013.69	781.439	3542.05	3430.42	0	0	0	1	R1
sp|P55082-2|MFAP3_HUMAN	Microfibril-associated glycoprotein 3 OS=Homo sapiens GN=MFAP3	28.89	AFEIAKR	[6] GlyGly (K)	9.60057	Stim	NS	0.00318755	16.5356	26.71_947.5190n	1	1	#17124	2	26.7099	947.519	1513.1	1913.78	15601	17299.1	7928.65	1913.78	12277.5	2655.84	0	0	1	0	R2
sp|P55082-2|MFAP3_HUMAN	Microfibril-associated glycoprotein 3 OS=Homo sapiens GN=MFAP3	50.04	LQKAFEIAK	[3] GlyGly (K)	1.92238	Stim	NS	0.0215094	13.3939	30.22_1160.6552n	1	1	#3634	2	30.2189	1160.66	3281.51	3968.11	6798.79	7137.7	3569.64	3968.11	3634.25	3742.51	1	1	1	1	R1
sp|P55082-2|MFAP3_HUMAN	Microfibril-associated glycoprotein 3 OS=Homo sapiens GN=MFAP3	21.55	LQKAFEIAK	[3] GlyGly (K)	19.7952	Stim	NS	0.0331901	70.0376	32.48_1160.6555n	1	1	#17607	2	32.4839	1160.66	1060.46	357.988	11205	16873.4	5556.82	357.988	8818	2590.49	1	0	0	0	R2
sp|P55082-2|MFAP3_HUMAN	Microfibril-associated glycoprotein 3 OS=Homo sapiens GN=MFAP3	40.9	VTQFKTMEFAR	[5] GlyGly (K)	1.37041	NS	Stim	0.00990044	4.44347	37.63_1470.7300n	2	2	#16917,#5050	2,3	37.6291	1470.73	7620.51	7565.62	5714.82	5366.64	8289.62	7565.62	3054.82	2813.89	1	1	1	1	R1
sp|P55082-2|MFAP3_HUMAN	Microfibril-associated glycoprotein 3 OS=Homo sapiens GN=MFAP3	39.98	VTQFKTMEFAR	[5] GlyGly (K)|[7] Oxidation (M)	1.08253	Stim	NS	0.0273347	1.45623	33.41_1486.7196n	1	1	#4313	3	33.4063	1486.72	6206.37	6313.42	6846.31	6706.75	6306.94	6313.42	4780.41	4763.58	1	1	0	0	R3
sp|P55082-2|MFAP3_HUMAN	Microfibril-associated glycoprotein 3 OS=Homo sapiens GN=MFAP3	35.96	VTQFKTMEFAR	[5] GlyGly (K)	2.30974	NS	Stim	0.0114333	11.4135	39.33_1470.7304n	1	1	#6529	3	39.334	1470.73	5617.86	6604.25	2750.28	2541.27	5708.89	6604.25	1920.37	1804.98	1	1	0	0	R3
tr|E9PGC8|E9PGC8_HUMAN	Microtubule-associated protein 1A OS=Homo sapiens GN=MAP1A PE=1 SV=1	32.51	RSPTPGKGPADR	[7] GlyGly (K)	9.48498	Stim	NS	0.00230672	14.3421	18.69_1351.6954n	1	1	#39926	3	18.6909	1351.7	333.635	358.706	3616.41	2950.44	1748.25	358.706	2846	452.966	0	0	1	0	R2
sp|Q15691|MARE1_HUMAN	Microtubule-associated protein RP/EB family member 1 OS=Homo sapiens GN=MAPRE1 PE=1 SV=3	28.9	DFYFGKLR	[6] GlyGly (K)	2.27573	NS	Stim	0.00159817	4.42564	46.20_1158.5825n	1	1	#4485	2	46.1961	1158.58	8509.76	8685.49	3659.73	3896.19	9256.96	8685.49	1956.29	2042.89	1	1	0	0	R1
sp|Q15691|MARE1_HUMAN	Microtubule-associated protein RP/EB family member 1 OS=Homo sapiens GN=MAPRE1 PE=1 SV=3	26.72	TAAAPKAGPGVVR	[6] GlyGly (K)	4.79263	Stim	NS	0.00477982	12.7764	23.91_1307.7299n	0	1	#24630	3	23.909	1307.73	1401.59	1579.79	6498.88	7789.75	7344.32	1579.79	5114.41	1195.92	0	0	1	0	R2
sp|P26038|MOES_HUMAN	Moesin OS=Homo sapiens GN=MSN PE=1 SV=3	27.61	KAPDFVFYAPR	[1] GlyGly (K)	1.16441	Stim	NS	0.0013298	0.75571	45.65_1423.7243n	0	1	#8218	3	45.6505	1423.72	2442.06	2449.49	2832.68	2863.11	2656.48	2449.49	1514.19	1501.22	1	1	0	0	R1
sp|P26038|MOES_HUMAN	Moesin OS=Homo sapiens GN=MSN PE=1 SV=3	26.28	KAPDFVFYAPR	[1] GlyGly (K)	1.60545	Stim	NS	0.0378047	13.1803	45.81_1423.7259n	0	1	#6479	3	45.8107	1423.73	2940.75	2439.34	4405.11	4232.35	2988.41	2439.34	3075.85	3006.09	1	1	1	1	R3
sp|P26038|MOES_HUMAN	Moesin OS=Homo sapiens GN=MSN PE=1 SV=3	34.51	KESPLLFKFR	[8] GlyGly (K)	1.13717	Stim	NS	0.00285553	0.798785	38.84_1377.7772n	1	1	#619	3	38.8416	1377.78	38542.8	38240.8	43411.5	43904.7	41927.1	38240.8	23205.3	23020.5	1	1	1	1	R1
sp|P26038|MOES_HUMAN	Moesin OS=Homo sapiens GN=MSN PE=1 SV=3	28.11	LKQIEEQTKK	[2] GlyGly (K)	6.13162	NS	Stim	0.0333847	43.2749	20.27_1357.7562n	0	1	#12337	3	20.2702	1357.76	5467.11	7285.71	1358.14	721.707	28647.7	7285.71	1068.81	110.8	1	0	0	0	R2
sp|O15427|MOT4_HUMAN	Monocarboxylate transporter 4 OS=Homo sapiens GN=SLC16A3 PE=1 SV=1	31.49	LHKPPADSGVDLR	[3] GlyGly (K)	1.89635	Stim	NS	0.01802	9.88605	28.76_1517.7950n	1	1	#7428	3	28.7559	1517.8	2016.9	2235.82	3750.44	4314.2	2049.58	2235.82	2618.74	3064.23	0	0	1	1	R3
sp|P08183-2|MDR1_HUMAN	Multidrug resistance protein 1 OS=Homo sapiens GN=ABCB1	21.9	YNKNLEEAK	[3] GlyGly (K)	5.29906	Stim	NS	0.0267211	27.4677	22.11_1221.5990n	1	1	#27132	2	22.1108	1221.6	868.453	1287.04	4601.82	6820.29	4550.7	1287.04	3621.49	1047.09	0	0	1	0	R2
tr|A0A0A0MS99|A0A0A0MS99_HUMAN	Multidrug resistance-associated protein 1 OS=Homo sapiens GN=ABCC1 PE=1 SV=1	53.5	TYQVAHMKSK	[8] GlyGly (K)	1.43169	NS	Stim	0.024856	7.99586	20.99_1305.6506n	2	2	#5349,#3989	2,3	20.9851	1305.65	9406.36	8399.62	6278.18	6158.84	10232.3	8399.62	3355.96	3229.26	1	1	1	0	R1
tr|A0A0A0MS99|A0A0A0MS99_HUMAN	Multidrug resistance-associated protein 1 OS=Homo sapiens GN=ABCC1 PE=1 SV=1	43.9	TYQVAHMKSK	[8] GlyGly (K)	5.99431	Stim	NS	0.0277407	33.3452	21.37_1305.6507n	2	2	#6233,#4138	2,3	21.3708	1305.65	16657.3	24065.6	93274.5	150831	87284.4	24065.6	73404.1	23156.4	2	0	1	0	R2
sp|O15439-2|MRP4_HUMAN	Multidrug resistance-associated protein 4 OS=Homo sapiens GN=ABCC4	32.82	SKTATFTDAR	[2] GlyGly (K)	9.8381	Stim	NS	0.0237674	43.3545	23.03_1210.5941n	1	1	#18920	2	23.0295	1210.59	1872.01	2557.11	15107.9	28466.1	9809.33	2557.11	11889.5	4370.27	1	0	1	1	R2
tr|H0YDV5|H0YDV5_HUMAN	Myc target protein 1 (Fragment) OS=Homo sapiens GN=MYCT1 PE=1 SV=1	62.14	VGLSTPPPPAYESIIK	[16] GlyGly (K)	22.7264	Stim	NS	0.00565655	32.8358	52.81_1781.9596n	1	1	#12473	2	52.8145	1781.96	755.893	471.023	14312.6	13570.8	768.142	471.023	9993.72	9638.88	0	0	1	1	R3
tr|H0YDV5|H0YDV5_HUMAN	Myc target protein 1 (Fragment) OS=Homo sapiens GN=MYCT1 PE=1 SV=1	37.96	VGLSTPPPPAYESIIK	[16] GlyGly (K)	1.78773	Stim	NS	0.0424094	12.6917	55.18_1781.9571n	0	1	#16990	2	55.1835	1781.96	2081.67	2465.4	3699.71	4429.24	2264.45	2465.4	1977.66	2322.38	0	0	0	1	R1
tr|H0YDV5|H0YDV5_HUMAN	Myc target protein 1 (Fragment) OS=Homo sapiens GN=MYCT1 PE=1 SV=1	47.84	VGLSTPPPPAYESIIKAFPDS	[16] GlyGly (K)	1.7076	NS	Stim	0.034845	14.3177	68.37_2299.1745n	1	1	#8826	3	68.3657	2299.17	12586	15421.6	8190.14	8211.57	13691.2	15421.6	4377.99	4305.57	1	2	1	0	R1
tr|H0YDV5|H0YDV5_HUMAN	Myc target protein 1 (Fragment) OS=Homo sapiens GN=MYCT1 PE=1 SV=1	30.59	VGLSTPPPPAYESIIKAFPDS	[16] GlyGly (K)	6.18751	Stim	NS	0.000202764	2.92695	79.15_2299.1748n	1	1	#342	2	79.1509	2299.17	1.74674e+06	1.69288e+06	1.08616e+07	1.04211e+07	9.15291e+06	1.69288e+06	8.54772e+06	1.5999e+06	1	0	0	0	R2
tr|G3V1V0|G3V1V0_HUMAN	Myosin light polypeptide 6 OS=Homo sapiens GN=MYL6 PE=1 SV=1	62.5	ALGQNPTNAEVLKVLGNPK	[13] GlyGly (K)	1.9278	Stim	NS	0.00671979	6.54273	49.68_2076.1333n	1	1	#512	3	49.6836	2076.13	100165	109883	208145	196787	108960	109883	111263	103181	2	2	3	3	R1
tr|G3V1V0|G3V1V0_HUMAN	Myosin light polypeptide 6 OS=Homo sapiens GN=MYL6 PE=1 SV=1	52.58	ALGQNPTNAEVLKVLGNPK	[13] GlyGly (K)	2.28451	Stim	NS	0.0130122	13.3363	48.26_2076.1342n	1	1	#798	3	48.2649	2076.13	62469.2	62001.9	128770	155585	63481.4	62001.9	89913.2	110507	1	1	1	1	R3
tr|G3V1V0|G3V1V0_HUMAN	Myosin light polypeptide 6 OS=Homo sapiens GN=MYL6 PE=1 SV=1	36.51	ALGQNPTNAEVLKVLGNPK	[13] GlyGly (K)	3.16419	Stim	NS	0.00748118	11.8757	55.56_2076.1338n	0	1	#3340	3	55.5571	2076.13	199618	179176	649614	548965	1.046e+06	179176	511225	84279.9	1	0	0	0	R2
tr|G3V1V0|G3V1V0_HUMAN	Myosin light polypeptide 6 OS=Homo sapiens GN=MYL6 PE=1 SV=1	76.19	NKDQGTYEDYVEGLR	[2] GlyGly (K)	1.81133	Stim	NS	0.0295063	13.1109	43.33_1899.8586n	0	2	#19966,#2313	2,3	43.3343	1899.86	18655.1	20458.9	32140.1	38708.4	20293.1	20458.9	17180.3	20296	2	2	2	2	R1
tr|G3V1V0|G3V1V0_HUMAN	Myosin light polypeptide 6 OS=Homo sapiens GN=MYL6 PE=1 SV=1	55.8	NKDQGTYEDYVEGLR	[2] GlyGly (K)	2.50927	Stim	NS	0.00680061	9.63985	43.61_1899.8609n	0	1	#2936	3	43.6082	1899.86	9881.41	9238.32	22353.2	25623.5	10041.5	9238.32	15608	18199.5	1	1	1	1	R3
tr|G3V1V0|G3V1V0_HUMAN	Myosin light polypeptide 6 OS=Homo sapiens GN=MYL6 PE=1 SV=1	40.52	VFDKEGNGTVMGAEIR	[4] GlyGly (K)	1.18839	Stim	NS	0.0327252	4.51261	38.69_1835.8831n	0	1	#6154	3	38.6899	1835.88	5592.12	5246.28	6462.42	6417.79	6083.13	5246.28	3454.44	3365.04	1	1	1	1	R1
tr|G3V1V0|G3V1V0_HUMAN	Myosin light polypeptide 6 OS=Homo sapiens GN=MYL6 PE=1 SV=1	22.23	VFDKEGNGTVMGAEIR	[4] GlyGly (K)	20.1323	Stim	NS	0.0224985	62.4285	42.77_1835.8838n	0	1	#18855	3	42.7693	1835.88	4264.9	1652.67	60965.5	58168.8	22348.1	1652.67	47977.9	8930.37	0	0	1	0	R2
tr|G3V1V0|G3V1V0_HUMAN	Myosin light polypeptide 6 OS=Homo sapiens GN=MYL6 PE=1 SV=1	60.98	VLGNPKSDEMNVK	[6] GlyGly (K)	2.09977	Stim	NS	0.00505584	7.17283	28.15_1543.7668n	2	2	#4496,#1119	2,3	28.1526	1543.77	22106.3	22768.4	44723.7	49502.8	24047.3	22768.4	23906.7	25955.8	2	2	2	2	R1
tr|G3V1V0|G3V1V0_HUMAN	Myosin light polypeptide 6 OS=Homo sapiens GN=MYL6 PE=1 SV=1	39.86	VLGNPKSDEMNVK	[6] GlyGly (K)	7.42142	Stim	NS	0.00538002	19.0137	30.16_1543.7668n	0	1	#24224	2	30.1556	1543.77	4631.49	6070.31	42108.1	37314.3	24269	6070.31	33137.8	5728.68	0	0	1	0	R2
tr|J3QRS3|J3QRS3_HUMAN	Myosin regulatory light chain 12A OS=Homo sapiens GN=MYL12A PE=1 SV=1	37.03	EAPIDKKGNFNYIEFTR	[6] GlyGly (K)	3.63645	Stim	NS	0.000866106	5.09586	44.06_2155.0700n	2	2	#5356,#6975	3,4	44.0602	2155.07	9193.9	9417.7	32620.7	35059.4	10001.2	9417.7	17437.2	18382.7	0	0	1	0	R1
tr|J3QRS3|J3QRS3_HUMAN	Myosin regulatory light chain 12A OS=Homo sapiens GN=MYL12A PE=1 SV=1	82.92	KGNFNYIEFTR	[1] GlyGly (K)	2.6055	Stim	NS	0.000649231	3.29345	42.40_1501.7300n	2	2	#8309,#1289	2,3	42.4014	1501.73	20822.2	20520.9	52605.5	55114.1	22650.5	20520.9	28119.9	28898	1	3	2	3	R1
tr|J3QRS3|J3QRS3_HUMAN	Myosin regulatory light chain 12A OS=Homo sapiens GN=MYL12A PE=1 SV=1	57.37	KGNFNYIEFTR	[1] GlyGly (K)	2.31834	Stim	NS	0.00132423	4.16171	42.95_1501.7331n	2	2	#12138,#1709	2,3	42.9476	1501.73	19093.5	19417.4	45954.3	43326.9	19402.8	19417.4	32087.4	30773.6	2	2	1	2	R3
sp|O14950|ML12B_HUMAN	Myosin regulatory light chain 12B OS=Homo sapiens GN=MYL12B PE=1 SV=2	39.4	KGNFNYIEFTR	[1] GlyGly (K)	7.91803	Stim	NS	0.00595962	20.4038	46.77_1501.7322n	2	2	#59537,#6989	2,3	46.769	1501.73	31770.2	27810.6	201849	269914	166476	27810.6	158849	41438.5	2	0	1	0	R2
sp|P24844-2|MYL9_HUMAN	Myosin regulatory light polypeptide 9 OS=Homo sapiens GN=MYL9	32.56	EAPIDKKGNFNYVEFTR	[7] GlyGly (K)	3.36911	Stim	NS	0.00125801	5.93738	41.71_2141.0543n	2	2	#3706,#5922	3,4	41.7142	2141.05	13158	12907.6	42065.5	45752.4	14313.3	12907.6	22485.8	23989.4	1	1	1	1	R1
sp|P24844-2|MYL9_HUMAN	Myosin regulatory light polypeptide 9 OS=Homo sapiens GN=MYL9	71.94	KGNFNYVEFTR	[1] GlyGly (K)	2.51973	Stim	NS	0.000158541	1.5031	39.17_1487.7167n	2	2	#4426,#736	2,3	39.1673	1487.72	33511.9	33195.8	83149.4	84935.9	36454.3	33195.8	44447	44534.5	2	3	3	3	R1
sp|P24844-2|MYL9_HUMAN	Myosin regulatory light polypeptide 9 OS=Homo sapiens GN=MYL9	39.52	KGNFNYVEFTR	[1] GlyGly (K)	2.3918	Stim	NS	0.00542767	7.05414	40.38_1487.7166n	2	2	#7739,#775	2,3	40.3834	1487.72	37790.2	41003.8	89529.5	98930	38402.6	41003.8	62513.7	70266.6	2	2	2	2	R3
sp|P24844|MYL9_HUMAN	Myosin regulatory light polypeptide 9 OS=Homo sapiens GN=MYL9 PE=1 SV=4	38.94	KGNFNYVEFTR	[1] GlyGly (K)	8.685	Stim	NS	0.00448551	14.8972	42.97_1487.7159n	2	2	#25382,#4157	2,3	42.9687	1487.72	58168.2	70982.1	501757	619913	304802	70982.1	394867	95172.2	2	0	3	1	R2
sp|P35579|MYH9_HUMAN	Myosin-9 OS=Homo sapiens GN=MYH9 PE=1 SV=4	24.9	AGKLDPHLVLDQLR	[3] GlyGly (K)	1.52712	Stim	NS	0.000526213	1.36376	48.87_1687.9355n	0	2	#4874,#12271	3,4	48.8659	1687.94	8316.6	8478.56	12839.4	12808.8	9046.83	8478.56	6863.21	6716.04	1	1	1	0	R1
sp|P35579|MYH9_HUMAN	Myosin-9 OS=Homo sapiens GN=MYH9 PE=1 SV=4	24.42	AGKLDPHLVLDQLR	[3] GlyGly (K)	2.17177	Stim	NS	0.0355886	16.2129	47.58_1687.9383n	0	2	#5920,#6871	3,4	47.5782	1687.94	4409	5550.82	9766.82	11863.6	4480.44	5550.82	6819.65	8426.3	0	1	1	1	R3
sp|P35579|MYH9_HUMAN	Myosin-9 OS=Homo sapiens GN=MYH9 PE=1 SV=4	24.2	AGKLDPHLVLDQLR	[3] GlyGly (K)	13.5871	Stim	NS	7.37e-05	2.2789	54.48_1687.9366n	0	2	#9759,#24355	3,4	54.4798	1687.94	13544.4	13129.2	178288	184128	70972.6	13129.2	140307	28268.3	0	0	1	0	R2
sp|P35579|MYH9_HUMAN	Myosin-9 OS=Homo sapiens GN=MYH9 PE=1 SV=4	40.2	DYVQKAQTK	[5] GlyGly (K)	2.24849	Stim	NS	0.00261677	4.16736	21.27_1193.6041n	0	1	#5041	2	21.2674	1193.6	2218.55	2092.47	4989.47	4703.83	2413.35	2092.47	2667.09	2466.36	1	0	1	1	R1
sp|P35579|MYH9_HUMAN	Myosin-9 OS=Homo sapiens GN=MYH9 PE=1 SV=4	41.59	EDQSILCTGESGAGKTENTKK	[7] Carbamidomethyl (C)|[21] GlyGly (K)	22.0372	NS	Stim	0.00423954	27.7566	29.01_2366.1028n	0	2	#17410,#13837	3,4	29.0077	2366.1	3921.31	3605.09	137.25	204.282	3984.85	3605.09	95.8343	145.095	1	1	0	0	R3
sp|P35579|MYH9_HUMAN	Myosin-9 OS=Homo sapiens GN=MYH9 PE=1 SV=4	47.97	EEELVKVR	[6] GlyGly (K)	2.73488	Stim	NS	0.0334478	25.0585	26.60_1114.5950n	0	1	#4725	2	26.6001	1114.6	2764.63	1932.37	6855	5990.76	3007.38	1932.37	3664.29	3141.14	1	0	1	1	R1
sp|P35579|MYH9_HUMAN	Myosin-9 OS=Homo sapiens GN=MYH9 PE=1 SV=4	28.31	EEELVKVR	[6] GlyGly (K)	12.864	Stim	NS	0.000499124	8.04514	27.81_1114.5965n	0	1	#5393	2	27.8098	1114.6	8902.3	8964.05	108379	121454	46648.1	8964.05	85290.7	18646.2	1	0	0	0	R2
sp|P35579|MYH9_HUMAN	Myosin-9 OS=Homo sapiens GN=MYH9 PE=1 SV=4	56.18	EKQLAAENR	[2] GlyGly (K)	1.48953	NS	Stim	0.0191658	5.84217	21.99_1171.5949n	0	2	#3460,#2717	2,3	21.9914	1171.59	7584.3	8237.92	5110.96	5511.33	7707.19	8237.92	3568.71	3914.51	1	1	1	1	R3
sp|P35579|MYH9_HUMAN	Myosin-9 OS=Homo sapiens GN=MYH9 PE=1 SV=4	32.26	EQADFAIEALAKATYER	[12] GlyGly (K)	1.96666	NS	Stim	0.0337373	17.4121	57.93_2039.0003n	0	1	#4643	3	57.9282	2039	16447.3	12841.2	7626.33	7266.17	16713.8	12841.2	5325.06	5160.91	1	0	1	1	R3
sp|P35579|MYH9_HUMAN	Myosin-9 OS=Homo sapiens GN=MYH9 PE=1 SV=4	23.25	EQADFAIEALAKATYER	[12] GlyGly (K)	3.1252	Stim	NS	0.0422333	28.5573	68.08_2038.9978n	0	1	#13698	3	68.0757	2039	16506.3	12894.1	55218	36664.2	86493.2	12894.1	43454.8	5628.87	0	0	1	0	R2
sp|P35579|MYH9_HUMAN	Myosin-9 OS=Homo sapiens GN=MYH9 PE=1 SV=4	30.95	IGQSKVFFR	[5] GlyGly (K)	10.7778	Stim	NS	0.00175624	13.8933	35.65_1194.6503n	0	1	#6634	3	35.6478	1194.65	15428.6	12668.4	153940	148882	80846	12668.4	121146	22857.2	0	0	1	1	R2
sp|P35579|MYH9_HUMAN	Myosin-9 OS=Homo sapiens GN=MYH9 PE=1 SV=4	75.47	IIGLDQVAGMSETALPGAFKTR	[20] GlyGly (K)	2.31047	Stim	NS	0.010623	11.9597	64.67_2388.2469n	0	1	#6694	3	64.6667	2388.25	7346.96	7087.66	18085.6	15265.2	7992.06	7087.66	9667.53	8004	1	1	1	2	R1
sp|P35579|MYH9_HUMAN	Myosin-9 OS=Homo sapiens GN=MYH9 PE=1 SV=4	60.83	KFDQLLAEEK	[1] GlyGly (K)	1.50402	Stim	NS	0.0172799	7.64903	36.48_1333.6878n	0	1	#1628	2	36.4779	1333.69	19021.5	19083.1	27105.3	30205	20691.7	19083.1	14488.9	15837.4	2	1	2	2	R1
sp|P35579|MYH9_HUMAN	Myosin-9 OS=Homo sapiens GN=MYH9 PE=1 SV=4	27.4	KFDQLLAEEK	[1] GlyGly (K)	8.50024	Stim	NS	0.000180202	3.12903	40.23_1333.6883n	0	1	#9614	2	40.2278	1333.69	14378.1	15028.7	127273	122692	75341.3	15028.7	100160	18836.3	0	0	1	1	R2
sp|P35579|MYH9_HUMAN	Myosin-9 OS=Homo sapiens GN=MYH9 PE=1 SV=4	53.46	KKVEAQLQELQVK	[2] GlyGly (K)	3.1798	Stim	NS	0.00758456	14.1093	30.11_1653.9412n	0	1	#6239	3	30.1107	1653.94	2765.21	2263.5	7849.42	8140.87	3008	2263.5	4195.85	4268.5	0	1	1	1	R1
sp|P35579|MYH9_HUMAN	Myosin-9 OS=Homo sapiens GN=MYH9 PE=1 SV=4	43.14	KKVEAQLQELQVK	[2] GlyGly (K)	6.72874	Stim	NS	0.000966948	8.37837	30.40_1653.9418n	0	1	#8869	3	30.4032	1653.94	679.381	764.949	4872.73	4845.78	739.033	764.949	2604.69	2540.79	0	0	1	1	R1
sp|P35579|MYH9_HUMAN	Myosin-9 OS=Homo sapiens GN=MYH9 PE=1 SV=4	28.66	KLLEDR	[1] GlyGly (K)	5.04617	Stim	NS	0.00253358	11.477	22.04_886.4880n	0	1	#5537	2	22.0412	886.488	735.601	728.893	3994.91	3395.18	800.19	728.893	2135.45	1780.19	0	0	1	1	R1
sp|P35579|MYH9_HUMAN	Myosin-9 OS=Homo sapiens GN=MYH9 PE=1 SV=4	39	KLQKDLEGLSQR	[4] GlyGly (K)	2.79254	Stim	NS	0.00994736	14.5372	27.92_1527.8366n	0	1	#7432	3	27.9245	1527.84	1325.12	1628.76	4079.79	4169.03	1441.47	1628.76	2180.82	2185.95	1	1	0	0	R1
sp|P35579|MYH9_HUMAN	Myosin-9 OS=Homo sapiens GN=MYH9 PE=1 SV=4	21.77	KLQKDLEGLSQR	[4] GlyGly (K)	2.05349	Stim	NS	0.00456701	6.84611	30.77_1527.8381n	0	1	#9070	3	30.7665	1527.84	1307.94	1187.16	2578.3	2545.37	1329.14	1187.16	1800.29	1807.89	1	0	0	0	R3
sp|P35579|MYH9_HUMAN	Myosin-9 OS=Homo sapiens GN=MYH9 PE=1 SV=4	40.97	KLVWVPSDK	[1] GlyGly (K)	3.42461	Stim	NS	0.0128774	19.2245	36.03_1184.6549n	0	1	#5244	2	36.0324	1184.65	2642.76	2010.24	7662.47	8272.23	2874.8	2010.24	4095.92	4337.38	1	0	1	1	R1
sp|P35579|MYH9_HUMAN	Myosin-9 OS=Homo sapiens GN=MYH9 PE=1 SV=4	32.81	KLVWVPSDK	[1] GlyGly (K)	40.9185	Stim	NS	0.017321	59.7788	39.56_1184.6552n	0	1	#20449	2	39.5642	1184.66	294.493	119.499	10356.4	6583.49	1543.14	119.499	8150.18	1010.73	0	0	0	1	R2
sp|P35579|MYH9_HUMAN	Myosin-9 OS=Homo sapiens GN=MYH9 PE=1 SV=4	71.64	KMQQNIQELEEQLEEEESAR	[1] GlyGly (K)	13.2146	Stim	NS	0.00492097	24.6394	56.79_2574.1872n	0	1	#11110	3	56.7911	2574.19	1051.11	1140.83	17006	11959.5	1143.4	1140.83	9090.46	6270.71	0	0	2	1	R1
sp|P35579|MYH9_HUMAN	Myosin-9 OS=Homo sapiens GN=MYH9 PE=1 SV=4	78.26	KVEAQLQELQVK	[1] GlyGly (K)	2.21153	Stim	NS	0.00254999	5.48846	35.47_1525.8465n	0	2	#8667,#5637	2,3	35.474	1525.85	6083.05	6207.15	14117.5	13062.7	6617.17	6207.15	7546.41	6849.14	2	1	2	2	R1
sp|P35579|MYH9_HUMAN	Myosin-9 OS=Homo sapiens GN=MYH9 PE=1 SV=4	49.88	KVIQYLAYVASSHK	[1] GlyGly (K)	1.31418	NS	Stim	0.0194795	3.90418	43.24_1719.9325n	0	1	#1971	3	43.242	1719.93	52036.5	54936.5	41823.1	39576	52879.7	54936.5	29202.9	28109.5	1	1	1	1	R3
sp|P35579|MYH9_HUMAN	Myosin-9 OS=Homo sapiens GN=MYH9 PE=1 SV=4	69.76	LKNKHEAMITDLEER	[4] GlyGly (K)	20.109	Stim	NS	0.00398736	24.0343	31.61_1939.9809n	0	2	#14722,#12639	3,4	31.6076	1939.98	472.353	665.775	10491.6	12395	480.007	665.775	7325.72	8803.75	0	0	2	2	R3
sp|P35579|MYH9_HUMAN	Myosin-9 OS=Homo sapiens GN=MYH9 PE=1 SV=4	58.93	LKNKHEAMITDLEER	[4] GlyGly (K)	21.713	Stim	NS	0.00361306	25.8582	28.54_1939.9779n	0	2	#1407,#3077	3,4	28.5354	1939.98	4673.03	3228.31	83693.6	87868.3	5083.34	3228.31	44737.9	46072	0	1	3	3	R1
sp|P35579|MYH9_HUMAN	Myosin-9 OS=Homo sapiens GN=MYH9 PE=1 SV=4	36.18	LNKQFR	[3] GlyGly (K)	17.1017	Stim	NS	0.00151222	12.7428	21.95_918.5034n	0	2	#4821,#17582	2,3	21.9487	918.503	3421.98	3885.65	56856.2	68116.9	17931.2	3885.65	44744	10457.7	1	1	1	1	R2
sp|P35579|MYH9_HUMAN	Myosin-9 OS=Homo sapiens GN=MYH9 PE=1 SV=4	35.41	LNKQFR	[3] GlyGly (K)	2.84038	Stim	NS	0.000519345	3.03488	21.59_918.5036n	0	1	#2052	2	21.5872	918.504	3218.23	3359.39	9245.32	9437.63	3500.81	3359.39	4942.03	4948.43	0	0	1	1	R1
sp|P35579|MYH9_HUMAN	Myosin-9 OS=Homo sapiens GN=MYH9 PE=1 SV=4	29.45	LQEMEGTVKSK	[11] GlyGly (K)	3.22457	Stim	NS	0.0117234	16.2758	23.18_1362.6808n	0	2	#19841,#9122	2,3	23.1759	1362.68	1007.95	799.887	2751.67	3077.81	1096.45	799.887	1470.89	1613.79	0	0	0	1	R1
sp|P35579|MYH9_HUMAN	Myosin-9 OS=Homo sapiens GN=MYH9 PE=1 SV=4	23.06	LSLSTKLK	[8] GlyGly (K)	4.52115	Stim	NS	0.000435835	4.25314	30.44_1002.6068n	0	1	#5795	2	30.4356	1002.61	883.614	938.41	4080.12	4157.53	961.199	938.41	2181	2179.92	0	0	0	1	R1
sp|P35579|MYH9_HUMAN	Myosin-9 OS=Homo sapiens GN=MYH9 PE=1 SV=4	28.9	MNPPKFSK	[1] Oxidation (M)|[5] GlyGly (K)	28.6729	Stim	NS	0.00476668	23.5575	21.52_1077.5286n	0	1	#19073	2	21.522	1077.53	997.483	1396.22	28848.1	39786.3	5226.82	1396.22	22702.5	6108.2	0	0	1	0	R2
sp|P35579|MYH9_HUMAN	Myosin-9 OS=Homo sapiens GN=MYH9 PE=1 SV=4	27.69	MNPPKFSK	[5] GlyGly (K)	1.72002	Stim	NS	0.0308539	13.6138	25.12_1061.5328n	0	1	#3728	2	25.1211	1061.53	8706.8	7177.69	13915.1	13406.6	9471.29	7177.69	7438.23	7029.47	2	1	0	0	R1
sp|P35579|MYH9_HUMAN	Myosin-9 OS=Homo sapiens GN=MYH9 PE=1 SV=4	25.07	MNPPKFSK	[5] GlyGly (K)	1.45972	Stim	NS	0.0422632	11.3249	28.15_1061.5334n	0	2	#5112,#2840	2,3	28.1527	1061.53	9972.14	11708.3	15997.4	15649.9	10133.7	11708.3	11170.2	11115.6	0	1	0	0	R3
sp|P35579|MYH9_HUMAN	Myosin-9 OS=Homo sapiens GN=MYH9 PE=1 SV=4	33.53	NFINNPLAQADWAAKK	[16] GlyGly (K)	3.39314	Stim	NS	0.00040601	3.43073	50.16_1913.9778n	0	1	#6558	3	50.1554	1913.98	3519.47	3548.96	12283	11701.2	3576.5	3548.96	8576.55	8310.93	1	1	1	1	R3
sp|P35579|MYH9_HUMAN	Myosin-9 OS=Homo sapiens GN=MYH9 PE=1 SV=4	60.85	NKHEAMITDLEER	[2] GlyGly (K)	14.5451	Stim	NS	5.93022e-05	2.42387	30.22_1698.7992n	0	1	#1755	3	30.2189	1698.8	2945.66	3048.39	44091.6	43092.6	3204.3	3048.39	23568.9	22594.8	0	0	2	2	R1
sp|P35579|MYH9_HUMAN	Myosin-9 OS=Homo sapiens GN=MYH9 PE=1 SV=4	58.04	NKHEAMITDLEER	[2] GlyGly (K)	16.1874	Stim	NS	0.000931471	11.0863	32.90_1698.8014n	0	2	#3871,#8181	3,4	32.8989	1698.8	1691.03	1978.71	30674.6	28729	1718.44	1978.71	21418.4	20405.2	1	0	1	1	R3
sp|P35579|MYH9_HUMAN	Myosin-9 OS=Homo sapiens GN=MYH9 PE=1 SV=4	48	NKHEAMITDLEER	[2] GlyGly (K)	43.7127	Stim	NS	0.00321926	23.9533	34.64_1698.8002n	0	1	#22495	3	34.6427	1698.8	2094.33	1616.54	94843.5	67368.7	10974.3	1616.54	74638.8	10342.8	0	0	1	1	R2
sp|P35579|MYH9_HUMAN	Myosin-9 OS=Homo sapiens GN=MYH9 PE=1 SV=4	63.75	QLLQANPILEAFGNAKTVK	[16] GlyGly (K)	1.22018	NS	Stim	0.0166119	3.61119	61.26_2168.1972n	0	1	#1509	3	61.2561	2168.2	65253.7	62004.2	52381.1	51912.8	70983.2	62004.2	28000	27219.5	2	2	2	2	R1
sp|P35579|MYH9_HUMAN	Myosin-9 OS=Homo sapiens GN=MYH9 PE=1 SV=4	28.36	QLLQANPILEAFGNAKTVK	[16] GlyGly (K)	5.28893	Stim	NS	0.0093561	22.5462	68.38_2168.1967n	0	1	#1621	3	68.3807	2168.2	433274	426339	2.63562e+06	1.91081e+06	2.27036e+06	426339	2.07415e+06	293357	1	0	2	0	R2
sp|P35579|MYH9_HUMAN	Myosin-9 OS=Homo sapiens GN=MYH9 PE=1 SV=4	25.59	QLLQANPILEAFGNAKTVK	[14] Deamidated (N)|[16] GlyGly (K)	2.30923	NS	Stim	0.0135604	12.5642	62.95_2169.1802n	0	1	#11502	3	62.9474	2169.18	5015.69	5993.79	2481.68	2285.92	5456.08	5993.79	1326.57	1198.58	1	1	0	0	R1
sp|P35579|MYH9_HUMAN	Myosin-9 OS=Homo sapiens GN=MYH9 PE=1 SV=4	45.48	TELADKVTK	[6] GlyGly (K)	12.1313	Stim	NS	0.0109234	31.1388	24.96_1117.5982n	0	1	#5686	2	24.9647	1117.6	5228.85	6847.94	57124.4	89383	27399.2	6847.94	44955.1	13722.5	1	1	1	1	R2
sp|P35579|MYH9_HUMAN	Myosin-9 OS=Homo sapiens GN=MYH9 PE=1 SV=4	42.2	TELADKVTK	[6] GlyGly (K)	1.92725	Stim	NS	0.0325895	15.3682	24.20_1117.5972n	0	1	#2166	2	24.1974	1117.6	4525.14	5628.54	10323.5	9245.29	4922.47	5628.54	5518.33	4847.58	1	1	1	1	R1
sp|P35579|MYH9_HUMAN	Myosin-9 OS=Homo sapiens GN=MYH9 PE=1 SV=4	51.27	TEMEDLMSSKDDVGK	[10] GlyGly (K)	3.17649	Stim	NS	0.00148737	5.35371	41.16_1797.7765n	0	2	#12355,#4654	2,3	41.1559	1797.78	6709.33	6219.88	20049.6	21019.9	7298.44	6219.88	10717.4	11021.4	0	0	1	1	R1
sp|P35579|MYH9_HUMAN	Myosin-9 OS=Homo sapiens GN=MYH9 PE=1 SV=4	36.87	TEMEDLMSSKDDVGK	[10] GlyGly (K)	4.15539	Stim	NS	0.00967328	19.2503	41.98_1797.7776n	0	1	#7044	3	41.9754	1797.78	2062.93	2713.03	9552.31	10293.6	2096.36	2713.03	6669.87	7311.23	0	0	1	1	R3
sp|P35579|MYH9_HUMAN	Myosin-9 OS=Homo sapiens GN=MYH9 PE=1 SV=4	29.81	TISAKYAEER	[5] GlyGly (K)	15.111	Stim	NS	0.00598661	27.6625	24.95_1280.6366n	0	2	#45750,#26535	2,3	24.9479	1280.64	874.316	1003.02	11409.7	16958.7	4581.42	1003.02	8979.1	2603.59	0	0	1	0	R2
sp|P35579|MYH9_HUMAN	Myosin-9 OS=Homo sapiens GN=MYH9 PE=1 SV=4	38.21	VAAYDKLEK	[6] GlyGly (K)	6.29733	Stim	NS	0.000139545	3.03683	26.00_1149.6028n	0	1	#4233	2	26.0002	1149.6	1662.86	1651.75	10660.7	10212.5	1808.87	1651.75	5698.62	5354.72	1	0	1	1	R1
sp|P35579|MYH9_HUMAN	Myosin-9 OS=Homo sapiens GN=MYH9 PE=1 SV=4	61.83	VAAYDKLEKTK	[9] GlyGly (K)	3.69087	Stim	NS	0.000790945	4.2284	23.43_1378.7455n	0	2	#4056,#724	2,3	23.4338	1378.75	16281.4	16991.4	59566.9	63238.7	17711	16991.4	31841.1	33158	1	1	2	2	R1
sp|P35579|MYH9_HUMAN	Myosin-9 OS=Homo sapiens GN=MYH9 PE=1 SV=4	36.68	VAAYDKLEKTK	[9] GlyGly (K)	2.4989	Stim	NS	0.033564	21.6853	24.08_1378.7460n	0	1	#21281	2	24.0819	1378.75	3885.15	3365.78	10448.9	7670.48	20358.2	3365.78	8222.92	1177.61	1	0	1	0	R2
sp|P35579|MYH9_HUMAN	Myosin-9 OS=Homo sapiens GN=MYH9 PE=1 SV=4	29.12	VAAYDKLEKTK	[9] GlyGly (K)	2.48051	Stim	NS	0.0344563	19.7355	26.37_1378.7462n	0	3	#13489,#2048,#4964	2,3,4	26.3697	1378.75	6874.4	5632.51	17676.4	13347.1	6985.79	5632.51	12342.5	9479.97	1	0	0	1	R3
sp|P35579|MYH9_HUMAN	Myosin-9 OS=Homo sapiens GN=MYH9 PE=1 SV=4	35.61	VRTELADKVTK	[8] GlyGly (K)	6.37115	Stim	NS	0.0176726	31.2026	24.87_1372.7675n	0	1	#4558	3	24.8715	1372.77	15169	18639.2	83936.4	131461	79485.8	18639.2	66055.3	20182.5	1	0	1	0	R2
sp|P35579|MYH9_HUMAN	Myosin-9 OS=Homo sapiens GN=MYH9 PE=1 SV=4	31.03	VRTELADKVTK	[8] GlyGly (K)	1.27551	Stim	NS	0.04982	7.91941	23.94_1372.7665n	0	2	#14325,#1791	2,3	23.9381	1372.77	8417.26	8388.86	10118	11318.4	9156.33	8388.86	5408.49	5934.56	1	1	1	1	R1
sp|P35579|MYH9_HUMAN	Myosin-9 OS=Homo sapiens GN=MYH9 PE=1 SV=4	52.83	YKASITALEAK	[2] GlyGly (K)	3.39053	Stim	NS	0.000458454	2.82297	33.04_1307.7091n	0	1	#9905	2	33.0368	1307.71	1198.22	1247.03	4215.36	4075.3	1303.42	1247.03	2253.29	2136.8	0	0	1	1	R1
sp|P35579|MYH9_HUMAN	Myosin-9 OS=Homo sapiens GN=MYH9 PE=1 SV=4	23.36	YKASITALEAK	[2] GlyGly (K)	41.4339	Stim	NS	0.00618899	40.3621	36.14_1307.7092n	0	1	#48815	2	36.1373	1307.71	662.826	368.486	20320.8	22410.6	3473.21	368.486	15991.8	3440.58	0	0	0	1	R2
sp|P35579|MYH9_HUMAN	Myosin-9 OS=Homo sapiens GN=MYH9 PE=1 SV=4	104.69	YLYVDKNFINNPLAQADWAAK	[6] GlyGly (K)	1.86758	Stim	NS	0.0142386	10.5592	59.83_2567.2828n	0	1	#4214	3	59.8272	2567.28	14350.7	16666.6	28632.6	29294.6	14583.2	16666.6	19992.6	20806.9	1	1	1	1	R3
sp|P35579|MYH9_HUMAN	Myosin-9 OS=Homo sapiens GN=MYH9 PE=1 SV=4	59.19	YLYVDKNFINNPLAQADWAAK	[6] GlyGly (K)	2.21726	Stim	NS	0.0110384	11.3649	63.39_2567.2817n	0	1	#12874	3	63.3925	2567.28	3570.96	3403.33	8353.25	7110.55	3884.5	3403.33	4465.18	3728.28	0	0	1	1	R1
sp|P58546|MTPN_HUMAN	Myotrophin OS=Homo sapiens GN=MTPN PE=1 SV=2	21.17	LLLSKGADK	[5] GlyGly (K)	613.714	Stim	NS	0.00260597	44.0304	26.69_1057.6135n	1	1	#21449	2	26.6879	1057.61	38.9102	20.4339	16819.2	19601.1	203.89	20.4339	13236.2	3009.25	0	0	1	0	R2
sp|P00387-2|NB5R3_HUMAN	NADH-cytochrome b5 reductase 3 OS=Homo sapiens GN=CYB5R3	26.11	DTHPKFPAGGK	[5] GlyGly (K)	3.55118	Stim	NS	0.0210531	25.7553	22.20_1267.6317n	0	2	#22597,#28396	2,3	22.2031	1267.63	3111.86	3164.19	9114.23	13173.1	16306.2	3164.19	7172.61	2022.41	1	0	0	0	R2
sp|P00387-2|NB5R3_HUMAN	NADH-cytochrome b5 reductase 3 OS=Homo sapiens GN=CYB5R3	20.23	FAIRPDKK	[7] GlyGly (K)	6.13339	Stim	NS	0.00564455	15.9383	23.41_1087.6142n	2	2	#2271,#617	2,3	23.4122	1087.61	75940	95231.1	484392	565466	397926	95231.1	381201	86813.3	0	0	0	1	R2
sp|P00387-2|NB5R3_HUMAN	NADH-cytochrome b5 reductase 3 OS=Homo sapiens GN=CYB5R3	62.38	TVKSVGMIAGGTGITPMLQVIR	[3] GlyGly (K)	1.55421	NS	Stim	0.0323019	11.2926	61.21_2342.2833n	0	1	#12994	3	61.2144	2342.28	6886.58	5868.11	4144.7	4061.86	7491.25	5868.11	2215.52	2129.76	1	1	0	0	R1
sp|Q8TBC4-2|UBA3_HUMAN	NEDD8-activating enzyme E1 catalytic subunit OS=Homo sapiens GN=UBA3	51.93	LTQGVVKR	[7] GlyGly (K)	9.8763	Stim	NS	0.0208862	38.0312	21.39_1013.5982n	2	2	#11478,#13815	2,3	21.3947	1013.6	2515.95	3659.32	22293.8	38695	13183.6	3659.32	17544.5	5940.65	1	1	1	1	R2
sp|P61081|UBC12_HUMAN	NEDD8-conjugating enzyme Ubc12 OS=Homo sapiens GN=UBE2M PE=1 SV=1	45.48	LFSLKQQK	[5] GlyGly (K)	1.30838	Stim	NS	0.00259601	1.88893	28.57_1104.6287n	0	1	#814	2	28.5685	1104.63	26785.9	27511.1	35408.3	35632.7	29137.8	27511.1	18927.2	18683.3	1	1	1	1	R1
tr|F2Z363|F2Z363_HUMAN	NEDD8-conjugating enzyme UBE2F OS=Homo sapiens GN=UBE2F PE=1 SV=1	26.04	LTLASKLKR	[8] GlyGly (K)	1.90998	NS	Stim	0.00626245	7.25327	50.48_1142.7130n	1	1	#9053	2	50.4799	1142.71	2336.29	2314.15	1154.97	1279.85	2541.43	2314.15	617.38	671.062	1	0	0	0	R1
sp|Q92686|NEUG_HUMAN	Neurogranin OS=Homo sapiens GN=NRGN PE=1 SV=1	49.94	KGPGPGGPGGAGVAR	[1] GlyGly (K)	13.8677	Stim	NS	0.0108827	33.7763	21.73_1347.7015n	0	1	#28385	2	21.7251	1347.7	452.371	582.335	5460.97	8888	2370.43	582.335	4297.61	1364.53	1	0	1	0	R2
sp|Q0ZGT2-3|NEXN_HUMAN	Nexilin OS=Homo sapiens GN=NEXN	28.83	GSAASTCILTIESK	[7] Carbamidomethyl (C)|[14] GlyGly (K)	1.39232	Stim	NS	0.00437526	2.45902	43.55_1550.7579n	1	1	#9736	2	43.5493	1550.76	4209.28	4097.87	5682.55	5883.67	4578.87	4097.87	3037.57	3084.98	1	0	0	0	R1
tr|H0YF61|H0YF61_HUMAN	Non-specific lipid-transfer protein (Fragment) OS=Homo sapiens GN=SCP2 PE=1 SV=1	42.97	IGGIFAFKVK	[8] GlyGly (K)	16.9716	NS	Stim	0.00380985	19.0772	46.84_1192.6976n	2	2	#8983,#3051	2,3	46.8411	1192.7	16064	21073.7	973.588	1214.64	16324.3	21073.7	679.804	862.716	2	2	0	0	R3
tr|H0YF61|H0YF61_HUMAN	Non-specific lipid-transfer protein (Fragment) OS=Homo sapiens GN=SCP2 PE=1 SV=1	41.88	IGGIFAFKVK	[8] GlyGly (K)	2.18839	NS	Stim	0.000557898	1.91506	47.28_1192.6963n	2	2	#4560,#6486	2,3	47.2786	1192.7	11935.8	12263.5	5459.28	5598.74	12983.8	12263.5	2918.22	2935.59	2	1	0	0	R1
tr|H0YF61|H0YF61_HUMAN	Non-specific lipid-transfer protein (Fragment) OS=Homo sapiens GN=SCP2 PE=1 SV=1	80.59	LEEEGEQFVKK	[10] GlyGly (K)	1.50847	Stim	NS	0.0177587	7.08744	28.43_1448.7141n	0	2	#3931,#1428	2,3	28.4285	1448.71	18811	20796	29152.6	30593.5	20462.7	20796	15583.3	16041.1	1	2	1	2	R1
tr|F2Z2K0|F2Z2K0_HUMAN	NSFL1 cofactor p47 OS=Homo sapiens GN=NSFL1C PE=1 SV=1	33.66	LGAAPEEESAYVAGEKR	[16] GlyGly (K)	1.64307	NS	Stim	0.0320894	9.3248	32.65_1889.9111n	1	1	#7701	3	32.6517	1889.91	5534.2	4849.53	2961.69	3358.02	6020.12	4849.53	1583.15	1760.71	1	1	0	0	R1
tr|Q32Q12|Q32Q12_HUMAN	Nucleoside diphosphate kinase OS=Homo sapiens GN=NME1-NME2 PE=1 SV=1	36.11	NIIHGSDSVKSAEK	[10] GlyGly (K)	6.13798	Stim	NS	0.00826131	17.5487	23.20_1597.8066n	1	1	#3887	3	23.1968	1597.81	14886.2	18520.2	89801.9	115246	78003.7	18520.2	70671.2	17693.1	1	0	1	1	R2
tr|Q32Q12|Q32Q12_HUMAN	Nucleoside diphosphate kinase OS=Homo sapiens GN=NME1-NME2 PE=1 SV=1	28.35	TFIAIKPDGVQR	[6] GlyGly (K)	10.9636	Stim	NS	0.00246479	11.9514	42.62_1457.7989n	0	1	#10252	3	42.6167	1457.8	8941.04	7547.6	82836.9	97937.7	46851.1	7547.6	65190	15035.9	1	0	1	0	R2
tr|H0YH88|H0YH88_HUMAN	Nucleosome assembly protein 1-like 1 (Fragment) OS=Homo sapiens GN=NAP1L1 PE=1 SV=1	44.02	KYAVLYQPLFDKR	[1] GlyGly (K)	2.6533	Stim	NS	0.00828638	10.0031	43.39_1753.9505n	1	1	#2501	3	43.3863	1753.95	10525.1	12127.4	28411.3	31692.4	11449.2	12127.4	15187.1	16617.3	1	1	2	2	R1
tr|H0YH88|H0YH88_HUMAN	Nucleosome assembly protein 1-like 1 (Fragment) OS=Homo sapiens GN=NAP1L1 PE=1 SV=1	34.59	KYAVLYQPLFDKR	[1] GlyGly (K)	2.75916	Stim	NS	0.0118203	11.4091	43.69_1753.9517n	1	1	#4874	3	43.691	1753.95	4680.74	5502.25	15122.2	12974.3	4756.58	5502.25	10559	9215.24	1	0	1	1	R3
tr|A8MXH2|A8MXH2_HUMAN	Nucleosome assembly protein 1-like 4 (Fragment) OS=Homo sapiens GN=NAP1L4 PE=1 SV=2	26.65	VVVTEKAAATAEEPDPK	[6] GlyGly (K)	11.789	Stim	NS	0.0037368	17.2811	33.08_1867.9536n	1	1	#45621	3	33.0814	1867.95	1602.19	1253.27	18319.7	15343.3	8395.51	1253.27	14417	2355.59	0	0	1	0	R2
sp|Q9BUP3-3|HTAI2_HUMAN	Oxidoreductase HTATIP2 OS=Homo sapiens GN=HTATIP2	47.57	DKQMELLENK	[2] GlyGly (K)	68.3882	Stim	NS	0.000244427	9.16334	35.67_1360.6660n	0	1	#4852	2	35.6698	1360.67	9766	10008.9	632371	719998	51173.9	10008.9	497656	110538	1	0	1	0	R2
sp|Q9BUP3-3|HTAI2_HUMAN	Oxidoreductase HTATIP2 OS=Homo sapiens GN=HTATIP2	47.15	DKQMELLENK	[2] GlyGly (K)	26.673	Stim	NS	7.94e-05	3.98636	35.59_1360.6667n	0	2	#6563,#8679	2,3	35.5929	1360.67	630.873	596.283	16494.3	16237.7	641.096	596.283	11517.1	11533.1	0	0	2	2	R3
sp|Q9BUP3-3|HTAI2_HUMAN	Oxidoreductase HTATIP2 OS=Homo sapiens GN=HTATIP2	44.43	DKQMELLENKAIHDLGK	[10] GlyGly (K)	3.55613	NS	Stim	0.000587177	4.28251	47.22_2095.0723n	1	1	#2027	4	47.2242	2095.07	36585	36193	10542.6	9922.9	39797.4	36193	5635.5	5202.88	2	3	0	1	R1
sp|Q9BUP3-3|HTAI2_HUMAN	Oxidoreductase HTATIP2 OS=Homo sapiens GN=HTATIP2	34.61	DKQMELLENKAIHDLGK	[10] GlyGly (K)	4.15887	NS	Stim	0.00377736	12.3424	47.27_2095.0763n	0	1	#16301	3	47.2657	2095.08	4384.23	5222.66	1160.13	1149.84	4769.18	5222.66	620.141	602.898	1	0	0	0	R1
sp|Q9BUP3-3|HTAI2_HUMAN	Oxidoreductase HTATIP2 OS=Homo sapiens GN=HTATIP2	26	DKQMELLENKAIHDLGK	[10] GlyGly (K)	2.1538	NS	Stim	0.0455493	16.9628	45.95_2095.0749n	2	2	#16719,#4073	3,4	45.9506	2095.07	18026.8	22940.6	8381.52	10639.4	18318.9	22940.6	5852.37	7556.82	0	1	1	0	R3
sp|Q9BUP3-3|HTAI2_HUMAN	Oxidoreductase HTATIP2 OS=Homo sapiens GN=HTATIP2	78.14	GADKSSNFLYLQVK	[4] GlyGly (K)	1.68904	NS	Stim	0.00395016	3.98056	45.44_1682.8624n	2	2	#5887,#1992	2,3	45.4363	1682.86	37089.6	39238	22985	22205	40346.2	39238	12286.5	11642.7	3	3	2	1	R1
sp|Q9BUP3-3|HTAI2_HUMAN	Oxidoreductase HTATIP2 OS=Homo sapiens GN=HTATIP2	74.18	GADKSSNFLYLQVK	[4] GlyGly (K)	1.87594	NS	Stim	0.00564213	6.51011	45.27_1682.8660n	1	1	#13611	2	45.2656	1682.87	5993.42	6135.43	3381.56	3083.93	6090.54	6135.43	2361.16	2190.41	1	1	0	1	R3
sp|Q9BUP3-3|HTAI2_HUMAN	Oxidoreductase HTATIP2 OS=Homo sapiens GN=HTATIP2	51	GADKSSNFLYLQVK	[4] GlyGly (K)	1.5507	NS	Stim	0.0333758	9.07191	45.27_1682.8646n	1	1	#3065	3	45.2656	1682.86	17867.4	15713.3	10274.9	11380.4	18157	15713.3	7174.42	8083.09	1	1	1	1	R3
sp|Q9BUP3-3|HTAI2_HUMAN	Oxidoreductase HTATIP2 OS=Homo sapiens GN=HTATIP2	50.49	GKAGAEGFVR	[2] GlyGly (K)	2.5378	NS	Stim	0.00625082	8.65105	23.61_1104.5677n	0	1	#8490	2	23.611	1104.57	2583.88	2920.6	1129.31	1039.68	2810.75	2920.6	603.664	545.138	1	1	0	0	R1
sp|P51575|P2RX1_HUMAN	P2X purinoceptor 1 OS=Homo sapiens GN=P2RX1 PE=1 SV=1	102.4	FKYAEDMGPGAAER	[2] GlyGly (K)	1.05862	NS	Stim	0.00393199	0.431417	33.47_1654.7406n	2	2	#7769,#1892	2,3	33.4688	1654.74	28910	28734.2	27175.1	27277.4	31448.4	28734.2	14526.3	14302.3	3	3	1	1	R1
sp|P51575|P2RX1_HUMAN	P2X purinoceptor 1 OS=Homo sapiens GN=P2RX1 PE=1 SV=1	44.8	FKYAEDMGPGAAER	[2] GlyGly (K)	7.99055	Stim	NS	0.000736771	6.03218	37.08_1654.7415n	1	1	#4092	3	37.0753	1654.74	57490.3	61896.7	456639	497330	301250	61896.7	359360	76352.6	1	1	1	2	R2
sp|P51575|P2RX1_HUMAN	P2X purinoceptor 1 OS=Homo sapiens GN=P2RX1 PE=1 SV=1	23.2	FKYAEDMGPGAAER	[2] GlyGly (K)|[7] Oxidation (M)	18.815	Stim	NS	0.0144423	45.7682	29.12_1670.7358n	0	1	#23315	3	29.1236	1670.74	985.501	1928.59	23712.2	31116.5	5164.03	1928.59	18660.7	4777.16	0	0	1	0	R2
sp|Q96RD7-2|PANX1_HUMAN	Pannexin-1 OS=Homo sapiens GN=PANX1	66.48	MDVVDGKTPMSAEMR	[7] GlyGly (K)	1.22636	Stim	NS	0.0189655	2.93341	40.17_1779.7969n	1	1	#6982	3	40.1714	1779.8	4622	4434.16	5444.48	5661.68	5027.83	4434.16	2910.31	2968.59	1	1	0	1	R1
sp|O00151|PDLI1_HUMAN	PDZ and LIM domain protein 1 OS=Homo sapiens GN=PDLIM1 PE=1 SV=4	58.82	APVTKVAASIGNAQK	[5] GlyGly (K)	3.65424	Stim	NS	0.00861158	15.2419	32.67_1567.8698n	0	2	#18759,#10819	2,3	32.6741	1567.87	1374.88	1235.78	5284.07	4255.88	1397.15	1235.78	3689.58	3022.81	1	1	1	1	R3
sp|O00151|PDLI1_HUMAN	PDZ and LIM domain protein 1 OS=Homo sapiens GN=PDLIM1 PE=1 SV=4	22.33	GHFFVEDQIYCEKHAR	[11] Carbamidomethyl (C)|[13] GlyGly (K)	1.50405	Stim	NS	0.00047596	1.20624	35.33_2148.9802n	0	1	#6200	4	35.3322	2148.98	5810.96	5840.85	8687.68	8837.16	6321.18	5840.85	4643.94	4633.59	0	0	0	1	R1
sp|Q9H6A9|PCX3_HUMAN	Pecanex-like protein 3 OS=Homo sapiens GN=PCNX3 PE=1 SV=2	26.18	DIKELVR	[3] GlyGly (K)	11.8246	Stim	NS	0.00478234	17.1469	35.18_985.5559n	1	1	#21429	2	35.1804	985.556	2018.99	2576.13	30428.9	23906.7	10579.5	2576.13	23946.6	3670.27	0	0	1	0	R2
sp|Q9H6A9|PCX3_HUMAN	Pecanex-like protein 3 OS=Homo sapiens GN=PCNX3 PE=1 SV=2	24.48	KVSSTPPVR	[1] GlyGly (K)	6.32896	Stim	NS	0.0319117	38.2305	21.11_1083.6043n	0	1	#24909	2	21.11	1083.6	951.934	1381.52	5388	9380.32	4988.14	1381.52	4240.18	1440.12	0	0	1	0	R2
sp|Q9H6A9|PCX3_HUMAN	Pecanex-like protein 3 OS=Homo sapiens GN=PCNX3 PE=1 SV=2	24.11	KVSSTPPVR	[1] GlyGly (K)	1.66237	NS	Stim	0.0225801	10.1288	20.60_1083.6031n	0	1	#12787	2	20.5969	1083.6	1491.3	1721.4	938.334	994.269	1622.24	1721.4	501.58	521.325	1	1	0	0	R1
sp|Q9H6A9|PCX3_HUMAN	Pecanex-like protein 3 OS=Homo sapiens GN=PCNX3 PE=1 SV=2	96.86	TSRPPGPGLLSSEGPSGKWSLGGR	[18] GlyGly (K)	1.95297	NS	Stim	0.00326875	4.75848	44.12_2493.2723n	2	2	#5813,#1247	3,4	44.1167	2493.27	80262.1	85851.4	41747.9	43309.1	87309.4	85851.4	22316.1	22708.2	4	4	2	2	R1
sp|Q9H6A9|PCX3_HUMAN	Pecanex-like protein 3 OS=Homo sapiens GN=PCNX3 PE=1 SV=2	50.46	TSRPPGPGLLSSEGPSGKWSLGGR	[18] GlyGly (K)	3.83022	Stim	NS	0.0111652	16.703	49.18_2493.2711n	1	1	#3858	4	49.1801	2493.27	195724	154375	724470	616488	1.0256e+06	154375	570135	94646.3	2	0	1	0	R2
tr|A0A0C4DFP4|A0A0C4DFP4_HUMAN	Peptide-N(4)-(N-acetyl-beta-glucosaminyl)asparagine amidase (Fragment) OS=Homo sapiens GN=NGLY1 PE=1 SV=1	51.99	DTINGLNKQR	[8] GlyGly (K)	1.27175	Stim	NS	0.00337997	1.89641	23.72_1271.6584n	2	2	#3253,#9787	2,3	23.724	1271.66	7543.36	7482.62	9426.49	9682.74	8205.7	7482.62	5038.87	5076.95	1	1	1	1	R1
sp|P62937|PPIA_HUMAN	Peptidyl-prolyl cis-trans isomerase A OS=Homo sapiens GN=PPIA PE=1 SV=2	38.65	VSFELFADKVPK	[9] GlyGly (K)	2.71088	NS	Stim	0.0106545	10.5155	53.39_1492.7934n	0	1	#14622	3	53.3916	1492.79	1794.87	2073.97	766.634	660.517	1952.46	2073.97	409.799	346.329	0	1	0	0	R1
sp|Q00688|FKBP3_HUMAN	Peptidyl-prolyl cis-trans isomerase FKBP3 OS=Homo sapiens GN=FKBP3 PE=1 SV=1	28	FLQEHGSDSFLAEHKLLGNIK	[15] GlyGly (K)	1.52325	NS	Stim	0.00150493	2.312	46.89_2496.2754n	1	1	#5449	4	46.8918	2496.28	12152.4	12151.7	7847.27	8108.11	13219.4	12151.7	4194.7	4251.33	0	1	0	0	R1
sp|Q00688|FKBP3_HUMAN	Peptidyl-prolyl cis-trans isomerase FKBP3 OS=Homo sapiens GN=FKBP3 PE=1 SV=1	21.87	KKNAKPLSFK	[2] GlyGly (K)	2.51416	Stim	NS	0.0282543	20.7713	20.45_1273.7504n	0	1	#5946	3	20.4529	1273.75	1350.23	1004.39	3139.3	2780.6	1468.79	1004.39	1678.09	1457.95	0	0	1	0	R1
sp|Q00688|FKBP3_HUMAN	Peptidyl-prolyl cis-trans isomerase FKBP3 OS=Homo sapiens GN=FKBP3 PE=1 SV=1	60.37	KNAKPLSFK	[1] GlyGly (K)	2.44979	Stim	NS	0.00203055	4.3341	21.90_1145.6555n	0	2	#3346,#4641	2,3	21.8982	1145.66	5401.17	5693.57	14006.4	13173.4	5875.42	5693.57	7487.03	6907.23	1	1	1	1	R1
sp|Q00688|FKBP3_HUMAN	Peptidyl-prolyl cis-trans isomerase FKBP3 OS=Homo sapiens GN=FKBP3 PE=1 SV=1	45.51	KNAKPLSFK	[1] GlyGly (K)	2.95871	Stim	NS	0.039364	26.7403	24.29_1145.6565n	2	2	#7008,#1481	2,3	24.2867	1145.66	7942.6	6412.36	25251.5	17220.7	8071.3	6412.36	17631.7	12231.3	1	1	1	0	R3
sp|Q00688|FKBP3_HUMAN	Peptidyl-prolyl cis-trans isomerase FKBP3 OS=Homo sapiens GN=FKBP3 PE=1 SV=1	35.59	LEIEPEWAYGKK	[12] GlyGly (K)	2.79623	Stim	NS	0.010177	13.6145	44.90_1575.7939n	1	1	#7598	3	44.9037	1575.79	1714.67	2079.98	5087.85	5522.89	1742.46	2079.98	3552.58	3922.72	1	1	1	1	R3
sp|Q00688|FKBP3_HUMAN	Peptidyl-prolyl cis-trans isomerase FKBP3 OS=Homo sapiens GN=FKBP3 PE=1 SV=1	31.91	LEIEPEWAYGKK	[12] GlyGly (K)	1.88261	Stim	NS	0.000112017	0.924519	44.68_1575.7934n	0	1	#5780	3	44.6822	1575.79	3071.44	3111.86	5811.92	5828.82	3341.13	3111.86	3106.72	3056.23	1	0	0	0	R1
sp|Q00688|FKBP3_HUMAN	Peptidyl-prolyl cis-trans isomerase FKBP3 OS=Homo sapiens GN=FKBP3 PE=1 SV=1	21.74	NVKLNEDKPK	[5] Deamidated (N)|[8] GlyGly (K)	2.36329	NS	Stim	0.000691258	3.19951	50.13_1298.6909n	2	2	#69,#148	2,3	50.1288	1298.69	1.20542e+06	1.20631e+06	498705	521793	1.31126e+06	1.20631e+06	266579	273592	1	1	0	0	R1
sp|Q00688|FKBP3_HUMAN	Peptidyl-prolyl cis-trans isomerase FKBP3 OS=Homo sapiens GN=FKBP3 PE=1 SV=1	21.41	NVKLNEDKPK	[5] Deamidated (N)|[8] GlyGly (K)	8.42858	Stim	NS	0.00205233	10.3116	56.30_1298.6906n	2	2	#249,#207	2,3	56.3043	1298.69	1.84771e+06	1.62783e+06	1.57149e+07	1.3579e+07	9.68201e+06	1.62783e+06	1.23671e+07	2.08471e+06	0	1	0	0	R2
sp|Q00688|FKBP3_HUMAN	Peptidyl-prolyl cis-trans isomerase FKBP3 OS=Homo sapiens GN=FKBP3 PE=1 SV=1	20.99	NVKLNEDKPK	[5] Deamidated (N)|[8] GlyGly (K)	2.4831	NS	Stim	0.00193779	5.63758	50.86_1298.6905n	2	2	#87,#80	2,3	50.8565	1298.69	1.17078e+06	1.268e+06	492914	489235	1.27358e+06	1.268e+06	263484	256521	0	1	0	0	R1
sp|P30041|PRDX6_HUMAN	Peroxiredoxin-6 OS=Homo sapiens GN=PRDX6 PE=1 SV=3	75.46	ELAILLGMLDPAEKDEKGMPVTAR	[17] GlyGly (K)	2.89132	NS	Stim	0.0243521	18.7702	64.60_2710.4019n	0	1	#16640	3	64.6005	2710.4	7508.24	6096.38	2664.92	2040.41	8167.5	6096.38	1424.52	1069.85	1	1	0	0	R1
sp|P56589|PEX3_HUMAN	Peroxisomal biogenesis factor 3 OS=Homo sapiens GN=PEX3 PE=1 SV=1	68.83	DITTIKLLNETR	[6] GlyGly (K)	1.83213	Stim	NS	0.000348774	1.27926	49.31_1529.8424n	1	1	#7081	2	49.3066	1529.84	4514.01	4575.72	8251.48	8402.12	4910.36	4575.72	4410.77	4405.49	1	1	1	1	R1
sp|P56589|PEX3_HUMAN	Peroxisomal biogenesis factor 3 OS=Homo sapiens GN=PEX3 PE=1 SV=1	24.3	DITTIKLLNETR	[6] GlyGly (K)	64.4328	Stim	NS	5.45e-05	4.00293	54.78_1529.8418n	1	1	#27018	2	54.7822	1529.84	973.328	919.745	60253.1	61722.8	5100.25	919.745	47417.3	9476	1	0	0	1	R2
sp|O96011-2|PX11B_HUMAN	Peroxisomal membrane protein 11B OS=Homo sapiens GN=PEX11B	48.37	LKGSGGGVPGGSETGGLGGPGTPGGGLPQLALK	[2] GlyGly (K)	1.39571	NS	Stim	0.0428202	8.49475	50.51_2943.5478n	1	1	#13638	3	50.5126	2943.55	3939.32	3492.89	2763.3	2561.74	4003.15	3492.89	1929.46	1819.52	1	0	0	0	R3
sp|P00558-2|PGK1_HUMAN	Phosphoglycerate kinase 1 OS=Homo sapiens GN=PGK1	41.79	IVKDLMSK	[3] GlyGly (K)	3.05811	Stim	NS	0.00476547	8.57188	27.10_1046.5798n	0	1	#4784	2	27.1043	1046.58	1576.88	1396.65	4765.58	4327.78	1715.34	1396.65	2547.41	2269.19	1	0	1	1	R1
sp|P00558-2|PGK1_HUMAN	Phosphoglycerate kinase 1 OS=Homo sapiens GN=PGK1	41.47	IVKDLMSK	[3] GlyGly (K)	26.9735	Stim	NS	0.00191659	17.8548	28.67_1046.5799n	0	1	#12598	2	28.674	1046.58	1537.86	1763.42	38902.3	50144.7	8058.37	1763.42	30614.9	7698.48	0	0	1	0	R2
sp|P00558-2|PGK1_HUMAN	Phosphoglycerate kinase 1 OS=Homo sapiens GN=PGK1	29.79	VKAEPAKIEAFR	[2] GlyGly (K)	2.53555	Stim	NS	0.000337596	2.4027	28.04_1471.8144n	1	1	#5844	3	28.0375	1471.81	1711.33	1654.16	4274.98	4258.39	1861.6	1654.16	2285.16	2232.8	0	0	1	1	R1
tr|A0A0A0MRF9|A0A0A0MRF9_HUMAN	Phosphoinositide phospholipase C OS=Homo sapiens GN=PLCG2 PE=1 SV=1	42.95	GILDLNTYNVVKAPQGK	[12] GlyGly (K)	3.66482	Stim	NS	0.00344762	10.7665	52.34_1943.0478n	1	1	#10683	3	52.3379	1943.05	1577.73	1574.24	5335.99	6215.41	1716.26	1574.24	2852.32	3258.93	0	0	1	1	R1
sp|Q9Y2Q0-2|AT8A1_HUMAN	Phospholipid-transporting ATPase IA OS=Homo sapiens GN=ATP8A1	23.34	LAETSKYK	[6] GlyGly (K)	20.7045	Stim	NS	0.000469731	8.82229	20.79_1052.5505n	0	1	#18414	2	20.7855	1052.55	687.205	778.649	14864	15485.8	3600.96	778.649	11697.5	2377.46	1	0	0	0	R2
sp|Q9Y2Q0-3|AT8A1_HUMAN	Phospholipid-transporting ATPase IA OS=Homo sapiens GN=ATP8A1	20.48	LAETSKYK	[6] GlyGly (K)	1.60632	Stim	NS	0.034945	12.6532	20.48_1052.5502n	0	1	#12754	2	20.4803	1052.55	659.08	646.382	954.684	1142.31	716.95	646.382	510.32	598.945	0	0	0	1	R1
sp|Q9Y2Q0-2|AT8A1_HUMAN	Phospholipid-transporting ATPase IA OS=Homo sapiens GN=ATP8A1	64.58	SQDPGAVVLGKSLTER	[11] GlyGly (K)	8.91021	Stim	NS	0.00114518	9.19292	47.50_1769.9283n	2	2	#46115,#5025	2,3	47.5019	1769.93	47001.9	43802	378244	430837	246290	43802	297666	66144.3	2	2	2	1	R2
sp|Q9Y2Q0-2|AT8A1_HUMAN	Phospholipid-transporting ATPase IA OS=Homo sapiens GN=ATP8A1	28.88	TDDVSEKTSLADQEEVR	[7] GlyGly (K)	7.61012	Stim	NS	0.00317355	16.0348	36.79_2034.9356n	1	1	#25593	3	36.7926	2034.94	4869.71	4781.49	32559.6	40887.3	25517.3	4781.49	25623.4	6277.22	1	0	1	1	R2
sp|Q9Y2Q0-3|AT8A1_HUMAN	Phospholipid-transporting ATPase IA OS=Homo sapiens GN=ATP8A1	38.8	VNVGDIVIIKGK	[10] GlyGly (K)	1.41088	NS	Stim	0.0170056	6.3671	45.86_1367.8133n	0	2	#16809,#5912	2,3	45.8623	1367.81	4757.31	4347.4	3210.24	3242.97	5175.02	4347.4	1716.01	1700.38	1	1	0	0	R1
tr|A8MXQ1|A8MXQ1_HUMAN	Pituitary tumor-transforming gene 1 protein-interacting protein OS=Homo sapiens GN=PTTG1IP PE=1 SV=1	20.29	KYGLFK	[1] GlyGly (K)	9.1294	Stim	NS	0.0456369	67.2793	30.18_868.4803n	1	1	#3422	2	30.1848	868.48	12974.9	36522.7	229587	222296	67988.5	36522.7	180678	34128.1	0	0	1	0	R2
tr|A8MXQ1|A8MXQ1_HUMAN	Pituitary tumor-transforming gene 1 protein-interacting protein OS=Homo sapiens GN=PTTG1IP PE=1 SV=1	34.19	YGLFKEENPYAR	[5] GlyGly (K)	12.6339	Stim	NS	0.0471914	76.3405	44.90_1599.7692n	1	1	#27475	2	44.9033	1599.77	12185.5	3641.8	108185	91776.3	63852.3	3641.8	85138.5	14090	1	0	0	0	R2
sp|P02775|CXCL7_HUMAN	Platelet basic protein OS=Homo sapiens GN=PPBP PE=1 SV=3	29.06	CMCIKTTSGIHPK	[1] Carbamidomethyl (C)|[3] Carbamidomethyl (C)|[5] GlyGly (K)	1.72529	Stim	NS	0.0133535	8.53751	25.46_1645.7742n	0	3	#19780,#2619,#15504	2,3,4	25.4622	1645.77	10623.4	11043.2	17562.3	19819	11556.2	11043.2	9387.81	10391.7	1	1	1	1	R1
sp|P02775|CXCL7_HUMAN	Platelet basic protein OS=Homo sapiens GN=PPBP PE=1 SV=3	25.5	CMCIKTTSGIHPK	[1] Carbamidomethyl (C)|[3] Carbamidomethyl (C)|[5] GlyGly (K)	2.08196	Stim	NS	0.0140978	11.8259	28.32_1645.7728n	0	2	#3654,#8482	3,4	28.3177	1645.77	4558.29	4331.36	10027.8	8480.13	4632.15	4331.36	7001.88	6023.15	1	1	1	1	R3
sp|P02775|CXCL7_HUMAN	Platelet basic protein OS=Homo sapiens GN=PPBP PE=1 SV=3	55.95	GKEESLDSDLYAELR	[2] GlyGly (K)	2.10973	Stim	NS	0.00312965	5.47106	47.87_1837.8716n	0	1	#17730	2	47.8678	1837.87	811.208	837.35	1806.28	1671.73	824.352	837.35	1261.23	1187.37	0	0	1	0	R3
sp|P02775|CXCL7_HUMAN	Platelet basic protein OS=Homo sapiens GN=PPBP PE=1 SV=3	60.24	GTHCNQVEVIATLKDGR	[4] Carbamidomethyl (C)|[14] GlyGly (K)	1.43778	NS	Stim	0.0449091	11.243	35.94_2010.9902n	0	2	#3512,#4051	3,4	35.9436	2010.99	31344.7	30701.2	19861.6	23292.3	34096.8	30701.2	10616.9	12212.9	2	2	0	1	R1
sp|P02775|CXCL7_HUMAN	Platelet basic protein OS=Homo sapiens GN=PPBP PE=1 SV=3	23.96	GTHCNQVEVIATLKDGRK	[4] Carbamidomethyl (C)|[18] GlyGly (K)	1.4806	NS	Stim	0.0189973	7.40696	30.81_2139.0858n	0	1	#8318	4	30.8111	2139.09	4603.19	4145	2908.14	3000.43	5007.37	4145	1554.52	1573.21	0	1	0	0	R1
sp|P02775|CXCL7_HUMAN	Platelet basic protein OS=Homo sapiens GN=PPBP PE=1 SV=3	67.34	NLAKGKEESLDSDLYAELR	[4] GlyGly (K)	1.6453	NS	Stim	0.00398536	4.03212	44.88_2264.1281n	0	1	#5646	3	44.884	2264.13	13570.1	13208.9	8370.04	7905.99	14761.6	13208.9	4474.15	4145.35	0	1	0	0	R1
sp|P02775|CXCL7_HUMAN	Platelet basic protein OS=Homo sapiens GN=PPBP PE=1 SV=3	35.34	NLAKGKEESLDSDLYAELR	[6] GlyGly (K)	1.81273	NS	Stim	0.0491172	18.425	44.81_2264.1282n	0	1	#6477	4	44.8126	2264.13	10114	7782.35	5098.29	4774.28	11002	7782.35	2725.26	2503.3	1	1	0	0	R1
sp|P02775|CXCL7_HUMAN	Platelet basic protein OS=Homo sapiens GN=PPBP PE=1 SV=3	67.86	TTSGIHPKNIQSLEVIGK	[8] GlyGly (K)	1.51969	NS	Stim	0.0310147	8.20333	38.33_2035.1045n	0	2	#2143,#1146	3,4	38.3327	2035.1	85667.6	94365.2	55797.3	62669.1	93189.6	94365.2	29826.1	32859.3	2	3	1	1	R1
sp|P02775|CXCL7_HUMAN	Platelet basic protein OS=Homo sapiens GN=PPBP PE=1 SV=3	62.48	TTSGIHPKNIQSLEVIGK	[8] GlyGly (K)	1.59464	NS	Stim	0.00282655	3.28793	39.09_2035.1083n	0	2	#3287,#1505	3,4	39.0863	2035.11	98299.6	93832.7	60771.1	59715.3	99892.4	93832.7	42433.3	42413.8	1	2	2	1	R3
sp|P02775|CXCL7_HUMAN	Platelet basic protein OS=Homo sapiens GN=PPBP PE=1 SV=3	23.45	TTSGIHPKNIQSLEVIGK	[8] GlyGly (K)	3.97796	Stim	NS	0.00194945	6.40464	44.19_2035.1061n	0	2	#8357,#3123	3,4	44.1863	2035.11	259763	237254	1.02899e+06	948121	1.36116e+06	237254	809781	145560	0	0	1	0	R2
tr|A0A075B738|A0A075B738_HUMAN	Platelet endothelial cell adhesion molecule OS=Homo sapiens GN=PECAM1 PE=1 SV=1	39.41	AKQMPVEMSRPAVPLLNSNNEK	[2] GlyGly (K)	1.45531	Stim	NS	0.0393341	8.92552	42.79_2566.3027n	1	1	#8598	4	42.7919	2566.3	6605.99	6060.74	8635.28	9798.71	6713.03	6060.74	6029.56	6959.69	1	1	1	1	R3
tr|A0A075B738|A0A075B738_HUMAN	Platelet endothelial cell adhesion molecule OS=Homo sapiens GN=PECAM1 PE=1 SV=1	45.71	KAVPDAVESR	[1] GlyGly (K)	1.87854	Stim	NS	0.00150407	3.00287	22.88_1184.6153n	0	1	#3569	2	22.88	1184.62	3084.44	2956.17	5604.62	5742.92	3355.26	2956.17	2995.91	3011.18	0	0	1	1	R1
tr|A0A075B738|A0A075B738_HUMAN	Platelet endothelial cell adhesion molecule OS=Homo sapiens GN=PECAM1 PE=1 SV=1	48.99	KDTETVYSEVR	[1] GlyGly (K)	16.2606	Stim	NS	0.0495289	82.4851	28.72_1439.6909n	0	1	#45141	2	28.7242	1439.69	1211.58	318.91	14576.1	10310.6	6348.7	318.91	11471	1582.94	1	0	1	0	R2
sp|P02776|PLF4_HUMAN	Platelet factor 4 OS=Homo sapiens GN=PF4 PE=1 SV=2	37.44	AGPHCPTAQLIATLKNGR	[5] Carbamidomethyl (C)|[15] GlyGly (K)	1.8006	Stim	NS	0.0387278	12.2602	43.02_2018.0500n	0	2	#13028,#4123	3,4	43.021	2018.05	14094.7	11845.9	25259.4	21449.4	14323.1	11845.9	17637.3	15234.7	2	1	2	2	R3
sp|P02776|PLF4_HUMAN	Platelet factor 4 OS=Homo sapiens GN=PF4 PE=1 SV=2	27.52	ICLDLQAPLYKK	[2] Carbamidomethyl (C)|[12] GlyGly (K)	1.94614	Stim	NS	0.0175632	11.8066	48.47_1574.8483n	0	1	#7727	3	48.4691	1574.85	1878.36	1767.71	3844.07	3251.68	2043.29	1767.71	2054.82	1704.96	0	0	1	0	R1
sp|P02776|PLF4_HUMAN	Platelet factor 4 OS=Homo sapiens GN=PF4 PE=1 SV=2	25.09	ICLDLQAPLYKK	[2] Carbamidomethyl (C)|[12] GlyGly (K)	5.65194	Stim	NS	0.0470418	54.6618	47.36_1574.8490n	0	1	#12010	3	47.3634	1574.85	722.299	319.59	2958.86	2929.83	734.003	319.59	2066.02	2080.96	0	0	1	1	R3
sp|P08567|PLEK_HUMAN	Pleckstrin OS=Homo sapiens GN=PLEK PE=1 SV=3	29.67	EGYLVKK	[6] GlyGly (K)	1.7576	Stim	NS	0.0164279	8.56183	22.96_949.5232n	0	1	#2490	2	22.9616	949.523	3763.44	4248.49	7331.11	6750.69	4093.89	4248.49	3918.8	3539.59	1	1	0	1	R1
sp|P08567|PLEK_HUMAN	Pleckstrin OS=Homo sapiens GN=PLEK PE=1 SV=3	20.19	ELNLEKDK	[6] GlyGly (K)	19.9803	Stim	NS	0.00112841	13.8117	25.23_1101.5677n	0	1	#25810	2	25.2303	1101.57	604.002	577.394	10649.7	12955	3164.97	577.394	8380.95	1988.91	0	0	1	0	R2
sp|P08567|PLEK_HUMAN	Pleckstrin OS=Homo sapiens GN=PLEK PE=1 SV=3	36.92	ELNLEKDKK	[6] GlyGly (K)	4.63939	Stim	NS	0.0450903	35.9833	21.76_1229.6621n	0	1	#4463	2	21.7645	1229.66	8318.97	12682.8	36321.9	61113.4	43591.5	12682.8	28584.2	9382.44	1	1	1	0	R2
sp|P08567|PLEK_HUMAN	Pleckstrin OS=Homo sapiens GN=PLEK PE=1 SV=3	49.71	KSEEENLFEIITADEVHYFLQAATPKER	[1] GlyGly (K)|[26] GlyGly (K)	21.2311	NS	Stim	0.0165985	40.2874	76.33_3534.7285n	0	1	#19872	4	76.3268	3534.73	11157.3	6209.83	301.539	516.465	12136.9	6209.83	161.186	270.798	1	2	0	0	R1
tr|A0A087WTT1|A0A087WTT1_HUMAN	Polyadenylate-binding protein OS=Homo sapiens GN=PABPC1 PE=1 SV=1	40.28	AKEFTNVYIK	[2] GlyGly (K)	1.65801	NS	Stim	0.00844679	6.55941	33.38_1325.6976n	2	2	#6100,#13172	2,3	33.3798	1325.7	7183.3	7090.97	4104.99	4504.31	7814.02	7090.97	2194.29	2361.74	1	1	0	0	R1
tr|A0A087WTT1|A0A087WTT1_HUMAN	Polyadenylate-binding protein OS=Homo sapiens GN=PABPC1 PE=1 SV=1	40.14	AKEFTNVYIK	[2] GlyGly (K)	3.33854	NS	Stim	0.00871452	12.1892	35.47_1325.6988n	2	2	#19721,#11252	2,3	35.4723	1325.7	2617.27	3031.17	773.031	918.856	2659.68	3031.17	539.767	652.632	1	1	0	0	R3
tr|A0A087WTT1|A0A087WTT1_HUMAN	Polyadenylate-binding protein OS=Homo sapiens GN=PABPC1 PE=1 SV=1	30.92	IVATKPLYVALAQR	[5] GlyGly (K)	3.53435	Stim	NS	0.00802865	13.1561	53.68_1655.9733n	1	1	#38977	3	53.6797	1655.97	4467.07	5085.48	18451.4	15310.6	23407.4	5085.48	14520.7	2350.56	0	0	1	0	R2
tr|A0A087WTT1|A0A087WTT1_HUMAN	Polyadenylate-binding protein OS=Homo sapiens GN=PABPC1 PE=1 SV=1	26.29	IVATKPLYVALAQR	[5] GlyGly (K)	3.01213	NS	Stim	0.00545892	10.574	47.53_1655.9719n	1	1	#12244	3	47.5325	1655.97	2751.76	2941.17	874.344	1015.66	2993.37	2941.17	467.375	532.54	1	0	0	0	R1
tr|A0A087WTT1|A0A087WTT1_HUMAN	Polyadenylate-binding protein OS=Homo sapiens GN=PABPC1 PE=1 SV=1	41.87	KFEQMKQDR	[6] GlyGly (K)	7.9391	NS	Stim	0.00933807	25.3899	20.52_1322.6399n	1	1	#13615	3	20.5214	1322.64	3643.44	5237.94	606.72	511.97	19091.6	5237.94	477.469	78.6002	1	0	0	0	R2
tr|A0A087WTT1|A0A087WTT1_HUMAN	Polyadenylate-binding protein OS=Homo sapiens GN=PABPC1 PE=1 SV=1	26.83	KFEQMKQDR	[6] GlyGly (K)	Infinity	NS	Stim	0.0446418	120.074	20.51_1322.6415n	0	1	#76551	2	20.5135	1322.64	538.07	43.9257	0	0	2819.49	43.9257	0	0	1	0	0	0	R2
sp|Q6NZI2-2|PTRF_HUMAN	Polymerase I and transcript release factor OS=Homo sapiens GN=PTRF	28.14	KSFTPDHVVYAR	[1] GlyGly (K)	8.49351	Stim	NS	0.00459455	15.6574	30.66_1532.7739n	1	1	#19669	3	30.6613	1532.77	4971.61	5996.27	41421.1	51734.8	26051.3	5996.27	32597.1	7942.59	0	0	1	0	R2
sp|P22001|KCNA3_HUMAN	Potassium voltage-gated channel subfamily A member 3 OS=Homo sapiens GN=KCNA3 PE=1 SV=3	26.12	KIFTDV	[1] GlyGly (K)	2.29084	Stim	NS	0.0358988	22.1395	36.34_835.4432n	1	1	#3525	2	36.3358	835.443	2469.76	2568.31	6674.11	4867.3	2686.61	2568.31	3567.6	2552.07	0	0	1	1	R1
sp|Q6S8J3|POTEE_HUMAN	POTE ankyrin domain family member E OS=Homo sapiens GN=POTEE PE=1 SV=3	20.78	KKNDNLLK	[3] Deamidated (N)|[5] Deamidated (N)|[8] GlyGly (K)	1.22833	NS	Stim	0.048994	5.64464	55.44_1087.5869n	1	1	#10337	2	55.4361	1087.59	1488.56	1374.3	1194.59	1136.11	1512.68	1374.3	834.116	806.941	1	0	0	0	R3
sp|O75915|PRAF3_HUMAN	PRA1 family protein 3 OS=Homo sapiens GN=ARL6IP5 PE=1 SV=1	58.78	LTDYISKVKE	[7] GlyGly (K)	2.85666	Stim	NS	0.00105484	4.69764	34.88_1308.6923n	0	2	#885,#365	2,3	34.8768	1308.69	64050	65038.8	178257	190506	69673.9	65038.8	95286	99888.1	4	4	4	4	R1
sp|O75915|PRAF3_HUMAN	PRA1 family protein 3 OS=Homo sapiens GN=ARL6IP5 PE=1 SV=1	41.23	LTDYISKVKE	[7] GlyGly (K)	2.33855	Stim	NS	0.0113503	12.823	36.62_1308.6934n	2	2	#5645,#1474	2,3	36.6213	1308.69	15146.8	18167.5	38482.8	39424.5	15392.3	18167.5	26870.5	28001.9	1	2	2	2	R3
sp|O75915|PRAF3_HUMAN	PRA1 family protein 3 OS=Homo sapiens GN=ARL6IP5 PE=1 SV=1	26.05	LTDYISKVKE	[7] GlyGly (K)	13.6212	Stim	NS	0.00414801	22.3846	38.19_1308.6931n	2	2	#9734,#4536	2,3	38.1871	1308.69	34606.2	38427.4	418672	576134	181337	38427.4	329482	88451	0	0	1	0	R2
sp|O75915|PRAF3_HUMAN	PRA1 family protein 3 OS=Homo sapiens GN=ARL6IP5 PE=1 SV=1	21.56	MEGIGLKR	[7] GlyGly (K)	3.25612	NS	Stim	0.0198918	22.8756	30.27_1016.5434n	1	1	#15835	3	30.2718	1016.54	306.504	338.921	83.0779	115.141	311.47	338.921	58.0089	81.7806	1	0	0	0	R3
sp|P01133-2|EGF_HUMAN	Pro-epidermal growth factor OS=Homo sapiens GN=EGF	26.77	NPKNPYEESSR	[3] GlyGly (K)	2.2159	Stim	NS	0.0117598	10.8808	24.07_1433.6543n	1	1	#8125	3	24.0663	1433.65	928.873	1006.08	2308.78	1978.89	943.925	1006.08	1612.1	1405.54	1	1	1	1	R3
tr|H0YF77|H0YF77_HUMAN	Probable C-mannosyltransferase DPY19L2 (Fragment) OS=Homo sapiens GN=DPY19L2 PE=1 SV=1	21.53	FIILKR	[5] GlyGly (K)	5.07905	Stim	NS	0.00114836	6.8689	36.06_902.5699n	2	2	#4731,#17180	2,3	36.0586	902.57	30030.8	33096.9	164489	156140	157361	33096.9	129448	23971.3	1	0	0	0	R2
sp|Q93008-1|USP9X_HUMAN	Probable ubiquitin carboxyl-terminal hydrolase FAF-X OS=Homo sapiens GN=USP9X	27.05	DDVFGYPQQFEDKPALSK	[18] GlyGly (K)	1.73993	Stim	NS	0.013381	7.4683	51.71_2197.0373n	1	1	#5352	3	51.7093	2197.04	5953.01	6412.8	10189.7	11325.9	6049.47	6412.8	7114.94	8044.43	0	1	0	1	R3
sp|Q93008-1|USP9X_HUMAN	Probable ubiquitin carboxyl-terminal hydrolase FAF-X OS=Homo sapiens GN=USP9X	38.07	KLPPVLAIQLKR	[11] GlyGly (K)	1.30443	NS	Stim	0.033699	5.04319	42.89_1488.9502n	1	1	#9357	3	42.892	1488.95	4548.7	4885.12	3742.99	3489.14	4948.1	4885.12	2000.79	1829.46	1	1	0	0	R1
sp|P07737|PROF1_HUMAN	Profilin-1 OS=Homo sapiens GN=PFN1 PE=1 SV=2	56.25	EGVHGGLINKK	[11] GlyGly (K)	1.71318	Stim	NS	0.000359369	1.13719	21.67_1264.6887n	0	2	#1980,#655	2,3	21.6655	1264.69	28349.1	27994.8	48651.7	47875.5	30838.3	27994.8	26006.4	25102.6	2	1	1	1	R1
sp|P07737|PROF1_HUMAN	Profilin-1 OS=Homo sapiens GN=PFN1 PE=1 SV=2	36.02	EGVHGGLINKK	[11] GlyGly (K)	4.30739	Stim	NS	0.0206075	24.9323	22.17_1264.6902n	0	1	#5647	2	22.1708	1264.69	12568.3	15791.2	50309.8	71845.7	65857.9	15791.2	39592.3	11030.1	1	0	1	0	R2
sp|P07737|PROF1_HUMAN	Profilin-1 OS=Homo sapiens GN=PFN1 PE=1 SV=2	35.96	SSFYVNGLTLGGQKCSVIR	[14] GlyGly (K)|[15] Carbamidomethyl (C)	2.32147	NS	Stim	0.00305762	6.5494	50.88_2199.1113n	0	1	#7236	3	50.8837	2199.11	7656.64	6978.85	3136.29	3168.11	8328.92	6978.85	1676.48	1661.14	0	1	0	0	R1
sp|P07737|PROF1_HUMAN	Profilin-1 OS=Homo sapiens GN=PFN1 PE=1 SV=2	99.18	STGGAPTFNVTVTKTDK	[14] GlyGly (K)	1.23162	NS	Stim	0.025836	4.8145	35.56_1836.9230n	0	2	#3618,#394	2,3	35.5622	1836.92	177832	166122	139624	139645	193446	166122	74635	73220.2	4	2	2	3	R1
sp|P07737|PROF1_HUMAN	Profilin-1 OS=Homo sapiens GN=PFN1 PE=1 SV=2	63.88	STGGAPTFNVTVTKTDK	[14] GlyGly (K)	2.14835	NS	Stim	0.00840109	9.8266	37.20_1836.9222n	0	2	#6808,#336	2,3	37.2039	1836.92	302782	310590	132835	152673	307688	310590	92751.6	108439	2	2	2	2	R3
sp|P07737|PROF1_HUMAN	Profilin-1 OS=Homo sapiens GN=PFN1 PE=1 SV=2	24.05	STGGAPTFNVTVTKTDK	[14] GlyGly (K)	7.39287	Stim	NS	0.00194496	12.3812	39.22_1836.9220n	0	2	#8670,#756	2,3	39.2212	1836.92	422771	430048	2.8764e+06	3.42837e+06	2.21532e+06	430048	2.26364e+06	526341	2	0	1	1	R2
sp|P07737|PROF1_HUMAN	Profilin-1 OS=Homo sapiens GN=PFN1 PE=1 SV=2	82.62	TFVNITPAEVGVLVGKDR	[16] GlyGly (K)	1.27785	NS	Stim	0.0379101	6.42364	57.16_2028.1032n	0	2	#9768,#524	2,3	57.1626	2028.1	199239	191759	146042	159940	202467	191759	101973	113600	2	2	2	2	R3
sp|P07737|PROF1_HUMAN	Profilin-1 OS=Homo sapiens GN=PFN1 PE=1 SV=2	105.53	TKSTGGAPTFNVTVTK	[2] GlyGly (K)	2.99372	Stim	NS	0.00757754	10.0618	33.61_1721.8945n	0	2	#5209,#873	2,3	33.6127	1721.89	26667.8	30753.1	80425.5	91476.5	29009.3	30753.1	42990.9	47963.9	1	0	2	2	R1
sp|P07737|PROF1_HUMAN	Profilin-1 OS=Homo sapiens GN=PFN1 PE=1 SV=2	41.03	TKSTGGAPTFNVTVTK	[2] GlyGly (K)	24.1297	Stim	NS	0.000224953	5.81117	36.90_1721.8950n	0	1	#4101	3	36.8969	1721.9	27598.7	26290.8	623452	676885	144618	26290.8	490637	103919	1	0	1	0	R2
sp|P07737|PROF1_HUMAN	Profilin-1 OS=Homo sapiens GN=PFN1 PE=1 SV=2	22.69	TKSTGGAPTFNVTVTK	[2] GlyGly (K)	54.9251	Stim	NS	0.00780334	41.9941	36.89_1721.8959n	0	1	#30582	2	36.8892	1721.9	1612.19	873.949	55684.3	80867.3	8447.9	873.949	43821.8	12415.2	1	0	1	0	R2
sp|Q8WUM4-2|PDC6I_HUMAN	Programmed cell death 6-interacting protein OS=Homo sapiens GN=PDCD6IP	31.02	NIQVSHQEFSKMK	[11] GlyGly (K)	1.52978	Stim	NS	0.0443456	12.9066	27.42_1688.8295n	1	1	#5512	3	27.4169	1688.83	3987.65	3938.54	5509.37	6615.97	4337.78	3938.54	2945	3468.95	1	1	0	0	R1
sp|Q8WUM4-2|PDC6I_HUMAN	Programmed cell death 6-interacting protein OS=Homo sapiens GN=PDCD6IP	39.79	TVLDKAVQADGQVK	[5] GlyGly (K)	2.45909	Stim	NS	0.00566018	9.46507	35.08_1584.8458n	1	1	#6464	3	35.0826	1584.85	2589.68	2961.19	6741.08	6908.99	2817.06	2961.19	3603.4	3622.59	0	0	1	1	R1
sp|Q9H939|PPIP2_HUMAN	Proline-serine-threonine phosphatase-interacting protein 2 OS=Homo sapiens GN=PSTPIP2 PE=1 SV=4	47.18	KTGQIPPAPIMYENFYSSQKNAVPAGK	[20] GlyGly (K)	12.8121	Stim	NS	0.00586478	25.9515	48.19_3049.5324n	1	1	#18587	4	48.1946	3049.53	986.498	680.582	9965.16	11393.6	1073.12	680.582	5326.81	5974.02	0	0	0	1	R1
sp|Q9H939|PPIP2_HUMAN	Proline-serine-threonine phosphatase-interacting protein 2 OS=Homo sapiens GN=PSTPIP2 PE=1 SV=4	46.49	KTGQIPPAPIMYENFYSSQKNAVPAGK	[19] Deamidated (Q)|[20] GlyGly (K)	26.4365	Stim	NS	0.0197273	58.1275	47.05_3050.5394n	1	1	#15641	4	47.0472	3050.54	73.835	176.888	2683.24	3945.01	75.0314	176.888	1873.56	2802.01	0	0	0	1	R3
sp|Q9H939|PPIP2_HUMAN	Proline-serine-threonine phosphatase-interacting protein 2 OS=Homo sapiens GN=PSTPIP2 PE=1 SV=4	79.28	NAVPAGKATGPNLAR	[7] GlyGly (K)	2.02002	Stim	NS	0.0418296	18.4695	25.95_1549.8324n	2	2	#3265,#3514	2,3	25.9545	1549.83	10263.2	11719.2	19302.8	25102	11164.3	11719.2	10318.2	13161.7	1	1	1	1	R1
sp|Q9H939|PPIP2_HUMAN	Proline-serine-threonine phosphatase-interacting protein 2 OS=Homo sapiens GN=PSTPIP2 PE=1 SV=4	61.83	NAVPAGKATGPNLAR	[7] GlyGly (K)	3.49253	Stim	NS	0.00307719	8.17077	29.08_1549.8344n	0	1	#13828	2	29.0816	1549.83	776.504	718.952	2460.58	2762.34	789.086	718.952	1718.09	1962	1	1	1	1	R3
sp|Q9H939|PPIP2_HUMAN	Proline-serine-threonine phosphatase-interacting protein 2 OS=Homo sapiens GN=PSTPIP2 PE=1 SV=4	23.42	NAVPAGKATGPNLAR	[7] GlyGly (K)	27.8418	Stim	NS	0.00248665	23.0252	27.33_1549.8336n	2	2	#10004,#8662	2,3	27.325	1549.83	13480.6	12942.7	307948	427725	70638.5	12942.7	242345	65666.5	1	1	1	0	R2
sp|Q9H939|PPIP2_HUMAN	Proline-serine-threonine phosphatase-interacting protein 2 OS=Homo sapiens GN=PSTPIP2 PE=1 SV=4	25.52	TGQIPPAPIMYENFYSSQKNAVPAGK	[26] GlyGly (K)	24.1398	Stim	NS	0.000980437	14.03	52.54_2921.4427n	1	1	#16739	3	52.5388	2921.44	878.919	720.268	19132.7	19471.3	893.16	720.268	13359.3	13829.8	0	0	0	1	R3
tr|A0A0A0MRV4|A0A0A0MRV4_HUMAN	Prostamide/prostaglandin F synthase OS=Homo sapiens GN=FAM213B PE=1 SV=1	32.35	QLYKELGFK	[4] GlyGly (K)	2.00887	NS	Stim	0.0166177	12.7005	38.08_1238.6650n	2	2	#5719,#16651	2,3	38.0753	1238.67	6661.35	6886.76	3069.24	3674.91	7246.24	6886.76	1640.64	1926.87	1	1	0	0	R1
tr|A0A0A0MRV4|A0A0A0MRV4_HUMAN	Prostamide/prostaglandin F synthase OS=Homo sapiens GN=FAM213B PE=1 SV=1	52.07	YNSLSILPAALGKPVR	[13] GlyGly (K)	3.00426	NS	Stim	0.00570304	11.757	54.60_1812.0256n	1	1	#17463	3	54.5965	1812.03	2100.99	2134	763.428	646.237	2285.47	2134	408.086	338.841	1	1	0	0	R1
tr|A0A087WX59|A0A087WX59_HUMAN	Proteasomal ubiquitin receptor ADRM1 OS=Homo sapiens GN=ADRM1 PE=1 SV=1	52.92	DKKDEEEDMSLD	[2] GlyGly (K)	1.8675	NS	Stim	0.0100434	8.49153	30.78_1566.6357n	1	1	#9731	2	30.777	1566.64	4666.96	5263.21	2609.42	2707.92	5076.74	5263.21	1394.85	1419.85	1	1	0	0	R1
tr|A0A087WX59|A0A087WX59_HUMAN	Proteasomal ubiquitin receptor ADRM1 OS=Homo sapiens GN=ADRM1 PE=1 SV=1	29.46	MSLKGTTVTPDK	[4] GlyGly (K)	5.61271	Stim	NS	0.00298178	13.1099	30.83_1390.7136n	2	2	#18717,#18630	2,3	30.8276	1390.71	10959.2	10634.3	54981.4	66216.6	57426.3	10634.3	43268.6	10165.9	0	0	1	1	R2
tr|A0A087WX59|A0A087WX59_HUMAN	Proteasomal ubiquitin receptor ADRM1 OS=Homo sapiens GN=ADRM1 PE=1 SV=1	43.13	MSLKGTTVTPDKR	[4] GlyGly (K)	3.97266	Stim	NS	0.0245016	25.9188	26.73_1546.8140n	3	3	#49610,#3623,#9621	2,3,4	26.7277	1546.81	37880.6	47708.6	138850	201167	198495	47708.6	109271	30884.1	2	1	1	0	R2
tr|G3V295|G3V295_HUMAN	Proteasome subunit alpha type OS=Homo sapiens GN=PSMA6 PE=1 SV=1	52.62	KVPDKLLDSSTVTHLFK	[1] GlyGly (K)	1.37899	NS	Stim	0.000144896	0.543838	46.92_2041.1203n	2	2	#16559,#3234	3,4	46.9248	2041.12	16051.7	15928.7	11600.5	11590.8	17461.1	15928.7	6200.98	6077.38	1	1	0	1	R1
sp|O95870|ABHGA_HUMAN	Protein ABHD16A OS=Homo sapiens GN=ABHD16A PE=1 SV=3	34.45	LYKIYR	[3] GlyGly (K)	9.18451	Stim	NS	0.00303688	12.6992	28.86_968.5444n	1	1	#7108	2	28.8621	968.544	7574.68	6416.31	58480.7	70019.7	39691.4	6416.31	46022.5	10749.8	0	0	1	0	R2
sp|Q8WUW1|BRK1_HUMAN	Protein BRICK1 OS=Homo sapiens GN=BRK1 PE=1 SV=1	41.05	VTKGETLT	[3] GlyGly (K)	1.81466	Stim	NS	0.00230523	3.39678	23.65_961.5079n	1	1	#2929	2	23.6492	961.508	3437.7	3276.43	5996.63	6187.22	3739.54	3276.43	3205.46	3244.15	1	1	1	1	R1
tr|M0QZW9|M0QZW9_HUMAN	Protein GPR108 (Fragment) OS=Homo sapiens GN=GPR108 PE=1 SV=1	35.62	EGLSKVNK	[5] GlyGly (K)	12.4897	Stim	NS	0.0177121	46.0944	20.49_987.5352n	1	1	#7327	2	20.4884	987.535	2018.29	3970.15	34394.7	40399.2	10575.9	3970.15	27067.6	6202.29	1	0	0	1	R2
tr|M0QZW9|M0QZW9_HUMAN	Protein GPR108 (Fragment) OS=Homo sapiens GN=GPR108 PE=1 SV=1	39.39	EGLSKVNKTASGR	[5] GlyGly (K)|[8] GlyGly (K)	3.30172	Stim	NS	0.0336927	30.0732	21.51_1573.8176n	1	1	#7227	3	21.5147	1573.82	8987.79	8195.85	22335.4	34400.2	47096.1	8195.85	17577.2	5281.29	1	0	1	0	R2
sp|Q05655-2|KPCD_HUMAN	Protein kinase C delta type OS=Homo sapiens GN=PRKCD	44.5	DTIFQKER	[6] GlyGly (K)	3.24561	Stim	NS	0.0021178	6.90803	27.49_1149.5778n	1	1	#4742	2	27.4916	1149.58	2302.09	2412.67	7277.4	8024.87	2504.22	2412.67	3890.09	4207.68	1	1	1	1	R1
sp|Q05655-2|KPCD_HUMAN	Protein kinase C delta type OS=Homo sapiens GN=PRKCD	34.4	DTIFQKER	[6] GlyGly (K)	35.5385	Stim	NS	0.0102021	47.9324	28.68_1149.5787n	1	1	#16534	2	28.6817	1149.58	1452.53	717.151	34404.3	42702.8	7611.25	717.151	27075.1	6555.95	0	0	1	0	R2
sp|Q05655-2|KPCD_HUMAN	Protein kinase C delta type OS=Homo sapiens GN=PRKCD	49.6	DYSNFDQEFLNEKAR	[13] GlyGly (K)	3.47272	Stim	NS	0.00180971	6.26744	49.76_1988.8909n	1	1	#9830	3	49.755	1988.89	1513.13	1384.71	4885.19	5178.22	1537.65	1384.71	3411.07	3677.91	0	0	1	1	R3
sp|Q9C0E8-2|LNP_HUMAN	Protein lunapark OS=Homo sapiens GN=LNP	22.93	LPEFSFEKR	[8] GlyGly (K)	1.69493	NS	Stim	0.0285994	11.3907	41.89_1265.6397n	1	1	#5436	3	41.8856	1265.64	4000.31	3668.47	2444.49	2080.06	4351.55	3668.47	1306.69	1090.64	1	0	0	0	R1
tr|S4R3E9|S4R3E9_HUMAN	Protein NEDD8-MDP1 OS=Homo sapiens GN=NEDD8-MDP1 PE=4 SV=1	41.11	EIEIDIEPTDKVER	[11] GlyGly (K)	1.6384	Stim	NS	0.0226614	8.38113	45.27_1798.8838n	0	1	#11577	2	45.2656	1798.88	3890.14	3454.85	6299.81	5734.21	3953.18	3454.85	4398.82	4072.82	1	1	1	0	R3
tr|S4R3E9|S4R3E9_HUMAN	Protein NEDD8-MDP1 OS=Homo sapiens GN=NEDD8-MDP1 PE=4 SV=1	28	EIEIDIEPTDKVER	[11] GlyGly (K)	6.08534	Stim	NS	0.0016858	9.30559	50.70_1798.8963n	2	2	#21068,#4441	2,3	50.6995	1798.9	77768.1	68165.6	459269	428787	407505	68165.6	361430	65829.6	2	0	1	2	R2
tr|S4R3E9|S4R3E9_HUMAN	Protein NEDD8-MDP1 OS=Homo sapiens GN=NEDD8-MDP1 PE=4 SV=1	59.32	LIYSGKQMNDEK	[6] GlyGly (K)	4.79565	Stim	NS	0.00803133	14.1134	27.87_1538.7403n	2	2	#5191,#1067	2,3	27.8741	1538.74	249911	204708	981309	1.19889e+06	1.30954e+06	204708	772259	184059	2	1	1	0	R2
tr|S4R3E9|S4R3E9_HUMAN	Protein NEDD8-MDP1 OS=Homo sapiens GN=NEDD8-MDP1 PE=4 SV=1	56.44	LIYSGKQMNDEK	[6] GlyGly (K)|[8] Oxidation (M)	1.98144	NS	Stim	0.00539082	6.92773	22.82_1554.7356n	0	2	#9325,#3286	2,3	22.818	1554.74	10698.2	9698.98	5088.49	5205.59	11637.5	9698.98	2720.02	2729.45	1	1	0	0	R1
tr|S4R3E9|S4R3E9_HUMAN	Protein NEDD8-MDP1 OS=Homo sapiens GN=NEDD8-MDP1 PE=4 SV=1	46.44	LIYSGKQMNDEKTAADYK	[6] GlyGly (K)	1.46264	Stim	NS	0.0238323	7.29108	29.44_2188.0468n	2	2	#4028,#2804	3,4	29.4376	2188.05	26765.2	29675.1	40019.8	42531.9	29115.3	29675.1	21392.3	22300.8	1	1	1	1	R1
tr|S4R3E9|S4R3E9_HUMAN	Protein NEDD8-MDP1 OS=Homo sapiens GN=NEDD8-MDP1 PE=4 SV=1	29.9	TLTGKEIEIDIEPTDKVER	[5] GlyGly (K)	4.36552	Stim	NS	0.0057318	12.8756	49.55_2299.1906n	2	2	#2229,#1301	3,4	49.5461	2299.19	816361	717270	3.65233e+06	3.04278e+06	4.27774e+06	717270	2.87426e+06	467142	0	0	3	0	R2
sp|Q96A00|PP14A_HUMAN	Protein phosphatase 1 regulatory subunit 14A OS=Homo sapiens GN=PPP1R14A PE=1 SV=1	41.82	ARGPGGSPGGLQKR	[13] GlyGly (K)	5.41912	Stim	NS	0.0360987	38.0141	20.38_1450.7753n	2	2	#22582,#40315	3,4	20.3791	1450.78	1203.13	2087.71	7254.28	10579.2	6304.4	2087.71	5708.89	1624.17	2	0	1	0	R2
sp|O75688|PPM1B_HUMAN	Protein phosphatase 1B OS=Homo sapiens GN=PPM1B PE=1 SV=1	90.13	ESDGASDEAEESGSQGKLVEALR	[17] GlyGly (K)	2.28244	NS	Stim	0.000382319	2.15079	41.56_2477.1175n	1	1	#9126	3	41.5641	2477.12	8745.25	8840.36	3793.78	3910.96	9513.12	8840.36	2027.94	2050.63	1	1	0	0	R1
sp|O75688|PPM1B_HUMAN	Protein phosphatase 1B OS=Homo sapiens GN=PPM1B PE=1 SV=1	46.74	ESDGASDEAEESGSQGKLVEALR	[17] GlyGly (K)	2.62583	Stim	NS	0.0189731	18.1194	45.91_2477.1179n	1	1	#31851	3	45.9088	2477.12	13075.1	12160.2	37376.7	28886.8	68513.4	12160.2	29414.3	4434.85	1	0	0	0	R2
sp|O15258|RER1_HUMAN	Protein RER1 OS=Homo sapiens GN=RER1 PE=1 SV=1	22.64	GKEDAGKAFAS	[7] GlyGly (K)	3.07173	Stim	NS	0.049861	25.8966	22.34_1193.5685n	1	1	#25693	2	22.34	1193.57	1260.74	1817.79	3862.38	5594	6606.26	1817.79	3039.57	858.82	1	1	0	0	R2
tr|R4GN98|R4GN98_HUMAN	Protein S100 (Fragment) OS=Homo sapiens GN=S100A6 PE=1 SV=1	66.14	ELTIGSKLQDAEIAR	[7] GlyGly (K)	1.33606	NS	Stim	0.00389068	2.5613	46.26_1756.9324n	1	1	#2794	3	46.2589	1756.93	16127.5	16722.4	12291.1	12296.1	17543.5	16722.4	6570.12	6447.22	1	2	1	1	R1
tr|R4GN98|R4GN98_HUMAN	Protein S100 (Fragment) OS=Homo sapiens GN=S100A6 PE=1 SV=1	55.87	ELTIGSKLQDAEIAR	[7] GlyGly (K)	1.86368	Stim	NS	0.00413862	4.78413	45.63_1756.9342n	1	1	#5208	3	45.6261	1756.93	4411.8	4225.19	7776.02	8320.55	4483.29	4225.19	5429.58	5909.8	1	1	1	1	R3
tr|R4GN98|R4GN98_HUMAN	Protein S100 (Fragment) OS=Homo sapiens GN=S100A6 PE=1 SV=1	24.2	ELTIGSKLQDAEIAR	[7] GlyGly (K)	11.1948	Stim	NS	0.00134664	10.463	51.21_1756.9321n	1	1	#7669	3	51.2149	1756.93	21628.2	18648.3	236455	214434	113332	18648.3	186083	32921	1	0	0	0	R2
sp|O43597|SPY2_HUMAN	Protein sprouty homolog 2 OS=Homo sapiens GN=SPRY2 PE=1 SV=1	25.81	NFEKPT	[4] GlyGly (K)	7.48387	Stim	NS	0.00025777	4.38092	24.48_848.4027n	2	2	#15413,#2865	1,2	24.4775	848.403	1370.38	1345.5	9847.83	10477.5	1490.71	1345.5	5264.09	5493.65	0	0	1	1	R1
sp|O43597|SPY2_HUMAN	Protein sprouty homolog 2 OS=Homo sapiens GN=SPRY2 PE=1 SV=1	21.52	NFEKPT	[4] GlyGly (K)	30.3999	Stim	NS	0.0412028	88.2699	27.55_848.4017n	1	1	#9237	2	27.5458	848.402	94.2681	21.814	1392.19	2136.7	95.7956	21.814	972.09	1517.62	0	0	0	1	R3
sp|O43597|SPY2_HUMAN	Protein sprouty homolog 2 OS=Homo sapiens GN=SPRY2 PE=1 SV=1	33.83	SELKPGELKPLSK	[9] GlyGly (K)	8.45863	Stim	NS	0.00231112	14.3739	29.13_1538.8662n	1	1	#3090	3	29.1255	1538.87	1947.94	1991.12	14966.3	18352.8	2118.98	1991.12	8000.12	9622.91	0	0	1	0	R1
sp|O43597|SPY2_HUMAN	Protein sprouty homolog 2 OS=Homo sapiens GN=SPRY2 PE=1 SV=1	32.12	SELKPGELKPLSK	[4] GlyGly (K)|[9] GlyGly (K)	11.4522	Stim	NS	0.00157159	11.8299	32.22_1652.9105n	1	1	#11282	3	32.2214	1652.91	369.878	437.408	4398.56	4846.63	375.872	437.408	3071.28	3442.4	0	0	1	1	R3
sp|O43597|SPY2_HUMAN	Protein sprouty homolog 2 OS=Homo sapiens GN=SPRY2 PE=1 SV=1	26.35	SELKPGELKPLSK	[4] GlyGly (K)	16.9282	Stim	NS	0.000388112	5.99694	31.83_1538.8679n	2	2	#2842,#9235	3,4	31.832	1538.87	1878.93	1726.06	29410	31616.3	1909.38	1726.06	20535.4	22456	0	0	1	1	R3
tr|H7C3T6|H7C3T6_HUMAN	Protein tweety homolog (Fragment) OS=Homo sapiens GN=TTYH3 PE=1 SV=1	58.92	YLAALDSGSHAGWQFKPMDSAR	[16] GlyGly (K)|[18] Oxidation (M)	2.20904	NS	Stim	0.0221027	12.1914	44.81_2537.1747n	1	1	#9741	3	44.8126	2537.17	10435.4	8779.03	3989.18	4708.94	11351.7	8779.03	2132.39	2469.04	1	1	0	0	R1
tr|H7C3T6|H7C3T6_HUMAN	Protein tweety homolog (Fragment) OS=Homo sapiens GN=TTYH3 PE=1 SV=1	21.61	YLAALDSGSHAGWQFKPMDSAR	[16] GlyGly (K)|[18] Oxidation (M)	2.15692	NS	Stim	0.0199222	15.5196	44.86_2537.1747n	1	1	#4811	4	44.8585	2537.17	13971.5	14353	5845.39	7286.49	15198.3	14353	3124.62	3820.53	0	1	0	0	R1
sp|Q9C0H2-2|TTYH3_HUMAN	Protein tweety homolog 3 OS=Homo sapiens GN=TTYH3	109.2	AKYLATSQPRPDSSGSH	[2] GlyGly (K)|[8] Deamidated (Q)	1.22845	NS	Stim	0.016209	3.72844	24.04_1915.9016n	3	3	#6528,#712,#1598	2,3,4	24.0424	1915.9	85312.5	89932.6	71159.7	71495.3	92803.3	89932.6	38037.9	37487.1	4	2	3	3	R1
sp|Q9C0H2-2|TTYH3_HUMAN	Protein tweety homolog 3 OS=Homo sapiens GN=TTYH3	89.86	AKYLATSQPRPDSSGSH	[2] GlyGly (K)	6.99486	Stim	NS	0.00336371	15.8515	23.66_1914.9187n	3	3	#846,#53,#82	2,3,4	23.6641	1914.92	5.35368e+06	5.28698e+06	3.30437e+07	4.13863e+07	2.80533e+07	5.28698e+06	2.60043e+07	6.35383e+06	4	3	2	1	R2
sp|Q9C0H2-2|TTYH3_HUMAN	Protein tweety homolog 3 OS=Homo sapiens GN=TTYH3	47.21	AKYLATSQPRPDSSGSH	[2] GlyGly (K)|[8] Deamidated (Q)	1.28277	NS	Stim	0.000320331	0.584035	27.23_1915.9043n	2	2	#3463,#4112	3,4	27.2273	1915.9	20351.1	20183.7	15826.2	15773.1	20680.8	20183.7	11050.6	11203.1	1	2	1	1	R3
sp|Q9C0H2-2|TTYH3_HUMAN	Protein tweety homolog 3 OS=Homo sapiens GN=TTYH3	25.62	AKYLATSQPRPDSSGSH	[2] GlyGly (K)|[8] Deamidated (Q)	32.4202	Stim	NS	0.00832168	33.0462	25.10_1915.9061n	1	1	#24316	3	25.0971	1915.91	543.175	830.087	17059	27462.5	2846.24	830.087	13424.9	4216.18	0	0	1	0	R2
sp|Q9C0H2-4|TTYH3_HUMAN	Protein tweety homolog 3 OS=Homo sapiens GN=TTYH3	58.46	YLAALDSGSHAGWQFKPMDSAR	[16] GlyGly (K)	4.36691	Stim	NS	0.01395	24.6199	54.43_2521.1812n	2	2	#8809,#3456	3,4	54.428	2521.18	337327	237293	1.22245e+06	1.28686e+06	1.7676e+06	237293	962030	197566	1	0	1	0	R2
tr|A0A0D9SGK2|A0A0D9SGK2_HUMAN	Protein tyrosine phosphatase type IVA 1 OS=Homo sapiens GN=PTP4A1 PE=1 SV=1	35.19	GAFNSKQLLYLEK	[6] GlyGly (K)	3.40673	Stim	NS	0.0393415	30.0531	45.45_1623.8635n	1	1	#14507	3	45.4501	1623.86	666.997	523.755	1597.26	2459.31	677.805	523.755	1115.28	1746.76	0	0	1	1	R3
tr|A0A0D9SGK2|A0A0D9SGK2_HUMAN	Protein tyrosine phosphatase type IVA 1 OS=Homo sapiens GN=PTP4A1 PE=1 SV=1	38.53	KYGVTTIVR	[1] GlyGly (K)	1.4003	NS	Stim	0.0159961	5.65099	30.78_1149.6505n	1	1	#4109	2	30.777	1149.65	5287.91	5728.1	3871.02	3995.88	5752.21	5728.1	2069.23	2095.16	1	1	1	1	R1
sp|Q70J99|UN13D_HUMAN	Protein unc-13 homolog D OS=Homo sapiens GN=UNC13D PE=1 SV=1	28.79	AKQASQHALRPAP	[2] GlyGly (K)	2.08775	NS	Stim	0.00923299	9.99809	20.68_1487.7966n	2	2	#25087,#6053	2,3	20.6774	1487.8	4135.59	4215.66	1858.66	2141.46	4498.71	4215.66	993.536	1122.83	1	1	0	0	R1
sp|Q70J99|UN13D_HUMAN	Protein unc-13 homolog D OS=Homo sapiens GN=UNC13D PE=1 SV=1	25.18	AKQASQHALRPAP	[2] GlyGly (K)	5.60309	Stim	NS	0.0117265	24.999	21.18_1487.7950n	1	1	#3477	3	21.1758	1487.8	16999.7	18948.1	82907.1	118512	89078.5	18948.1	65245.3	18194.5	1	1	1	0	R2
sp|Q70J99|UN13D_HUMAN	Protein unc-13 homolog D OS=Homo sapiens GN=UNC13D PE=1 SV=1	23.83	ASEQKLR	[4] Deamidated (Q)|[5] GlyGly (K)	10.4364	Stim	NS	0.000300081	5.74278	22.57_945.4879n	0	1	#7714	2	22.5716	945.488	2549.06	2350.12	25531.7	25598.2	13357.1	2350.12	20092.6	3929.96	0	0	1	0	R2
sp|Q9H3U1-2|UN45A_HUMAN	Protein unc-45 homolog A OS=Homo sapiens GN=UNC45A	26.22	ALIPLALEGTDVGQTKAAQALAK	[16] GlyGly (K)	11.2773	Stim	NS	0.0192543	45.4763	66.47_2392.3339n	1	1	#17318	3	66.4748	2392.33	17825.6	17604.4	264019	135536	93406.1	17604.4	207775	20808.2	1	0	0	1	R2
tr|A0A0A0MRJ6|A0A0A0MRJ6_HUMAN	Protein-L-isoaspartate O-methyltransferase OS=Homo sapiens GN=PCMT1 PE=1 SV=1	23.14	KNGIIKTDK	[6] GlyGly (K)	22.3817	Stim	NS	0.00425518	23.1438	33.64_1129.6356n	1	1	#12422	2	33.6364	1129.64	3491	2757.03	58478.1	81363.3	18292.8	2757.03	46020.4	12491.3	0	0	0	1	R2
sp|Q5VZV1|MT21C_HUMAN	Protein-lysine methyltransferase METTL21C OS=Homo sapiens GN=METTL21C PE=1 SV=1	29.53	LFKGILK	[7] GlyGly (K)	3.52346	NS	Stim	0.00441864	9.03287	61.79_931.5860n	1	1	#14277	2	61.7902	931.586	1646.05	1476.04	414.745	471.341	1790.58	1476.04	221.699	247.138	1	0	0	0	R1
sp|Q8TDZ2-2|MICA1_HUMAN	Protein-methionine sulfoxide oxidase MICAL1 OS=Homo sapiens GN=MICAL1	76.01	DLYDVLAKEPVQR	[8] GlyGly (K)	7.69971	NS	Stim	2.26759e-05	1.15726	52.21_1658.8639n	2	2	#526,#1338	2,3	52.2116	1658.86	279345	283955	36771.2	36387.5	303873	283955	19655.8	19079	5	4	2	2	R1
sp|Q8TDZ2-2|MICA1_HUMAN	Protein-methionine sulfoxide oxidase MICAL1 OS=Homo sapiens GN=MICAL1	71.9	DLYDVLAKEPVQR	[8] GlyGly (K)	6.04184	NS	Stim	5.58e-06	0.532462	51.09_1658.8649n	2	2	#1919,#843	2,3	51.0876	1658.86	151182	150589	25067.5	24879.5	153632	150589	17503.3	17671	2	2	2	2	R3
sp|Q8TDZ2-2|MICA1_HUMAN	Protein-methionine sulfoxide oxidase MICAL1 OS=Homo sapiens GN=MICAL1	68.63	DLYDVLAKEPVQR	[8] GlyGly (K)|[12] Deamidated (Q)	12.963	NS	Stim	0.00110313	10.9241	53.45_1659.8484n	1	1	#6254	2	53.4531	1659.85	17876.1	16643.5	1434.31	1228.62	19445.7	16643.5	766.702	644.2	2	1	0	0	R1
sp|Q8TDZ2-2|MICA1_HUMAN	Protein-methionine sulfoxide oxidase MICAL1 OS=Homo sapiens GN=MICAL1	63.11	DLYDVLAKEPVQR	[8] GlyGly (K)|[12] Deamidated (Q)	22.3242	NS	Stim	7.15e-06	1.15266	52.09_1659.8479n	0	2	#19847,#13353	2,3	52.0936	1659.85	3673.83	3685.53	166.172	163.485	3733.36	3685.53	116.029	116.118	2	1	0	0	R3
sp|Q8TDZ2-2|MICA1_HUMAN	Protein-methionine sulfoxide oxidase MICAL1 OS=Homo sapiens GN=MICAL1	33.52	ELEAEGVKLELALR	[8] GlyGly (K)	8.24018	Stim	NS	0.00827084	25.1276	52.12_1682.9222n	0	1	#19893	3	52.1188	1682.92	185.257	211.9	1927.06	1345.58	188.259	211.9	1345.57	955.722	0	0	1	0	R3
sp|Q8TDZ2-2|MICA1_HUMAN	Protein-methionine sulfoxide oxidase MICAL1 OS=Homo sapiens GN=MICAL1	71.74	GKLAIGITANFVNGR	[2] GlyGly (K)	4.76654	NS	Stim	0.00364373	11.3747	47.60_1643.9130n	2	2	#12315,#1304	2,3	47.6006	1643.91	46856.7	39880.4	9545.22	8651.84	47616	39880.4	6664.92	6145.11	2	2	1	1	R3
sp|Q8TDZ2-2|MICA1_HUMAN	Protein-methionine sulfoxide oxidase MICAL1 OS=Homo sapiens GN=MICAL1	108.3	NNDKTDTGMPATGSAGTQEELLR	[4] GlyGly (K)	7.06934	NS	Stim	0.00133561	7.54621	39.00_2519.1566n	0	1	#6850	3	38.9973	2519.16	12460.1	13864.8	1773.37	1950.45	13554.2	13864.8	947.944	1022.68	1	1	0	0	R1
sp|Q8TDZ2-2|MICA1_HUMAN	Protein-methionine sulfoxide oxidase MICAL1 OS=Homo sapiens GN=MICAL1	73.51	NNDKTDTGMPATGSAGTQEELLR	[4] GlyGly (K)	14.1429	NS	Stim	0.0098023	33.3549	39.83_2519.1592n	1	1	#11971	3	39.8309	2519.16	4858.97	6114.39	479.445	296.447	4937.7	6114.39	334.771	210.556	1	1	0	0	R3
sp|Q96RI0|PAR4_HUMAN	Proteinase-activated receptor 4 OS=Homo sapiens GN=F2RL3 PE=1 SV=3	68.94	SPGDTVASKASAEGGSR	[9] GlyGly (K)	6.92329	Stim	NS	0.00167944	10.0553	25.83_1689.7914n	1	1	#1026	3	25.8319	1689.79	106862	114588	712075	821086	559957	114588	560381	126057	1	1	1	0	R2
sp|P12931-2|SRC_HUMAN	Proto-oncogene tyrosine-protein kinase Src OS=Homo sapiens GN=SRC	96.35	GPSAAFAPAAAEPKLFGGFNSSDTVTSPQR	[14] GlyGly (K)	9.09826	Stim	NS	0.00132933	10.1089	54.70_3091.5039n	1	1	#7205	3	54.702	3091.5	3156.87	2735.67	25811.2	27800.6	3208.02	2735.67	18022.6	19745.9	1	0	1	1	R3
sp|P12931-2|SRC_HUMAN	Proto-oncogene tyrosine-protein kinase Src OS=Homo sapiens GN=SRC	57.62	GPSAAFAPAAAEPKLFGGFNSSDTVTSPQR	[14] GlyGly (K)	65.2291	Stim	NS	0.0203323	75.7695	63.86_3091.4988n	1	1	#11981	3	63.8579	3091.5	6691.54	2022.7	336938	231483	35063.7	2022.7	265160	35538.5	1	0	1	1	R2
sp|P12931-2|SRC_HUMAN	Proto-oncogene tyrosine-protein kinase Src OS=Homo sapiens GN=SRC	40.38	GPSAAFAPAAAEPKLFGGFNSSDTVTSPQR	[14] GlyGly (K)	4.94158	Stim	NS	0.00282024	11.8807	57.38_3091.5008n	1	1	#16850	3	57.3845	3091.5	2024.48	1710.7	9349.16	9108.56	2202.24	1710.7	4997.53	4775.89	0	0	1	0	R1
sp|P00491|PNPH_HUMAN	Purine nucleoside phosphorylase OS=Homo sapiens GN=PNP PE=1 SV=2	43.3	ALSTWKQMGEQR	[6] GlyGly (K)	1.4138	Stim	NS	0.0299473	7.44657	32.83_1547.7512n	1	1	#2845	3	32.8344	1547.75	10048.2	10691.1	13888.7	15432.6	10930.4	10691.1	7424.09	8091.76	1	1	1	1	R1
sp|Q8NFI4|F10A5_HUMAN	Putative protein FAM10A5 OS=Homo sapiens GN=ST13P5 PE=5 SV=1	49.03	LSAKFGGQA	[4] GlyGly (K)	1.93827	NS	Stim	0.029404	13.1074	31.98_991.5088n	1	1	#2400	2	31.9778	991.509	10466.7	12040.5	6344.15	5267.9	10636.3	12040.5	4429.78	3741.61	1	1	1	1	R3
sp|Q8NFI4|F10A5_HUMAN	Putative protein FAM10A5 OS=Homo sapiens GN=ST13P5 PE=5 SV=1	25.98	YQSNPKVMNLISK	[6] GlyGly (K)	1.55788	NS	Stim	0.0413993	10.5685	40.04_1634.8469n	1	1	#5782	3	40.0355	1634.85	6681.54	5975.91	3758.81	4365.98	6789.81	5975.91	2624.58	3101.01	1	1	1	1	R3
sp|P14618|KPYM_HUMAN	Pyruvate kinase PKM OS=Homo sapiens GN=PKM PE=1 SV=4	45.6	GSGTAEVELKK	[10] GlyGly (K)	1.48887	Stim	NS	0.00258127	2.47586	23.20_1231.6406n	0	1	#6972	2	23.2004	1231.64	2108.12	2035.58	3053.23	3116.19	2293.22	2035.58	1632.08	1633.91	1	1	1	1	R1
sp|P14618|KPYM_HUMAN	Pyruvate kinase PKM OS=Homo sapiens GN=PKM PE=1 SV=4	30.91	GSGTAEVELKK	[10] GlyGly (K)	6.0739	Stim	NS	0.0137077	29.2765	23.85_1231.6417n	0	1	#22822	2	23.8505	1231.64	1844.68	1913.19	9049.92	13775.1	9666.15	1913.19	7122	2114.82	1	0	0	0	R2
sp|P14618|KPYM_HUMAN	Pyruvate kinase PKM OS=Homo sapiens GN=PKM PE=1 SV=4	34.6	NIKIISK	[3] GlyGly (K)	1.21166	Stim	NS	0.00457198	1.32109	25.30_928.5699n	0	1	#826	2	25.3024	928.57	16877	16573.4	20076	20454.6	18358.9	16573.4	10731.5	10725	1	2	1	1	R1
sp|P14618|KPYM_HUMAN	Pyruvate kinase PKM OS=Homo sapiens GN=PKM PE=1 SV=4	27.06	NIKIISK	[3] GlyGly (K)	10.79	Stim	NS	0.00267599	12.3601	26.20_928.5700n	1	1	#1355	2	26.1993	928.57	24597.7	29309.1	265663	315992	128892	29309.1	209068	48512.7	1	1	0	0	R2
sp|P50395|GDIB_HUMAN	Rab GDP dissociation inhibitor beta OS=Homo sapiens GN=GDI2 PE=1 SV=2	23.92	KFLVYVANFDEKDPR	[1] GlyGly (K)	1.70938	Stim	NS	0.0118384	7.40795	45.69_1953.9946n	1	1	#6214	3	45.6906	1953.99	5452.05	5170.65	8603.54	9554.7	5930.76	5170.65	4598.96	5009.82	0	0	1	1	R1
tr|V9GYI8|V9GYI8_HUMAN	Rab5 GDP/GTP exchange factor OS=Homo sapiens GN=RABGEF1 PE=1 SV=1	32.27	KFFSASSR	[1] GlyGly (K)	1.874	Stim	NS	0.0338904	13.7791	25.42_1042.5196n	1	1	#11633	2	25.4204	1042.52	7138.66	8152.9	12932.2	15724.2	37406.6	8152.9	10177.2	2414.07	1	0	0	0	R2
sp|Q6IAA8|LTOR1_HUMAN	Ragulator complex protein LAMTOR1 OS=Homo sapiens GN=LAMTOR1 PE=1 SV=2	32.9	KLLLDPSSPPTK	[1] GlyGly (K)	10.0239	Stim	NS	0.00210424	10.9981	38.64_1408.7930n	2	2	#6967,#2886	2,3	38.6443	1408.79	71804.9	82873.4	714952	835530	376258	82873.4	562645	128275	1	0	0	0	R2
sp|Q6IAA8|LTOR1_HUMAN	Ragulator complex protein LAMTOR1 OS=Homo sapiens GN=LAMTOR1 PE=1 SV=2	74.5	KLLLDPSSPPTKALNGAEPNYHSLPSAR	[12] GlyGly (K)	1.21853	Stim	NS	0.0366206	5.43912	45.86_3086.6144n	2	2	#3355,#3811	4,5	45.8623	3086.61	53106.7	53599.3	62511.8	67512.6	57769.7	53599.3	33415.3	35398.9	2	2	1	2	R1
sp|Q6IAA8|LTOR1_HUMAN	Ragulator complex protein LAMTOR1 OS=Homo sapiens GN=LAMTOR1 PE=1 SV=2	55.61	KLLLDPSSPPTKALNGAEPNYHSLPSAR	[12] GlyGly (K)|[15] Deamidated (N)	1.37148	Stim	NS	0.0377914	7.38474	46.61_3087.5998n	2	2	#7192,#8692	4,5	46.6135	3087.6	19625.5	18287.9	24641.1	27356.3	21348.7	18287.9	13171.7	14343.7	1	1	1	1	R1
sp|Q6IAA8|LTOR1_HUMAN	Ragulator complex protein LAMTOR1 OS=Homo sapiens GN=LAMTOR1 PE=1 SV=2	34.53	KLPPLPSLTSQPHQVLASEPIPFSDLQQVSR	[1] GlyGly (K)	3.66932	NS	Stim	0.0317441	29.7852	63.20_3522.8827n	0	1	#11940	4	63.1955	3522.88	10747.7	8628.92	3196.44	2084.26	11691.4	8628.92	1708.64	1092.84	1	1	0	0	R1
sp|Q6IAA8|LTOR1_HUMAN	Ragulator complex protein LAMTOR1 OS=Homo sapiens GN=LAMTOR1 PE=1 SV=2	27.87	LAVLSSSLTHWKK	[13] GlyGly (K)	1.71272	NS	Stim	0.0166569	9.04201	40.43_1582.8834n	0	1	#5342	3	40.4323	1582.88	6746.22	6358.35	3581.05	4070.25	7338.56	6358.35	1914.23	2134.16	0	1	0	0	R1
sp|Q6IAA8|LTOR1_HUMAN	Ragulator complex protein LAMTOR1 OS=Homo sapiens GN=LAMTOR1 PE=1 SV=2	29.28	LLLDPSSPPTKALNGAEPNYHSLPSAR	[11] GlyGly (K)	1.20183	Stim	NS	0.00583164	1.78328	49.84_2958.5197n	0	1	#4521	4	49.8373	2958.52	20189.4	19686.6	24113.6	23810.6	21962.1	19686.6	12889.7	12484.6	1	1	1	1	R1
sp|Q6IAA8|LTOR1_HUMAN	Ragulator complex protein LAMTOR1 OS=Homo sapiens GN=LAMTOR1 PE=1 SV=2	27.47	LLLDPSSPPTKALNGAEPNYHSLPSAR	[11] GlyGly (K)	8.16907	Stim	NS	0.000134881	3.24988	55.80_2958.5235n	1	1	#3818	4	55.8026	2958.52	133041	127064	1.05371e+06	1.07111e+06	697137	127064	829239	164442	0	0	1	0	R2
sp|Q6IAA8|LTOR1_HUMAN	Ragulator complex protein LAMTOR1 OS=Homo sapiens GN=LAMTOR1 PE=1 SV=2	92.13	TDEQALLSSILAK	[13] GlyGly (K)	1.62637	Stim	NS	0.000202531	0.915492	61.34_1501.8011n	0	1	#6919	2	61.339	1501.8	3812.49	3763.45	6175.74	6145.51	3874.27	3763.45	4312.19	4364.95	1	1	1	1	R3
sp|Q6IAA8|LTOR1_HUMAN	Ragulator complex protein LAMTOR1 OS=Homo sapiens GN=LAMTOR1 PE=1 SV=2	31.98	TDEQALLSSILAK	[13] GlyGly (K)	8.70851	Stim	NS	0.0035443	13.2427	73.67_1501.7996n	0	1	#15748	2	73.6723	1501.8	11503.8	13880.8	120316	100746	60279.8	13880.8	94684.6	15467	0	0	1	1	R2
tr|Q3HKR1|Q3HKR1_HUMAN	RAP1 short isoform OS=Homo sapiens GN=RABGEF1 PE=1 SV=1	117.39	EEEEAFASSQSSQGAQSLTFSKFEEK	[22] GlyGly (K)	17.6209	NS	Stim	0.00668832	30.3388	48.62_2994.3390n	1	1	#4142	3	48.6183	2994.34	42984	35603.8	1751.58	2708.36	43680.5	35603.8	1223.03	1923.65	2	1	0	0	R3
tr|Q3HKR1|Q3HKR1_HUMAN	RAP1 short isoform OS=Homo sapiens GN=RABGEF1 PE=1 SV=1	102.23	EEEEAFASSQSSQGAQSLTFSKFEEK	[22] GlyGly (K)	4.10068	NS	Stim	0.0102999	17.6362	49.27_2994.3366n	1	1	#10941	3	49.2719	2994.34	8869.2	10255.2	2041.06	2622.66	9647.96	10255.2	1091.04	1375.14	0	1	0	0	R1
tr|Q3HKR1|Q3HKR1_HUMAN	RAP1 short isoform OS=Homo sapiens GN=RABGEF1 PE=1 SV=1	57.82	KFFSASSR	[1] GlyGly (K)	2.79366	NS	Stim	0.000480634	2.8839	24.74_1042.5196n	1	1	#2987	2	24.7401	1042.52	9505.47	9689.43	3365.38	3505.49	10340.1	9689.43	1798.94	1838.04	1	1	0	0	R1
tr|Q3HKR1|Q3HKR1_HUMAN	RAP1 short isoform OS=Homo sapiens GN=RABGEF1 PE=1 SV=1	59.42	LQREEEEAFASSQSSQGAQSLTFSKFEEK	[29] GlyGly (K)	2.36853	NS	Stim	0.0384309	21.7221	46.54_3391.5808n	1	1	#2385	4	46.5445	3391.58	84399.1	71448.1	27846.3	37952.9	91809.7	71448.1	14885	19899.9	1	2	1	0	R1
tr|Q3HKR1|Q3HKR1_HUMAN	RAP1 short isoform OS=Homo sapiens GN=RABGEF1 PE=1 SV=1	56.69	LQREEEEAFASSQSSQGAQSLTFSKFEEK	[25] GlyGly (K)	20.0193	NS	Stim	0.00217844	15.5502	45.95_3391.5864n	1	1	#4494	4	45.9509	3391.59	35415.4	42097.7	1723.08	2148.83	35989.2	42097.7	1203.14	1526.24	1	0	0	0	R3
sp|Q14644-2|RASA3_HUMAN	Ras GTPase-activating protein 3 OS=Homo sapiens GN=RASA3	31.43	LEEESFKMK	[7] GlyGly (K)	4.46015	Stim	NS	0.010597	21.7838	31.06_1253.5958n	0	2	#6219,#7758	2,3	31.056	1253.6	70128.1	51407.4	276072	265994	367472	51407.4	217260	40836.8	1	0	2	0	R2
sp|Q14644-2|RASA3_HUMAN	Ras GTPase-activating protein 3 OS=Homo sapiens GN=RASA3	24.49	LEEESFKMK	[7] GlyGly (K)	1.44505	NS	Stim	0.0301805	6.88778	32.01_1253.5973n	1	1	#6224	2	32.0076	1253.6	4926.9	5431.39	3427.86	3740.27	5006.73	5431.39	2393.49	2656.58	0	1	0	0	R3
sp|Q14644-2|RASA3_HUMAN	Ras GTPase-activating protein 3 OS=Homo sapiens GN=RASA3	56.9	TLKQVIAGVGALEQEHAQYK	[3] GlyGly (K)	22.152	Stim	NS	0.00722481	34.6617	49.42_2296.2204n	2	2	#12408,#12143	3,4	49.4166	2296.22	841.913	986.098	15284.6	25209.5	855.555	986.098	10672.4	17905.4	0	0	2	1	R3
sp|Q14644-2|RASA3_HUMAN	Ras GTPase-activating protein 3 OS=Homo sapiens GN=RASA3	32.79	TLKQVIAGVGALEQEHAQYKR	[3] GlyGly (K)	20.7713	Stim	NS	0.00051183	8.78906	46.65_2452.3185n	2	2	#8539,#28833	4,5	46.6489	2452.32	1062.89	1003.14	22790.6	20123.5	1156.21	1003.14	12182.5	10551.4	0	0	1	1	R1
tr|M0QX12|M0QX12_HUMAN	RAS protein activator-like-3 (Fragment) OS=Homo sapiens GN=RASAL3 PE=1 SV=1	35.82	HTPLISKSQSLR	[7] GlyGly (K)	2.10991	NS	Stim	0.00198481	3.4288	28.59_1479.8169n	1	1	#5880	3	28.5853	1479.82	4375.91	4180.49	2076.83	1978.51	4446.82	4180.49	1450.14	1405.27	1	1	0	0	R3
tr|M0QX12|M0QX12_HUMAN	RAS protein activator-like-3 (Fragment) OS=Homo sapiens GN=RASAL3 PE=1 SV=1	33.27	HTPLISKSQSLR	[7] GlyGly (K)	2.68216	NS	Stim	0.00222225	5.70778	25.87_1479.8154n	1	1	#6367	3	25.8652	1479.82	4512.06	4727.14	1652.83	1791.85	4908.24	4727.14	883.507	939.523	1	1	0	0	R1
tr|M0QX12|M0QX12_HUMAN	RAS protein activator-like-3 (Fragment) OS=Homo sapiens GN=RASAL3 PE=1 SV=1	34.97	KPSVPWQR	[1] GlyGly (K)	3.25177	NS	Stim	0.00117822	5.45807	28.71_1110.5920n	1	1	#11481	2	28.7139	1110.59	3274.39	3356.16	980.182	1058.88	3561.9	3356.16	523.95	555.202	1	1	0	0	R1
tr|M0QX12|M0QX12_HUMAN	RAS protein activator-like-3 (Fragment) OS=Homo sapiens GN=RASAL3 PE=1 SV=1	26.02	KPSVPWQR	[1] GlyGly (K)	1.81866	Stim	NS	0.00794851	6.32562	30.44_1110.5935n	1	1	#19706	2	30.4375	1110.59	10077.4	9214.51	17022.6	18062.9	52805.7	9214.51	13396.2	2773.11	1	0	0	0	R2
sp|Q15404|RSU1_HUMAN	Ras suppressor protein 1 OS=Homo sapiens GN=RSU1 PE=1 SV=3	25.23	KLVEESR	[1] GlyGly (K)	21.7676	Stim	NS	0.0161268	47.3746	20.41_973.5188n	0	1	#12866	2	20.4138	973.519	540.278	1084.59	14215.9	21153.5	2831.06	1084.59	11187.5	3247.6	0	0	1	0	R2
sp|Q15404|RSU1_HUMAN	Ras suppressor protein 1 OS=Homo sapiens GN=RSU1 PE=1 SV=3	39.6	LTKLQILSLR	[3] GlyGly (K)	41.9237	Stim	NS	0.000122906	5.62574	52.80_1297.8082n	0	2	#39368,#9853	2,3	52.7997	1297.81	3979.64	3675.13	158613	162303	20853.3	3675.13	124823	24917.6	1	0	2	1	R2
sp|P63000-2|RAC1_HUMAN	Ras-related C3 botulinum toxin substrate 1 OS=Homo sapiens GN=RAC1	27.23	GLKTVFDEAIR	[3] GlyGly (K)	2.73019	Stim	NS	0.00802517	12.6855	45.63_1361.7315n	0	1	#22447	3	45.6261	1361.73	335.365	280.153	851.166	829.314	340.799	280.153	594.324	589.033	1	0	1	1	R3
sp|P63000-2|RAC1_HUMAN	Ras-related C3 botulinum toxin substrate 1 OS=Homo sapiens GN=RAC1	47.37	KLTPITYPQGLAMAK	[1] GlyGly (K)	3.88104	Stim	NS	0.000587987	4.38097	46.53_1744.9551n	0	2	#29726,#2667	2,3	46.5267	1744.96	6669.53	6524.2	24809.6	26395.9	7255.15	6524.2	13261.8	13840.1	1	1	2	2	R1
sp|P63000-2|RAC1_HUMAN	Ras-related C3 botulinum toxin substrate 1 OS=Homo sapiens GN=RAC1	44.28	KLTPITYPQGLAMAK	[1] GlyGly (K)	8.27105	Stim	NS	0.00334222	12.7759	45.63_1744.9577n	1	1	#5372	3	45.6261	1744.96	2715.72	2265.7	18906.1	22295.5	2759.72	2265.7	13201.1	15835.7	1	1	1	1	R3
sp|P63000-2|RAC1_HUMAN	Ras-related C3 botulinum toxin substrate 1 OS=Homo sapiens GN=RAC1	86.11	KLTPITYPQGLAMAKEIGAVK	[15] GlyGly (K)	5.63918	Stim	NS	7.66135e-06	0.518235	54.63_2342.3033n	2	2	#2159,#13341	3,4	54.6252	2342.3	31799.8	31996.4	180538	179220	34591.9	31996.4	96505.5	93970.4	3	3	4	4	R1
sp|P63000-2|RAC1_HUMAN	Ras-related C3 botulinum toxin substrate 1 OS=Homo sapiens GN=RAC1	82.42	KLTPITYPQGLAMAKEIGAVK	[15] GlyGly (K)	2.66463	Stim	NS	0.037727	23.0537	51.78_2342.3058n	2	2	#4195,#8502	3,4	51.7769	2342.31	14442.6	17763.6	35914.1	49903.6	14676.7	17763.6	25076.9	35444.8	1	1	1	1	R3
sp|P63000-2|RAC1_HUMAN	Ras-related C3 botulinum toxin substrate 1 OS=Homo sapiens GN=RAC1	50.19	KLTPITYPQGLAMAKEIGAVK	[15] GlyGly (K)	4.61831	Stim	NS	0.00492972	14.943	61.55_2342.3043n	1	1	#11967	3	61.547	2342.3	52514.4	42477.3	214648	224053	275176	42477.3	168921	34397.7	1	0	2	0	R2
sp|P63000-2|RAC1_HUMAN	Ras-related C3 botulinum toxin substrate 1 OS=Homo sapiens GN=RAC1	33.65	LDLRDDKDTIEK	[7] GlyGly (K)	3.9835	Stim	NS	0.000499813	4.23269	30.37_1573.7948n	0	1	#2969	3	30.3655	1573.79	4039.53	4288.79	16716.2	16459.7	4394.21	4288.79	8935.54	8630.29	1	1	1	1	R1
sp|P63000-2|RAC1_HUMAN	Ras-related C3 botulinum toxin substrate 1 OS=Homo sapiens GN=RAC1	52.19	LTPITYPQGLAMAK	[14] GlyGly (K)	5.61598	Stim	NS	0.00464942	16.6115	54.41_1616.8635n	0	1	#17413	2	54.4065	1616.86	967.665	764.234	4808.14	4918.18	1052.63	764.234	2570.16	2578.75	0	0	1	1	R1
sp|P63000-2|RAC1_HUMAN	Ras-related C3 botulinum toxin substrate 1 OS=Homo sapiens GN=RAC1	20.6	LTPITYPQGLAMAKEIGAVK	[20] GlyGly (K)	4.90746	Stim	NS	0.000342512	3.41237	60.57_2214.2098n	1	1	#2149	3	60.5734	2214.21	23249.2	22477.9	109495	114909	25290.6	22477.9	58529.6	60250.4	0	0	0	2	R1
sp|P15153|RAC2_HUMAN	Ras-related C3 botulinum toxin substrate 2 OS=Homo sapiens GN=RAC2 PE=1 SV=1	52.1	KLAPITYPQGLALAK	[1] GlyGly (K)	3.54063	Stim	NS	0.00114624	5.46521	48.79_1696.9874n	0	2	#28703,#3030	2,3	48.7946	1696.99	6152.73	6647.39	22241.1	23079.3	6692.97	6647.39	11888.9	12101.2	1	1	1	1	R1
sp|P15153|RAC2_HUMAN	Ras-related C3 botulinum toxin substrate 2 OS=Homo sapiens GN=RAC2 PE=1 SV=1	34.76	KLAPITYPQGLALAK	[1] GlyGly (K)	6.69005	Stim	NS	0.000610599	5.7309	47.43_1696.9890n	1	1	#4609	3	47.4256	1696.99	2278.37	2470.83	15508.6	16263.7	2315.29	2470.83	10828.9	11551.6	0	0	1	1	R3
sp|P15153|RAC2_HUMAN	Ras-related C3 botulinum toxin substrate 2 OS=Homo sapiens GN=RAC2 PE=1 SV=1	80.41	KLAPITYPQGLALAKEIDSVK	[15] GlyGly (K)	6.40761	Stim	NS	0.0004793	5.34686	56.69_2368.3362n	1	1	#5779	3	56.691	2368.34	4673.84	4536.31	30623.1	28391.9	5084.22	4536.31	16369.4	14886.7	0	1	1	2	R1
sp|P15153|RAC2_HUMAN	Ras-related C3 botulinum toxin substrate 2 OS=Homo sapiens GN=RAC2 PE=1 SV=1	39.9	LAPITYPQGLALAK	[14] GlyGly (K)	Infinity	Stim	NS	0.00028896	20.5285	54.14_1568.8946n	1	1	#16195	2	54.1431	1568.89	0	0	3137.71	2342.25	0	0	2190.89	1663.62	0	0	1	0	R3
sp|P15153|RAC2_HUMAN	Ras-related C3 botulinum toxin substrate 2 OS=Homo sapiens GN=RAC2 PE=1 SV=1	27.06	LAPITYPQGLALAKEIDSVK	[20] GlyGly (K)	3.04439	Stim	NS	0.0181634	20.1107	62.70_2240.2438n	1	1	#3913	3	62.6966	2240.24	26352.8	19791	74086.9	66392.9	28666.7	19791	39602.6	34811.8	0	0	0	1	R1
sp|P61026|RAB10_HUMAN	Ras-related protein Rab-10 OS=Homo sapiens GN=RAB10 PE=1 SV=1	58.72	FFETSAKANINIEK	[7] GlyGly (K)	2.54335	Stim	NS	0.0135302	11.8748	40.68_1724.8737n	1	1	#3021	3	40.6829	1724.87	9555	11306.7	28397.8	24660.8	9709.82	11306.7	19828.7	17515.7	1	1	1	1	R3
sp|P62820|RAB1A_HUMAN	Ras-related protein Rab-1A OS=Homo sapiens GN=RAB1A PE=1 SV=3	65.53	MGPGATAGGAEKSNVK	[12] GlyGly (K)	2.64322	Stim	NS	0.0126093	14.1715	21.77_1587.7681n	2	2	#9435,#3687	2,3	21.7711	1587.77	5809.62	5320.8	16184.2	13236	6319.73	5320.8	8651.13	6940.05	1	1	2	2	R1
sp|P62820|RAB1A_HUMAN	Ras-related protein Rab-1A OS=Homo sapiens GN=RAB1A PE=1 SV=3	47.4	MGPGATAGGAEKSNVK	[12] GlyGly (K)	2.24963	Stim	NS	0.00615186	7.70808	24.93_1587.7689n	1	1	#5307	3	24.9258	1587.77	2083.38	2323.58	5122.43	4791.62	2117.14	2323.58	3576.72	3403.32	0	0	1	1	R3
sp|P62820|RAB1A_HUMAN	Ras-related protein Rab-1A OS=Homo sapiens GN=RAB1A PE=1 SV=3	35.15	MGPGATAGGAEKSNVK	[12] GlyGly (K)	17.2852	Stim	NS	0.0224767	43.4711	22.42_1587.7687n	2	2	#17470,#5225	2,3	22.4185	1587.77	5890.58	11119.1	104460	189556	30866.7	11119.1	82207	29101.6	1	0	1	0	R2
sp|P62820|RAB1A_HUMAN	Ras-related protein Rab-1A OS=Homo sapiens GN=RAB1A PE=1 SV=3	24.92	SNVKIQSTPVK	[4] GlyGly (K)	20.6014	Stim	NS	0.00842276	35.7929	24.49_1313.7315n	0	1	#13992	2	24.4888	1313.73	1259.66	2113.35	30870.7	38618.2	6600.64	2113.35	24294.2	5928.87	1	0	1	0	R2
sp|P62820|RAB1A_HUMAN	Ras-related protein Rab-1A OS=Homo sapiens GN=RAB1A PE=1 SV=3	35.9	YASENVNKLLVGNK	[8] GlyGly (K)	1.43129	NS	Stim	0.0116017	5.46265	37.51_1661.8739n	2	2	#14064,#2476	2,3	37.5072	1661.87	22760	24589	16470	16611.5	24758.5	24589	8803.9	8709.9	1	1	1	1	R1
sp|Q9UL25|RAB21_HUMAN	Ras-related protein Rab-21 OS=Homo sapiens GN=RAB21 PE=1 SV=3	33.9	IDLEKER	[5] GlyGly (K)	15.1131	Stim	NS	0.00963705	36.2965	25.35_1015.5294n	2	2	#13110,#24992	2,3	25.3539	1015.53	1669.04	2821.57	31567.4	36299.5	8745.76	2821.57	24842.5	5572.89	1	0	1	1	R2
sp|O00194|RB27B_HUMAN	Ras-related protein Rab-27B OS=Homo sapiens GN=RAB27B PE=1 SV=4	21.68	AVETLLDLIMKR	[11] GlyGly (K)	1.75729	Stim	NS	0.032882	11.8906	68.66_1514.8484n	0	1	#21349	3	68.6559	1514.85	610.76	722.893	1245.35	1098.27	664.387	722.893	665.693	575.855	0	0	1	0	R1
sp|O00194|RB27B_HUMAN	Ras-related protein Rab-27B OS=Homo sapiens GN=RAB27B PE=1 SV=4	89.06	ELADKYGIPYFETSAATGQNVEK	[5] GlyGly (K)	1.70578	Stim	NS	0.0214087	9.58766	54.16_2644.2669n	1	1	#1558	3	54.1622	2644.27	58666.5	67199.6	102886	111813	63817.7	67199.6	54997.1	58627.1	2	2	2	2	R1
sp|O00194|RB27B_HUMAN	Ras-related protein Rab-27B OS=Homo sapiens GN=RAB27B PE=1 SV=4	74.1	ELADKYGIPYFETSAATGQNVEK	[5] GlyGly (K)	1.51647	Stim	NS	0.00128048	1.80819	52.54_2644.2712n	1	1	#2401	3	52.5388	2644.27	46802.9	46090.1	69534.4	71335.5	47561.3	46090.1	48552.2	50667.2	1	1	1	1	R3
sp|O00194|RB27B_HUMAN	Ras-related protein Rab-27B OS=Homo sapiens GN=RAB27B PE=1 SV=4	71.39	ELADKYGIPYFETSAATGQNVEK	[5] GlyGly (K)	2.17451	Stim	NS	0.0038791	5.57358	59.99_2644.2670n	1	1	#6295	3	59.9919	2644.27	136592	144527	293602	317694	715741	144527	231055	48774	1	1	0	0	R2
sp|O00194|RB27B_HUMAN	Ras-related protein Rab-27B OS=Homo sapiens GN=RAB27B PE=1 SV=4	64.93	VVYNAQGPNGSSGKAFK	[9] Deamidated (N)|[14] GlyGly (K)	5.5965	Stim	NS	0.0256122	35.5959	28.64_1837.8970n	0	1	#19881	2	28.6363	1837.9	722.865	432.147	2836.31	3627.71	786.335	432.147	1516.13	1902.12	0	0	1	0	R1
sp|O00194|RB27B_HUMAN	Ras-related protein Rab-27B OS=Homo sapiens GN=RAB27B PE=1 SV=4	55.53	VVYNAQGPNGSSGKAFK	[9] Deamidated (N)|[14] GlyGly (K)	3.87917	Stim	NS	0.00677534	13.1579	28.61_1837.8950n	0	1	#4297	3	28.6053	1837.9	4982.6	4402.75	16510	19897.4	5420.09	4402.75	8825.31	10432.8	0	0	1	1	R1
sp|O00194|RB27B_HUMAN	Ras-related protein Rab-27B OS=Homo sapiens GN=RAB27B PE=1 SV=4	43.41	VVYNAQGPNGSSGKAFK	[9] Deamidated (N)|[14] GlyGly (K)	5.68767	Stim	NS	0.00540693	15.9266	31.93_1837.8975n	1	1	#5041	3	31.934	1837.9	3172.67	2814.21	18943.1	15108.3	3224.08	2814.21	13226.9	10730.9	1	1	1	1	R3
sp|O00194|RB27B_HUMAN	Ras-related protein Rab-27B OS=Homo sapiens GN=RAB27B PE=1 SV=4	42.97	VVYNAQGPNGSSGKAFK	[17] GlyGly (K)	3.39179	Stim	NS	0.00204594	7.07974	30.55_1836.9151n	0	1	#5744	3	30.5478	1836.92	2992.37	3135.54	9872.04	10912.5	3040.86	3135.54	6893.12	7750.81	0	0	1	0	R3
sp|O00194|RB27B_HUMAN	Ras-related protein Rab-27B OS=Homo sapiens GN=RAB27B PE=1 SV=4	36.32	VVYNAQGPNGSSGKAFK	[17] GlyGly (K)	3.35405	Stim	NS	0.00101139	5.44017	27.23_1836.9111n	0	1	#5399	3	27.2278	1836.91	2206.76	2204.02	7112.43	7681.52	2400.52	2204.02	3801.9	4027.65	0	0	0	1	R1
sp|O00194|RB27B_HUMAN	Ras-related protein Rab-27B OS=Homo sapiens GN=RAB27B PE=1 SV=4	34.23	VVYNAQGPNGSSGKAFK	[14] GlyGly (K)	47.388	Stim	NS	0.00147397	15.4392	28.97_1836.9110n	0	1	#4490	3	28.9701	1836.91	7686.31	6173.24	295676	361100	40276.3	6173.24	232688	55438	0	0	1	0	R2
sp|O00194|RB27B_HUMAN	Ras-related protein Rab-27B OS=Homo sapiens GN=RAB27B PE=1 SV=4	27.79	VVYNAQGPNGSSGKAFK	[9] Deamidated (N)|[14] GlyGly (K)	36.15	Stim	NS	0.000596181	11.7069	30.85_1837.8969n	2	2	#47049,#6572	2,3	30.8536	1837.9	10463.8	11066.3	356943	421373	54830.6	11066.3	280903	64691.3	1	0	2	0	R2
sp|O00194|RB27B_HUMAN	Ras-related protein Rab-27B OS=Homo sapiens GN=RAB27B PE=1 SV=4	55.03	YTDNKFNPK	[5] GlyGly (K)	1.68332	Stim	NS	0.0145407	6.86461	23.05_1239.5887n	2	2	#2597,#4222	2,3	23.05	1239.59	8881.83	9637.27	14830.2	16343.3	9661.69	9637.27	7927.36	8569.3	1	1	1	1	R1
sp|Q15286|RAB35_HUMAN	Ras-related protein Rab-35 OS=Homo sapiens GN=RAB35 PE=1 SV=1	44.32	DNLAKQQQQQQNDVVK	[5] GlyGly (K)	15.9334	Stim	NS	0.000719671	10.1921	23.87_1996.9939n	1	1	#12412	3	23.8671	1996.99	223.42	215.815	3247.07	3751.44	243.037	215.815	1735.7	1966.99	0	0	1	1	R1
sp|Q96DA2|RB39B_HUMAN	Ras-related protein Rab-39B OS=Homo sapiens GN=RAB39B PE=1 SV=1	26.88	HEAEKLAAAYGMK	[5] GlyGly (K)	1.38466	Stim	NS	0.00895333	3.39017	29.80_1531.7453n	1	1	#7442	3	29.8018	1531.75	3594.41	3455.95	4998.19	4764.17	3910.02	3455.95	2671.75	2498	1	1	1	0	R1
sp|Q96E17|RAB3C_HUMAN	Ras-related protein Rab-3C OS=Homo sapiens GN=RAB3C PE=2 SV=1	70.33	MSESLETDPAITAAKQNTR	[15] GlyGly (K)	1.37641	NS	Stim	0.0419264	7.17288	38.22_2176.0429n	1	1	#4556	3	38.2159	2176.04	14152.7	15665.1	10350.3	11313.3	15395.4	15665.1	5532.66	5931.89	1	1	1	1	R1
sp|Q96E17|RAB3C_HUMAN	Ras-related protein Rab-3C OS=Homo sapiens GN=RAB3C PE=2 SV=1	64.84	MSESLETDPAITAAKQNTR	[15] GlyGly (K)	1.15863	Stim	NS	0.032074	3.7022	39.33_2176.0463n	1	1	#5555	3	39.334	2176.05	11650	11055.6	13062.7	13244.6	11838.8	11055.6	9121.01	9407.18	1	1	1	1	R3
sp|Q96E17|RAB3C_HUMAN	Ras-related protein Rab-3C OS=Homo sapiens GN=RAB3C PE=2 SV=1	26.82	MSESLETDPAITAAKQNTR	[15] GlyGly (K)	10.0325	Stim	NS	0.00392445	19.4763	42.37_2176.0435n	1	1	#8782	3	42.3738	2176.04	35076.7	26584.8	322914	295708	183802	26584.8	254123	45398.6	1	2	1	0	R2
sp|P51148-2|RAB5C_HUMAN	Ras-related protein Rab-5C OS=Homo sapiens GN=RAB5C	45.86	NWVKELQR	[4] GlyGly (K)	1.54237	Stim	NS	0.00490401	3.39406	33.22_1185.6258n	0	1	#5083	2	33.2228	1185.63	4390.72	4558.34	7067.01	6735.75	4776.24	4558.34	3777.62	3531.75	1	1	1	1	R1
sp|Q9NRW1-2|RAB6B_HUMAN	Ras-related protein Rab-6B OS=Homo sapiens GN=RAB6B	23.13	AKELSVMFIETSAK	[2] GlyGly (K)	12.5481	Stim	NS	0.0253748	55.4824	53.86_1666.8607n	0	1	#55411	3	53.8561	1666.86	1476.06	644.227	14468.8	12136.7	7734.54	644.227	11386.5	1863.29	0	0	1	0	R2
sp|Q9NRW1-2|RAB6B_HUMAN	Ras-related protein Rab-6B OS=Homo sapiens GN=RAB6B	45.1	SKEGMIDIK	[2] GlyGly (K)	1.82349	Stim	NS	0.0165887	10.63	28.76_1133.5743n	1	1	#2142	2	28.7555	1133.57	9052.42	9428.63	15583.5	18116.5	9847.26	9428.63	8330.04	9499.05	1	1	1	1	R1
sp|Q9NRW1-2|RAB6B_HUMAN	Ras-related protein Rab-6B OS=Homo sapiens GN=RAB6B	44.28	SKEGMIDIK	[2] GlyGly (K)	8.30199	Stim	NS	0.000663351	6.05118	30.48_1133.5758n	1	1	#7914	2	30.4839	1133.58	12235.3	13090.3	100628	109625	64113.3	13090.3	79191.3	16830.1	1	1	1	1	R2
sp|Q9NRW1-2|RAB6B_HUMAN	Ras-related protein Rab-6B OS=Homo sapiens GN=RAB6B	30.04	VASALPGMENVQEKSK	[14] GlyGly (K)	1.6709	Stim	NS	0.00166766	2.74734	34.72_1800.9044n	0	1	#5163	3	34.7204	1800.9	6150.03	6248.31	10157	10559.4	6690.03	6248.31	5429.34	5536.62	0	0	1	0	R1
sp|Q9NRW1-2|RAB6B_HUMAN	Ras-related protein Rab-6B OS=Homo sapiens GN=RAB6B	27.56	VASALPGMENVQEKSK	[14] GlyGly (K)	2.01638	Stim	NS	0.0157973	11.423	36.62_1800.9052n	1	1	#5167	3	36.6213	1800.91	5706.17	6140.6	10979.1	12908.5	5798.63	6140.6	7666.09	9168.47	0	0	0	1	R3
tr|C9J4S4|C9J4S4_HUMAN	Ras-related protein Rab-7a OS=Homo sapiens GN=RAB7A PE=1 SV=1	39.88	QETEVELYNEFPEPIKLDKNDR	[19] GlyGly (K)	2.90717	Stim	NS	0.00534017	10.0476	51.55_2819.3647n	2	2	#21376,#5579	3,4	51.5487	2819.36	5302.05	6113.07	17140.2	16045.5	5387.97	6113.07	11968.1	11396.6	1	0	2	1	R3
sp|P61006|RAB8A_HUMAN	Ras-related protein Rab-8A OS=Homo sapiens GN=RAB8A PE=1 SV=1	58.94	GEKLALDYGIK	[3] GlyGly (K)	1.94765	Stim	NS	0.0244155	11.4901	39.42_1319.7084n	2	2	#3505,#17264	2,3	39.4195	1319.71	7262.95	8317.61	13940	16405.5	7900.67	8317.61	7451.54	8601.9	1	1	1	1	R1
sp|P61006|RAB8A_HUMAN	Ras-related protein Rab-8A OS=Homo sapiens GN=RAB8A PE=1 SV=1	30.48	GEKLALDYGIK	[3] GlyGly (K)	2.45201	Stim	NS	0.00444673	8.44677	40.28_1319.7079n	0	1	#11445	3	40.2849	1319.71	763.522	768.588	1990.56	1766.18	775.894	768.588	1389.9	1254.46	0	0	1	1	R3
sp|P61006|RAB8A_HUMAN	Ras-related protein Rab-8A OS=Homo sapiens GN=RAB8A PE=1 SV=1	61.94	KLEGNSPQGSNQGVK	[1] GlyGly (K)	14.7202	Stim	NS	0.00877694	30.3558	20.44_1655.8246n	0	2	#82309,#25267	2,3	20.4416	1655.82	643.799	995.717	10480.3	13653.7	3373.51	995.717	8247.66	2096.18	0	0	1	0	R2
sp|P61006|RAB8A_HUMAN	Ras-related protein Rab-8A OS=Homo sapiens GN=RAB8A PE=1 SV=1	27.86	KLEGNSPQGSNQGVK	[1] GlyGly (K)	4.22032	Stim	NS	0.0185295	27.5927	20.01_1655.8225n	0	2	#21852,#12172	2,3	20.009	1655.82	960.938	647.178	3262.86	3523.9	1045.31	647.178	1744.14	1847.69	0	0	1	1	R1
sp|P61006|RAB8A_HUMAN	Ras-related protein Rab-8A OS=Homo sapiens GN=RAB8A PE=1 SV=1	61.29	LEGNSPQGSNQGVKITPDQQK	[14] GlyGly (K)	2.7655	Stim	NS	0.0165438	17.6484	26.96_2338.1518n	0	1	#5547	3	26.9615	2338.15	5077.53	4690.33	11821	15192	5523.36	4690.33	6318.82	7965.62	1	1	1	1	R1
sp|P61006|RAB8A_HUMAN	Ras-related protein Rab-8A OS=Homo sapiens GN=RAB8A PE=1 SV=1	47.05	LEGNSPQGSNQGVKITPDQQK	[14] GlyGly (K)	2.68507	Stim	NS	0.00473449	7.9714	28.83_2338.1509n	0	1	#12530	3	28.8318	2338.15	8235.47	9219.33	22533.8	24333.5	43153.9	9219.33	17733.4	3735.8	1	0	1	0	R2
sp|P61006|RAB8A_HUMAN	Ras-related protein Rab-8A OS=Homo sapiens GN=RAB8A PE=1 SV=1	46.44	LEGNSPQGSNQGVKITPDQQK	[14] GlyGly (K)	2.33104	Stim	NS	0.00575405	6.92447	30.45_2338.1518n	1	1	#8097	3	30.4543	2338.15	3169.39	2914.82	6744.04	7438.47	3220.75	2914.82	4709.01	5283.29	2	1	1	2	R3
sp|P61006|RAB8A_HUMAN	Ras-related protein Rab-8A OS=Homo sapiens GN=RAB8A PE=1 SV=1	23.51	NIEEHASADVEKMILGNK	[12] GlyGly (K)	1.64911	NS	Stim	0.0112877	7.41052	50.63_2111.0286n	0	1	#7371	3	50.626	2111.03	10318.8	11460	6534.85	6671.55	11224.8	11460	3493.16	3498.09	0	1	0	0	R1
sp|Q92930|RAB8B_HUMAN	Ras-related protein Rab-8B OS=Homo sapiens GN=RAB8B PE=1 SV=2	24.98	KMNDSNSAGAGGPVK	[1] GlyGly (K)	87.7371	Stim	NS	0.0016705	25.6887	20.41_1545.7213n	0	2	#81865,#70015	2,3	20.4138	1545.72	74.7729	51.7843	5514.08	5589.68	391.811	51.7843	4339.4	858.157	0	0	1	0	R2
sp|P61224-3|RAP1B_HUMAN	Ras-related protein Rap-1b OS=Homo sapiens GN=RAP1B	42.94	QWNNCAFLESSAKSK	[5] Carbamidomethyl (C)|[13] GlyGly (K)	8.46127	Stim	NS	0.0154462	37.2148	37.78_1882.8644n	0	1	#15471	3	37.7772	1882.86	541.042	315.614	3780.5	3467.9	588.548	315.614	2020.84	1818.32	0	0	1	1	R1
sp|P61224-2|RAP1B_HUMAN	Ras-related protein Rap-1b OS=Homo sapiens GN=RAP1B	80.54	SALTVQFVQGIFVEKYDPTIEDSYRK	[15] GlyGly (K)	5.57482	NS	Stim	0.0138424	26.1668	60.40_3146.5976n	2	2	#17534,#2905	3,4	60.4004	3146.6	66931.1	46030.2	9348.32	10914.5	68015.7	46030.2	6527.43	7752.18	2	3	0	0	R3
sp|P61224-3|RAP1B_HUMAN	Ras-related protein Rap-1b OS=Homo sapiens GN=RAP1B	49.11	VVGKEQGQNLAR	[4] GlyGly (K)	5.34193	Stim	NS	0.00402441	14.9083	21.90_1411.7535n	0	2	#4488,#2352	2,3	21.8982	1411.75	4407.31	5446.02	26730.5	25905.3	4794.29	5446.02	14288.6	13582.9	1	1	2	2	R1
sp|P61224-2|RAP1B_HUMAN	Ras-related protein Rap-1b OS=Homo sapiens GN=RAP1B	46.92	VVGKEQGQNLAR	[4] GlyGly (K)	7.03722	Stim	NS	0.00198562	9.67725	25.01_1411.7541n	0	2	#7230,#1957	2,3	25.0112	1411.75	2727.38	3128.06	21710	19496.1	2771.57	3128.06	15158.9	13847.4	0	2	2	2	R3
sp|P61224|RAP1B_HUMAN	Ras-related protein Rap-1b OS=Homo sapiens GN=RAP1B	42.78	VVGKEQGQNLAR	[4] GlyGly (K)	59.1969	Stim	NS	0.000734927	15.5669	22.54_1411.7537n	0	2	#3024,#1028	2,3	22.5445	1411.75	11990.4	12012.2	632238	788640	62829.9	12012.2	497551	121076	2	0	3	2	R2
sp|Q6NUK4|REEP3_HUMAN	Receptor expression-enhancing protein 3 OS=Homo sapiens GN=REEP3 PE=1 SV=1	42.77	YGSLKYK	[5] GlyGly (K)	1.69033	Stim	NS	0.0280385	10.2102	23.25_971.5075n	1	1	#1223	2	23.2479	971.507	8496.4	9818.7	14651	16307.6	9242.41	9818.7	7831.57	8550.58	1	1	0	1	R1
sp|Q00765|REEP5_HUMAN	Receptor expression-enhancing protein 5 OS=Homo sapiens GN=REEP5 PE=1 SV=3	26.27	ETADAITKEAK	[8] GlyGly (K)	19.3357	Stim	NS	0.000757047	10.4178	23.90_1289.6470n	1	1	#25236	2	23.9013	1289.65	941.012	1008.33	17457.6	20234.2	4930.91	1008.33	13738.6	3106.46	1	0	1	0	R2
sp|Q00765|REEP5_HUMAN	Receptor expression-enhancing protein 5 OS=Homo sapiens GN=REEP5 PE=1 SV=3	53.31	KATVNLLGEEK	[1] GlyGly (K)	2.08369	Stim	NS	0.0222896	15.7512	30.37_1314.7146n	1	1	#10340	2	30.3655	1314.71	1342.51	1679.05	3183.67	3112.31	1460.39	1679.05	1701.81	1631.88	0	0	0	1	R1
sp|Q12913|PTPRJ_HUMAN	Receptor-type tyrosine-protein phosphatase eta OS=Homo sapiens GN=PTPRJ PE=1 SV=3	43.65	NNEVSFSQIKPK	[10] GlyGly (K)	4.09426	Stim	NS	0.000582195	3.97763	36.64_1503.7685n	0	2	#10826,#11161	2,3	36.6375	1503.77	44040.6	41631	178739	172023	230773	41631	140662	26409.9	2	0	1	0	R2
sp|Q12913|PTPRJ_HUMAN	Receptor-type tyrosine-protein phosphatase eta OS=Homo sapiens GN=PTPRJ PE=1 SV=3	57.99	VENFEAYFKK	[9] GlyGly (K)	1.46014	Stim	NS	0.0181115	7.23421	43.15_1387.6757n	2	2	#5865,#2311	2,3	43.1473	1387.68	16550.8	16376.9	22809.9	25269.3	18004.1	16376.9	12192.9	13249.5	3	2	1	2	R1
sp|P27694|RFA1_HUMAN	Replication protein A 70 kDa DNA-binding subunit OS=Homo sapiens GN=RPA1 PE=1 SV=2	34.29	KVIDQQNGLYR	[1] GlyGly (K)	109.769	Stim	NS	0.0300086	99.2663	29.18_1446.7587n	1	1	#70363	3	29.1764	1446.76	62.7106	10.9834	4787.34	3301.96	328.604	10.9834	3767.48	506.933	0	0	1	0	R2
tr|F8W914|F8W914_HUMAN	Reticulon OS=Homo sapiens GN=RTN4 PE=1 SV=1	46.91	KPAAGLSAAPVPTAPAAGAPLMDFGNDFVPPAPR	[1] GlyGly (K)	2.91097	Stim	NS	0.00208054	6.62148	66.66_3384.7268n	1	1	#11119	3	66.6566	3384.73	7909.99	7202.41	21691.3	22300.5	8604.52	7202.41	11594.9	11692.8	1	0	1	1	R1
sp|Q9NQC3-4|RTN4_HUMAN	Reticulon-4 OS=Homo sapiens GN=RTN4	33.46	VSGIKEEIK	[5] GlyGly (K)	12.6181	Stim	NS	2.69e-05	1.5616	20.71_1115.6297n	2	2	#3330,#3070	2,3	20.707	1115.63	13603	13906.7	174795	172325	71279.6	13906.7	137558	26456.2	0	1	0	1	R2
sp|Q8TC12-3|RDH11_HUMAN	Retinol dehydrogenase 11 OS=Homo sapiens GN=RDH11	57.16	AFAKGFLAEEK	[4] GlyGly (K)	1.6206	NS	Stim	0.0248505	8.11844	38.12_1323.6820n	2	2	#4394,#2527	2,3	38.1191	1323.68	40299.4	35923.7	24739.1	22294.9	40952.4	35923.7	17274	15835.3	2	2	2	1	R3
sp|Q8TC12-3|RDH11_HUMAN	Retinol dehydrogenase 11 OS=Homo sapiens GN=RDH11	56.47	AFAKGFLAEEK	[4] GlyGly (K)	10.755	Stim	NS	0.00151908	12.9934	40.13_1323.6824n	0	2	#9211,#9516	2,3	40.1338	1323.68	27660	27197.2	322099	267892	144938	27197.2	253482	41128.2	0	0	1	0	R2
sp|Q8TC12-3|RDH11_HUMAN	Retinol dehydrogenase 11 OS=Homo sapiens GN=RDH11	22.64	KLDLSDTKSIR	[8] GlyGly (K)	3.06042	Stim	NS	0.0109373	13.9028	30.87_1388.7622n	1	1	#8685	3	30.8697	1388.76	15673.2	13786	40647.1	49510.2	82127.8	13786	31988	7601.06	0	1	0	0	R2
tr|J3KTF8|J3KTF8_HUMAN	Rho GDP-dissociation inhibitor 1 (Fragment) OS=Homo sapiens GN=ARHGDIA PE=1 SV=7	42.28	IDKTDYMVGSYGPR	[3] GlyGly (K)	2.5464	Stim	NS	0.0156677	12.8716	40.21_1714.7984n	1	1	#3772	3	40.2136	1714.8	4716.54	5481.39	11802.3	14165.8	5130.67	5481.39	6308.82	7427.53	1	1	1	1	R1
sp|P52566|GDIR2_HUMAN	Rho GDP-dissociation inhibitor 2 OS=Homo sapiens GN=ARHGDIB PE=1 SV=3	47.43	TLLGDGPVVTDPKAPNVVVTR	[13] GlyGly (K)	3.41169	Stim	NS	0.0123197	19.4569	48.44_2261.2401n	1	1	#7193	3	48.4393	2261.24	3134.85	2376.59	9450.21	9353.08	3185.65	2376.59	6598.58	6643.17	1	0	1	1	R3
sp|P52566|GDIR2_HUMAN	Rho GDP-dissociation inhibitor 2 OS=Homo sapiens GN=ARHGDIB PE=1 SV=3	27.82	TLLGDGPVVTDPKAPNVVVTR	[13] GlyGly (K)	27.1433	Stim	NS	0.0252588	71.3408	56.09_2261.2387n	0	1	#16784	3	56.0895	2261.24	2939.86	8925.31	151607	170452	15404.9	8925.31	119310	26168.7	0	0	1	0	R2
sp|P52566|GDIR2_HUMAN	Rho GDP-dissociation inhibitor 2 OS=Homo sapiens GN=ARHGDIB PE=1 SV=3	36.69	VDKATFMVGSYGPRPEEYEFLTPVEEAPK	[3] GlyGly (K)	1.66088	NS	Stim	0.038951	14.0175	56.79_3399.6366n	1	1	#2738	4	56.7889	3399.64	43039.3	52510	28084.1	29445.2	43736.7	52510	19609.6	20913.9	1	1	1	1	R3
sp|Q07960|RHG01_HUMAN	Rho GTPase-activating protein 1 OS=Homo sapiens GN=ARHGAP1 PE=1 SV=1	30.29	LASIDEKNWPSDEMPDFPK	[7] GlyGly (K)	1.61873	NS	Stim	0.017511	8.9343	55.67_2332.0684n	1	1	#18715	3	55.6709	2332.07	6574.16	6764.03	3859.67	4380.22	7151.39	6764.03	2063.16	2296.68	1	1	0	0	R1
sp|Q07960|RHG01_HUMAN	Rho GTPase-activating protein 1 OS=Homo sapiens GN=ARHGAP1 PE=1 SV=1	22.55	LASIDEKNWPSDEMPDFPK	[7] GlyGly (K)	3.63326	Stim	NS	0.00183457	7.51291	61.71_2332.0689n	1	1	#18033	3	61.705	2332.07	38048.8	34210.1	133304	129232	199376	34210.1	104906	19840.3	1	0	1	0	R2
sp|Q9UNA1-2|RHG26_HUMAN	Rho GTPase-activating protein 26 OS=Homo sapiens GN=ARHGAP26	26.01	QITMVPFDQKSGGK	[4] Oxidation (M)|[9] Deamidated (Q)|[14] GlyGly (K)	1.16593	NS	Stim	0.0449249	3.7733	71.02_1665.7870n	1	1	#2100	2	71.0179	1665.79	72453	68687.2	61767.7	59286.5	78814.7	68687.2	33017.5	31085.7	0	0	0	1	R1
tr|E9PF63|E9PF63_HUMAN	Rho-associated protein kinase 2 OS=Homo sapiens GN=ROCK2 PE=1 SV=1	30.94	KPPAPDPFAR	[1] GlyGly (K)	43.2788	NS	Stim	1.85e-05	1.76962	33.50_1208.6306n	1	1	#16434	3	33.5023	1208.63	666.307	683.193	15.4299	15.7516	677.103	683.193	10.7739	11.1878	1	1	0	0	R3
sp|P84095|RHOG_HUMAN	Rho-related GTP-binding protein RhoG OS=Homo sapiens GN=RHOG PE=1 SV=1	31.31	LKEQGQAPITPQQGQALAK	[2] GlyGly (K)	7.31815	Stim	NS	0.00272899	14.6297	33.87_2119.1401n	1	1	#22666	3	33.8679	2119.14	230.315	228.345	1504.66	1851.88	234.046	228.345	1050.62	1315.33	0	0	0	1	R3
tr|A0A087X020|A0A087X020_HUMAN	Ribosome maturation protein SBDS OS=Homo sapiens GN=SBDS PE=1 SV=1	72.67	DLDEVLQTHSVFVNVSKGQVAK	[17] GlyGly (K)	22.1426	NS	Stim	0.00907818	37.745	52.21_2526.3107n	0	2	#16070,#17268	3,4	52.2121	2526.31	5357.19	4187.43	158.003	273.05	5444	4187.43	110.325	193.938	1	1	0	0	R3
tr|A0A087X020|A0A087X020_HUMAN	Ribosome maturation protein SBDS OS=Homo sapiens GN=SBDS PE=1 SV=1	59.19	DLDEVLQTHSVFVNVSKGQVAK	[17] GlyGly (K)	4.59025	NS	Stim	0.00247349	10.5475	54.38_2526.3070n	1	1	#14514	3	54.3759	2526.31	5085.68	4942.86	1173.85	1010.9	5532.22	4942.86	627.472	530.047	1	0	0	0	R1
tr|A0A087X020|A0A087X020_HUMAN	Ribosome maturation protein SBDS OS=Homo sapiens GN=SBDS PE=1 SV=1	29.86	EIDELIKK	[7] GlyGly (K)	2.28375	NS	Stim	0.00086796	3.09548	30.85_1100.6069n	1	1	#2642	2	30.8482	1100.61	12225.5	11967.5	5180.82	5412.7	13298.9	11967.5	2769.37	2838.04	1	1	0	0	R1
tr|A0A087X020|A0A087X020_HUMAN	Ribosome maturation protein SBDS OS=Homo sapiens GN=SBDS PE=1 SV=1	26.3	EIDELIKK	[8] GlyGly (K)	2.42435	NS	Stim	0.0142209	11.4089	33.41_1100.6084n	1	1	#9921	2	33.4063	1100.61	1857.73	1615.5	658.534	774.109	1887.83	1615.5	459.819	549.824	1	0	0	0	R3
tr|A0A087X020|A0A087X020_HUMAN	Ribosome maturation protein SBDS OS=Homo sapiens GN=SBDS PE=1 SV=1	20.45	QILTKGEVQVSDKER	[5] GlyGly (K)|[13] GlyGly (K)	22.3885	NS	Stim	0.00788452	37.7036	30.86_1957.0249n	2	2	#16271,#12293	3,4	30.8573	1957.02	2918.29	3321.94	176.517	102.208	2965.57	3321.94	123.253	72.5948	0	1	0	0	R3
sp|Q8NBX0|SCPDL_HUMAN	Saccharopine dehydrogenase-like oxidoreductase OS=Homo sapiens GN=SCCPDH PE=1 SV=1	46.6	NVSNLKPVPLIGPK	[6] GlyGly (K)	2.0968	NS	Stim	0.00748017	9.00095	42.64_1588.9308n	1	1	#14841	2	42.641	1588.93	2834.15	2775.98	1252.64	1422.93	3083	2775.98	669.589	746.084	1	0	0	0	R1
tr|B7Z863|B7Z863_HUMAN	Sarcolemmal membrane-associated protein OS=Homo sapiens GN=SLMAP PE=1 SV=1	49.74	TLLSKAENQAK	[5] GlyGly (K)	4.93677	Stim	NS	0.00424744	11.0456	28.94_1315.7093n	2	2	#11618,#10732	2,3	28.9358	1315.71	1020.85	1193.82	5089.23	5844.09	1110.48	1193.82	2720.41	3064.23	0	0	1	0	R1
sp|P16615-2|AT2A2_HUMAN	Sarcoplasmic/endoplasmic reticulum calcium ATPase 2 OS=Homo sapiens GN=ATP2A2	30.57	GLSKIER	[4] GlyGly (K)	3.00034	Stim	NS	0.0168597	17.9894	22.08_915.5135n	0	1	#10048	2	22.076	915.514	482.271	549.805	1745.24	1351.34	524.617	549.805	932.905	708.548	0	0	1	0	R1
sp|P16615-2|AT2A2_HUMAN	Sarcoplasmic/endoplasmic reticulum calcium ATPase 2 OS=Homo sapiens GN=ATP2A2	49.38	IGIFGQDEDVTSKAFTGR	[13] GlyGly (K)	7.47512	Stim	NS	0.00176912	9.19401	59.06_2054.0080n	1	1	#25520	3	59.0598	2054.01	6480.12	5814.73	48940.2	42965.3	33955.9	5814.73	38514.4	6596.26	1	0	1	0	R2
sp|P16615-2|AT2A2_HUMAN	Sarcoplasmic/endoplasmic reticulum calcium ATPase 2 OS=Homo sapiens GN=ATP2A2	41.49	IGIFGQDEDVTSKAFTGR	[13] GlyGly (K)	1.55582	Stim	NS	0.00255061	2.98472	51.93_2054.0089n	1	1	#10506	3	51.9332	2054.01	2237.23	2333.7	3582.15	3529.36	2273.48	2333.7	2501.22	2506.79	1	1	0	1	R3
sp|P16615-2|AT2A2_HUMAN	Sarcoplasmic/endoplasmic reticulum calcium ATPase 2 OS=Homo sapiens GN=ATP2A2	58.02	LTSIKSTTLR	[5] GlyGly (K)	4.86589	Stim	NS	0.00183624	9.51638	27.61_1232.7082n	2	2	#12427,#5864	2,3	27.6089	1232.71	1170.15	1339	6159.54	6049.7	1272.9	1339	3292.54	3172.04	0	0	1	2	R1
sp|P16615-2|AT2A2_HUMAN	Sarcoplasmic/endoplasmic reticulum calcium ATPase 2 OS=Homo sapiens GN=ATP2A2	26.35	LTSIKSTTLR	[5] GlyGly (K)	Infinity	Stim	NS	0.0112037	99.4108	29.15_1232.7086n	0	1	#82420	2	29.1459	1232.71	0	0	4268.56	744.605	0	0	3359.22	114.316	0	0	1	0	R2
sp|P16615-2|AT2A2_HUMAN	Sarcoplasmic/endoplasmic reticulum calcium ATPase 2 OS=Homo sapiens GN=ATP2A2	53.82	MNVFDTELKGLSK	[9] GlyGly (K)	2.02709	NS	Stim	0.0161211	12.2927	50.61_1594.8027n	2	2	#24049,#5067	2,3	50.6075	1594.8	10130.1	9595.67	4442.61	5288.46	11019.5	9595.67	2374.77	2772.9	2	1	1	1	R1
sp|P16615-2|AT2A2_HUMAN	Sarcoplasmic/endoplasmic reticulum calcium ATPase 2 OS=Homo sapiens GN=ATP2A2	44.52	MNVFDTELKGLSK	[9] GlyGly (K)	1.45591	NS	Stim	0.0392331	9.26028	49.35_1594.8043n	1	1	#4602	3	49.3534	1594.8	6819.27	6291.61	4207.81	4797.47	6929.77	6291.61	2938.09	3407.48	1	1	1	1	R3
sp|P16615-2|AT2A2_HUMAN	Sarcoplasmic/endoplasmic reticulum calcium ATPase 2 OS=Homo sapiens GN=ATP2A2	27.52	MNVFDTELKGLSK	[9] GlyGly (K)	3.90151	Stim	NS	0.0015891	6.27091	55.88_1594.8027n	0	1	#22745	3	55.8843	1594.8	8044.5	8564.59	30963.5	33836.9	42153.2	8564.59	24367.3	5194.81	1	0	1	0	R2
sp|P22307-2|NLTP_HUMAN	SCP2 of Non-specific lipid-transfer protein OS=Homo sapiens GN=SCP2	29.64	ANLVFKEIEK	[6] GlyGly (K)	12.5722	Stim	NS	0.000294468	5.83088	42.83_1303.7131n	2	2	#10671,#30283	2,3	42.833	1303.71	14322	14716.8	175014	190067	75047.2	14716.8	137731	29180	0	0	0	1	R2
sp|P22307-2|NLTP_HUMAN	SCP2 of Non-specific lipid-transfer protein OS=Homo sapiens GN=SCP2	45	LEEEGEQFVKK	[10] GlyGly (K)	6.42978	Stim	NS	0.00212244	11.4075	30.31_1448.7151n	2	2	#17266,#5211	2,3	30.3057	1448.72	36485.8	38631.2	222013	260972	191186	38631.2	174717	40065.8	2	0	1	0	R2
tr|A0A087WU14|A0A087WU14_HUMAN	Secretory carrier-associated membrane protein 1 (Fragment) OS=Homo sapiens GN=SCAMP1 PE=1 SV=1	27.85	TVQTAAANAASTAASSAAQNAFKGNQI	[23] GlyGly (K)	16.3403	Stim	NS	0.00748836	32.4905	63.04_2677.3045n	1	1	#29870	2	63.0355	2677.3	15665.6	9812.22	223461	192854	82087.6	9812.22	175857	29607.9	0	0	1	0	R2
sp|O14828-2|SCAM3_HUMAN	Secretory carrier-associated membrane protein 3 OS=Homo sapiens GN=SCAMP3	35.27	KLSPTEPK	[1] GlyGly (K)	2.03226	Stim	NS	0.0110691	8.953	20.72_1012.5551n	1	1	#2683	2	20.715	1012.56	3951.64	3481.09	7245.01	7860.22	4298.61	3481.09	3872.77	4121.35	1	1	1	1	R1
sp|O14828-2|SCAM3_HUMAN	Secretory carrier-associated membrane protein 3 OS=Homo sapiens GN=SCAMP3	27.45	KLSPTEPK	[1] GlyGly (K)	12.9337	Stim	NS	0.00362668	19.7174	21.18_1012.5552n	1	1	#5350	2	21.1758	1012.56	4581.22	5203.45	54453.9	72098.1	24005.6	5203.45	42853.5	11068.9	1	1	1	1	R2
sp|O14828-2|SCAM3_HUMAN	Secretory carrier-associated membrane protein 3 OS=Homo sapiens GN=SCAMP3	62.71	NYGSYSTQASAAAATAELLKK	[21] GlyGly (K)	2.27809	NS	Stim	0.0227683	17.4583	48.00_2258.1193n	1	1	#5282	3	48.005	2258.12	19044.7	14859.3	7314.42	7568.16	19353.3	14859.3	5107.27	5375.41	1	1	0	0	R3
sp|O14828-2|SCAM3_HUMAN	Secretory carrier-associated membrane protein 3 OS=Homo sapiens GN=SCAMP3	42	NYGSYSTQASAAAATAELLKK	[21] GlyGly (K)	6.23521	Stim	NS	0.000812849	5.88109	55.48_2258.1186n	1	1	#11858	3	55.4797	2258.12	19749.7	21034.9	132438	121862	103488	21034.9	104224	18708.9	0	0	2	0	R2
sp|O14828-2|SCAM3_HUMAN	Secretory carrier-associated membrane protein 3 OS=Homo sapiens GN=SCAMP3	71.33	TGASFQKAQQEFAAGVFSNPAVR	[7] GlyGly (K)	1.57819	NS	Stim	0.0216805	9.01966	53.04_2524.2507n	1	1	#4592	3	53.0416	2524.25	26813.6	30466.9	18573	17721.9	27248.1	30466.9	12968.6	12587.3	1	1	1	1	R3
sp|O14828-2|SCAM3_HUMAN	Secretory carrier-associated membrane protein 3 OS=Homo sapiens GN=SCAMP3	32.58	TGASFQKAQQEFAAGVFSNPAVR	[7] GlyGly (K)	6.71719	Stim	NS	0.00135432	9.49906	61.60_2524.2474n	1	1	#9278	3	61.605	2524.25	88894.5	85463.9	546266	624933	465808	85463.9	429894	95942.9	1	0	1	0	R2
tr|J3KNP4|J3KNP4_HUMAN	Semaphorin-4B OS=Homo sapiens GN=SEMA4B PE=1 SV=1	49.44	NSMKVFLK	[4] GlyGly (K)	6.49759	Stim	NS	0.00429051	14.4023	31.66_1079.5798n	1	1	#7130	2	31.6639	1079.58	780.511	957.511	6034.05	5258.9	849.043	957.511	3225.46	2757.4	0	0	1	1	R1
tr|J3KNP4|J3KNP4_HUMAN	Semaphorin-4B OS=Homo sapiens GN=SEMA4B PE=1 SV=1	40.04	NSMKVFLK	[4] GlyGly (K)	12.4347	Stim	NS	0.0037609	19.023	34.10_1079.5809n	1	1	#15089	2	34.0984	1079.58	209.405	159.749	2470.1	2120.23	212.798	159.749	1724.74	1505.92	0	0	1	1	R3
tr|D6RDU5|D6RDU5_HUMAN	Septin-11 (Fragment) OS=Homo sapiens GN=SEPT11 PE=1 SV=1	25.87	KLDSKVNIIPIIAK	[5] GlyGly (K)	1.41637	Stim	NS	0.0486733	10.0873	44.63_1665.0204n	0	1	#8549	3	44.6303	1665.02	1582.83	1825.98	2501.82	2326.32	1608.48	1825.98	1746.89	1652.31	0	0	0	1	R3
tr|B5MCX3|B5MCX3_HUMAN	Septin-2 OS=Homo sapiens GN=SEPT2 PE=1 SV=1	64.42	ASIPFSVVGSNQLIEAKGK	[17] GlyGly (K)	2.47367	NS	Stim	0.028704	18.9874	53.01_2058.1104n	1	1	#7290	3	53.0149	2058.11	4997.46	5884.07	2494.78	1904.17	5436.26	5884.07	1333.57	998.414	1	1	0	0	R1
sp|P10124|SRGN_HUMAN	Serglycin OS=Homo sapiens GN=SRGN PE=1 SV=3	24	TDLFPKTR	[6] GlyGly (K)	1.24086	NS	Stim	0.0210427	4.45239	32.67_1090.5774n	0	2	#8237,#8060	2,3	32.6741	1090.58	3888.78	3927.5	3248.69	3050.38	3951.79	3927.5	2268.39	2166.58	1	0	0	0	R3
tr|B4DR80|B4DR80_HUMAN	Serine/threonine-protein kinase 24 OS=Homo sapiens GN=STK24 PE=1 SV=1	33.86	KTSYLTELIDR	[1] GlyGly (K)	8.05317	Stim	NS	0.00547942	21.1966	52.43_1451.7624n	0	2	#32582,#24935	2,3	52.4285	1451.76	10919.1	8072.61	79412.7	73531	57216.3	8072.61	62495.3	11288.9	1	0	0	0	R2
tr|B3KQV6|B3KQV6_HUMAN	Serine/threonine-protein phosphatase 2A 65 kDa regulatory subunit A alpha isoform OS=Homo sapiens GN=PPP2R1A PE=1 SV=1	39.52	AAASKLGEFAK	[5] GlyGly (K)	8.51498	Stim	NS	0.00574834	16.9338	30.74_1205.6409n	2	2	#3119,#4620	2,3	30.7417	1205.64	61184.4	76236	515010	655122	320607	76236	405297	100578	2	0	1	1	R2
tr|B3KQV6|B3KQV6_HUMAN	Serine/threonine-protein phosphatase 2A 65 kDa regulatory subunit A alpha isoform OS=Homo sapiens GN=PPP2R1A PE=1 SV=1	23.05	VSSAVKAELR	[6] GlyGly (K)	10.6317	Stim	NS	0.00181192	11.7518	26.45_1172.6504n	0	1	#8863	3	26.4503	1172.65	3070.68	2742.26	28333	33468.5	16090.4	2742.26	22297.1	5138.26	1	0	0	0	R2
tr|B3KQV6|B3KQV6_HUMAN	Serine/threonine-protein phosphatase 2A 65 kDa regulatory subunit A alpha isoform OS=Homo sapiens GN=PPP2R1A PE=1 SV=1	77	YMVADKFTELQK	[6] GlyGly (K)	1.16597	NS	Stim	0.0152892	2.59014	43.62_1585.7810n	0	2	#8638,#4273	2,3	43.6244	1585.78	17449	17654.1	15328.9	14777.5	18981.1	17654.1	8193.95	7748.28	2	2	1	1	R1
tr|B3KQV6|B3KQV6_HUMAN	Serine/threonine-protein phosphatase 2A 65 kDa regulatory subunit A alpha isoform OS=Homo sapiens GN=PPP2R1A PE=1 SV=1	30.84	YMVADKFTELQK	[6] GlyGly (K)	12.8944	Stim	NS	0.0163984	45.9141	48.08_1585.7816n	1	1	#55210	2	48.0764	1585.78	3248.25	1656.02	30517.5	32719.9	17020.8	1656.02	24016.3	5023.33	1	0	1	0	R2
sp|O95810|SDPR_HUMAN	Serum deprivation-response protein OS=Homo sapiens GN=SDPR PE=1 SV=3	54.64	GIQNDLTKLSK	[8] GlyGly (K)	1.78257	Stim	NS	0.00276462	4.22371	35.86_1329.7254n	2	2	#293,#86	2,3	35.856	1329.73	349544	371066	638387	646147	380235	371066	341246	338794	3	2	5	5	R1
sp|O95810|SDPR_HUMAN	Serum deprivation-response protein OS=Homo sapiens GN=SDPR PE=1 SV=3	44.89	GIQNDLTKLSK	[3] Deamidated (Q)|[8] GlyGly (K)	1.28973	Stim	NS	0.00788383	2.41221	39.22_1330.7095n	0	2	#4220,#2762	2,3	39.2171	1330.71	15140.1	15601.5	20162.2	19486	16469.4	15601.5	10777.6	10217.1	1	1	1	1	R1
sp|O95810|SDPR_HUMAN	Serum deprivation-response protein OS=Homo sapiens GN=SDPR PE=1 SV=3	33.31	GIQNDLTKLSK	[8] GlyGly (K)	2.11724	Stim	NS	0.00325504	5.19237	39.21_1329.7257n	0	2	#6026,#1580	2,3	39.2095	1329.73	265789	277810	554336	596594	1.39274e+06	277810	436245	91592.1	1	0	0	0	R2
sp|O95810|SDPR_HUMAN	Serum deprivation-response protein OS=Homo sapiens GN=SDPR PE=1 SV=3	32.1	IKKSLTSNHQK	[3] GlyGly (K)	1.60377	NS	Stim	0.0395549	10.9579	18.45_1396.7785n	0	1	#4621	3	18.4459	1396.78	4200.74	3596.58	2570.35	2291.52	4569.59	3596.58	1373.96	1201.51	1	1	1	1	R1
sp|O95810|SDPR_HUMAN	Serum deprivation-response protein OS=Homo sapiens GN=SDPR PE=1 SV=3	61.9	ISSGKSSPFK	[5] GlyGly (K)	1.69839	NS	Stim	0.00808491	5.95747	23.10_1150.5983n	0	3	#9227,#128,#734	1,2,3	23.0972	1150.6	272838	296836	163909	171512	296795	296836	87616.2	89928.7	2	3	2	2	R1
sp|O95810|SDPR_HUMAN	Serum deprivation-response protein OS=Homo sapiens GN=SDPR PE=1 SV=3	48.32	ISSGKSSPFK	[5] GlyGly (K)	1.66748	NS	Stim	0.0236636	11.0353	25.92_1150.5987n	0	2	#545,#222	2,3	25.9243	1150.6	120171	124896	79218.1	67750	122118	124896	55313.8	48120.5	2	2	2	2	R3
sp|O95810|SDPR_HUMAN	Serum deprivation-response protein OS=Homo sapiens GN=SDPR PE=1 SV=3	38.33	ISSGKSSPFK	[5] GlyGly (K)	5.59561	Stim	NS	0.008371	22.3964	23.54_1150.5982n	0	2	#237,#294	2,3	23.5382	1150.6	375892	517352	2.50236e+06	2.49589e+06	1.96968e+06	517352	1.96928e+06	383182	2	1	1	1	R2
sp|O95810|SDPR_HUMAN	Serum deprivation-response protein OS=Homo sapiens GN=SDPR PE=1 SV=3	34.04	KVSAHTR	[1] GlyGly (K)	2.68708	NS	Stim	0.0182395	15.6977	17.77_911.4931n	0	1	#19623	2	17.7715	911.493	903.289	773.492	346.641	277.375	982.602	773.492	185.294	145.436	1	1	0	0	R1
sp|O95810|SDPR_HUMAN	Serum deprivation-response protein OS=Homo sapiens GN=SDPR PE=1 SV=3	27.85	LGTKIVSVER	[4] GlyGly (K)	7.21515	Stim	NS	0.000233849	3.98986	32.07_1214.6983n	2	2	#305,#166	2,3	32.068	1214.7	1.14162e+06	1.16657e+06	8.09206e+06	8.56191e+06	5.9821e+06	1.16657e+06	6.3682e+06	1.31447e+06	2	2	2	1	R2
sp|O95810|SDPR_HUMAN	Serum deprivation-response protein OS=Homo sapiens GN=SDPR PE=1 SV=3	44.71	LGTKIVSVERR	[4] GlyGly (K)	1.32402	Stim	NS	0.0408815	8.07331	25.79_1370.7996n	0	2	#1673,#160	2,3	25.7919	1370.8	114664	128548	163291	158727	124732	128548	87285.9	83225.5	2	2	2	2	R1
sp|O95810|SDPR_HUMAN	Serum deprivation-response protein OS=Homo sapiens GN=SDPR PE=1 SV=3	27.37	LLEKSR	[4] GlyGly (K)	14.0786	Stim	NS	0.0245301	51.0529	20.39_858.4925n	0	3	#66276,#1180,#7103	1,2,3	20.3924	858.493	12747.2	27150	224183	337514	66795.3	27150	176425	51816.9	1	0	1	1	R2
sp|O95810|SDPR_HUMAN	Serum deprivation-response protein OS=Homo sapiens GN=SDPR PE=1 SV=3	84.74	LSKYQASTSNTVSK	[3] GlyGly (K)	1.16199	Stim	NS	0.0358956	3.94457	22.54_1626.8221n	0	2	#329,#137	2,3	22.5372	1626.82	314588	297515	358816	352439	342210	297515	191803	184794	3	2	2	2	R1
sp|O95810|SDPR_HUMAN	Serum deprivation-response protein OS=Homo sapiens GN=SDPR PE=1 SV=3	55.78	LSKYQASTSNTVSK	[3] GlyGly (K)	6.03185	Stim	NS	0.00895675	17.9114	23.20_1626.8224n	0	2	#1611,#319	2,3	23.2006	1626.82	341753	429483	2.0314e+06	2.62058e+06	1.79079e+06	429483	1.59865e+06	402325	1	1	1	1	R2
sp|O95810|SDPR_HUMAN	Serum deprivation-response protein OS=Homo sapiens GN=SDPR PE=1 SV=3	28.76	LSKYQASTSNTVSK	[3] GlyGly (K)|[5] Deamidated (Q)	1.50066	NS	Stim	0.00857903	5.27626	26.32_1627.8070n	0	1	#9501	3	26.3192	1627.81	2268.51	2444.34	1579.39	1561.12	2305.27	2444.34	1102.81	1108.81	1	1	0	0	R3
sp|O95810|SDPR_HUMAN	Serum deprivation-response protein OS=Homo sapiens GN=SDPR PE=1 SV=3	27.96	LVNMLDAVQENQHKMEQR	[14] GlyGly (K)	2.05991	Stim	NS	0.000942695	3.07082	43.27_2296.1087n	0	2	#11275,#2544	3,4	43.2674	2296.11	18712.3	19543	39584.8	39217.9	19015.6	19543	27639.9	27855.1	0	1	0	1	R3
sp|O95810|SDPR_HUMAN	Serum deprivation-response protein OS=Homo sapiens GN=SDPR PE=1 SV=3	49.85	MNKLGTK	[3] GlyGly (K)	2.12431	Stim	NS	0.00437814	5.89281	19.54_904.4799n	0	2	#19479,#462	1,2	19.5428	904.48	28619.2	26329.6	59979.9	56748.4	31132.1	26329.6	32061.9	29754.9	2	2	2	2	R1
sp|O95810|SDPR_HUMAN	Serum deprivation-response protein OS=Homo sapiens GN=SDPR PE=1 SV=3	37.06	MNKLGTK	[1] Oxidation (M)|[3] GlyGly (K)	36.4974	Stim	NS	0.0245087	63.0447	18.48_920.4747n	0	1	#16593	2	18.476	920.475	198.974	519.076	8913.26	17293.7	1042.62	519.076	7014.45	2655.01	0	0	1	1	R2
sp|O95810|SDPR_HUMAN	Serum deprivation-response protein OS=Homo sapiens GN=SDPR PE=1 SV=3	52.91	MNKLGTKIVSVER	[3] GlyGly (K)|[7] GlyGly (K)	1.58522	Stim	NS	0.0026399	3.35561	30.97_1701.9193n	0	2	#5747,#23794	3,4	30.9651	1701.92	4411.6	4207.1	6829.55	6833.02	4798.96	4207.1	3650.69	3582.76	1	1	1	1	R1
sp|O95810|SDPR_HUMAN	Serum deprivation-response protein OS=Homo sapiens GN=SDPR PE=1 SV=3	44.81	MNKLGTKIVSVER	[3] GlyGly (K)|[7] GlyGly (K)	1.77513	Stim	NS	0.0383255	15.2445	33.26_1701.9197n	0	2	#5835,#8441	3,4	33.2616	1701.92	5680.85	4575.29	9500.04	8705.94	5772.9	4575.29	6633.37	6183.53	1	1	1	1	R3
sp|O95810|SDPR_HUMAN	Serum deprivation-response protein OS=Homo sapiens GN=SDPR PE=1 SV=3	86.18	NHFKVLIFQEENEIPASVFVK	[4] GlyGly (K)	12.7606	NS	Stim	0.0387858	61.5119	57.39_2601.3635n	0	2	#3045,#1730	3,4	57.391	2601.36	171406	102857	6072.26	15420.8	174184	102857	4239.94	10952.8	1	2	0	1	R3
sp|O95810|SDPR_HUMAN	Serum deprivation-response protein OS=Homo sapiens GN=SDPR PE=1 SV=3	96.11	QEKPSSPSPMPSSTPSPSLNLGNTEEAIR	[3] GlyGly (K)	1.94852	NS	Stim	0.00846794	6.61828	48.71_3151.5058n	0	1	#6288	3	48.7054	3151.51	19369.7	20996.8	9873.48	10843	21070.4	20996.8	5277.8	5685.3	1	1	0	1	R1
sp|O95810|SDPR_HUMAN	Serum deprivation-response protein OS=Homo sapiens GN=SDPR PE=1 SV=3	58.11	QEKPSSPSPMPSSTPSPSLNLGNTEEAIR	[3] GlyGly (K)	3.72622	Stim	NS	0.00603198	12.6851	54.62_3151.5104n	0	1	#6312	3	54.6234	3151.51	145778	160776	519913	622373	763875	160776	409155	95549.9	2	0	2	0	R2
sp|O95810|SDPR_HUMAN	Serum deprivation-response protein OS=Homo sapiens GN=SDPR PE=1 SV=3	48.88	QPVSGAVEGKEELPDENK	[10] GlyGly (K)	1.22347	Stim	NS	0.0434552	5.95625	31.66_2038.9816n	0	1	#3509	3	31.6639	2038.98	15204.1	15508.8	19579.6	17996.9	16539.1	15508.8	10466.1	9436.34	1	1	1	1	R1
sp|O95810|SDPR_HUMAN	Serum deprivation-response protein OS=Homo sapiens GN=SDPR PE=1 SV=3	39.76	QPVSGAVEGKEELPDENK	[10] GlyGly (K)	8.21366	Stim	NS	0.00034956	4.48609	34.95_2038.9813n	0	1	#2746	3	34.9517	2038.98	167016	177959	1.38371e+06	1.4498e+06	875164	177959	1.08893e+06	222581	1	1	1	1	R2
sp|O95810|SDPR_HUMAN	Serum deprivation-response protein OS=Homo sapiens GN=SDPR PE=1 SV=3	87.76	SLTSNHQKISSGK	[7] Deamidated (Q)|[8] GlyGly (K)	2.74487	NS	Stim	0.0075757	12.2626	20.53_1500.7532n	0	2	#3495,#579	2,3	20.5251	1500.75	97769.8	82167.5	33239.8	32314.3	106354	82167.5	17768.1	16943.4	2	2	0	0	R1
sp|O95810|SDPR_HUMAN	Serum deprivation-response protein OS=Homo sapiens GN=SDPR PE=1 SV=3	84.4	SLTSNHQKISSGK	[8] GlyGly (K)	2.81027	NS	Stim	0.0209731	20.5666	19.54_1499.7696n	0	2	#1228,#238	2,3	19.5428	1499.77	564682	421293	181538	169310	614263	421293	97039.7	88774.4	9	5	3	2	R1
sp|O95810|SDPR_HUMAN	Serum deprivation-response protein OS=Homo sapiens GN=SDPR PE=1 SV=3	77.87	SLTSNHQKISSGK	[5] Deamidated (N)|[8] GlyGly (K)	2.54065	NS	Stim	0.0014447	4.77327	20.84_1500.7529n	0	2	#9093,#2791	2,3	20.8363	1500.75	23354.8	21829.7	8988.6	8795.98	25405.4	21829.7	4804.8	4612	1	1	0	0	R1
sp|O95810|SDPR_HUMAN	Serum deprivation-response protein OS=Homo sapiens GN=SDPR PE=1 SV=3	67.31	SLTSNHQKISSGK	[8] GlyGly (K)	3.12221	NS	Stim	0.0224772	23.3334	22.04_1499.7700n	0	3	#1814,#193,#787	2,3,4	22.037	1499.77	176815	126732	50638.2	46583.5	179680	126732	35358	33086.7	2	2	1	2	R3
sp|O95810|SDPR_HUMAN	Serum deprivation-response protein OS=Homo sapiens GN=SDPR PE=1 SV=3	59.76	SLTSNHQKISSGK	[5] Deamidated (N)|[8] GlyGly (K)	2.16978	NS	Stim	0.0109164	10.3419	22.93_1500.7535n	0	3	#9033,#1188,#4284	2,3,4	22.9293	1500.75	27254.7	23540.1	11290.2	12119.9	27696.3	23540.1	7883.38	8608.35	0	2	1	1	R3
sp|O95810|SDPR_HUMAN	Serum deprivation-response protein OS=Homo sapiens GN=SDPR PE=1 SV=3	52.65	SLTSNHQKISSGK	[5] Deamidated (N)|[8] GlyGly (K)	2.49163	Stim	NS	0.0237419	16.1043	20.88_1500.7541n	0	2	#6993,#927	2,3	20.8774	1500.75	94500.6	112118	228096	286721	495184	112118	179505	44018.8	1	1	1	0	R2
sp|O95810|SDPR_HUMAN	Serum deprivation-response protein OS=Homo sapiens GN=SDPR PE=1 SV=3	20.64	SLTSNHQKISSGK	[8] GlyGly (K)	1.50115	Stim	NS	0.0152156	5.39782	20.05_1499.7691n	0	2	#117,#5316	3,4	20.0487	1499.77	845390	903613	1.26265e+06	1.36287e+06	4.42985e+06	903613	993668	209234	1	0	0	0	R2
sp|O95810|SDPR_HUMAN	Serum deprivation-response protein OS=Homo sapiens GN=SDPR PE=1 SV=3	81.16	SSPFKVSPLTFGR	[5] GlyGly (K)	1.88391	NS	Stim	0.00273275	4.55535	49.41_1535.8105n	2	2	#277,#139	2,3	49.4116	1535.81	671317	660652	342124	364898	730262	660652	182880	191327	7	7	5	6	R1
sp|O95810|SDPR_HUMAN	Serum deprivation-response protein OS=Homo sapiens GN=SDPR PE=1 SV=3	47.43	SSPFKVSPLTFGR	[5] GlyGly (K)	7.42069	Stim	NS	0.0018237	12.0343	54.92_1535.8100n	2	2	#2409,#913	2,3	54.9212	1535.81	531705	524754	3.58627e+06	4.25339e+06	2.78614e+06	524754	2.82228e+06	653002	1	1	2	0	R2
sp|O95810|SDPR_HUMAN	Serum deprivation-response protein OS=Homo sapiens GN=SDPR PE=1 SV=3	72.34	VLIFQEENEIPASVFVKQPVSGAVEGK	[17] GlyGly (K)	7.04316	Stim	NS	0.0466772	51.7385	71.66_3027.5932n	1	1	#1597	3	71.6633	3027.59	542643	376706	4.42201e+06	2.05311e+06	2.84345e+06	376706	3.47998e+06	315204	2	0	2	0	R2
sp|O95810|SDPR_HUMAN	Serum deprivation-response protein OS=Homo sapiens GN=SDPR PE=1 SV=3	46.24	YQASTSNTVSKLLEK	[11] GlyGly (K)	6.38899	Stim	NS	0.00108971	6.81846	43.65_1781.9165n	0	2	#76776,#4340	2,3	43.654	1781.92	82253.2	88701.6	519784	572444	431007	88701.6	409053	87884.6	0	0	2	0	R2
sp|Q9UJC5|SH3L2_HUMAN	SH3 domain-binding glutamic acid-rich-like protein 2 OS=Homo sapiens GN=SH3BGRL2 PE=1 SV=2	87.32	ESNTVFSFLGLKPR	[12] GlyGly (K)	2.70334	NS	Stim	0.000291914	2.12071	60.89_1707.8952n	2	2	#5362,#1812	2,3	60.892	1707.9	57166.3	58088.1	21636.7	20997.4	62185.7	58088.1	11565.7	11009.5	4	4	3	3	R1
sp|Q9UJC5|SH3L2_HUMAN	SH3 domain-binding glutamic acid-rich-like protein 2 OS=Homo sapiens GN=SH3BGRL2 PE=1 SV=2	38.39	ESNTVFSFLGLKPR	[12] GlyGly (K)	3.85709	Stim	NS	0.00769192	13.4361	67.43_1707.8956n	2	2	#28496,#10312	2,3	67.4307	1707.9	45207.1	52116.3	205525	169861	236886	52116.3	161742	26077.9	1	2	1	1	R2
tr|A0A087WV23|A0A087WV23_HUMAN	SH3 domain-binding glutamic acid-rich-like protein 3 OS=Homo sapiens GN=SH3BGRL3 PE=1 SV=1	55.73	EIKSQQSEVTR	[3] GlyGly (K)	1.78857	NS	Stim	0.0136451	7.5766	20.35_1417.7162n	0	2	#4812,#2906	2,3	20.3457	1417.72	12360.9	11103.8	6839.68	6279.63	13446.3	11103.8	3656.1	3292.6	2	2	2	0	R1
tr|Q5T123|Q5T123_HUMAN	SH3 domain-binding glutamic acid-rich-like protein 3 OS=Homo sapiens GN=SH3BGRL3 PE=1 SV=1	25.67	EIKSQQSEVTR	[3] GlyGly (K)	3.0709	Stim	NS	0.00483466	10.9932	20.77_1417.7154n	0	1	#4975	3	20.7721	1417.72	9674.76	11305.6	32530.2	31898.6	50695.8	11305.6	25600.2	4897.24	1	1	0	0	R2
tr|Q5T123|Q5T123_HUMAN	SH3 domain-binding glutamic acid-rich-like protein 3 OS=Homo sapiens GN=SH3BGRL3 PE=1 SV=1	24.81	EIKSQQSEVTR	[3] GlyGly (K)	2.15917	NS	Stim	0.024732	17.2632	22.93_1417.7159n	1	1	#7374	3	22.9293	1417.72	1486.03	1424.06	756.152	591.629	1510.11	1424.06	527.981	420.214	1	0	0	0	R3
tr|G8JLH9|G8JLH9_HUMAN	Signal transducer and activator of transcription OS=Homo sapiens GN=STAT3 PE=1 SV=1	24.06	EGGVTFTWVEKDISGK	[11] GlyGly (K)	9.80772	Stim	NS	0.00286495	15.4263	53.09_1865.9182n	1	1	#14319	3	53.0876	1865.92	339.688	304.744	2815.49	3504.92	345.192	304.744	1965.91	2489.42	0	0	1	1	R3
tr|G8JLH9|G8JLH9_HUMAN	Signal transducer and activator of transcription OS=Homo sapiens GN=STAT3 PE=1 SV=1	56.39	TLKSQGDMQDLNGNNQSVTR	[3] GlyGly (K)	11.2458	Stim	NS	0.0486027	70.8962	32.58_2319.0894n	1	1	#24022	3	32.5849	2319.09	78.7953	237.215	2110.73	1443.06	80.0721	237.215	1473.81	1024.96	0	0	1	0	R3
tr|G8JLH9|G8JLH9_HUMAN	Signal transducer and activator of transcription OS=Homo sapiens GN=STAT3 PE=1 SV=1	50.93	TLKSQGDMQDLNGNNQSVTR	[3] GlyGly (K)	3.30821	Stim	NS	0.00901193	14.8835	29.51_2319.0885n	1	1	#13156	3	29.5068	2319.09	1732.63	1402.67	4953.33	5418.91	1884.77	1402.67	2647.77	2841.3	1	0	0	1	R1
tr|G8JLH9|G8JLH9_HUMAN	Signal transducer and activator of transcription OS=Homo sapiens GN=STAT3 PE=1 SV=1	26.45	TLTDEELADWKR	[11] GlyGly (K)	1.48364	Stim	NS	0.044409	9.94483	43.91_1589.7678n	1	1	#4481	3	43.9132	1589.77	5690.35	6551.18	9533.35	8628.62	5782.56	6551.18	6656.63	6128.62	1	1	1	1	R3
tr|K7EK35|K7EK35_HUMAN	Signal transducer and activator of transcription OS=Homo sapiens GN=STAT5A PE=1 SV=1	44.89	TQTKFAATVR	[4] GlyGly (K)	1.93126	Stim	NS	0.00162113	2.81832	24.74_1235.6620n	2	2	#7504,#6912	2,3	24.7401	1235.66	2866.43	2968.59	5522.18	5746.76	3118.11	2968.59	2951.85	3013.2	1	0	1	0	R1
sp|Q92783-2|STAM1_HUMAN	Signal transducing adapter molecule 1 OS=Homo sapiens GN=STAM	22.82	AIELSLKEQR	[7] GlyGly (K)	7.60766	Stim	NS	9.6e-05	2.59767	36.77_1299.7152n	2	2	#18091,#10567	2,3	36.7732	1299.72	14109.3	14637.3	108514	110180	73932.6	14637.3	85396.9	16915.4	1	0	0	0	R2
sp|Q92783-2|STAM1_HUMAN	Signal transducing adapter molecule 1 OS=Homo sapiens GN=STAM	42.63	DPGTVANKKEEEDLAK	[8] GlyGly (K)	2.5404	NS	Stim	0.000307914	1.6561	24.66_1856.9101n	0	1	#13301	3	24.662	1856.91	2309.45	2362.84	930.365	908.828	2512.22	2362.84	497.32	476.526	0	1	0	0	R1
sp|Q92783-2|STAM1_HUMAN	Signal transducing adapter molecule 1 OS=Homo sapiens GN=STAM	28.35	DPGTVANKKEEEDLAK	[9] GlyGly (K)	Infinity	NS	Stim	0.00107437	40.4046	25.82_1856.9107n	1	1	#15485	3	25.8249	1856.91	2897.79	5215.91	0	0	15184.4	5215.91	0	0	1	0	0	0	R2
sp|Q92783-2|STAM1_HUMAN	Signal transducing adapter molecule 1 OS=Homo sapiens GN=STAM	59.66	EQGVTFPAIGSQAAEQAKASPALVAK	[18] GlyGly (K)	1.38823	NS	Stim	0.00142574	1.62233	50.24_2682.4029n	1	1	#4996	3	50.244	2682.4	25359	25947.5	18392.2	18565.9	25769.9	25947.5	12842.3	13186.7	1	1	1	1	R3
sp|Q9UIB8-2|SLAF5_HUMAN	SLAM family member 5 OS=Homo sapiens GN=CD84	59.98	ASTQDSKPPGTSSYEIVI	[7] GlyGly (K)	1.51547	Stim	NS	0.0312169	10.6764	51.63_1992.9637n	1	1	#1912	2	51.6289	1992.96	49260.7	57305.8	80430.7	81068	53586	57305.8	42993.7	42506.4	2	2	2	2	R1
sp|Q9UIB8-2|SLAF5_HUMAN	SLAM family member 5 OS=Homo sapiens GN=CD84	45.87	ASTQDSKPPGTSSYEIVI	[7] GlyGly (K)	2.71939	Stim	NS	0.00087184	3.5097	50.02_1992.9676n	0	1	#3847	2	50.0206	1992.97	15770.3	16284.4	42502.9	44666.2	16025.8	16284.4	29677.5	31724.9	1	1	1	1	R3
sp|Q9UIB8-2|SLAF5_HUMAN	SLAM family member 5 OS=Homo sapiens GN=CD84	26.01	IYDEILQSKVLPSK	[9] GlyGly (K)	24.5694	Stim	NS	0.00290989	21.232	53.83_1745.9573n	0	1	#12402	3	53.8307	1745.96	6392.73	7550.18	145569	197000	33498	7550.18	114558	30244.4	0	0	0	1	R2
sp|Q9UIB8-2|SLAF5_HUMAN	SLAM family member 5 OS=Homo sapiens GN=CD84	43.66	KTIYTYIMASR	[1] GlyGly (K)	1.079	Stim	NS	0.0264077	1.50169	45.11_1459.7488n	2	2	#3826,#1531	2,3	45.11	1459.75	38245	38767.6	41107.2	41989.6	41603	38767.6	21973.6	22016.4	1	1	2	1	R1
sp|Q9UIB8-2|SLAF5_HUMAN	SLAM family member 5 OS=Homo sapiens GN=CD84	41.07	KTIYTYIMASR	[1] GlyGly (K)	13.0209	Stim	NS	0.00861409	33.6125	49.75_1459.7500n	1	1	#12348	2	49.7475	1459.75	20127.3	12397	209874	213620	105467	12397	165164	32796	1	0	1	0	R2
sp|Q9UIB8-2|SLAF5_HUMAN	SLAM family member 5 OS=Homo sapiens GN=CD84	22.22	KTIYTYIMASR	[1] GlyGly (K)|[8] Oxidation (M)	1.16491	Stim	NS	0.0135302	2.48581	38.22_1475.7422n	0	2	#13274,#5373	2,3	38.2159	1475.74	7833.45	7888.19	8996.2	9318.12	8521.26	7888.19	4808.86	4885.77	0	0	0	1	R1
sp|Q9UIB8-2|SLAF5_HUMAN	SLAM family member 5 OS=Homo sapiens GN=CD84	43.21	MGKASTQDSKPPGTSSYEIVI	[3] GlyGly (K)	1.66292	Stim	NS	0.00945756	5.19939	44.93_2309.1212n	1	1	#2807	3	44.9316	2309.12	22830.4	24573.2	38090.1	40738.4	24835	24573.2	20360.8	21360.4	0	1	1	1	R1
sp|Q9UIB8-2|SLAF5_HUMAN	SLAM family member 5 OS=Homo sapiens GN=CD84	34.7	MGKASTQDSKPPGTSSYEIVI	[3] GlyGly (K)	2.18816	Stim	NS	0.0131894	10.3825	44.31_2309.1227n	1	1	#2535	3	44.3105	2309.12	20769.9	24061.3	46424.7	51673	21106.5	24061.3	32415.9	36701.5	1	1	1	1	R3
sp|Q9UIB8-2|SLAF5_HUMAN	SLAM family member 5 OS=Homo sapiens GN=CD84	49.6	VLPSKEEPVNTVYSEVQFADK	[5] GlyGly (K)	3.57082	Stim	NS	0.00213161	7.254	49.35_2492.2480n	1	1	#1519	3	49.3534	2492.25	34914.9	32967.2	114981	127414	35480.7	32967.2	80284.9	90497.8	1	1	1	1	R3
sp|Q9UIB8-2|SLAF5_HUMAN	SLAM family member 5 OS=Homo sapiens GN=CD84	45.67	VLPSKEEPVNTVYSEVQFADK	[5] GlyGly (K)	2.32373	Stim	NS	0.00117113	3.7194	51.12_2492.2444n	0	1	#3279	3	51.1153	2492.24	18722	17762.4	41883.9	42896.2	20365.9	17762.4	22388.7	22491.8	1	1	2	2	R1
sp|O43765|SGTA_HUMAN	Small glutamine-rich tetratricopeptide repeat-containing protein alpha OS=Homo sapiens GN=SGTA PE=1 SV=1	59.06	SNLKIAELK	[4] GlyGly (K)	1.62121	Stim	NS	0.0111442	6.3341	31.27_1128.6503n	0	1	#4756	2	31.2714	1128.65	4556.05	4333.06	6882.83	7528.29	4956.09	4333.06	3679.17	3947.31	1	1	1	1	R1
sp|O43765|SGTA_HUMAN	Small glutamine-rich tetratricopeptide repeat-containing protein alpha OS=Homo sapiens GN=SGTA PE=1 SV=1	36.92	SNLKIAELK	[4] GlyGly (K)	12.0299	Stim	NS	0.0147775	41.9809	33.80_1128.6508n	1	1	#10036	2	33.8009	1128.65	5554.85	10245	89664.1	100407	29107.4	10245	70562.8	15415.1	0	0	1	1	R2
sp|Q71RC9|SMIM5_HUMAN	Small integral membrane protein 5 OS=Homo sapiens GN=SMIM5 PE=4 SV=2	37.74	KVQVQPTPP	[1] GlyGly (K)	1.5438	Stim	NS	0.0138812	5.16868	28.06_1106.6083n	1	1	#5350	2	28.0644	1106.61	5021.03	4667.05	7751.56	7204.93	5461.89	4667.05	4143.55	3777.76	1	1	1	0	R1
sp|Q8IVB4|SL9A9_HUMAN	Sodium/hydrogen exchanger 9 OS=Homo sapiens GN=SLC9A9 PE=1 SV=1	61.11	ASPQTPGKENIYEGDLGLGGYELK	[8] GlyGly (K)	2.43559	Stim	NS	0.00174111	4.68374	52.76_2649.2903n	1	1	#7489	3	52.7584	2649.29	6872.4	6431.78	15927.3	16476.1	7475.82	6431.78	8513.85	8638.94	1	1	1	1	R1
sp|Q8IVB4|SL9A9_HUMAN	Sodium/hydrogen exchanger 9 OS=Homo sapiens GN=SLC9A9 PE=1 SV=1	49.15	ASPQTPGKENIYEGDLGLGGYELK	[8] GlyGly (K)	3.36675	Stim	NS	0.007345	14.7969	51.09_2649.2942n	1	1	#5510	3	51.0876	2649.29	9064.27	7347.14	27736.5	27516.6	9211.14	7347.14	19366.9	19544.1	1	1	1	2	R3
sp|Q8IVB4|SL9A9_HUMAN	Sodium/hydrogen exchanger 9 OS=Homo sapiens GN=SLC9A9 PE=1 SV=1	40.48	LGLDQKASPQTPGKENIYEGDLGLGGYELK	[6] GlyGly (K)	2.88501	Stim	NS	0.0107025	14.7036	52.79_3303.6610n	1	1	#8616	4	52.7859	3303.66	5217.89	5593.97	17217.7	13974.6	5676.04	5593.97	9203.61	7327.33	0	0	1	1	R1
sp|P11169|GTR3_HUMAN	Solute carrier family 2, facilitated glucose transporter member 3 OS=Homo sapiens GN=SLC2A3 PE=1 SV=1	108.6	DGVMEMNSIEPAKETTTNV	[13] GlyGly (K)	2.62329	Stim	NS	0.00388319	7.83453	52.86_2178.9758n	0	1	#1394	2	52.8586	2178.98	59614.5	56887.3	161274	144343	64848.9	56887.3	86208	75683.6	2	2	2	2	R1
sp|P11169|GTR3_HUMAN	Solute carrier family 2, facilitated glucose transporter member 3 OS=Homo sapiens GN=SLC2A3 PE=1 SV=1	103.61	DGVMEMNSIEPAKETTTNV	[7] Deamidated (N)|[13] GlyGly (K)	3.77744	Stim	NS	0.00134909	6.85541	52.49_2179.9647n	0	1	#9855	2	52.4904	2179.96	4372.39	4324.65	17222.6	15630	4443.24	4324.65	12025.6	11101.5	1	1	1	1	R3
sp|P11169|GTR3_HUMAN	Solute carrier family 2, facilitated glucose transporter member 3 OS=Homo sapiens GN=SLC2A3 PE=1 SV=1	89.33	DGVMEMNSIEPAKETTTNV	[13] GlyGly (K)	1.65004	Stim	NS	0.00622682	5.33967	51.22_2178.9808n	0	2	#2506,#4607	2,3	51.2181	2178.98	54729.1	59024.1	92686	95010.9	55615.9	59024.1	64717.7	67483	1	1	2	2	R3
sp|P11169|GTR3_HUMAN	Solute carrier family 2, facilitated glucose transporter member 3 OS=Homo sapiens GN=SLC2A3 PE=1 SV=1	70.15	DGVMEMNSIEPAKETTTNV	[7] Deamidated (N)|[13] GlyGly (K)	2.41518	Stim	NS	0.00801469	10.4122	54.38_2179.9592n	0	1	#10382	2	54.3759	2179.96	6080.59	7047.12	15377.6	16328.2	6614.49	7047.12	8219.98	8561.37	0	0	1	1	R1
sp|P11169|GTR3_HUMAN	Solute carrier family 2, facilitated glucose transporter member 3 OS=Homo sapiens GN=SLC2A3 PE=1 SV=1	62.38	DGVMEMNSIEPAKETTTNV	[4] Oxidation (M)|[13] GlyGly (K)	1.29006	Stim	NS	0.00547579	2.25941	46.96_2194.9719n	0	1	#10869	2	46.9599	2194.97	9304.16	9494.59	12319.4	11932	10121.1	9494.59	6585.27	6256.3	1	0	0	0	R1
sp|P11169|GTR3_HUMAN	Solute carrier family 2, facilitated glucose transporter member 3 OS=Homo sapiens GN=SLC2A3 PE=1 SV=1	59.81	DGVMEMNSIEPAKETTTNV	[4] Oxidation (M)|[13] GlyGly (K)	9.08267	Stim	NS	0.00578975	23.4625	46.26_2194.9736n	0	1	#18560	2	46.2618	2194.97	558.46	399.526	4232.03	4469.04	567.51	399.526	2955	3174.21	0	0	0	1	R3
sp|P11169|GTR3_HUMAN	Solute carrier family 2, facilitated glucose transporter member 3 OS=Homo sapiens GN=SLC2A3 PE=1 SV=1	43.57	DGVMEMNSIEPAKETTTNV	[13] GlyGly (K)	16.104	Stim	NS	0.00387314	23.647	58.84_2178.9768n	1	1	#2316	2	58.8398	2178.98	143179	200674	2.64862e+06	2.8888e+06	750258	200674	2.08438e+06	443503	1	1	1	1	R2
sp|P11169|GTR3_HUMAN	Solute carrier family 2, facilitated glucose transporter member 3 OS=Homo sapiens GN=SLC2A3 PE=1 SV=1	33.68	DGVMEMNSIEPAKETTTNV	[4] Oxidation (M)|[13] GlyGly (K)	48.1422	Stim	NS	0.00872579	46.3623	52.23_2194.9730n	0	1	#22130	2	52.2265	2194.97	7144.28	3616.55	222582	295468	37436.1	3616.55	175165	45361.8	1	0	0	0	R2
sp|P11169|GTR3_HUMAN	Solute carrier family 2, facilitated glucose transporter member 3 OS=Homo sapiens GN=SLC2A3 PE=1 SV=1	27.71	DGVMEMNSIEPAKETTTNV	[6] Oxidation (M)|[13] GlyGly (K)	52.5122	Stim	NS	0.0152667	64.7561	50.18_2194.9727n	0	1	#19263	2	50.178	2194.97	7496.81	2787.62	237861	302197	39283.4	2787.62	187189	46394.8	1	0	1	0	R2
sp|P11169|GTR3_HUMAN	Solute carrier family 2, facilitated glucose transporter member 3 OS=Homo sapiens GN=SLC2A3 PE=1 SV=1	29.21	MSQEKQVTVLELFR	[5] GlyGly (K)	3.88218	Stim	NS	0.0253097	22.579	61.67_1820.9471n	0	1	#12061	3	61.6684	1820.95	24286.1	32746.6	128381	93030.5	127259	32746.6	101031	14282.5	0	0	1	0	R2
sp|P11169|GTR3_HUMAN	Solute carrier family 2, facilitated glucose transporter member 3 OS=Homo sapiens GN=SLC2A3 PE=1 SV=1	56.88	SGKDGVMEMNSIEPAK	[3] GlyGly (K)	1.46388	Stim	NS	0.0097777	5.07075	36.26_1805.8283n	0	1	#2808	3	36.2572	1805.83	10905.3	11716.4	16766.3	16349.2	11862.9	11716.4	8962.33	8572.39	1	1	1	1	R1
sp|P11169|GTR3_HUMAN	Solute carrier family 2, facilitated glucose transporter member 3 OS=Homo sapiens GN=SLC2A3 PE=1 SV=1	51.2	SGKDGVMEMNSIEPAK	[3] GlyGly (K)|[10] Deamidated (N)	1.87181	Stim	NS	0.0134026	10.0913	39.02_1806.8154n	0	1	#5285	3	39.0186	1806.82	5741.4	6623.73	11369.7	11775.4	5834.43	6623.73	7938.86	8363.68	0	0	1	0	R3
sp|P11169|GTR3_HUMAN	Solute carrier family 2, facilitated glucose transporter member 3 OS=Homo sapiens GN=SLC2A3 PE=1 SV=1	33.76	SGKDGVMEMNSIEPAK	[3] GlyGly (K)|[10] Deamidated (N)	9.98085	Stim	NS	0.00168945	13.1273	41.53_1806.8122n	0	1	#16211	3	41.5258	1806.81	5413.67	4494	50343.6	48543.4	28367.7	4494	39618.8	7452.63	0	0	1	2	R2
sp|P11169|GTR3_HUMAN	Solute carrier family 2, facilitated glucose transporter member 3 OS=Homo sapiens GN=SLC2A3 PE=1 SV=1	62.35	SGKDGVMEMNSIEPAKETTTNV	[3] GlyGly (K)|[7] Oxidation (M)|[9] Oxidation (M)	2.08876	NS	Stim	0.00944345	10.1815	31.07_2483.1166n	0	1	#12000	3	31.0683	2483.12	8423.55	8519.8	3763.84	4347.83	9163.17	8519.8	2011.93	2279.7	1	1	0	0	R1
sp|P11169|GTR3_HUMAN	Solute carrier family 2, facilitated glucose transporter member 3 OS=Homo sapiens GN=SLC2A3 PE=1 SV=1	60.22	SGKDGVMEMNSIEPAKETTTNV	[3] GlyGly (K)	1.28232	Stim	NS	0.028787	5.30479	42.45_2451.1291n	2	2	#20311,#831	2,3	42.4546	2451.13	185302	171903	224122	233932	188305	171903	156492	166154	1	1	2	1	R3
sp|P11169|GTR3_HUMAN	Solute carrier family 2, facilitated glucose transporter member 3 OS=Homo sapiens GN=SLC2A3 PE=1 SV=1	60.11	SGKDGVMEMNSIEPAKETTTNV	[3] GlyGly (K)	1.48002	Stim	NS	0.00228353	2.23335	42.71_2451.1276n	1	1	#241	3	42.7052	2451.13	615743	628347	906100	935178	669808	628347	484350	490342	3	3	3	3	R1
sp|P11169|GTR3_HUMAN	Solute carrier family 2, facilitated glucose transporter member 3 OS=Homo sapiens GN=SLC2A3 PE=1 SV=1	59.38	SGKDGVMEMNSIEPAKETTTNV	[3] GlyGly (K)|[10] Deamidated (N)	2.16482	Stim	NS	0.00369096	6.06221	43.56_2452.1131n	1	1	#1829	3	43.5645	2452.11	47990	52288.6	106432	110654	48767.7	52288.6	74315.6	78593.5	1	1	1	1	R3
sp|P11169|GTR3_HUMAN	Solute carrier family 2, facilitated glucose transporter member 3 OS=Homo sapiens GN=SLC2A3 PE=1 SV=1	58.9	SGKDGVMEMNSIEPAKETTTNV	[3] GlyGly (K)|[10] Deamidated (N)	1.46273	Stim	NS	0.023506	7.48404	44.04_2452.1121n	1	1	#1060	3	44.0435	2452.11	134376	141668	191204	212572	146175	141668	102207	111458	2	4	2	2	R1
sp|P11169|GTR3_HUMAN	Solute carrier family 2, facilitated glucose transporter member 3 OS=Homo sapiens GN=SLC2A3 PE=1 SV=1	55.67	SGKDGVMEMNSIEPAKETTTNV	[16] GlyGly (K)	6.08839	Stim	NS	0.00226046	12.089	47.40_2451.1278n	1	1	#1443	3	47.4042	2451.13	660654	653691	3.6591e+06	4.34315e+06	3.46183e+06	653691	2.87959e+06	666782	1	0	1	1	R2
sp|P11169|GTR3_HUMAN	Solute carrier family 2, facilitated glucose transporter member 3 OS=Homo sapiens GN=SLC2A3 PE=1 SV=1	52.2	SGKDGVMEMNSIEPAKETTTNV	[3] GlyGly (K)|[16] GlyGly (K)	2.09202	NS	Stim	0.00339794	5.99543	42.83_2565.1721n	0	1	#10325	3	42.8345	2565.17	7198.14	7835.47	3565.95	3620.2	7314.77	7835.47	2489.91	2571.31	1	1	1	0	R3
sp|P11169|GTR3_HUMAN	Solute carrier family 2, facilitated glucose transporter member 3 OS=Homo sapiens GN=SLC2A3 PE=1 SV=1	49	SGKDGVMEMNSIEPAKETTTNV	[3] GlyGly (K)|[9] Oxidation (M)	2.25726	Stim	NS	0.0105886	11.7779	37.25_2467.1236n	0	1	#6603	3	37.2536	2467.12	5657.56	5773.86	11827.3	13976.3	5749.23	5773.86	8258.4	9926.91	1	1	0	1	R3
sp|P11169|GTR3_HUMAN	Solute carrier family 2, facilitated glucose transporter member 3 OS=Homo sapiens GN=SLC2A3 PE=1 SV=1	46.8	SGKDGVMEMNSIEPAKETTTNV	[3] GlyGly (K)|[16] GlyGly (K)	1.77356	NS	Stim	0.0118736	8.66266	43.18_2565.1668n	0	1	#7014	3	43.1811	2565.17	12905	14589.2	7646.39	7855.88	14038.2	14589.2	4087.32	4119.07	1	1	1	1	R1
sp|P11169|GTR3_HUMAN	Solute carrier family 2, facilitated glucose transporter member 3 OS=Homo sapiens GN=SLC2A3 PE=1 SV=1	45.73	SGKDGVMEMNSIEPAKETTTNV	[3] GlyGly (K)	1.32024	Stim	NS	0.00816653	2.78615	42.75_2451.1256n	0	1	#9625	2	42.7483	2451.13	9028.1	9317.89	11872	12349.2	9820.81	9317.89	6346.08	6475.03	0	0	1	0	R1
sp|P11169|GTR3_HUMAN	Solute carrier family 2, facilitated glucose transporter member 3 OS=Homo sapiens GN=SLC2A3 PE=1 SV=1	45.7	SGKDGVMEMNSIEPAKETTTNV	[16] GlyGly (K)	2.15157	Stim	NS	0.0117389	9.9107	42.98_2451.1243n	0	1	#12827	2	42.979	2451.12	4474.64	3888.56	9410.31	8583.71	4867.54	3888.56	5030.22	4500.7	1	0	0	0	R1
sp|P11169|GTR3_HUMAN	Solute carrier family 2, facilitated glucose transporter member 3 OS=Homo sapiens GN=SLC2A3 PE=1 SV=1	45.09	SGKDGVMEMNSIEPAKETTTNV	[3] GlyGly (K)|[7] Oxidation (M)|[21] Deamidated (N)	4.01671	Stim	NS	0.0303782	34.7189	38.61_2468.1246n	0	1	#4920	3	38.613	2468.12	3179.2	5248.1	16285.6	17564.4	3230.72	5248.1	11371.4	12475.4	1	0	1	1	R3
sp|P11169|GTR3_HUMAN	Solute carrier family 2, facilitated glucose transporter member 3 OS=Homo sapiens GN=SLC2A3 PE=1 SV=1	35.92	SGKDGVMEMNSIEPAKETTTNV	[3] GlyGly (K)|[10] Deamidated (N)|[16] GlyGly (K)	1.7756	NS	Stim	0.00290976	4.25891	44.46_2566.1538n	0	1	#11460	3	44.4646	2566.15	5529.78	5873.18	3187.32	3234.72	6015.32	5873.18	1703.76	1696.06	0	1	0	0	R1
sp|P11169|GTR3_HUMAN	Solute carrier family 2, facilitated glucose transporter member 3 OS=Homo sapiens GN=SLC2A3 PE=1 SV=1	34.37	SGKDGVMEMNSIEPAKETTTNV	[3] GlyGly (K)|[9] Oxidation (M)	8.64948	Stim	NS	0.000526078	5.94034	40.01_2467.1219n	0	1	#7883	3	40.0139	2467.12	53879.8	49535.9	435539	458953	282331	49535.9	342755	70460.8	0	0	1	0	R2
sp|P11169|GTR3_HUMAN	Solute carrier family 2, facilitated glucose transporter member 3 OS=Homo sapiens GN=SLC2A3 PE=1 SV=1	30.57	SGKDGVMEMNSIEPAKETTTNV	[10] Deamidated (N)|[16] GlyGly (K)	4.97671	Stim	NS	0.000189328	2.75797	48.89_2452.1121n	0	1	#4992	3	48.8863	2452.11	158626	161945	782137	813250	831200	161945	615517	124854	0	0	1	0	R2
sp|Q5M8T2|S35D3_HUMAN	Solute carrier family 35 member D3 OS=Homo sapiens GN=SLC35D3 PE=2 SV=1	59.9	KQSNYEDLEAQPR	[1] GlyGly (K)	6.69918	Stim	NS	0.00126689	7.10306	28.47_1690.7915n	2	2	#15836,#4977	2,3	28.4719	1690.79	40288.3	44549.4	271264	297079	211111	44549.4	213476	45609.1	1	0	3	1	R2
tr|H0YD64|H0YD64_HUMAN	Solute carrier family 43 member 3 (Fragment) OS=Homo sapiens GN=SLC43A3 PE=1 SV=1	37.55	EETPGAGQKQELR	[9] GlyGly (K)	9.92449	Stim	NS	0.00216727	14.8721	23.23_1555.7600n	0	1	#23762	2	23.2347	1555.76	2062.45	1997.38	18027.3	22264.4	10807.2	1997.38	14186.9	3418.15	0	0	1	0	R2
tr|H0YD64|H0YD64_HUMAN	Solute carrier family 43 member 3 (Fragment) OS=Homo sapiens GN=SLC43A3 PE=1 SV=1	48.04	EFLSAKEETPGAGQK	[6] GlyGly (K)	7.19547	Stim	NS	0.0278158	42.2221	32.43_1704.8319n	0	1	#22105	2	32.4332	1704.83	3162.31	3995.75	18064.2	33441.4	16570.5	3995.75	14215.9	5134.1	1	0	0	0	R2
tr|H0YD64|H0YD64_HUMAN	Solute carrier family 43 member 3 (Fragment) OS=Homo sapiens GN=SLC43A3 PE=1 SV=1	23.86	EFLSAKEETPGAGQK	[6] GlyGly (K)	7.56566	Stim	NS	5.04e-05	1.73493	32.51_1704.8322n	1	1	#8871	3	32.5056	1704.83	16435.9	16683.2	123747	126821	86124.4	16683.2	97384.9	19470.2	1	0	0	0	R2
tr|H0YD64|H0YD64_HUMAN	Solute carrier family 43 member 3 (Fragment) OS=Homo sapiens GN=SLC43A3 PE=1 SV=1	33.06	EFLSAKEETPGAGQKQELR	[15] GlyGly (K)	12.7944	Stim	NS	0.0472701	76.8303	34.80_2231.1202n	1	1	#38334	3	34.797	2231.12	1090.91	3686.15	32888.7	28231	5716.36	3686.15	25882.3	4334.17	0	0	1	0	R2
tr|H0YD64|H0YD64_HUMAN	Solute carrier family 43 member 3 (Fragment) OS=Homo sapiens GN=SLC43A3 PE=1 SV=1	25.43	ELQSKEFLSAK	[5] GlyGly (K)	8.19385	Stim	NS	0.000933394	9.05788	35.54_1392.7255n	1	1	#10143	2	35.5394	1392.73	18867.2	16595.8	146083	144495	98864.1	16595.8	114963	22183.7	1	0	0	0	R2
tr|H0YD64|H0YD64_HUMAN	Solute carrier family 43 member 3 (Fragment) OS=Homo sapiens GN=SLC43A3 PE=1 SV=1	64.69	ELQSKEFLSAKEETPGAGQK	[5] GlyGly (K)	1.12533	NS	Stim	0.022283	2.49648	32.58_2290.1452n	1	1	#4201	3	32.5813	2290.15	16252.2	16836.3	14745.5	14657.9	17679.2	16836.3	7882.08	7685.57	1	1	1	1	R1
sp|Q8N0X7|SPG20_HUMAN	Spartin OS=Homo sapiens GN=SPG20 PE=1 SV=1	33.27	EASGTDVKQLDQGNK	[8] GlyGly (K)	4.34208	Stim	NS	0.00134822	7.14261	25.20_1702.8152n	0	1	#32926	2	25.1994	1702.82	3043.5	3160.07	12788	14148.4	15947.9	3160.07	10063.7	2172.14	1	0	1	1	R2
sp|Q8N0X7|SPG20_HUMAN	Spartin OS=Homo sapiens GN=SPG20 PE=1 SV=1	32.88	EASGTDVKQLDQGNK	[8] GlyGly (K)	2.84207	Stim	NS	0.0212272	18.5083	27.50_1702.8132n	1	1	#6566	3	27.5011	1702.81	1447.52	1883.45	4343.04	5123.8	1470.97	1883.45	3032.52	3639.26	1	0	0	1	R3
sp|Q8N0X7|SPG20_HUMAN	Spartin OS=Homo sapiens GN=SPG20 PE=1 SV=1	31.69	EASGTDVKQLDQGNKDVR	[8] GlyGly (K)	2.03421	Stim	NS	0.00118182	3.08056	24.81_2073.0089n	2	2	#6600,#8439	3,4	24.8114	2073.01	4739.96	4951.05	9965.95	9747.64	5156.14	4951.05	5327.23	5110.98	0	0	0	1	R1
sp|Q8N0X7|SPG20_HUMAN	Spartin OS=Homo sapiens GN=SPG20 PE=1 SV=1	26.89	GAEITGKAIQK	[7] GlyGly (K)	5.84142	Stim	NS	0.0133091	28.948	24.32_1228.6791n	0	1	#53845	2	24.3206	1228.68	423.603	641.654	3157.51	3065.11	2219.68	641.654	2484.86	470.571	0	0	1	0	R2
sp|Q8N0X7|SPG20_HUMAN	Spartin OS=Homo sapiens GN=SPG20 PE=1 SV=1	30.51	GLYIAKQATGGAAK	[6] GlyGly (K)	11.8557	Stim	NS	0.0222887	51.9204	30.85_1461.7947n	2	2	#28499,#36279	2,3	30.849	1461.79	3639.47	7862.06	70332.6	66026.5	19070.8	7862.06	55349.6	10136.7	0	1	1	0	R2
sp|Q8N0X7|SPG20_HUMAN	Spartin OS=Homo sapiens GN=SPG20 PE=1 SV=1	26.29	IQPEEKPVEVSPAVTK	[6] GlyGly (K)	1.27929	Stim	NS	0.0091322	3.20364	33.22_1863.9951n	1	1	#5431	3	33.2228	1864	6019.36	6298.39	7823.61	7934.39	6547.88	6298.39	4182.06	4160.24	1	0	0	0	R1
sp|Q8N0X7|SPG20_HUMAN	Spartin OS=Homo sapiens GN=SPG20 PE=1 SV=1	48.07	TRPSSDQLKEASGTDVK	[9] GlyGly (K)	1.71985	Stim	NS	0.00572262	4.38828	24.06_1931.9542n	1	1	#3647	3	24.0552	1931.95	11163.2	11784.3	19120.8	20345.5	12143.4	11784.3	10220.9	10667.7	1	1	2	2	R1
sp|Q8N0X7|SPG20_HUMAN	Spartin OS=Homo sapiens GN=SPG20 PE=1 SV=1	44.2	TRPSSDQLKEASGTDVK	[9] GlyGly (K)	1.74212	Stim	NS	0.0152364	9.74514	27.18_1931.9572n	2	2	#6179,#13699	3,4	27.1835	1931.96	6794.4	7800.09	12597.9	12827.5	6904.5	7800.09	8796.44	9110.95	1	2	1	2	R3
sp|Q8N0X7|SPG20_HUMAN	Spartin OS=Homo sapiens GN=SPG20 PE=1 SV=1	27.4	TRPSSDQLKEASGTDVK	[9] GlyGly (K)	6.51349	Stim	NS	0.004759	14.2117	25.03_1931.9552n	1	1	#3628	3	25.0282	1931.96	45314.8	55439.8	301344	354921	237450	55439.8	237148	54489.3	1	0	1	1	R2
sp|P11277-2|SPTB1_HUMAN	Spectrin beta chain, erythrocytic OS=Homo sapiens GN=SPTB	36.95	IKALADER	[2] GlyGly (K)	5.43148	NS	Stim	0.0446862	51.6266	22.96_1028.5613n	0	1	#7920	2	22.9616	1028.56	2137.58	1943.78	238.557	512.869	2325.26	1943.78	127.519	268.913	1	1	0	0	R1
sp|P11277-2|SPTB1_HUMAN	Spectrin beta chain, erythrocytic OS=Homo sapiens GN=SPTB	22.09	ITDLYKDLR	[6] GlyGly (K)	29.5663	Stim	NS	0.000343389	8.85825	41.61_1249.6659n	1	1	#13825	3	41.6108	1249.67	1156.28	1152.88	36275	31998.5	6058.93	1152.88	28547.3	4912.58	0	0	1	0	R2
sp|P11277-2|SPTB1_HUMAN	Spectrin beta chain, erythrocytic OS=Homo sapiens GN=SPTB	47.83	LLEVLSGEMLPKPTKGK	[17] GlyGly (K)	4.63162	NS	Stim	0.0311365	39.1326	48.15_1953.0971n	0	1	#9399	3	48.1548	1953.1	7015.15	6921.66	1920.85	1088.21	7631.11	6921.66	1026.78	570.583	1	1	0	0	R1
sp|P11277-2|SPTB1_HUMAN	Spectrin beta chain, erythrocytic OS=Homo sapiens GN=SPTB	33.4	LLEVLSGEMLPKPTKGK	[17] GlyGly (K)	4.7079	NS	Stim	0.0152657	26.3221	48.15_1953.0960n	1	1	#12698	4	48.1548	1953.1	2591.73	2330.54	620.068	425.467	2819.3	2330.54	331.453	223.085	1	1	0	0	R1
sp|P11277-2|SPTB1_HUMAN	Spectrin beta chain, erythrocytic OS=Homo sapiens GN=SPTB	38.04	MKVLAVEGK	[2] GlyGly (K)	38.3111	Stim	NS	0.00436913	33.6739	30.25_1087.6062n	1	1	#18029	2	30.2518	1087.61	611.114	993.093	30077.8	31381	3202.24	993.093	23670.3	4817.78	0	0	1	0	R2
sp|P11277-2|SPTB1_HUMAN	Spectrin beta chain, erythrocytic OS=Homo sapiens GN=SPTB	34.08	VLAVEGKR	[7] GlyGly (K)	2.46253	NS	Stim	0.0214379	18.0543	22.60_984.5718n	0	1	#7589	2	22.5971	984.572	1698.57	1313.98	590.434	632.921	1847.71	1313.98	315.612	331.86	1	1	0	0	R1
sp|P11277-2|SPTB1_HUMAN	Spectrin beta chain, erythrocytic OS=Homo sapiens GN=SPTB	29.56	VLAVEGKR	[7] GlyGly (K)	12.5784	Stim	NS	0.00348973	18.6013	23.16_984.5716n	0	1	#18488	2	23.1566	984.572	1229.84	1414.16	14441.4	18815.8	6444.37	1414.16	11365	2888.7	1	0	1	1	R2
sp|O75563|SKAP2_HUMAN	Src kinase-associated phosphoprotein 2 OS=Homo sapiens GN=SKAP2 PE=1 SV=1	48.5	AGYLEKR	[6] GlyGly (K)	10.5405	Stim	NS	0.0246054	38.088	22.30_949.4977n	2	2	#6538,#49614	2,3	22.3026	949.498	2538.96	4410.65	27415.2	45836.8	13304.2	4410.65	21574.9	7037.11	1	1	1	1	R2
sp|O75563|SKAP2_HUMAN	Src kinase-associated phosphoprotein 2 OS=Homo sapiens GN=SKAP2 PE=1 SV=1	48.48	AGYLEKR	[6] GlyGly (K)	1.69077	Stim	NS	0.0413014	13.7022	21.97_949.4983n	1	1	#4553	2	21.9709	949.498	1932.43	2137.06	3773.62	3106.96	2102.1	2137.06	2017.16	1629.07	1	1	1	1	R1
sp|Q9H6Q3|SLAP2_HUMAN	Src-like-adapter 2 OS=Homo sapiens GN=SLA2	46.28	AGPLPGKDIPLPVTVQR	[7] GlyGly (K)	68.9479	Stim	NS	0.000644844	14.7588	56.98_1871.0630n	2	2	#48484,#2808	2,3	56.9788	1871.06	15286.1	18848.4	1.20616e+06	1.14734e+06	80099.3	18848.4	949212	176146	0	0	2	1	R2
sp|Q9H6Q3-3|SLAP2_HUMAN	Src-like-adapter 2 OS=Homo sapiens GN=SLA2	41.35	AGPLPGKDIPLPVTVQR	[7] GlyGly (K)	18.3085	Stim	NS	0.00122597	14.0834	49.13_1871.0648n	1	1	#1805	3	49.1287	1871.06	4454.77	3647.87	72630.7	75716.7	4526.96	3647.87	50714.2	53779	0	0	1	1	R3
sp|Q9H6Q3-3|SLAP2_HUMAN	Src-like-adapter 2 OS=Homo sapiens GN=SLA2	38.48	AGPLPGKDIPLPVTVQR	[7] GlyGly (K)	6.93666	Stim	NS	0.00264897	12.1652	50.92_1871.0625n	1	1	#2581	3	50.9235	1871.06	6069.59	7212.09	43734	48396.5	6602.53	7212.09	23377.7	25375.7	1	1	2	2	R1
sp|Q9H6Q3|SLAP2_HUMAN	Src-like-adapter 2 OS=Homo sapiens GN=SLA2	34.85	KSLPSPSLSSSVQGQGPVTMEAER	[1] GlyGly (K)	Infinity	Stim	NS	0.00362458	80.6655	48.82_2585.2748n	1	1	#33814	3	48.8216	2585.27	0	0	43944.9	12021.9	0	0	34583.2	1845.67	0	0	2	0	R2
sp|Q9H6Q3-3|SLAP2_HUMAN	Src-like-adapter 2 OS=Homo sapiens GN=SLA2	80.98	SKATAVALGSFPAGGPAELSLR	[2] GlyGly (K)	24.0853	Stim	NS	0.00710105	34.8313	52.72_2213.1837n	1	1	#5737	3	52.7178	2213.18	1625.92	983.287	28196.4	34647.3	1652.27	983.287	19688	24608.8	0	0	1	1	R3
sp|Q9H6Q3-3|SLAP2_HUMAN	Src-like-adapter 2 OS=Homo sapiens GN=SLA2	77.91	SKATAVALGSFPAGGPAELSLR	[2] GlyGly (K)	10.8724	Stim	NS	0.000439648	7.01483	55.18_2213.1819n	1	1	#4623	3	55.1835	2213.18	3312.39	3353.52	38034.8	34439.9	3603.23	3353.52	20331.2	18057.9	1	1	1	2	R1
sp|Q9H6Q3|SLAP2_HUMAN	Src-like-adapter 2 OS=Homo sapiens GN=SLA2	40.84	SKATAVALGSFPAGGPAELSLR	[2] GlyGly (K)	546.054	Stim	NS	0.0225959	109.425	61.74_2213.1820n	1	1	#4865	3	61.7418	2213.18	2723.64	347.406	767596	909359	14271.9	347.406	604074	139609	0	0	1	0	R2
sp|P52823-2|STC1_HUMAN	Stanniocalcin-1 OS=Homo sapiens GN=STC1	34.25	LKVLLR	[2] GlyGly (K)	10.8098	Stim	NS	0.000796567	9.34674	32.13_854.5697n	0	1	#2607	2	32.1341	854.57	24828	21749.6	254793	248702	130099	21749.6	200514	38182	1	1	1	0	R2
sp|Q8WXE9-3|STON2_HUMAN	Stonin-2 OS=Homo sapiens GN=STON2	55.31	TVFAEKTLPFTLR	[6] GlyGly (K)	35.8255	Stim	NS	0.0112976	52.6846	51.80_1635.9004n	2	2	#13139,#4047	2,3	51.7999	1635.9	481.686	1053.66	27899.6	27104.8	489.491	1053.66	19480.8	19251.6	0	0	2	1	R3
sp|Q8WXE9-3|STON2_HUMAN	Stonin-2 OS=Homo sapiens GN=STON2	55.18	TVFAEKTLPFTLR	[6] GlyGly (K)	40.1481	Stim	NS	0.000552691	11.4231	60.06_1635.8986n	2	2	#16457,#6961	2,3	60.0627	1635.9	17413.2	18537.1	663375	779959	91245.2	18537.1	522055	119743	0	0	2	1	R2
sp|Q13586|STIM1_HUMAN	Stromal interaction molecule 1 OS=Homo sapiens GN=STIM1 PE=1 SV=3	81.34	KAEKELESHSSWYAPEALQK	[4] GlyGly (K)	1.43606	Stim	NS	0.00368294	3.08239	34.18_2444.1958n	2	2	#3209,#1108	3,4	34.1837	2444.2	81520.7	85153.5	119290	120064	88678.6	85153.5	63765.6	62953.2	4	4	4	3	R1
sp|Q13586|STIM1_HUMAN	Stromal interaction molecule 1 OS=Homo sapiens GN=STIM1 PE=1 SV=3	27.45	KALLALNHGLDK	[1] GlyGly (K)	1.84245	Stim	NS	0.0113449	8.02777	30.97_1405.8040n	0	2	#25569,#3847	2,3	30.9651	1405.8	4548.66	4261.21	8576.55	7655.16	4948.05	4261.21	4584.54	4013.83	1	1	0	0	R1
sp|Q13586|STIM1_HUMAN	Stromal interaction molecule 1 OS=Homo sapiens GN=STIM1 PE=1 SV=3	51.29	KAVAEEDNGSIGEETDSSPGR	[1] GlyGly (K)	6.22545	Stim	NS	0.0106671	24.8478	26.37_2261.0061n	0	1	#14028	3	26.3661	2261.01	706.212	1007.27	4947.93	5719.29	768.22	1007.27	2644.88	2998.79	0	0	0	1	R1
sp|Q13586|STIM1_HUMAN	Stromal interaction molecule 1 OS=Homo sapiens GN=STIM1 PE=1 SV=3	40.53	KAVAEEDNGSIGEETDSSPGR	[1] GlyGly (K)	38.9761	Stim	NS	0.0361678	76.5984	28.13_2261.0045n	0	1	#60292	3	28.1255	2261	51.3139	172.585	2656.02	6070.67	268.885	172.585	2090.2	932	0	0	1	1	R2
sp|Q13586|STIM1_HUMAN	Stromal interaction molecule 1 OS=Homo sapiens GN=STIM1 PE=1 SV=3	36.84	KLRDEINLAK	[1] GlyGly (K)	1.79591	Stim	NS	0.0141476	9.49225	27.79_1312.7466n	0	2	#9402,#1302	2,3	27.7864	1312.75	11741	13430.5	22112.6	23093.1	12771.9	13430.5	11820.1	12108.4	1	0	1	2	R1
sp|Q13586|STIM1_HUMAN	Stromal interaction molecule 1 OS=Homo sapiens GN=STIM1 PE=1 SV=3	62.87	QKYAEEELEQVR	[2] GlyGly (K)	2.04274	Stim	NS	0.012001	10.7312	32.91_1634.7933n	0	1	#8865	2	32.9065	1634.79	5287.24	5077.86	9783.3	11390	5751.49	5077.86	5229.6	5972.09	0	0	1	1	R1
sp|Q13586|STIM1_HUMAN	Stromal interaction molecule 1 OS=Homo sapiens GN=STIM1 PE=1 SV=3	31.73	QKYAEEELEQVR	[2] GlyGly (K)	1.44336	Stim	NS	0.0162152	5.67443	35.09_1634.7941n	0	1	#3476	3	35.0893	1634.79	7505.61	7888.93	10664.1	11555.7	7627.23	7888.93	7446.2	8207.62	1	2	2	0	R3
sp|Q13586|STIM1_HUMAN	Stromal interaction molecule 1 OS=Homo sapiens GN=STIM1 PE=1 SV=3	25.7	QKYAEEELEQVR	[2] GlyGly (K)	6.6801	Stim	NS	0.00528495	17.6406	36.31_1634.7911n	1	1	#11459	3	36.3072	1634.79	12954.3	16646.7	92933.2	104804	67880.7	16646.7	73135.5	16090.1	1	0	0	0	R2
sp|Q13586|STIM1_HUMAN	Stromal interaction molecule 1 OS=Homo sapiens GN=STIM1 PE=1 SV=3	60.23	TVEVEKVHLEK	[6] GlyGly (K)	1.66938	NS	Stim	0.0129862	8.1374	29.86_1423.7678n	3	3	#9348,#854,#1888	2,3,4	29.8577	1423.77	60089.7	53550.8	33636.7	34436.8	61063.4	53550.8	23486.7	24459.3	1	1	1	1	R3
sp|Q13586|STIM1_HUMAN	Stromal interaction molecule 1 OS=Homo sapiens GN=STIM1 PE=1 SV=3	47.7	TVEVEKVHLEK	[6] GlyGly (K)	4.17462	Stim	NS	0.00977799	19.7983	28.75_1423.7681n	0	1	#14673	2	28.7459	1423.77	7572.7	7745.88	27498.3	36450.9	39681	7745.88	21640.3	5596.12	1	1	2	0	R2
sp|Q13586|STIM1_HUMAN	Stromal interaction molecule 1 OS=Homo sapiens GN=STIM1 PE=1 SV=3	21.01	TVEVEKVHLEK	[6] GlyGly (K)	4.18098	Stim	NS	0.00730004	14.0431	28.79_1423.7669n	1	1	#1887	3	28.7886	1423.77	86139.2	99403.6	349360	426391	451370	99403.6	274935	65461.8	0	0	1	0	R2
sp|O95425-3|SVIL_HUMAN	Supervillin OS=Homo sapiens GN=SVIL	34.38	LALFNKLSQPVSK	[6] GlyGly (K)	2.48998	NS	Stim	0.00470404	8.46706	46.61_1557.8869n	1	1	#6381	3	46.6135	1557.89	6450.78	7272.4	2806.15	2705.21	7017.18	7272.4	1500.01	1418.42	1	1	0	0	R1
tr|S4R444|S4R444_HUMAN	Sushi domain-containing protein 3 (Fragment) OS=Homo sapiens GN=SUSD3 PE=1 SV=1	52.82	HFNKPVSGPSQAHDNHSFTTDHGESTSK	[4] GlyGly (K)	1.89114	NS	Stim	0.0200577	11.6024	26.40_3162.4183n	3	3	#16693,#9554,#15330	4,5,6	26.4004	3162.42	11821.5	10028.8	6005.5	5548.54	12013	10028.8	4193.32	3940.94	0	1	0	0	R3
sp|O00161|SNP23_HUMAN	Synaptosomal-associated protein 23 OS=Homo sapiens GN=SNAP23 PE=1 SV=1	70.42	DMALNIGNEIDAQNPQIKR	[18] GlyGly (K)	2.47052	Stim	NS	0.00929992	12.3337	49.97_2253.1206n	0	1	#11452	3	49.9734	2253.12	1783.51	1791.5	4801.2	4030.93	1812.41	1791.5	3352.43	2863.04	1	1	1	1	R3
sp|O00161|SNP23_HUMAN	Synaptosomal-associated protein 23 OS=Homo sapiens GN=SNAP23 PE=1 SV=1	48.48	IEEGLDQINKDMR	[10] GlyGly (K)	1.37158	Stim	NS	0.0410388	8.30301	39.14_1673.8041n	2	2	#27236,#4111	2,3	39.1384	1673.8	7555.23	6717.28	10088.5	9487.38	8218.62	6717.28	5392.74	4974.52	1	1	1	1	R1
sp|O00161|SNP23_HUMAN	Synaptosomal-associated protein 23 OS=Homo sapiens GN=SNAP23 PE=1 SV=1	31.68	IEEGLDQINKDMR	[10] GlyGly (K)	2.17503	Stim	NS	0.003057	6.00299	39.94_1673.8050n	1	1	#3433	3	39.9431	1673.8	6919.66	7533.15	15833.7	15601.6	7031.79	7533.15	11055.8	11081.3	0	1	0	0	R3
sp|O00161|SNP23_HUMAN	Synaptosomal-associated protein 23 OS=Homo sapiens GN=SNAP23 PE=1 SV=1	24.62	IEEGLDQINKDMR	[10] GlyGly (K)	11.2513	Stim	NS	0.00438468	18.7853	42.90_1673.8053n	1	1	#8360	3	42.9032	1673.81	19212.2	16083.6	172186	224936	100672	16083.6	135505	34533.4	0	0	1	1	R2
sp|O00161|SNP23_HUMAN	Synaptosomal-associated protein 23 OS=Homo sapiens GN=SNAP23 PE=1 SV=1	48.68	NFESGKAYK	[6] GlyGly (K)	1.41258	Stim	NS	0.0475654	10.7676	21.90_1156.5512n	0	1	#3010	2	21.8982	1156.55	5578.59	6498.09	8696.83	8362.48	6068.41	6498.09	4648.83	4384.7	1	1	1	1	R1
sp|O00161|SNP23_HUMAN	Synaptosomal-associated protein 23 OS=Homo sapiens GN=SNAP23 PE=1 SV=1	48.16	NFESGKAYK	[6] GlyGly (K)	6.39506	Stim	NS	0.0349831	40.6321	22.25_1156.5522n	0	1	#6834	2	22.2458	1156.55	5441.79	7964.43	30550.6	55182.9	28515	7964.43	24042.4	8471.96	0	0	1	0	R2
sp|O00161|SNP23_HUMAN	Synaptosomal-associated protein 23 OS=Homo sapiens GN=SNAP23 PE=1 SV=1	28.77	QPGPVTNGQLQQPTTGAASGGYIKR	[7] Deamidated (N)|[24] GlyGly (K)	17.9646	Stim	NS	0.0453177	82.836	42.26_2640.3259n	1	1	#23222	3	42.2573	2640.33	7497.81	1958.74	74936.6	94946.7	39288.6	1958.74	58972.7	14576.7	0	0	1	0	R2
sp|O00161|SNP23_HUMAN	Synaptosomal-associated protein 23 OS=Homo sapiens GN=SNAP23 PE=1 SV=1	52.16	TITMLDEQKEQLNR	[9] GlyGly (K)	21.9173	Stim	NS	0.00117873	13.7057	41.85_1831.9096n	2	2	#21287,#4041	2,3	41.8541	1831.91	45665.9	41975.5	1.05351e+06	867350	239289	41975.5	829078	133160	1	0	2	0	R2
sp|O00161|SNP23_HUMAN	Synaptosomal-associated protein 23 OS=Homo sapiens GN=SNAP23 PE=1 SV=1	38.02	TITMLDEQKEQLNR	[9] GlyGly (K)	3.08005	Stim	NS	0.000489068	3.46975	39.33_1831.9115n	1	1	#2046	3	39.334	1831.91	20226.6	21244.1	63598.9	64133.1	20554.4	21244.1	44407.7	45551.6	1	1	1	1	R3
sp|O00161|SNP23_HUMAN	Synaptosomal-associated protein 23 OS=Homo sapiens GN=SNAP23 PE=1 SV=1	37.63	TITMLDEQKEQLNR	[9] GlyGly (K)	1.60067	Stim	NS	0.0275668	10.1993	38.01_1831.9095n	2	2	#16357,#3024	2,3	38.0103	1831.91	18796.2	21718.1	31303.4	33546.6	20446.6	21718.1	16733	17589.5	1	1	2	2	R1
sp|O95721|SNP29_HUMAN	Synaptosomal-associated protein 29 OS=Homo sapiens GN=SNAP29 PE=1 SV=1	21.58	LKEAISTSK	[2] GlyGly (K)	13.0074	Stim	NS	0.0178207	42.1117	22.31_1089.6038n	1	1	#35830	2	22.3117	1089.6	346.445	469.033	3724.35	6882.93	1815.37	469.033	2930.95	1056.7	0	0	1	0	R2
sp|Q96C24|SYTL4_HUMAN	Synaptotagmin-like protein 4 OS=Homo sapiens GN=SYTL4 PE=1 SV=2	20.5	YIPASKTPVGGDR	[6] GlyGly (K)	4.88546	Stim	NS	0.00593415	14.9488	26.15_1473.7575n	0	2	#13736,#7093	2,3	26.1498	1473.76	1515.54	1712.64	7052.04	8719.11	1648.61	1712.64	3769.62	4571.69	0	0	1	0	R1
sp|P31431|SDC4_HUMAN	Syndecan-4 OS=Homo sapiens GN=SDC4 PE=1 SV=2	34.03	KAPTNEFYA	[1] GlyGly (K)	1.51319	Stim	NS	0.00944683	5.04292	32.80_1153.5406n	1	1	#722	2	32.7963	1153.54	38006.6	36576.1	54416.8	58441.1	41343.7	36576.1	29088.1	30642.5	1	2	2	2	R1
sp|P31431|SDC4_HUMAN	Syndecan-4 OS=Homo sapiens GN=SDC4 PE=1 SV=2	27.35	KAPTNEFYA	[1] GlyGly (K)	9.06932	Stim	NS	0.000470613	5.2698	35.41_1153.5406n	1	1	#1784	2	35.4145	1153.54	99789.9	93981.1	845944	911429	522900	93981.1	665731	139927	1	0	0	0	R2
sp|P31431|SDC4_HUMAN	Syndecan-4 OS=Homo sapiens GN=SDC4 PE=1 SV=2	21.28	KPIYK	[1] GlyGly (K)	10.8572	Stim	NS	0.00246364	14.1395	19.87_761.4434n	1	1	#18836	2	19.8653	761.443	655.781	801.48	8412.76	7408.99	3436.3	801.48	6620.57	1137.47	0	0	0	1	R2
sp|O75558|STX11_HUMAN	Syntaxin-11 OS=Homo sapiens GN=STX11 PE=1 SV=1	58.54	DTNSIAKAIK	[7] GlyGly (K)	7.36782	Stim	NS	0.00339405	14.5875	30.40_1173.6360n	1	1	#4635	2	30.3989	1173.64	32048.1	35650.5	223670	275120	167932	35650.5	176022	42237.9	1	1	1	1	R2
sp|O75558|STX11_HUMAN	Syntaxin-11 OS=Homo sapiens GN=STX11 PE=1 SV=1	94.37	TVDYTGQAKAQVR	[9] GlyGly (K)	2.35871	Stim	NS	0.00537126	8.69465	27.07_1549.7854n	2	2	#2655,#767	2,3	27.0727	1549.79	35482.7	34540.3	77504.9	87659.3	38598.3	34540.3	41429.7	45962.4	2	2	3	2	R1
sp|O75558|STX11_HUMAN	Syntaxin-11 OS=Homo sapiens GN=STX11 PE=1 SV=1	71.33	TVDYTGQAKAQVR	[9] GlyGly (K)	2.85386	Stim	NS	0.00356596	8.85143	30.23_1549.7868n	2	2	#8981,#1490	2,3	30.2256	1549.79	13398.6	13410.6	40649.3	35860.6	13615.8	13410.6	28383.2	25470.6	1	1	1	1	R3
sp|O75558|STX11_HUMAN	Syntaxin-11 OS=Homo sapiens GN=STX11 PE=1 SV=1	43.06	TVDYTGQAKAQVR	[9] GlyGly (K)	23.5959	Stim	NS	0.00408822	22.9214	28.81_1549.7854n	2	2	#6438,#1498	2,3	28.8066	1549.79	56466.9	71664.8	1.26668e+06	1.7567e+06	295887	71664.8	996835	269698	2	0	1	2	R2
sp|O75558|STX11_HUMAN	Syntaxin-11 OS=Homo sapiens GN=STX11 PE=1 SV=1	45.2	WDVFSENLLADVKGAR	[13] GlyGly (K)	3.31521	NS	Stim	0.0222604	22.0412	61.57_1932.9718n	1	1	#13019	3	61.5703	1932.97	2918.53	2131.46	829.269	694.011	2965.82	2131.46	579.035	492.932	1	1	1	0	R3
sp|O15400-2|STX7_HUMAN	Syntaxin-7 OS=Homo sapiens GN=STX7	53.76	VSGSFPEDSSKER	[11] GlyGly (K)	1.5992	Stim	NS	0.00404759	4.23182	27.18_1537.7029n	1	1	#10293	3	27.1835	1537.7	1414.87	1414.67	2194.8	2330.2	1437.8	1414.67	1532.51	1655.06	1	1	1	1	R3
sp|O15400-2|STX7_HUMAN	Syntaxin-7 OS=Homo sapiens GN=STX7	47.63	VSGSFPEDSSKER	[11] GlyGly (K)	1.78682	Stim	NS	0.00279053	4.28325	23.96_1537.7004n	2	2	#14255,#5854	2,3	23.9579	1537.7	5601.25	5545.76	9657.24	10260.5	6093.06	5545.76	5162.21	5379.89	1	1	1	1	R1
sp|O15400-2|STX7_HUMAN	Syntaxin-7 OS=Homo sapiens GN=STX7	42.4	VSGSFPEDSSKER	[11] GlyGly (K)	12.2784	Stim	NS	0.000534737	8.13029	24.73_1537.7011n	1	1	#9430	3	24.7348	1537.7	6242.28	6330.33	72748.4	81623.2	32709.6	6330.33	57250.7	12531.2	1	0	1	0	R2
sp|Q15833-2|STXB2_HUMAN	Syntaxin-binding protein 2 OS=Homo sapiens GN=STXBP2	33.7	AVVGEKILSGVIR	[6] GlyGly (K)	1.65775	NS	Stim	0.0122282	6.89319	49.17_1453.8616n	0	2	#14366,#6398	2,3	49.172	1453.86	5318.85	5630.92	3141.63	3463.58	5785.86	5630.92	1679.34	1816.06	1	1	0	0	R1
sp|Q15833-2|STXB2_HUMAN	Syntaxin-binding protein 2 OS=Homo sapiens GN=STXBP2	35.76	DLSQILKK	[7] GlyGly (K)	1.52217	Stim	NS	0.000798244	1.46844	39.07_1057.6130n	1	1	#4924	2	39.0683	1057.61	3712.68	3636.37	5625.53	5561	4038.67	3636.37	3007.09	2915.8	1	1	1	1	R1
sp|Q15833-2|STXB2_HUMAN	Syntaxin-binding protein 2 OS=Homo sapiens GN=STXBP2	58.78	LTTDKANIK	[5] GlyGly (K)	1.59397	Stim	NS	0.0389485	10.0092	22.18_1116.6135n	0	1	#4603	2	22.1764	1116.61	3237.84	2809.81	5123.61	4516.14	3522.13	2809.81	2738.79	2367.95	1	1	1	1	R1
tr|A0A087WWS7|A0A087WWS7_HUMAN	Syntaxin-binding protein 2 OS=Homo sapiens GN=STXBP2 PE=1 SV=1	20.65	KMPQYQK	[1] GlyGly (K)	8.00311	Stim	NS	0.0126102	29.7744	20.91_1035.5177n	0	1	#9572	2	20.9132	1035.52	2892.25	3494.56	20176.5	30937.9	15155.4	3494.56	15878.2	4749.74	0	0	1	0	R2
tr|A0A087WWS7|A0A087WWS7_HUMAN	Syntaxin-binding protein 2 OS=Homo sapiens GN=STXBP2 PE=1 SV=1	31.88	LTTDKANIK	[5] GlyGly (K)	11.1169	Stim	NS	0.000718552	7.67419	22.80_1116.6110n	0	2	#6269,#14995	2,3	22.8027	1116.61	6291.01	6746.03	68533.3	76398	32964.9	6746.03	53933.5	11729	1	0	0	0	R2
sp|O00186|STXB3_HUMAN	Syntaxin-binding protein 3 OS=Homo sapiens GN=STXBP3 PE=1 SV=2	23.12	DKVSLIKDE	[2] GlyGly (K)	2.12378	Stim	NS	0.0481267	23.454	31.14_1159.6086n	1	1	#13300	2	31.1384	1159.61	902.851	935.829	2276.28	1628.66	982.125	935.829	1216.77	853.958	0	0	1	0	R1
sp|P17987|TCPA_HUMAN	T-complex protein 1 subunit alpha OS=Homo sapiens GN=TCP1 PE=1 SV=1	65.04	DDKHGSYEDAVHSGALND	[3] GlyGly (K)	1.41455	NS	Stim	0.0414683	9.36006	30.48_2042.8559n	1	1	#9021	3	30.4814	2042.86	5327.91	6083.16	3914.62	4152.32	5795.72	6083.16	2092.54	2177.19	1	1	0	0	R1
sp|P17987|TCPA_HUMAN	T-complex protein 1 subunit alpha OS=Homo sapiens GN=TCP1 PE=1 SV=1	47.52	DDKHGSYEDAVHSGALND	[3] GlyGly (K)	1.11795	Stim	NS	0.00829283	1.18182	33.26_2042.8586n	2	2	#9528,#12544	3,4	33.2616	2042.86	3648.82	3691.95	4137.61	4069.03	3707.95	3691.95	2889.07	2890.09	1	1	0	1	R3
sp|P78371|TCPB_HUMAN	T-complex protein 1 subunit beta OS=Homo sapiens GN=CCT2 PE=1 SV=4	25.18	STLGPKGMDK	[6] GlyGly (K)	8.73612	Stim	NS	0.0153085	36.5433	23.40_1146.5709n	0	1	#35777	2	23.3978	1146.57	853.92	1448.99	9290.51	10828	4474.55	1448.99	7311.34	1662.37	1	0	0	0	R2
sp|Q9Y490|TLN1_HUMAN	Talin-1 OS=Homo sapiens GN=TLN1 PE=1 SV=3	69.53	AAAFEEQENETVVVKEK	[15] GlyGly (K)	1.55897	Stim	NS	0.0269726	10.5591	36.16_2033.9925n	0	1	#3506	3	36.1595	2033.99	13253.6	15392.5	22416.3	22242	13468.4	15392.5	15652.1	15797.7	1	1	1	1	R3
sp|Q9Y490|TLN1_HUMAN	Talin-1 OS=Homo sapiens GN=TLN1 PE=1 SV=3	67.96	AAAFEEQENETVVVKEK	[15] GlyGly (K)	1.79164	Stim	NS	0.0112223	8.20992	34.25_2033.9887n	0	2	#14711,#1762	2,3	34.2535	2033.99	24950	26072.7	48360.6	43053.7	27140.7	26072.7	25850.8	22574.4	2	2	2	2	R1
sp|Q9Y490|TLN1_HUMAN	Talin-1 OS=Homo sapiens GN=TLN1 PE=1 SV=3	33.37	AAAFEEQENETVVVKEK	[17] GlyGly (K)	6.97438	Stim	NS	0.0146055	26.7711	37.68_2033.9914n	0	1	#5950	3	37.6798	2033.99	45035.1	66066.7	332882	441985	235984	66066.7	261968	67855.8	0	1	0	1	R2
sp|Q9Y490|TLN1_HUMAN	Talin-1 OS=Homo sapiens GN=TLN1 PE=1 SV=3	22.36	AAAFEEQENETVVVKEK	[15] GlyGly (K)	2.46722	Stim	NS	0.0267504	16.4319	94.01_2033.9901n	0	1	#51656	3	94.0082	2033.99	1084.22	896.98	2160.06	2728.01	5681.32	896.98	1699.9	418.818	0	1	0	0	R2
sp|Q9Y490|TLN1_HUMAN	Talin-1 OS=Homo sapiens GN=TLN1 PE=1 SV=3	64.53	AAQKAAAFEEQENETVVVK	[4] GlyGly (K)	1.91045	NS	Stim	0.0167385	10.6866	37.02_2175.0831n	0	1	#3346	3	37.0183	2175.08	23862.6	25790.7	12013.2	13977.2	24249.3	25790.7	8388.17	9927.5	1	1	1	2	R3
sp|Q9Y490|TLN1_HUMAN	Talin-1 OS=Homo sapiens GN=TLN1 PE=1 SV=3	23.76	AAQKAAAFEEQENETVVVK	[4] GlyGly (K)	6.77609	Stim	NS	0.000666783	6.07588	39.27_2175.0829n	0	1	#12035	3	39.2681	2175.08	26792.4	24585.1	169817	178322	140392	24585.1	133640	27376.9	1	0	0	1	R2
sp|Q9Y490|TLN1_HUMAN	Talin-1 OS=Homo sapiens GN=TLN1 PE=1 SV=3	67.19	ACEFAGFQCQIQFGPHNEQKHK	[2] Carbamidomethyl (C)|[9] Carbamidomethyl (C)|[20] GlyGly (K)	6.04012	NS	Stim	0.0128619	26.9754	41.30_2774.2497n	0	1	#14741	3	41.295	2774.25	6013.89	7009.21	1283.68	872.417	6111.34	7009.21	896.326	619.648	1	1	0	0	R3
sp|Q9Y490|TLN1_HUMAN	Talin-1 OS=Homo sapiens GN=TLN1 PE=1 SV=3	38.45	ACEFAGFQCQIQFGPHNEQKHK	[2] Carbamidomethyl (C)|[9] Carbamidomethyl (C)|[22] GlyGly (K)	2.1933	NS	Stim	0.0187018	15.1883	41.36_2774.2461n	0	2	#1084,#2345	4,5	41.3617	2774.25	223399	214487	89102.7	110544	227019	214487	62215.7	78515.9	1	1	1	1	R3
sp|Q9Y490|TLN1_HUMAN	Talin-1 OS=Homo sapiens GN=TLN1 PE=1 SV=3	76.68	AGFLDLKDFLPK	[7] GlyGly (K)	1.98249	NS	Stim	0.0100602	9.68446	68.25_1476.7979n	0	2	#23275,#6151	2,3	68.2493	1476.8	12074.5	13849.7	6583.12	6493.46	13134.7	13849.7	3518.96	3404.72	4	4	1	2	R1
sp|Q9Y490|TLN1_HUMAN	Talin-1 OS=Homo sapiens GN=TLN1 PE=1 SV=3	67.39	AKPKEADESLNFEEQILEAAK	[4] GlyGly (K)	1.37071	Stim	NS	0.0498936	9.76169	53.27_2473.2339n	0	2	#8241,#3713	3,4	53.2716	2473.23	24201.9	23136.5	34683.2	30204.3	26326.9	23136.5	18539.6	15837	3	2	3	3	R1
sp|Q9Y490|TLN1_HUMAN	Talin-1 OS=Homo sapiens GN=TLN1 PE=1 SV=3	30.26	ALSTDPAAPNLKSQLAAAAR	[12] GlyGly (K)	24.1425	Stim	NS	0.014061	50.5936	51.03_2079.1085n	0	1	#29166	3	51.027	2079.11	2754.76	1303.07	54172.9	43793.5	14435	1303.07	42632.3	6723.4	0	0	1	0	R2
sp|Q9Y490|TLN1_HUMAN	Talin-1 OS=Homo sapiens GN=TLN1 PE=1 SV=3	37.78	AQVVSNLKGISMSSSK	[8] GlyGly (K)	2.15504	Stim	NS	0.00520764	7.37031	36.89_1748.9101n	0	2	#33175,#8471	2,3	36.8864	1748.91	3243.87	3369.99	6755.17	7497.99	3528.7	3369.99	3610.93	3931.42	1	1	1	1	R1
sp|Q9Y490|TLN1_HUMAN	Talin-1 OS=Homo sapiens GN=TLN1 PE=1 SV=3	26.7	DGKLKPLPGETMEK	[5] GlyGly (K)	1.44533	NS	Stim	0.0104875	5.25999	31.63_1655.8561n	0	2	#3580,#7564	3,4	31.63	1655.86	11300.5	12173.6	8060.05	8181.3	11483.7	12173.6	5627.9	5810.9	1	0	1	1	R3
sp|Q9Y490|TLN1_HUMAN	Talin-1 OS=Homo sapiens GN=TLN1 PE=1 SV=3	31.41	DKTLLR	[2] GlyGly (K)	1.45772	Stim	NS	0.00345448	3.11463	24.09_858.4922n	0	2	#4776,#73	1,2	24.0857	858.492	170882	163517	244447	243015	185886	163517	130667	127420	1	2	1	1	R1
sp|Q9Y490|TLN1_HUMAN	Talin-1 OS=Homo sapiens GN=TLN1 PE=1 SV=3	31.19	DKTLLR	[2] GlyGly (K)	1.43862	Stim	NS	0.0203442	6.4905	26.77_858.4924n	0	2	#393,#1487	2,3	26.7691	858.492	31417.2	34439.7	48603.5	46139.2	31926.3	34439.7	33937.2	32771.1	1	1	1	1	R3
sp|Q9Y490|TLN1_HUMAN	Talin-1 OS=Homo sapiens GN=TLN1 PE=1 SV=3	27.21	DKTLLR	[2] GlyGly (K)	22.3831	Stim	NS	0.00111709	13.5637	24.68_858.4923n	0	2	#12446,#142	1,2	24.6798	858.492	113622	137728	2.70117e+06	2.92483e+06	595378	137728	2.12573e+06	449035	1	0	0	0	R2
sp|Q9Y490|TLN1_HUMAN	Talin-1 OS=Homo sapiens GN=TLN1 PE=1 SV=3	39.43	DKTLLRDEK	[2] GlyGly (K)	1.52229	Stim	NS	0.00794878	5.30012	22.11_1230.6566n	0	2	#339,#143	2,3	22.1074	1230.66	133803	134648	211988	196672	145551	134648	113317	103121	1	1	1	1	R1
sp|Q9Y490|TLN1_HUMAN	Talin-1 OS=Homo sapiens GN=TLN1 PE=1 SV=3	26.83	DKTLLRDEK	[2] GlyGly (K)	6.20847	Stim	NS	0.000650823	5.39222	22.58_1230.6566n	0	2	#5118,#1418	2,3	22.5786	1230.66	35956.1	37932.5	220622	238113	188410	37932.5	173622	36556.3	1	0	0	0	R2
sp|Q9Y490|TLN1_HUMAN	Talin-1 OS=Homo sapiens GN=TLN1 PE=1 SV=3	45.4	EGILKTAK	[5] GlyGly (K)	1.66715	Stim	NS	0.0138658	7.99492	22.64_972.5602n	0	1	#872	2	22.6387	972.56	12637.5	14152	21824	22838	13747.1	14152	11665.8	11974.7	1	1	1	1	R1
sp|Q9Y490|TLN1_HUMAN	Talin-1 OS=Homo sapiens GN=TLN1 PE=1 SV=3	41.78	EGILKTAK	[5] GlyGly (K)	10.2442	Stim	NS	0.00849097	22.7069	23.29_972.5603n	0	1	#1559	2	23.2943	972.56	17946.8	24812.3	187915	250119	94041.5	24812.3	147883	38399.6	0	0	1	1	R2
sp|Q9Y490|TLN1_HUMAN	Talin-1 OS=Homo sapiens GN=TLN1 PE=1 SV=3	39.09	ELMEEKKEEITGTLR	[7] GlyGly (K)	1.28672	NS	Stim	0.00393388	1.82871	37.23_1918.9674n	0	1	#5038	3	37.2268	1918.97	23379.3	22782.3	18102.3	17773.2	25432.1	22782.3	9676.47	9319.01	1	1	1	1	R1
sp|Q9Y490|TLN1_HUMAN	Talin-1 OS=Homo sapiens GN=TLN1 PE=1 SV=3	64.53	ERIPEAPAGPPSDFGLFLSDDDPKK	[24] GlyGly (K)	5.86977	Stim	NS	0.025766	34.5741	56.00_2811.3721n	0	2	#13773,#9004	3,4	55.9999	2811.37	5862.17	3558.94	23444.7	31855	6376.89	3558.94	12532.2	16702.6	0	0	1	1	R1
sp|Q9Y490|TLN1_HUMAN	Talin-1 OS=Homo sapiens GN=TLN1 PE=1 SV=3	44.72	ERIPEAPAGPPSDFGLFLSDDDPKK	[25] GlyGly (K)	5.56992	Stim	NS	0.0106516	20.8147	53.83_2811.3816n	0	1	#4707	4	53.8291	2811.38	4039.5	4919.85	21279	28623.8	4104.95	4919.85	14858	20330.5	0	1	1	1	R3
sp|Q9Y490|TLN1_HUMAN	Talin-1 OS=Homo sapiens GN=TLN1 PE=1 SV=3	99.29	EVANSTANLVKTIK	[11] GlyGly (K)	1.34967	Stim	NS	0.0174565	4.41233	36.26_1600.8782n	0	2	#886,#280	2,3	36.2572	1600.88	150535	141426	192045	202007	163753	141426	102656	105918	3	3	4	3	R1
sp|Q9Y490|TLN1_HUMAN	Talin-1 OS=Homo sapiens GN=TLN1 PE=1 SV=3	43.06	EVANSTANLVKTIK	[11] GlyGly (K)	7.35156	Stim	NS	0.00411585	15.7645	40.10_1600.8789n	0	2	#5054,#1715	2,3	40.1045	1600.88	197313	157735	1.38773e+06	1.22243e+06	1.03392e+06	157735	1.0921e+06	187673	0	0	1	2	R2
sp|Q9Y490|TLN1_HUMAN	Talin-1 OS=Homo sapiens GN=TLN1 PE=1 SV=3	65.74	EVIQEWNLTNIKR	[12] GlyGly (K)	4.49526	Stim	NS	0.0159804	26.3723	48.07_1755.9271n	0	2	#2555,#523	2,3	48.0735	1755.93	73157.2	76601	273832	399370	79580.7	76601	146375	209402	0	0	2	0	R1
sp|Q9Y490|TLN1_HUMAN	Talin-1 OS=Homo sapiens GN=TLN1 PE=1 SV=3	51.03	EVIQEWNLTNIKR	[12] GlyGly (K)	7.57965	Stim	NS	0.000825533	6.85885	47.56_1755.9300n	0	2	#3644,#538	2,3	47.5558	1755.93	30367.6	33463.4	234120	249697	30859.7	33463.4	163473	177351	0	0	1	0	R3
sp|Q9Y490|TLN1_HUMAN	Talin-1 OS=Homo sapiens GN=TLN1 PE=1 SV=3	35.21	EVIQEWNLTNIKR	[12] GlyGly (K)	36.5467	Stim	NS	0.00153721	14.5399	53.29_1755.9274n	0	2	#4834,#875	2,3	53.287	1755.93	115442	141900	4.25007e+06	5.15496e+06	604919	141900	3.34467e+06	791415	1	0	2	1	R2
[truncated: 413 more rows]
