# Supplementary material for: Human Platelet Protein Ubiquitylation and Changes following GPVI Activation
Source: Thromb Haemost. 2018 Dec 31;119(1):104–16. doi: 10.1055/s-0038-1676344 (PMC6327716; doi:10.1055/s-0038-1676344)
Supplement: Supplementary file 5 — Supplementary Table S4 [file 10-1055-s-0038-1676344-s180396-4.xls]

## Sheet: S4 - VENN
	Supplementary Table 4: CRP-induced ubiquitylated proteins identified by TUBE-pulldown and mass spectrometry analysis
	Tota Analysis: + CRP plus minus TUBES, technical duplicates
	(Proteins only for Venn diagramm construction - extracted from Tables A-D)
	Supporting data for Figure 2E
	FT32823	FT32824	FT32825	FT32827
	CRP (R1)	CRP (R2)	CRP NoTUBES (R1)	CRP noTUBES (R2)
	P21333	P21333	P09211	P09211
	Q14315	Q86XE0	P04264	P04264
	Q86XE0	Q14315	P35908	P35908
	P11388	O75369	Q7Z794	Q7Z794
	Q02880	P54725	P04259	P13647
	O75369	Q6YI46	P13647	P02538
	P30050	P35579	P08729	Q86Y46
	A4D0S4	P35749	Q6KB66	P08729
	B2RTY4	P35580	Q01546	Q8TEB1
	P54725	Q7Z406	Q14CN4	Q14CN4
	Q6YI46	Q9Y490	O75152	O75152
	Q9Y490	Q9H427	Q08378	Q08378
	P51606	Q9Y4G6	P78386	P52732
	Q9NRZ9	O95271	P12036	Q96DT5
	Q9NYC9	P35523	Q13098	P04259
	Q9UFH2	Q9P2N5	Q5UIP0	Q01546
	Q9Y4G6	Q5T8P6	Q9NR09	P12035
	Q9H427	P60709	P19013	O95678
	Q9BYD3	P68032	P05787	Q7RTS7
	Q5TGY3	Q562R1	P48668	Q5XKE5
	P12273	P62736	P14136	P05787
	Q9P2N5	A5A3E0	P02538	P19013
	Q5T8P6	P0CG38	P12035	P12036
	P09211	P0CG39	O95678	Q8N1N4
	P11142	Q9BYX7	Q5XKE5	Q9NSB2
	P08107	P61160	Q9NSB2	Q3SY84
	P17066	P09211	Q7RTS7	A0AVT1
	P11021	P11142	Q3SY84	Q9NSB4
	P38646	P08107	Q9NSB4	O43790
	P54652	P17066	A0AVT1	Q6UXN9
	P34931	P11021	P52732	A2RRH5
	P48741	P54652	Q8N1N4	Q6ZQX7
	O95399	P34931	O43790	P23025
	Q5THK1	P48741	A7E2F4	P35527
	P35579	O95399	Q8TDG2	P13645
	P35580	P46781	P23025	P02533
	P35749	P62979	O43795	P08779
	Q7Z406	P08567	P13645	P08727
	Q9HCH5	P52907	P35527	A6NI56
	P46781	P47755	P02533	O15020
	P60709	Q6UB98	P08779	Q7Z3Y7
	P68032	A2RUB6	Q04695	Q04695
	Q562R1	Q9C026	P13646	Q7Z3Y8
	P62736	O96011	P81605	P13646
	A5A3E0	Q14997	A6NCM5	Q7Z3Y9
	P0CG38	Q9P273	Q9UPN3	P19012
	P0CG39	P51686	Q8NI36	Q2M2I5
	Q9BYX7	O94822	Q9UHA3	O76013
	P61160	P12814	A4D2G3	Q99456
	P62979	O43707	Q7Z3Y7	P35900
	P08567	P35609	Q7Z3Y8	Q8N1A0
	Q9C026	Q08043	Q7Z3Y9	P04114
	O96011	Q05682	P19012	O94763
	Q9P273	P36222	P08727	P06746
	P04264	P35638	Q2M2I5	Q5T8P6
	P35908	Q8WXF1	Q99456	P21333
	Q5XKE5	Q9H4B7	O76013	Q14315
	Q7Z794	P07437	A6NC78	Q8NF91
	P12035	P68371	P35900	Q02880
	O95678	Q13885	Q9BT25	P11473
	P19013	Q13509	Q9C075	Q96LQ0
	P35527	P04350	A6NI56	Q9BUP0
	P13645	Q9BUF5	Q8WVV4	O75369
	P02533	A6NKZ8	Q8N1A0	O00533
	P08727	P62937	Q9H0C8	P20674
	P08779	Q8N283	A5PLK6	A4D0S4
	P19012	P49792	Q9UDY8	P26641
	Q99456	Q9Y536	O94763	P19878
	Q7Z3Y7	A2BFH1	Q9UI09	P21266
	Q7Z3Y8	O43447	O14867	P09488
	P13646	P47756	P21333	P28161
	Q2M2I5	Q9NY65	O75369	P46439
	O76013	P68366	Q14315	Q04759
	A6NC78	P68363	P26641	Q03013
	P62937	Q71U36	P19878	P46094
	A2BFH1	Q9BQE3	P60709	Q6ZR08
	Q05682	Q13748	P62736	Q5VUY2
	Q96LW4	Q6PEY2	Q562R1	Q8TBR7
	P36222	Q9H853	Q96F07	P60709
	P35638	A6NHL2	Q5S007	Q562R1
	O94822	P60660	Q6S8J3	P62736
	Q86UX7	P14649	A5A3E0	A5A3E0
	Q9H4B7	P05976	P0CG38	P0CG38
	P07437	P04264	P0CG39	Q9BYX7
	P68371	P35908	Q9BYX7	P61160
	Q13885	Q7Z794	P61160	P54725
	Q13509	O95678	A4UGR9	Q6YI46
	P04350	Q86UX7	P53805	P46781
	A6NNZ2	P26641	P78540	P35658
	Q9BUF5	Q96G03	Q9H7J1	O43813
	A6NKZ8	P67936	P21266	P24534
	P47756	P07951	P09488	P35579
	P67936	P06753	P28161	P35749
	P06753	A6NL28	P46439	P35580
	P07951	P09493	Q04759	Q8WXH0
	P09493	P07996	Q03013	Q38SD2
	P07996	P35442	Q6ZR08	P07996
	P35442	P49746	P46094	P35442
	P49746	P13645	Q8TBR7	P49746
	P68036	P35527	Q5VUY2	Q96PE2
	P61129	P08727	P24534	P16152
	Q6DT37	P02533	P29692	O75828
	Q8NEZ4	Q7Z3Y7	O43813	Q9NY65
	P26641	Q7Z3Y8	P07996	Q8TEQ0
	Q9NY65	P19012	P35442	P68104
	P68366	Q99456	P49746	Q05639
	P68363	O76013	P16152	P51659
	Q71U36	O00151	O75828	Q86YZ3
	Q13748	P00390	P35579	P02671
	Q9BQE3	Q9GZU2	P24043	P02768
	Q6PEY2	P68036	P11055	Q9Y4K0
	A6NHL2	P61129	P35749	Q16531
	P52907	Q96PE2	P35580	Q9Y490
	P47755	Q13418	Q7Z406	P81605
	P00390	Q8NB25	P25391	P15924
	O00151	Q5TZA2	Q96NN9	P58107
	P30740	O75116	A7E2Y1	O43157
	Q969S3	Q9UQE7	P11441	P67936
	Q5JSL3	P55011	P02671	P06753
	Q9HBM1	P30740	Q9H5I5	Q8TF72
	Q3T8J9	Q5JSL3	Q5VTE0	O94822
	P28161	Q9HBM1	Q05639	Q96FI4
	P09488	Q3T8J9	Q8TEB1	Q9Y5E7
	P21266	Q7L576	P02768	Q5T749
	P46439	Q96F07	Q86YZ3	Q75T13
	Q03013	Q9BYE9	Q13201	P48059
	P14618	P10316	P15924	Q96S19
	P30613	Q04826	P18850	Q9HBI1
	O75116	P01891	O60229	O76003
	Q9UQE7	P10314	O43157	Q9P0W8
	P55011	P16190	O15195	P07355
	P51148	P04439	Q16531	Q92686
	P20339	P30504	Q9UJ04	P07359
	Q8WXH0	P10321	Q4G0J3	Q8N283
	Q9H479	P18465	Q96KQ7	P63104
	A6NI56	P01889	O14933	P31944
	Q9UJU6	P10319	Q8TF72	P14923
	Q9HBI1	Q07000	O00299	Q8TCX1
	Q7L576	Q31612	O15247	P60660
	Q96F07	P30443	Q14766	P14649
	Q8N283	P18464	P02675	P05976
	P23528	P03989	P14923	P07478
	P60981	P04222	P12814	Q13418
	Q9Y281	P30481	O00562	Q02413
	Q9NR12	Q95604	P0CG05	Q9NR82
	Q15942	P30462	P10720	Q92990
	Q8TD26	P01893	P63104	Q3KQV9
	P31146	P13747	Q9Y490	Q96HW7
	Q9ULV4	Q9NR12	Q9P0W8	Q13642
	P01891	P51148	P58546	P10720
	P01892	A6NI56	P02775	P02775
	P30453	P23528	O76003	Q8IZP9
	Q04826	P60981	Q5CZC0	Q9H1H9
	P10314	Q9Y281	O95747	Q8IZF0
	P04439	P14618	Q6PH81	Q5T3J3
	P16190	P30613	P06753	Q8TD26
	P10321	Q8WXH0	P48059	P62987
	P01889	Q75T13	P01871	Q9UIF3
	P30504	Q15833	Q92686	O75054
	P03989	Q14978	P13224	P56181
	Q31612	Q2KHR3	Q15047	Q9NYW5
	P10319	Q4UJ75	Q9NS86	O95256
	P04222	Q15942	P10599	P11532
	P30462	Q9HBI1	Q9HBI1	Q8TCG5
	P01893	Q8TD26	Q96S19	O60469
	P18464	P09488	P68871	Q5D862
	P13747	P28161	Q08554	Q9Y253
	Q13418	P21266	P07359	P37840
	Q5TZA2	P46439	Q9Y281	O00443
	Q8NB25	Q03013	P02679	Q8N239
	Q9BYE9	P37802	Q00610	Q15366
	Q9UMX0	Q9UI15	P53675	Q13098
	Q9NRR5	P46109	Q5T160	Q5DX21
	Q9Y4K0	Q99439	P27105	O43795
	P48059	Q9H479	P62805	A7E2F4
	Q7Z4I7	A2RUB1	Q13206	P14770
	Q8TEQ0	Q92686	Q5SSQ6	Q5SRE5
	P04406	P17677	Q8WZ42	Q8WYK1
	O14556	O14950	Q9H6W3	P11142
	Q4LE39	P24844	Q9Y5Y7	P08107
	P29374	P50552	A4FU69	Q6UXS9
	Q14978	Q96AN5	Q06830	Q9NRZ9
	Q9NZU0	Q9UJU6	P52907	O14990
	Q2KHR3	Q9UBW5	P47755	O94964
	Q4UJ75	P02671	Q8WWU7	Q9UHA3
	Q92686	Q14766	Q13418	Q5T160
	P17677	P27105	P07203	Q7Z4V0
	Q75T13	P63104	Q7Z736	P24043
	P46109	P62258	P35030	O00231
	P37802	P27348	Q96PE2	P13224
	Q9UI15	Q9Y4K0	Q9H1H9	Q9Y2H5
	Q15365	P10720	Q9UIF3	P23759
	P57721	P02776	Q6YI46	Q9HC35
	P41240	P02679	P54725	Q99717
	P42679	Q4LE39	P51659	Q15797
	P36969	Q07092	Q6UXS9	Q8IYX7
	O14939	Q9NP66	Q8IZF0	Q9NX36
	Q7KZ85	P07359	Q5T3J3	Q9BY66
	P16152	Q96JA1	P01861	Q96M86
	O75828	P41240	P14770	Q8NG31
	P07359	Q13201	Q02413	P46020
	P60660	P02675	Q13642	Q13523
	P14649	Q8TEQ0	O15020	O96011
	P27105	Q13642	Q9NX36	O00299
	P07203	Q00013	Q9NYW5	Q9ULT8
	Q13642	Q14247	P53367	Q4G112
	P50552	P18054	Q8NF91	Q9BYE9
	Q14247	P04406	Q9BUP0	Q9P2K6
	Q96AN5	O14556	Q9Y253	Q8IXK2
	P26447	P61106	P25054	P15311
	P51452	P61006	Q9Y4P3	O75995
	P58546	Q96AX2	Q5T749	Q9HC96
	P14770	A6NDJ8	P60660	Q9GZT8
	Q15746	Q9UMX0	Q8TCG5	Q96ST8
	P21291	P07203	Q92796	Q9NQT8
	Q9H939	Q8IZP0	O75071	P53367
	P55196	Q9NYB9	Q9H2G2	P0CJ92
	P30622	P14770	Q8IXK2	A6NC78
	P02675	Q9UPY6	O00443	P49589
	O43813	O75828	O15446	P02675
	Q14344	P51452	P04114	Q92854
	Q03113	Q5HYC2	Q8TAF3	Q96PB8
	A2RUB1	Q9NS86	A6NMY6	Q8WWU7
	P40197	O75150	Q92621	Q63ZY3
	Q99952	Q9H939	O75347	Q6PKX4
	Q9UBW5	O43813	O60437	P25705
	Q5HYC2	P36969	Q14050	Q96SQ7
	O00139	Q7KZ85	Q53H54	Q5HYC2
	O15021	O14939	Q96ST8	O75626
	Q5VYK3	Q9P2K6	Q9NQT8	O75071
	Q9Y5I1	Q92619	P41218	Q96JP5
	A4UGR9	Q99952	Q9C093	A6NC57
	Q9NVH1	P48059	O94964	Q86XW9
	Q86WZ0	Q7Z4I7	Q8N1W1	Q7Z403
	P33151	Q8WZ42	Q8N142	Q9HAU8
	Q9Y6X6	Q9BQL6	Q12830	A6NKB5
	Q96EI5	A2VEC9	P39019	Q9Y614
	O14713	Q14160	Q8TEL6	P26599
	Q99439	P31146	Q9P2S2	Q08554
	Q8IZP0	Q9ULV4	P25705	Q9UBM8
	P63104	Q8IY63	Q8IZP9	Q9NXG0
	P61981	Q9BX10	Q9NV06	Q5SW79
	Q8IXJ9	P48507	Q99714	Q96L14
	P27348	Q969S3	P21817	O15014
	P62258	O00567	Q96H15	Q92624
	P61106	Q9H0K6	Q14999	Q93009
	Q96AX2	Q13435	Q14204	Q14978
	P61006	Q9Y253	Q01433	Q7Z3E1
	A6NDJ8	Q27J81	Q8N3Y7	P27105
	O00161	Q9UPV9	Q9ULH0	P53804
	O75558	P30041	Q14839	Q0D2J5
	Q9NS86	Q15365	O14813	A8MTJ3
	Q9NRC6	P57721	Q93008	Q96AY4
	Q86W25	O00233	Q6ZSB9	Q9UKE5
	O75150	Q14644	Q8N1E6	Q9H0F5
	O14950	Q9P2B4	Q4KWH8	O75179
	P18206	P51681	O60303	P16402
	Q99714	Q8WZ64	P0C0S5	Q9Y231
	Q14999	Q9Y5E7	P04908	Q6ZTQ3
	Q9P2K6	Q5VUG0	P04275	Q4KWH8
	Q9Y2I7	Q15746	P26447	Q9H254
	Q9NRM2	P40197	Q96IU4	P55084
	Q6N021	Q9BV73	Q2TAC2	Q9UPS8
	P10599	O95486	Q9UBM8	P20042
	Q13464	O00161	P59594	Q9NRG9
	P28482	Q96HC4	O00444	Q0VGE8
	P04196	P58546	P04406	P51589
	P27361	Q6IBS0	Q9P225	Q13206
	Q9Y253	Q9Y608	P21291	Q5TG08
	Q8WZ42	Q8NBN3	Q6UY01	Q9ULV8
	Q9BQL6	P35237	Q96NW4	Q09666
	P51648	O95866	Q96SN8	P00505
	A2VEC9	Q14344	Q9UHR6	Q5VT06
	Q27J81	P07947	O95810	Q9ULX6
	Q00013	P06241	P16402	O75376
	Q9BX10	P06239	O60812	Q9ULV0
	Q14644	O95810	Q8NG31	O75937
	Q5D862	Q13464	P17947	O60303
	P24534	P22061	O00231	Q27J81
	P54819	P40763	Q96LP2	P62805
	Q8NBN3	O14981	P62987	Q9Y2B4
	Q07092	Q99983	P40197	Q96CV9
	Q9NP66	P53804	O60469	Q9BQS8
	O95866	Q14152	Q9NZI8	O60437
	Q96HW7	P13224	Q69YN4	Q14050
	P10720	P10599	Q03001	A6NMZ7
	P17858	P24534	Q9UIG0	Q92621
	Q86YZ3	P68871	Q9Y2V3	Q99442
	O95625	Q9Y2I7	O75937	Q6KB66
	Q9UPV9	Q9NRM2	Q08379	Q01432
	P02679	Q6N021	P06241	O15021
	P30041	Q9BR76	Q9H3D4	Q7Z7G8
	P22234	Q9BW04	Q9NXG0	Q12986
	Q9BV73	Q9HCN6	Q9HAU8	Q2TAC2
	Q9Y6W5	O15078	O43149	Q9H0I9
	P13224	Q6BDS2	Q9NXE4	P19532
	Q15833	Q6UY01	Q9HC35	Q96P88
	Q96FI4	P21291	Q7Z628	P98169
	P16109	Q4G0F5	Q9BQS8	Q92817
	Q99500	O15117	Q709C8	P49643
	Q96AG4	Q15404	P23396	P21291
	Q92619	Q5H9K5	Q9GZT8	Q08379
	P62993	Q86UC2	O95256	P17032
	P53004	Q96HW7	Q6DT37	P11388
	Q9P2B4	Q9P0L0	A6PVI3	P62937
	P51681	Q96FI4	P55060	Q9NWH9
	Q8WZ64	P35625	Q99518	O95359
	O15117	O00139	P20930	Q9C0D2
	O14981	P52566	Q9BXX3	P28289
	P53804	P51606	Q5JYT7	P35659
	Q99983	Q9Y5V3	O75764	Q8IV53
	P22061	Q12816	Q6N021	Q9BV73
	P35625	P38646	Q9BY66	Q9NZI8
	P04080	Q96AG4	A6H8Y1	Q93075
	Q4G0F5	Q86XX4	Q9UKE5	Q9NV58
	Q86XJ1	P98172	Q96CN7	Q9P2H5
	Q08495	Q6UXS9	Q92817	Q9BZ71
	P30273	P22234	Q9UGU0	Q14204
	P52566	Q96C92	Q9Y530	Q02846
	Q9UN19	Q86XJ1	P09496	Q5T0T0
	Q6ZTN6	P55160	Q5T0T0	P52569
	Q8IZ07	Q05397	Q14669	O14980
	O15020	Q14289	Q8IYT8	P78312
	P02768	P49903	P62280	Q9C0D7
	Q9P0W8	P24666	Q86VQ3	Q9P219
	P02671	Q5THJ4	Q96LD4	Q14839
	Q9P1V8	Q9P2D6	P51172	P48380
	Q06830	Q86YZ3	O95714	O43272
	P04899	Q9UN19	Q5VT06	P09496
	Q8IWI9	Q6ZTN6	Q9P2Y5	P51172
	Q16820	P61224	Q8IX18	Q7Z7A1
	Q8N184	Q9P1V8	Q96EI5	Q6ZSB9
	P18054	O60610	Q07954	Q8WXD0
	Q8IZD0	Q99500	Q7Z403	Q96KT6
	O95810	Q8IZ83	Q99972	P20929
	Q15404	O60832	O75949	A6NNH2
	P05771	P12235	P28289	Q9Y566
	Q8NA03	Q9Y6C2	Q8WW38	Q8N907
	O00233	Q13634	Q9ULT8	Q96NW4
	Q96RT6	Q8IY22	A6NJI9	Q96LI6
	Q9P2D7	P26358	Q8NE09	Q8IUL8
	O15320	Q14258	Q7Z7A1	Q969V6
	Q9UNS1	O95625	Q92914	Q68D86
	A0JNW5	P10909	Q5T011	Q9NS86
	Q53GL0	O15020	Q9Y231	Q12955
	O60610	P01137	O75366	Q9P225
	Q6ZU35	Q8NA03	Q96N64	Q9BTC0
	Q05639	P13010	Q15054	Q5JR59
	P35754	P16109	Q9NR99	P48058
	P68871	O75558	Q8WYB5	P01711
	Q8TCX1	P28482	Q969V6	Q15054
	P12235	Q5CZC0	Q8IVF6	Q9NRC6
	P04075	Q3KP66	O15018	Q8IX03
	Q9Y2Q3	O94915	O75923	A5PKW4
	P98172	P0C7U2	Q93075	Q5VT97
	Q14258	P26447	Q9P2H0	Q9P1U1
	Q9UPS8	P05771	Q96M86	Q96T59
	Q15814	Q5TEA6	Q9NYR9	Q5GH73
	Q13634	Q7L591	P55196	P28066
	P42704	Q86WR7	O43272	Q8IVF6
	Q9H2U2	P04899	Q9ULX6	O43502
	Q3V6T2	Q05655	Q86XA9	Q9UBX3
	P61224	Q8WWL7	Q63ZY3	Q8WUT4
	P48507	Q9C0H2	Q6PKX4	P31415
	Q86XX4	Q5VTE6	Q92630	Q9H251
	Q9BR76	Q99426	P25940	Q9NYF8
	O94915	P11388	P13569	Q9UPV9
	Q9UPN3	Q02880	P23141	P17948
	P0C7U2	A0PJE2	Q15149	Q8N5C6
	Q9ULM3	Q12769	Q9NRC6	Q16891
	A6NL28	Q8NBF2	Q9H0D6	Q9HD67
	P28331	P11413	O14579	Q14957
	Q86YW5	Q15814	P29475	Q8NF50
	O00299	P15880	O43900	Q5VV67
	Q6P1N0	P12270	O75113	Q86XA9
	Q8TE73	Q9P289	Q12879	Q5THJ4
	P21817	Q8TE73	P26718	P17030
	Q96JB1	P21817	O43866	Q96MW7
	Q14153	Q15413	Q96LI6	Q6ZUX3
	Q7Z4Q2	Q14153	Q7L014	Q9NSI6
	Q5CZC0	P54855	Q86VS3	P23528
	O75145	Q92736	Q5T4D3	Q702N8
	P35237	P18206	Q562E7	Q5GH76
	Q13233	Q86YW5	P54821	Q8NDG6
	Q6PIF6	P43405	P35568	Q13889
	Q8IUL8	Q8IWI9	Q13889	P18124
	Q05397	Q8TD16	A8K8P3	Q9H2E6
	Q14289	Q8N184	Q96B18	P49792
	P49903	Q53GL0	Q9H254	Q13404
	Q5TEA6	Q8WYP5	Q8IYT3	Q6DT37
	Q6L8Q7	Q96KS9	P18124	P98196
	Q6PIW4	Q96BW1	A6NKB5	A6NEY8
	O00194	O15016	Q6ZRK6	P55040
	Q6IBS0	Q9H227	Q6N069	P13797
	Q6UB98	P53004	Q8WZA2	Q8WV37
	Q14997	Q9Y6K9	P21283	O43657
	Q5VX52	P30273	Q9Y520	Q9Y530
	P07900	Q14517	P20020	P30542
	Q9UNF1	Q13972	O15164	Q07092
	Q8NCX0	O14976	Q9HCR9	Q53GL0
	P12883	Q8N3D4	O75995	P53597
	Q68D86	Q13835	Q9HC96	P57678
	Q01970	Q5VYK3	Q68DK2	P13942
	Q6UXS9	Q86WZ0	Q01484	P53814
	Q5H9K5	P00492	Q9Y2K3	O60287
	Q86UC2	Q9NRG1	Q9NY64	O75347
	Q9Y6K9	Q6ZU35	P35916	Q9NYB0
	O14782	Q02224	P30533	O95425
	P48549	Q8TE49	Q8N5C6	Q6AZY7
	Q8WUW1	O60507	Q5JPB2	O75027
	P27708	Q6P1N0	Q96AY4	Q9UI47
	Q96C92	Q6N043	Q9NWV4	Q5T200
	Q96HC4	Q9Y2H5	O75528	Q8ND07
	Q8TCW9	Q8TF42	Q9UQL6	P17987
	P35813	O75145	P30291	O60812
	P43304	P62993	Q15382	Q14185
	O00429	Q96PY6	Q9UBB9	Q8N328
	A0PJE2	Q4KMP7	Q6P3R8	O94880
	P43405	P16402	Q496J9	O75417
	Q9P2D8	Q92598	Q13671	Q9P1Y6
	Q8N8Q3	Q12851	Q15751	Q8WUY3
	P04114	Q00610	Q5T5P2	Q9P2D7
	P13631	Q16555	Q9NVU7	Q13315
	Q5VTE6	Q9H347	P07451	O14746
	P0C7P3	Q9Y570	Q8NGG3	Q12830
	Q5VWQ8	Q01813	P52198	Q9UMN6
	P03915	Q9UNM6	P51608	Q9Y3Z3
	P11413	P11161	Q99572	Q08188
	P51172	P55273	Q7Z2T5	Q9Y3D0
	P14625	Q9UKE5	P42766	O00541
	P32418	Q9H0F5	Q8NFH5	Q03113
	Q8N565	O95819	P50993	Q9BV81
	Q9GZR7	Q6QEF8	Q8NB91	Q0D2K5
	O60496	P29460	Q96L93	Q8N9T8
	Q14766	Q9NSV4	Q8NBP7	Q9BQN1
	Q9UNM6	Q6ZT89	P03952	Q6P3W7
	Q92959	Q68DA7	Q9UJT9	Q92900
	Q96NY9	P06576	A8MZA4	Q6IWH7
	Q70UQ0	P04075	Q6Q759	Q14693
	P26038	Q8TDM6	Q9H497	Q9UGU0
	Q86WR7	Q8TC12	Q9H422	Q9NRG4
	Q9Y580	P33240	P46020	Q9Y4D1
	Q16514	Q9BWU0	O96011	P84550
	Q68DA7	Q9Y580	Q9C0G6	Q92896
	Q6ZT89	Q7Z3H4	P51911	Q8WYA0
	P26358	Q5VWQ8	Q9H813	Q8N4W9
	Q12774	O94761	Q9Y614	P35568
	P17612	Q6ZVF9	Q9C0D7	Q96T23
	Q969W0	Q5FWF4	O00151	O95460
	O94826	P43304	Q9UIF8	Q92569
	P78417	Q96NY9	Q9ULV8	Q7Z5M8
	Q8N8X9	Q9BY77	Q8WUT4	Q9H252
	Q8IZD2	Q5H9R4	Q14511	Q8IYA2
	O75592	Q7Z695	Q02224	Q14209
	P27448	Q5QJE6	P29973	Q92544
	O94761	Q8NAV1	Q8TBY0	O14974
	Q9NNX1	Q9BTV7	Q9Y6W3	Q969F2
	P12270	Q3ZN06	O75900	Q96KN1
	Q9H7B2	Q03001	Q14140	Q6ZQY3
	O14976	Q9Y6J0	O14523	Q92608
	P78539	Q05639	Q8TDI7	Q5T7W0
	Q9C0H2	P13631	Q16281	A8MTY0
	P53367	Q96C24	Q6ZV29	Q7Z4Q2
	Q8WWL7	P26232	Q8NI27	Q8TCW7
	Q99541	Q8IZD2	Q9H7T9	Q96M63
	A4D997	O75592	Q6TFL3	Q7LFL8
	Q8IY21	P27448	Q6ZQQ6	Q14123
	Q8IZ83	P98175	Q9Y5K5	Q8N0Y5
	Q5T5U3	Q9Y3D0	Q96RW7	A6NFK2
	P53814	O00534	Q63HM1	Q6UB98
	Q8TEW0	O95822	Q8WV37	O75420
	P10721	Q9Y252	Q7Z5Q5	O60774
	Q6ZRS4	Q6PIW4	Q5GAN6	Q8N300
	Q7Z5M8	Q14590	P78537	Q9H7R5
	O60832	O00429	Q02878	Q9C0H2
	Q8NCU4	P53814	Q86YF9	Q9BXL7
	Q14789	Q5T0T0	Q6PRD7	Q96JM4
	P11161	Q13829	Q6P3W7	Q9Y4K3
	Q8TE76	Q8NEU8	Q9UKA2	P03952
	Q16787	Q5T5U3	O15144	Q6FHJ7
	Q9UFE4	Q9H2F9	Q08188	Q14146
	O95237	O00329	Q9UQ35	Q96DR5
	Q8N573	Q8IXK2	O43396	Q9BTE0
	Q13889	P32019	Q9BY12	Q92508
	Q8IXK2	Q9Y4D1	Q8IUC4	Q9HCJ2
	Q9H0B3	P62760	Q5T200	P55060
	Q8NBF2	Q9UH65	Q8IYW2	Q14832
	Q92539	Q8N8Q3	Q5D0E6	O00327
	Q96JG6	P28289	Q9UIF7	P23526
	P16402	Q969F9	Q13057	Q52LW3
	O75071	Q13304	Q9ULT0	O00763
	Q9BY77	P04275	Q76G19	Q9Y5P8
	A7KAX9	Q9ULT6	Q86XE5	Q96MG7
	Q9UHJ3	Q14847	Q86T65	P20908
	Q8NAV1	Q8TB92	Q9Y4D1	Q92614
	Q5QJE6	Q96BY6	Q8N8M0	Q96H78
	Q9Y3E7	Q96ST3	Q8TCG2	P23396
	A6NJZ7	Q9UFE4	Q5T5Y3	P30291
	O75751	O75437	Q2TB18	P50748
	A2VDJ0	P49407	Q9HD67	Q49AA0
	Q9Y2H2	P02786	Q8TE59	Q7Z7M1
	Q9UKE5	Q99683	Q6ZV70	Q96DN5
	Q9H0F5	Q9Y5B9	Q7Z2Z1	Q5VTE6
	O95819	Q13233	O75618	Q8IWZ6
	Q13129	Q6PIF6	Q9BZ71	Q9UPN3
	P09669	O75473	Q05682	A2VDJ0
	Q13136	Q96NU1	Q96F15	O75528
	Q93008	Q5JRA6	Q8N2W9	P30740
	Q92802	P14625	Q9HC29	A4QPH2
	Q9H347	Q96AJ1	Q14CX7	P24278
	Q9UL16	Q96JB2	Q9P2D7	Q6ZWH5
	Q93009	Q93009	P61224	Q8TAA9
	Q15797	Q9P2D8	Q8NHU6	Q9HCK1
	O15198	Q13618	Q8IXH7	Q8WUR7
	P43026	O94913	Q6ZUL3	Q9UL62
	Q15049	Q96RT6	Q5SYB0	Q9Y6W3
	P61769	Q9UNS1	Q9UKM9	P25440
	Q13829	O15320	P18583	Q15751
	O75771	Q92539	Q12766	Q9Y4B5
	Q96M86	P09601	P55265	O94759
	Q6ZRI0	Q14683	P32927	Q6P461
	P49023	Q8NFS9	Q6IQ26	Q13114
	P51659	P49023	Q7RTT5	O75354
	Q8IYL2	Q6PD62	A0MZ66	Q53H54
	Q6Q759	P32418	Q7Z6Z7	P23378
	P62760	Q9GZR7	Q8NGA6	Q02224
	Q6NUI2	O60566	Q15643	Q8IYF3
	P28289	Q7L5N7	Q6ZRS2	Q8WTW3
	Q7Z333	A6NNW6	Q12852	Q13007
	Q9UQ35	Q9UL54	P54578	P29692
	Q8N1D0	Q6R2W3	Q5VSG8	O60942
	O00488	P30040	Q66K14	Q9Y244
	Q13627	O00300	P16499	Q6Q759
	Q15025	Q8TBA6	P55160	Q9BTV7
	Q15413	Q8TCX1	Q96S21	P82094
	Q3ZN06	P35558	Q9P206	Q8NDI1
	P0C6K4	P01730	P62266	Q9UBP0
	P61604	Q66K14	A6NFK2	Q9BX63
	Q99551	O94875	Q9Y244	A2PYH4
	Q8NCP5	A2VDJ0	P06396	O43151
	Q9H116	Q9Y371	O15047	O95754
	P59827	Q8N573	Q8N6C5	P48736
	Q6ZV73	Q9P218	O43318	Q8N394
	P27987	Q9H0Q3	Q9NVE4	A2A2Z9
	Q9UJV3	Q9UMD9	Q9Y6Y8	Q8WZA2
	Q13895	Q5JR59	P42704	P35251
	Q9P2D1	Q50LG9	O75626	Q9P273
	Q04656	O75771	Q96HQ2	Q96N64
	P50990	Q96KN7	Q99797	Q9NZ71
	P30040	P56730	Q6ZS82	O60706
	O95785	Q13627	Q86XH1	A6NDI0
	P02786	O75330	Q5T5J6	Q9Y5X5
	O75376	Q13506	Q9Y6A2	Q13627
	Q8TDJ6	P33981	P30740	Q9Y6Q9
	Q13404	Q12840	Q12918	P04637
	Q03001	P52737	P21399	O95625
	Q6P2C0	Q9H9A5	Q8WZ73	P01732
	Q969F9	Q9UNS2	Q86V48	Q01433
	Q13304	Q63ZY3	Q9NRR4	Q9UQL6
	Q7L4I2	P48549	Q13459	Q96HP0
	Q9ULC8	P46100	Q7LGC8	Q8NBN3
	Q05209	P51172	Q6YBV0	Q7Z2T5
	O60359	P49411	Q00604	P31323
	O94875	Q7LBE3	Q93009	Q07157
	Q13618	O94804	Q8IWB6	Q9Y283
	Q14393	O95837	P48764	Q9UHJ3
	Q9NSD9	P16499	Q9BUB5	P17947
	P52790	A2RUH7	A5PKW4	Q9P232
	Q9NY30	A1KZ92	B1APH4	Q9H761
	Q9BWU0	P60763	Q9NR20	Q9H9A6
	Q0D2K2	Q9UPP2	O75603	Q86UF4
	Q99550	Q8TAL5	Q86T82	Q96NZ1
	Q8WUT4	P0C0L4	Q9BXN1	Q16281
	Q2TB90	O60341	O60287	Q9NRM2
	P0C0L4	Q8N1D0	P01893	P19021
	Q9H0B6	Q9HAU4	Q9BZV1	P54284
	Q8TAL5	P24821	Q09666	P00387
	O14490	Q8TAD1	Q9HCE3	Q9UPT5
	A8MPY1	Q9Y5G4	Q8NFU7	Q96LP6
	O15481	Q5TGY3	P84550	P43146
	Q96QP1	Q2KHM9	Q9HB21	Q6ZP82
	Q9UL49	Q9Y2H2	Q9H1K0	Q9H694
	P31276	P50453	P62714	Q4G0P3
	Q5JR59	Q96KB5	Q92547	P16144
	Q8IXZ2	Q9H116	O95273	Q6PRD7
	Q9P218	Q6ZV73	Q7LBE3	O94886
	Q13835	P59827	Q9Y6Q9	Q70CQ2
	Q5JPF3	P78345	Q8N6K7	Q9H069
	P06132	P63167	Q96LB3	Q8IX12
	Q8NCM8	P55286	Q5HYI8	Q96IU4
	Q96FJ2	Q5VX52	Q9P0K1	Q7Z6Z7
	Q08379	Q8IZ40	P0C645	Q86UR5
	O00186	Q96JP2	Q9H6R4	Q9NW15
	Q5VW36	P03952		Q86TI4
	P04003	Q76L83		Q9NVE4
	Q8TDM6	A8MPY1		Q8N2G8
	Q5VTR2	Q9NY30		Q14574
	O94913	Q13114		O14976
	Q685J3	Q9Y6N6		Q86UX2
	Q86XN8	Q99996		Q04917
	Q15811	Q9Y487		A6NJZ7
	O95620	Q9BTE0		Q9UNK9
	Q15154	Q9UMZ3		Q9NS87
	Q86V48	Q9NZ71		Q5VZF2
	O00300	O15438		Q9NZN5
	Q5JRA6	P35658		Q9Y6V0
	O75473	P32754		Q75QN2
	P22413	Q9Y3S1		Q5TAH2
	P48378	Q0D2K2		Q9H813
	P25092	O75410		Q08357
	Q2KHM9	Q0P6D6		P01024
	Q8NF86	P25092		Q93033
	P98175	Q2TB90		Q68DK2
	P57678	Q99704		Q8ND71
	O95822	Q6ZTA4		O43303
	P07910	Q9H254		Q8TD84
	Q76L83	P11137		Q6ZS62
	P19021	O15050		Q9ULE4
	Q9BZW7	Q01459		Q1EHB4
	Q9H0R5	Q9H425		P39019
	P17948	Q8IYE1		Q9UID3
	Q6QEF8	Q8TDJ6		Q15413
	P29460	Q8TEW0		Q15382
	Q8IYE1	O60879		Q6GYQ0
	Q5T0T0	Q4G0P3		P07711
	Q13576	C4AMC7		Q13433
	Q9NUU7	Q9UM73		P0C221
	P08134	Q9NXG0		Q96BY6
	P78345	O95198		Q9UDR5
	Q8IX06	Q9BRJ2		Q8WV41
	Q0VDD8	P35125		Q6P2D8
	Q9P2E9	Q96K58		O75334
	Q6ZV29	Q8IUL8		Q86WG5
	Q67FW5	Q92918		A6NFE2
	Q9NVD7	O94844		P23109
	P29084	Q9HAW4		Q9UQ84
	Q9UPN4	Q502W7		P23508
	Q6ZNG2	Q9UBX0		Q05682
	P0CAP2	Q96RF0		A2RU48
	P46939	Q7Z7L1		P23141
	Q8NDH3	P58107		Q9BY11
	Q66K89	A5YKK6		P59923
	Q96LB1	Q67815		P11086
	Q13884	P48634		P38159
	Q8IYR6	P29353		Q5TB80
	Q86X59	O15126		Q9Y3S1
	Q9BXP2	Q05481		Q96A99
	Q9Y4A5	Q4V328		P33527
	Q6UXY8	Q9HCL2		P42704
	Q92918	O15164		Q8TC71
	Q9ULW0	Q8WWI5		Q92752
	A6NNW6	P12111		Q92562
	Q5HYK3	Q9Y485		Q9NR64
	Q5VV63	Q96AQ8		Q9H7S9
	Q9UKF2	Q9UKJ3		Q9H172
	Q14703	Q9NP80		Q0P641
	Q9P2P1	A6QL64		P02689
	Q14807	Q96QV1		P56730
	Q5KSL6	O00512		Q9H0C8
	Q9NPC4	Q86YF9		Q9NRY2
	Q9UBU9	Q96JG6		Q13201
	A4D1F6	Q67FW5		Q9NP80
	Q7Z7H3	Q15052		Q5VVJ2
	P17098	Q5VV63		Q96AG4
	Q9HCK8	Q13889		Q8NFU7
	Q8IYA6	Q7L0X2		Q86TY3
	Q495T6	O94916		Q9BYN0
	Q9Y5F6	Q8IYL2		P48506
	Q5T655	P20810		O15164
	Q8NEU8	Q13557		Q659C4
	Q9NPQ8	Q14393		O95477
	P20930	Q9BXB7		Q9Y2I7
	Q8NEZ3	Q8IY21		P43003
	Q8IWV8	A6NHR8		Q9NYL2
	Q96HP0	O75376		O96028
	O43309	Q9UHW9		P51946
	Q6IE36	P60903		P35498
	P09086	Q86SJ6		Q5VV41
	Q587J8	P31267		O14497
	Q96LZ7	Q9BZE7		Q14692
	Q8IWV1	O43314		Q9HCS5
	O00534	P09972		Q99996
	P35236	Q86X59		Q96JB6
	Q92766	Q8IUR7		O75159
	Q92562	Q16620		P32780
	Q15058	O43913		Q8NGG3
	Q6GTS8	P57773		P16035
	Q9P278	Q8NGL3		Q5VSG8
	Q8N3D4	Q9ULI3		Q8N5U6
	Q07864	Q8IZY5		Q96QB1
	Q96KN7	Q96HP4		Q8N371
	P03952	P0C091		Q9BY77
	Q03701	O94898		Q9UKX7
	Q7Z2D5	Q99471		Q86WS4
	Q9UF56	Q8N4T8		Q14031
	A1KZ92	Q86WT6		Q6PK04
	Q8NAF0	Q58FF8		Q9Y2F5
	P17301	P40818		Q15007
	Q9UJ78	Q9P2E2		Q8NI27
	Q6ZTY8	Q15149		P48549
	Q8N436	Q8IUF8		P29074
	C4AMC7	Q7Z4G4		P26718
	Q75QN2	Q9H0X4		Q96GR2
	Q9BQ39	Q4AC94		Q9H0B3
	Q9Y4F5	Q6ZVT6		Q8N5R6
	Q6ZTA4	Q6ZSZ6		Q6ZNA4
	Q07065	Q8IVF6		Q9NZP8
	Q6U841	Q6IA86		Q5T750
	Q9Y4W2	Q86YT6		Q86VS8
	O95714	P05023		P12956
	P23142	Q13884		Q8IUZ0
	O14607	Q9Y4E6
	Q99832	Q2UY09
	P12111	Q96L08
	Q8TCU6	P23142
	Q8IYD8	Q5BKZ1
	Q15047	P07476
	Q86Z20	O95714
	Q86XL3	Q8TDZ2
	P17035	Q8IYD8
	Q9Y2Z9	Q96FG2
	O60447	P0CG00
	Q96BW5	Q86V48
	P29353	Q9NR56
	O60287	Q96M86
	P10244	Q8N371
	P17038	P0CAP2
	Q9H6S3	Q9UF56
	Q8TEX9	Q96BW5
	Q96KJ9	Q07864
	Q8TDX5	P68402
	Q8WXI7	Q6ZWL3
	Q8IVF6	Q92614
	Q6ZRV2	Q702N8
	Q9Y2E6	Q7L9L4
	P15259	O43541
	Q9NUQ2	P15924
	Q86UP0	Q16650
	Q15052	O60841
	P46531	Q9Y5I1
	Q9C0H5	Q9BXP5
	Q9Y4D1	Q9UPN4
	Q8TCP9	O15111
	Q96QB1	P62714
	Q709F0	O75509
	Q502W7	Q3MIT2
	Q9NR48	Q7Z4Q2
	Q9P225	Q16762
	Q6UWH4	Q7L8S5
	Q96EF0	Q9UFH2
	Q13428	Q5VU65
	Q9BUJ2	Q8WVT3
	Q15695	P55103
	Q13045	Q9Y4W2
	Q6KCM7	O15481
	Q969P5	A6NM11
	Q7Z6Z7	P78371
	Q9NZN5	Q96F10
	P24278	Q8IV45
	Q96L08	Q08AN1
	O95347	Q9HCK8
	Q6RFH5	Q8NFH3
	P62875	Q8N9H8
	P35658	Q2V2M9
	Q14CX7	P57771
	Q86Y07	Q3V6T2
	Q7Z591	Q9BV23
	Q9HBU9	P46108
	Q96K12	Q7Z589
	O60296	Q9UBX3
		Q9Y5T5
		Q9BRV8
		Q9UBF8
		Q9Y2Z9
		Q5T011
		Q9BZH6

## Sheet: A_+CRP_TUBES(R1)
A: +CRP TUBES R1 (Mascot)
prot_hit_num	prot_family_member	prot_acc	prot_desc	prot_score	prot_mass	prot_matches	prot_matches_sig	prot_sequences	prot_sequences_sig	pep_query	pep_rank	pep_isbold	pep_isunique	pep_exp_mz	pep_exp_mr	pep_exp_z	pep_calc_mr	pep_delta	pep_start	pep_end	pep_miss	pep_score	pep_expect	pep_res_before	pep_seq	pep_res_after	pep_var_mod	pep_var_mod_pos	pep_summed_mod_pos	pep_local_mod_pos	pep_scan_title
1	1	P21333	RecName: Full=Filamin-A; Short=FLN-A; AltName: Full=Actin-binding protein 280; Short=ABP-280; AltName: Full=Alpha-filamin; AltName: Full=Endothelial actin-binding protein; AltName: Full=Filamin-1; AltName: Full=Non-muscle filamin;	9541	283301	319	288	128	123	656	1	1	1	353.691	705.367	2	705.37	-0.0029	564	569	0	42.06	0.0029	R	SPFEVK	V					OTV3505_Amanda_Basal_Tube.3734.3734.2
1	1	P21333	RecName: Full=Filamin-A; Short=FLN-A; AltName: Full=Actin-binding protein 280; Short=ABP-280; AltName: Full=Alpha-filamin; AltName: Full=Endothelial actin-binding protein; AltName: Full=Filamin-1; AltName: Full=Non-muscle filamin;	9541	283301	319	288	128	123	796	2	1	1	362.697	723.38	2	723.38	0.0001	1088	1093	0	18.13	0.33	R	FTIDTK	G					OTV3505_Amanda_Basal_Tube.3912.3912.2
1	1	P21333	RecName: Full=Filamin-A; Short=FLN-A; AltName: Full=Actin-binding protein 280; Short=ABP-280; AltName: Full=Alpha-filamin; AltName: Full=Endothelial actin-binding protein; AltName: Full=Filamin-1; AltName: Full=Non-muscle filamin;	9541	283301	319	288	128	123	983	1	1	1	374.672	747.33	2	747.33	-0.0005	191	196	0	16.91	0.37	R	DWQSGR	A					OTV3505_Amanda_Basal_Tube.1926.1926.2
1	1	P21333	RecName: Full=Filamin-A; Short=FLN-A; AltName: Full=Actin-binding protein 280; Short=ABP-280; AltName: Full=Alpha-filamin; AltName: Full=Endothelial actin-binding protein; AltName: Full=Filamin-1; AltName: Full=Non-muscle filamin;	9541	283301	319	288	128	123	988	1	1	1	375.742	749.47	2	749.469	0.001	1616	1621	0	21.9	0.028	R	YTILIK	Y					OTV3505_Amanda_Basal_Tube.6077.6077.2
1	1	P21333	RecName: Full=Filamin-A; Short=FLN-A; AltName: Full=Actin-binding protein 280; Short=ABP-280; AltName: Full=Alpha-filamin; AltName: Full=Endothelial actin-binding protein; AltName: Full=Filamin-1; AltName: Full=Non-muscle filamin;	9541	283301	319	288	128	123	1033	1	1	0	376.7	751.386	2	751.386	-0.0005	1376	1381	0	19.7	0.21	K	FTVETR	G					OTV3505_Amanda_Basal_Tube.2996.2996.2
1	1	P21333	RecName: Full=Filamin-A; Short=FLN-A; AltName: Full=Actin-binding protein 280; Short=ABP-280; AltName: Full=Alpha-filamin; AltName: Full=Endothelial actin-binding protein; AltName: Full=Filamin-1; AltName: Full=Non-muscle filamin;	9541	283301	319	288	128	123	1052	1	1	1	378.703	755.392	2	755.393	-0.0005	2243	2250	0	69.36	1.8e-06	R	AGGPGLER	A					OTV3505_Amanda_Basal_Tube.2053.2053.2
1	1	P21333	RecName: Full=Filamin-A; Short=FLN-A; AltName: Full=Actin-binding protein 280; Short=ABP-280; AltName: Full=Alpha-filamin; AltName: Full=Endothelial actin-binding protein; AltName: Full=Filamin-1; AltName: Full=Non-muscle filamin;	9541	283301	319	288	128	123	1083	1	1	0	381.224	760.433	2	760.433	0.0001	121	127	0	43.53	0.0025	K	LVSIDSK	A					OTV3505_Amanda_Basal_Tube.3189.3189.2
1	1	P21333	RecName: Full=Filamin-A; Short=FLN-A; AltName: Full=Actin-binding protein 280; Short=ABP-280; AltName: Full=Alpha-filamin; AltName: Full=Endothelial actin-binding protein; AltName: Full=Filamin-1; AltName: Full=Non-muscle filamin;	9541	283301	319	288	128	123	1423	1	1	1	395.726	789.438	2	789.438	0	774	781	0	24.7	0.037	K	VYGPGVAK	T					OTV3505_Amanda_Basal_Tube.2584.2584.2
1	1	P21333	RecName: Full=Filamin-A; Short=FLN-A; AltName: Full=Actin-binding protein 280; Short=ABP-280; AltName: Full=Alpha-filamin; AltName: Full=Endothelial actin-binding protein; AltName: Full=Filamin-1; AltName: Full=Non-muscle filamin;	9541	283301	319	288	128	123	1589	1	1	1	405.219	808.423	2	808.427	-0.0032	1720	1725	0	16.25	0.15	K	YVICVR	F					OTV3505_Amanda_Basal_Tube.4550.4550.2
1	1	P21333	RecName: Full=Filamin-A; Short=FLN-A; AltName: Full=Actin-binding protein 280; Short=ABP-280; AltName: Full=Alpha-filamin; AltName: Full=Endothelial actin-binding protein; AltName: Full=Filamin-1; AltName: Full=Non-muscle filamin;	9541	283301	319	288	128	123	1697	1	1	1	414.242	826.469	2	826.466	0.0025	677	684	1	5.92	0.33	K	ARGPGLEK	T					OTV3505_Amanda_Basal_Tube.1311.1311.2
1	1	P21333	RecName: Full=Filamin-A; Short=FLN-A; AltName: Full=Actin-binding protein 280; Short=ABP-280; AltName: Full=Alpha-filamin; AltName: Full=Endothelial actin-binding protein; AltName: Full=Filamin-1; AltName: Full=Non-muscle filamin;	9541	283301	319	288	128	123	1862	4	1	1	423.221	844.428	2	844.429	-0.0007	1636	1644	0	4.33	1.5	R	AVPTGDASK	C					OTV3505_Amanda_Basal_Tube.913.913.2
1	1	P21333	RecName: Full=Filamin-A; Short=FLN-A; AltName: Full=Actin-binding protein 280; Short=ABP-280; AltName: Full=Alpha-filamin; AltName: Full=Endothelial actin-binding protein; AltName: Full=Filamin-1; AltName: Full=Non-muscle filamin;	9541	283301	319	288	128	123	2009	1	1	1	440.695	879.376	2	879.376	0.0006	1952	1959	0	28.24	0.009	R	VTGDDSMR	M					OTV3505_Amanda_Basal_Tube.1237.1237.2
1	1	P21333	RecName: Full=Filamin-A; Short=FLN-A; AltName: Full=Actin-binding protein 280; Short=ABP-280; AltName: Full=Alpha-filamin; AltName: Full=Endothelial actin-binding protein; AltName: Full=Filamin-1; AltName: Full=Non-muscle filamin;	9541	283301	319	288	128	123	2015	1	1	1	441.774	881.533	2	881.533	-0.0006	1478	1486	0	52	3.4e-05	K	AGVAPLQVK	V					OTV3505_Amanda_Basal_Tube.4420.4420.2
1	1	P21333	RecName: Full=Filamin-A; Short=FLN-A; AltName: Full=Actin-binding protein 280; Short=ABP-280; AltName: Full=Alpha-filamin; AltName: Full=Endothelial actin-binding protein; AltName: Full=Filamin-1; AltName: Full=Non-muscle filamin;	9541	283301	319	288	128	123	2482	1	1	1	469.253	936.491	2	936.492	-0.0005	497	504	1	41.52	0.0022	R	VKETADFK	V					OTV3505_Amanda_Basal_Tube.2072.2072.2
1	1	P21333	RecName: Full=Filamin-A; Short=FLN-A; AltName: Full=Actin-binding protein 280; Short=ABP-280; AltName: Full=Alpha-filamin; AltName: Full=Endothelial actin-binding protein; AltName: Full=Filamin-1; AltName: Full=Non-muscle filamin;	9541	283301	319	288	128	123	2483	1	1	1	313.171	936.492	3	936.492	0.0006	497	504	1	24.5	0.033	R	VKETADFK	V					OTV3505_Amanda_Basal_Tube.2066.2066.3
1	1	P21333	RecName: Full=Filamin-A; Short=FLN-A; AltName: Full=Actin-binding protein 280; Short=ABP-280; AltName: Full=Alpha-filamin; AltName: Full=Endothelial actin-binding protein; AltName: Full=Filamin-1; AltName: Full=Non-muscle filamin;	9541	283301	319	288	128	123	2554	1	1	1	476.74	951.466	2	951.466	-0.0002	302	309	0	52.51	0.00024	R	AEFTVETR	S					OTV3505_Amanda_Basal_Tube.4224.4224.2
1	1	P21333	RecName: Full=Filamin-A; Short=FLN-A; AltName: Full=Actin-binding protein 280; Short=ABP-280; AltName: Full=Alpha-filamin; AltName: Full=Endothelial actin-binding protein; AltName: Full=Filamin-1; AltName: Full=Non-muscle filamin;	9541	283301	319	288	128	123	2795	1	1	0	486.287	970.559	2	970.56	-0.0005	172	179	0	33.21	0.016	R	LLGWIQNK	L					OTV3505_Amanda_Basal_Tube.6934.6934.2
1	1	P21333	RecName: Full=Filamin-A; Short=FLN-A; AltName: Full=Actin-binding protein 280; Short=ABP-280; AltName: Full=Alpha-filamin; AltName: Full=Endothelial actin-binding protein; AltName: Full=Filamin-1; AltName: Full=Non-muscle filamin;	9541	283301	319	288	128	123	3104	1	1	0	504.267	1006.52	2	1006.52	-0.0009	44	51	0	42.45	0.00039	K	IQQNTFTR	W					OTV3505_Amanda_Basal_Tube.2792.2792.2
1	1	P21333	RecName: Full=Filamin-A; Short=FLN-A; AltName: Full=Actin-binding protein 280; Short=ABP-280; AltName: Full=Alpha-filamin; AltName: Full=Endothelial actin-binding protein; AltName: Full=Filamin-1; AltName: Full=Non-muscle filamin;	9541	283301	319	288	128	123	3182	1	1	1	507.29	1012.57	2	1012.57	-0.0002	875	884	1	40.38	0.0022	K	VKAEGPGLSR	T					OTV3505_Amanda_Basal_Tube.2116.2116.2
1	1	P21333	RecName: Full=Filamin-A; Short=FLN-A; AltName: Full=Actin-binding protein 280; Short=ABP-280; AltName: Full=Alpha-filamin; AltName: Full=Endothelial actin-binding protein; AltName: Full=Filamin-1; AltName: Full=Non-muscle filamin;	9541	283301	319	288	128	123	3183	1	1	1	338.529	1012.57	3	1012.57	0.0003	875	884	1	51.14	0.00018	K	VKAEGPGLSR	T					OTV3505_Amanda_Basal_Tube.2115.2115.3
1	1	P21333	RecName: Full=Filamin-A; Short=FLN-A; AltName: Full=Actin-binding protein 280; Short=ABP-280; AltName: Full=Alpha-filamin; AltName: Full=Endothelial actin-binding protein; AltName: Full=Filamin-1; AltName: Full=Non-muscle filamin;	9541	283301	319	288	128	123	3440	1	1	1	515.729	1029.44	2	1029.44	0.0006	2576	2584	0	14.04	0.2	K	SSFTVDCSK	A					OTV3505_Amanda_Basal_Tube.3029.3029.2
1	1	P21333	RecName: Full=Filamin-A; Short=FLN-A; AltName: Full=Actin-binding protein 280; Short=ABP-280; AltName: Full=Alpha-filamin; AltName: Full=Endothelial actin-binding protein; AltName: Full=Filamin-1; AltName: Full=Non-muscle filamin;	9541	283301	319	288	128	123	3704	1	1	1	348.855	1043.54	3	1043.54	0	1994	2001	1	6.16	0.68	R	EEPCLLKR	L					OTV3505_Amanda_Basal_Tube.3562.3562.3
1	1	P21333	RecName: Full=Filamin-A; Short=FLN-A; AltName: Full=Actin-binding protein 280; Short=ABP-280; AltName: Full=Alpha-filamin; AltName: Full=Endothelial actin-binding protein; AltName: Full=Filamin-1; AltName: Full=Non-muscle filamin;	9541	283301	319	288	128	123	3829	1	1	1	525.275	1048.54	2	1048.54	-0.0014	656	664	0	48.03	0.00092	R	LSPFMADIR	D					OTV3505_Amanda_Basal_Tube.7091.7091.2
1	1	P21333	RecName: Full=Filamin-A; Short=FLN-A; AltName: Full=Actin-binding protein 280; Short=ABP-280; AltName: Full=Alpha-filamin; AltName: Full=Endothelial actin-binding protein; AltName: Full=Filamin-1; AltName: Full=Non-muscle filamin;	9541	283301	319	288	128	123	3860	1	1	1	352.521	1054.54	3	1054.54	0	93	100	0	17.28	0.079	K	HNQRPTFR	Q					OTV3505_Amanda_Basal_Tube.1909.1909.3
1	1	P21333	RecName: Full=Filamin-A; Short=FLN-A; AltName: Full=Actin-binding protein 280; Short=ABP-280; AltName: Full=Alpha-filamin; AltName: Full=Endothelial actin-binding protein; AltName: Full=Filamin-1; AltName: Full=Non-muscle filamin;	9541	283301	319	288	128	123	4031	1	1	1	538.85	1075.68	2	1075.69	-0.0017	269	278	0	25.81	0.0026	K	LKPGAPLRPK	L					OTV3505_Amanda_Basal_Tube.2260.2260.2
1	1	P21333	RecName: Full=Filamin-A; Short=FLN-A; AltName: Full=Actin-binding protein 280; Short=ABP-280; AltName: Full=Alpha-filamin; AltName: Full=Endothelial actin-binding protein; AltName: Full=Filamin-1; AltName: Full=Non-muscle filamin;	9541	283301	319	288	128	123	4036	1	1	1	359.57	1075.69	3	1075.69	0.0003	269	278	0	15.88	0.026	K	LKPGAPLRPK	L					OTV3505_Amanda_Basal_Tube.2177.2177.3
1	1	P21333	RecName: Full=Filamin-A; Short=FLN-A; AltName: Full=Actin-binding protein 280; Short=ABP-280; AltName: Full=Alpha-filamin; AltName: Full=Endothelial actin-binding protein; AltName: Full=Filamin-1; AltName: Full=Non-muscle filamin;	9541	283301	319	288	128	123	4053	1	1	1	540.283	1078.55	2	1078.55	-0.0005	761	771	0	45.17	0.00077	R	VNVGAGSHPNK	V					OTV3505_Amanda_Basal_Tube.1277.1277.2
1	1	P21333	RecName: Full=Filamin-A; Short=FLN-A; AltName: Full=Actin-binding protein 280; Short=ABP-280; AltName: Full=Alpha-filamin; AltName: Full=Endothelial actin-binding protein; AltName: Full=Filamin-1; AltName: Full=Non-muscle filamin;	9541	283301	319	288	128	123	4054	1	1	1	360.524	1078.55	3	1078.55	-0.0003	761	771	0	24.91	0.14	R	VNVGAGSHPNK	V					OTV3505_Amanda_Basal_Tube.1225.1225.3
1	1	P21333	RecName: Full=Filamin-A; Short=FLN-A; AltName: Full=Actin-binding protein 280; Short=ABP-280; AltName: Full=Alpha-filamin; AltName: Full=Endothelial actin-binding protein; AltName: Full=Filamin-1; AltName: Full=Non-muscle filamin;	9541	283301	319	288	128	123	4075	1	1	1	542.272	1082.53	2	1082.53	0.0007	368	376	0	45.32	0.00024	K	SPFEVYVDK	S					OTV3505_Amanda_Basal_Tube.6384.6384.2
1	1	P21333	RecName: Full=Filamin-A; Short=FLN-A; AltName: Full=Actin-binding protein 280; Short=ABP-280; AltName: Full=Alpha-filamin; AltName: Full=Endothelial actin-binding protein; AltName: Full=Filamin-1; AltName: Full=Non-muscle filamin;	9541	283301	319	288	128	123	4089	1	1	1	544.787	1087.56	2	1087.56	0.0006	2599	2607	0	23.86	0.1	R	TPCEEILVK	H					OTV3505_Amanda_Basal_Tube.4817.4817.2
1	1	P21333	RecName: Full=Filamin-A; Short=FLN-A; AltName: Full=Actin-binding protein 280; Short=ABP-280; AltName: Full=Alpha-filamin; AltName: Full=Endothelial actin-binding protein; AltName: Full=Filamin-1; AltName: Full=Non-muscle filamin;	9541	283301	319	288	128	123	4198	1	1	1	547.776	1093.54	2	1093.54	-0.0038	2281	2289	1	22.93	0.067	K	AEISFEDRK	D					OTV3505_Amanda_Basal_Tube.3422.3422.2
1	1	P21333	RecName: Full=Filamin-A; Short=FLN-A; AltName: Full=Actin-binding protein 280; Short=ABP-280; AltName: Full=Alpha-filamin; AltName: Full=Endothelial actin-binding protein; AltName: Full=Filamin-1; AltName: Full=Non-muscle filamin;	9541	283301	319	288	128	123	4369	1	1	1	550.29	1098.57	2	1098.57	-0.0009	428	437	0	52.25	0.00012	K	GTVEPQLEAR	G					OTV3505_Amanda_Basal_Tube.3763.3763.2
1	1	P21333	RecName: Full=Filamin-A; Short=FLN-A; AltName: Full=Actin-binding protein 280; Short=ABP-280; AltName: Full=Alpha-filamin; AltName: Full=Endothelial actin-binding protein; AltName: Full=Filamin-1; AltName: Full=Non-muscle filamin;	9541	283301	319	288	128	123	4432	1	1	1	554.306	1106.6	2	1106.6	-0.0004	907	916	0	57.05	1.9e-05	K	LDVQFSGLTK	G					OTV3505_Amanda_Basal_Tube.6807.6807.2
1	1	P21333	RecName: Full=Filamin-A; Short=FLN-A; AltName: Full=Actin-binding protein 280; Short=ABP-280; AltName: Full=Alpha-filamin; AltName: Full=Endothelial actin-binding protein; AltName: Full=Filamin-1; AltName: Full=Non-muscle filamin;	9541	283301	319	288	128	123	4433	1	1	1	554.789	1107.56	2	1107.57	-0.003	301	309	1	8.27	0.57	K	RAEFTVETR	S					OTV3505_Amanda_Basal_Tube.3011.3011.2
1	1	P21333	RecName: Full=Filamin-A; Short=FLN-A; AltName: Full=Actin-binding protein 280; Short=ABP-280; AltName: Full=Alpha-filamin; AltName: Full=Endothelial actin-binding protein; AltName: Full=Filamin-1; AltName: Full=Non-muscle filamin;	9541	283301	319	288	128	123	4436	1	1	1	370.209	1107.6	3	1107.6	0.0007	1284	1294	0	36	0.00096	R	ALTQTGGPHVK	A					OTV3505_Amanda_Basal_Tube.2117.2117.3
1	1	P21333	RecName: Full=Filamin-A; Short=FLN-A; AltName: Full=Actin-binding protein 280; Short=ABP-280; AltName: Full=Alpha-filamin; AltName: Full=Endothelial actin-binding protein; AltName: Full=Filamin-1; AltName: Full=Non-muscle filamin;	9541	283301	319	288	128	123	4670	1	1	0	568.313	1134.61	2	1134.61	-0.0023	43	51	1	50.98	0.00023	K	KIQQNTFTR	W					OTV3505_Amanda_Basal_Tube.2227.2227.2
1	1	P21333	RecName: Full=Filamin-A; Short=FLN-A; AltName: Full=Actin-binding protein 280; Short=ABP-280; AltName: Full=Alpha-filamin; AltName: Full=Endothelial actin-binding protein; AltName: Full=Filamin-1; AltName: Full=Non-muscle filamin;	9541	283301	319	288	128	123	4751	1	1	1	574.805	1147.6	2	1147.6	-0.0023	2015	2024	0	41.76	0.00035	K	ETGEHLVHVK	K					OTV3505_Amanda_Basal_Tube.2252.2252.2
1	1	P21333	RecName: Full=Filamin-A; Short=FLN-A; AltName: Full=Actin-binding protein 280; Short=ABP-280; AltName: Full=Alpha-filamin; AltName: Full=Endothelial actin-binding protein; AltName: Full=Filamin-1; AltName: Full=Non-muscle filamin;	9541	283301	319	288	128	123	4757	1	1	1	575.311	1148.61	2	1148.61	-0.0006	2396	2405	0	42.81	0.0012	R	ENGVYLIDVK	F					OTV3505_Amanda_Basal_Tube.6869.6869.2
1	1	P21333	RecName: Full=Filamin-A; Short=FLN-A; AltName: Full=Actin-binding protein 280; Short=ABP-280; AltName: Full=Alpha-filamin; AltName: Full=Endothelial actin-binding protein; AltName: Full=Filamin-1; AltName: Full=Non-muscle filamin;	9541	283301	319	288	128	123	4812	1	1	1	576.319	1150.62	2	1150.62	-0.0002	2622	2631	1	50.42	0.00014	K	DKGEYTLVVK	W					OTV3505_Amanda_Basal_Tube.4423.4423.2
1	1	P21333	RecName: Full=Filamin-A; Short=FLN-A; AltName: Full=Actin-binding protein 280; Short=ABP-280; AltName: Full=Alpha-filamin; AltName: Full=Endothelial actin-binding protein; AltName: Full=Filamin-1; AltName: Full=Non-muscle filamin;	9541	283301	319	288	128	123	4830	1	1	1	577.819	1153.62	2	1153.62	-0.0014	2004	2014	0	39.37	0.00036	R	NGHVGISFVPK	E					OTV3505_Amanda_Basal_Tube.4821.4821.2
1	1	P21333	RecName: Full=Filamin-A; Short=FLN-A; AltName: Full=Actin-binding protein 280; Short=ABP-280; AltName: Full=Alpha-filamin; AltName: Full=Endothelial actin-binding protein; AltName: Full=Filamin-1; AltName: Full=Non-muscle filamin;	9541	283301	319	288	128	123	4832	1	1	1	385.548	1153.62	3	1153.62	-0.0008	2004	2014	0	26.92	0.033	R	NGHVGISFVPK	E					OTV3505_Amanda_Basal_Tube.4814.4814.3
1	1	P21333	RecName: Full=Filamin-A; Short=FLN-A; AltName: Full=Actin-binding protein 280; Short=ABP-280; AltName: Full=Alpha-filamin; AltName: Full=Endothelial actin-binding protein; AltName: Full=Filamin-1; AltName: Full=Non-muscle filamin;	9541	283301	319	288	128	123	4839	1	1	1	578.311	1154.61	2	1154.61	-0.002	2004	2014	0	33.11	0.002	R	NGHVGISFVPK	E	Deamidated (N)	0.20000000000.0			OTV3505_Amanda_Basal_Tube.6189.6189.2
1	1	P21333	RecName: Full=Filamin-A; Short=FLN-A; AltName: Full=Actin-binding protein 280; Short=ABP-280; AltName: Full=Alpha-filamin; AltName: Full=Endothelial actin-binding protein; AltName: Full=Filamin-1; AltName: Full=Non-muscle filamin;	9541	283301	319	288	128	123	4840	1	1	1	385.877	1154.61	3	1154.61	0	2004	2014	0	25.65	0.054	R	NGHVGISFVPK	E	Deamidated (N)	0.20000000000.0			OTV3505_Amanda_Basal_Tube.6190.6190.3
1	1	P21333	RecName: Full=Filamin-A; Short=FLN-A; AltName: Full=Actin-binding protein 280; Short=ABP-280; AltName: Full=Alpha-filamin; AltName: Full=Endothelial actin-binding protein; AltName: Full=Filamin-1; AltName: Full=Non-muscle filamin;	9541	283301	319	288	128	123	4842	1	1	1	578.313	1154.61	2	1154.61	0.0001	1008	1019	0	68.33	6.3e-07	K	IVGPSGAAVPCK	V					OTV3505_Amanda_Basal_Tube.3707.3707.2
1	1	P21333	RecName: Full=Filamin-A; Short=FLN-A; AltName: Full=Actin-binding protein 280; Short=ABP-280; AltName: Full=Alpha-filamin; AltName: Full=Endothelial actin-binding protein; AltName: Full=Filamin-1; AltName: Full=Non-muscle filamin;	9541	283301	319	288	128	123	4901	1	1	1	584.305	1166.59	2	1166.59	0.0014	1440	1450	0	56.32	5.2e-06	K	VPVHDVTDASK	V					OTV3505_Amanda_Basal_Tube.2163.2163.2
1	1	P21333	RecName: Full=Filamin-A; Short=FLN-A; AltName: Full=Actin-binding protein 280; Short=ABP-280; AltName: Full=Alpha-filamin; AltName: Full=Endothelial actin-binding protein; AltName: Full=Filamin-1; AltName: Full=Non-muscle filamin;	9541	283301	319	288	128	123	4949	1	1	0	586.799	1171.58	2	1171.59	-0.0035	34	43	1	32.57	0.011	K	DLAEDAPWKK	I					OTV3505_Amanda_Basal_Tube.5096.5096.2
1	1	P21333	RecName: Full=Filamin-A; Short=FLN-A; AltName: Full=Actin-binding protein 280; Short=ABP-280; AltName: Full=Alpha-filamin; AltName: Full=Endothelial actin-binding protein; AltName: Full=Filamin-1; AltName: Full=Non-muscle filamin;	9541	283301	319	288	128	123	5358	1	1	1	398.9	1193.68	3	1193.68	0.0001	1537	1547	1	27.5	0.005	K	VKVLPTHDASK	V					OTV3505_Amanda_Basal_Tube.2093.2093.3
1	1	P21333	RecName: Full=Filamin-A; Short=FLN-A; AltName: Full=Actin-binding protein 280; Short=ABP-280; AltName: Full=Alpha-filamin; AltName: Full=Endothelial actin-binding protein; AltName: Full=Filamin-1; AltName: Full=Non-muscle filamin;	9541	283301	319	288	128	123	5428	1	1	1	599.267	1196.52	2	1196.52	-0.0013	665	674	0	39.04	0.002	R	DAPQDFHPDR	V					OTV3505_Amanda_Basal_Tube.2759.2759.2
1	1	P21333	RecName: Full=Filamin-A; Short=FLN-A; AltName: Full=Actin-binding protein 280; Short=ABP-280; AltName: Full=Alpha-filamin; AltName: Full=Endothelial actin-binding protein; AltName: Full=Filamin-1; AltName: Full=Non-muscle filamin;	9541	283301	319	288	128	123	5429	1	1	1	399.847	1196.52	3	1196.52	-0.0007	665	674	0	21.24	0.018	R	DAPQDFHPDR	V					OTV3505_Amanda_Basal_Tube.2758.2758.3
1	1	P21333	RecName: Full=Filamin-A; Short=FLN-A; AltName: Full=Actin-binding protein 280; Short=ABP-280; AltName: Full=Alpha-filamin; AltName: Full=Endothelial actin-binding protein; AltName: Full=Filamin-1; AltName: Full=Non-muscle filamin;	9541	283301	319	288	128	123	5432	2	1	1	300.163	1196.62	4	1195.62	1.004	864	874	1	12.82	0.15	R	VKVEPSHDASK	V					OTV3505_Amanda_Basal_Tube.966.966.4
1	1	P21333	RecName: Full=Filamin-A; Short=FLN-A; AltName: Full=Actin-binding protein 280; Short=ABP-280; AltName: Full=Alpha-filamin; AltName: Full=Endothelial actin-binding protein; AltName: Full=Filamin-1; AltName: Full=Non-muscle filamin;	9541	283301	319	288	128	123	5580	1	1	1	609.287	1216.56	2	1216.57	-0.0107	1453	1464	0	13.36	0.2	K	CSGPGLSPGMVR	A					OTV3505_Amanda_Basal_Tube.4682.4682.2
1	1	P21333	RecName: Full=Filamin-A; Short=FLN-A; AltName: Full=Actin-binding protein 280; Short=ABP-280; AltName: Full=Alpha-filamin; AltName: Full=Endothelial actin-binding protein; AltName: Full=Filamin-1; AltName: Full=Non-muscle filamin;	9541	283301	319	288	128	123	5711	1	1	1	613.286	1224.56	2	1224.56	-0.0042	1273	1283	0	79.32	3e-07	R	EATTEFSVDAR	A					OTV3505_Amanda_Basal_Tube.5478.5478.2
1	1	P21333	RecName: Full=Filamin-A; Short=FLN-A; AltName: Full=Actin-binding protein 280; Short=ABP-280; AltName: Full=Alpha-filamin; AltName: Full=Endothelial actin-binding protein; AltName: Full=Filamin-1; AltName: Full=Non-muscle filamin;	9541	283301	319	288	128	123	5735	1	1	1	613.83	1225.64	2	1225.65	-0.0007	581	593	0	61.12	2e-06	R	AWGPGLEGGVVGK	S					OTV3505_Amanda_Basal_Tube.6530.6530.2
1	1	P21333	RecName: Full=Filamin-A; Short=FLN-A; AltName: Full=Actin-binding protein 280; Short=ABP-280; AltName: Full=Alpha-filamin; AltName: Full=Endothelial actin-binding protein; AltName: Full=Filamin-1; AltName: Full=Non-muscle filamin;	9541	283301	319	288	128	123	5739	1	1	0	613.89	1225.77	2	1225.76	0.0004	77	87	0	68.73	5.1e-07	R	LIALLEVLSQK	K					OTV3505_Amanda_Basal_Tube.10359.10359.2
1	1	P21333	RecName: Full=Filamin-A; Short=FLN-A; AltName: Full=Actin-binding protein 280; Short=ABP-280; AltName: Full=Alpha-filamin; AltName: Full=Endothelial actin-binding protein; AltName: Full=Filamin-1; AltName: Full=Non-muscle filamin;	9541	283301	319	288	128	123	5755	1	1	1	410.869	1229.59	3	1229.59	-0.0008	1152	1162	0	29.48	0.022	K	AHVVPCFDASK	V					OTV3505_Amanda_Basal_Tube.4299.4299.3
1	1	P21333	RecName: Full=Filamin-A; Short=FLN-A; AltName: Full=Actin-binding protein 280; Short=ABP-280; AltName: Full=Alpha-filamin; AltName: Full=Endothelial actin-binding protein; AltName: Full=Filamin-1; AltName: Full=Non-muscle filamin;	9541	283301	319	288	128	123	5758	1	1	1	615.801	1229.59	2	1229.59	0.0009	1152	1162	0	35.92	0.00062	K	AHVVPCFDASK	V					OTV3505_Amanda_Basal_Tube.4212.4212.2
1	1	P21333	RecName: Full=Filamin-A; Short=FLN-A; AltName: Full=Actin-binding protein 280; Short=ABP-280; AltName: Full=Alpha-filamin; AltName: Full=Endothelial actin-binding protein; AltName: Full=Filamin-1; AltName: Full=Non-muscle filamin;	9541	283301	319	288	128	123	6049	1	1	1	416.87	1247.59	3	1247.59	-0.0046	570	580	1	19.27	0.68	K	VGTECGNQKVR	A	Deamidated (Q)	0.00000003000.0			OTV3505_Amanda_Basal_Tube.1215.1215.3
1	1	P21333	RecName: Full=Filamin-A; Short=FLN-A; AltName: Full=Actin-binding protein 280; Short=ABP-280; AltName: Full=Alpha-filamin; AltName: Full=Endothelial actin-binding protein; AltName: Full=Filamin-1; AltName: Full=Non-muscle filamin;	9541	283301	319	288	128	123	6116	1	1	1	631.355	1260.69	2	1260.69	0.0025	2335	2346	0	59.2	2.5e-05	R	LTVSSLQESGLK	V					OTV3505_Amanda_Basal_Tube.5943.5943.2
1	1	P21333	RecName: Full=Filamin-A; Short=FLN-A; AltName: Full=Actin-binding protein 280; Short=ABP-280; AltName: Full=Alpha-filamin; AltName: Full=Endothelial actin-binding protein; AltName: Full=Filamin-1; AltName: Full=Non-muscle filamin;	9541	283301	319	288	128	123	6259	1	1	1	425.946	1274.82	3	1274.82	-0.0019	267	278	1	17.11	0.019	K	AKLKPGAPLRPK	L					OTV3505_Amanda_Basal_Tube.2204.2204.3
1	1	P21333	RecName: Full=Filamin-A; Short=FLN-A; AltName: Full=Actin-binding protein 280; Short=ABP-280; AltName: Full=Alpha-filamin; AltName: Full=Endothelial actin-binding protein; AltName: Full=Filamin-1; AltName: Full=Non-muscle filamin;	9541	283301	319	288	128	123	6265	1	1	1	426.238	1275.69	3	1275.69	0	2015	2025	1	16	0.032	K	ETGEHLVHVKK	N					OTV3505_Amanda_Basal_Tube.2142.2142.3
1	1	P21333	RecName: Full=Filamin-A; Short=FLN-A; AltName: Full=Actin-binding protein 280; Short=ABP-280; AltName: Full=Alpha-filamin; AltName: Full=Endothelial actin-binding protein; AltName: Full=Filamin-1; AltName: Full=Non-muscle filamin;	9541	283301	319	288	128	123	6266	1	1	1	638.854	1275.69	2	1275.69	0.0004	2015	2025	1	41.82	0.0015	K	ETGEHLVHVKK	N					OTV3505_Amanda_Basal_Tube.2052.2052.2
1	1	P21333	RecName: Full=Filamin-A; Short=FLN-A; AltName: Full=Actin-binding protein 280; Short=ABP-280; AltName: Full=Alpha-filamin; AltName: Full=Endothelial actin-binding protein; AltName: Full=Filamin-1; AltName: Full=Non-muscle filamin;	9541	283301	319	288	128	123	6348	1	1	1	642.377	1282.74	2	1282.74	0.0006	356	367	0	56.9	2.8e-05	K	VTVLFAGQHIAK	S					OTV3505_Amanda_Basal_Tube.5965.5965.2
1	1	P21333	RecName: Full=Filamin-A; Short=FLN-A; AltName: Full=Actin-binding protein 280; Short=ABP-280; AltName: Full=Alpha-filamin; AltName: Full=Endothelial actin-binding protein; AltName: Full=Filamin-1; AltName: Full=Non-muscle filamin;	9541	283301	319	288	128	123	6349	1	1	1	428.588	1282.74	3	1282.74	0.0011	356	367	0	44.1	0.00021	K	VTVLFAGQHIAK	S					OTV3505_Amanda_Basal_Tube.6056.6056.3
1	1	P21333	RecName: Full=Filamin-A; Short=FLN-A; AltName: Full=Actin-binding protein 280; Short=ABP-280; AltName: Full=Alpha-filamin; AltName: Full=Endothelial actin-binding protein; AltName: Full=Filamin-1; AltName: Full=Non-muscle filamin;	9541	283301	319	288	128	123	6355	1	1	1	643.366	1284.72	2	1284.72	-0.0024	180	190	0	43.74	0.0014	K	LPQLPITNFSR	D					OTV3505_Amanda_Basal_Tube.7889.7889.2
1	1	P21333	RecName: Full=Filamin-A; Short=FLN-A; AltName: Full=Actin-binding protein 280; Short=ABP-280; AltName: Full=Alpha-filamin; AltName: Full=Endothelial actin-binding protein; AltName: Full=Filamin-1; AltName: Full=Non-muscle filamin;	9541	283301	319	288	128	123	6384	1	1	1	645.827	1289.64	2	1289.64	-0.0008	1235	1246	0	60.28	1.8e-05	K	YGGQPVPNFPSK	L					OTV3505_Amanda_Basal_Tube.4965.4965.2
1	1	P21333	RecName: Full=Filamin-A; Short=FLN-A; AltName: Full=Actin-binding protein 280; Short=ABP-280; AltName: Full=Alpha-filamin; AltName: Full=Endothelial actin-binding protein; AltName: Full=Filamin-1; AltName: Full=Non-muscle filamin;	9541	283301	319	288	128	123	6391	1	1	1	646.863	1291.71	2	1291.71	-0.002	905	916	1	49.03	3.2e-05	K	GKLDVQFSGLTK	G					OTV3505_Amanda_Basal_Tube.6162.6162.2
1	1	P21333	RecName: Full=Filamin-A; Short=FLN-A; AltName: Full=Actin-binding protein 280; Short=ABP-280; AltName: Full=Alpha-filamin; AltName: Full=Endothelial actin-binding protein; AltName: Full=Filamin-1; AltName: Full=Non-muscle filamin;	9541	283301	319	288	128	123	6393	1	1	1	431.579	1291.71	3	1291.71	0.0014	905	916	1	24.94	0.011	K	GKLDVQFSGLTK	G					OTV3505_Amanda_Basal_Tube.6079.6079.3
1	1	P21333	RecName: Full=Filamin-A; Short=FLN-A; AltName: Full=Actin-binding protein 280; Short=ABP-280; AltName: Full=Alpha-filamin; AltName: Full=Endothelial actin-binding protein; AltName: Full=Filamin-1; AltName: Full=Non-muscle filamin;	9541	283301	319	288	128	123	6433	1	1	1	434.559	1300.65	3	1300.66	-0.0017	2406	2417	0	37.89	0.013	K	FNGTHIPGSPFK	I					OTV3505_Amanda_Basal_Tube.5770.5770.3
1	1	P21333	RecName: Full=Filamin-A; Short=FLN-A; AltName: Full=Actin-binding protein 280; Short=ABP-280; AltName: Full=Alpha-filamin; AltName: Full=Endothelial actin-binding protein; AltName: Full=Filamin-1; AltName: Full=Non-muscle filamin;	9541	283301	319	288	128	123	6434	1	1	1	651.336	1300.66	2	1300.66	0.0015	2406	2417	0	41.27	0.0063	K	FNGTHIPGSPFK	I					OTV3505_Amanda_Basal_Tube.5851.5851.2
1	1	P21333	RecName: Full=Filamin-A; Short=FLN-A; AltName: Full=Actin-binding protein 280; Short=ABP-280; AltName: Full=Alpha-filamin; AltName: Full=Endothelial actin-binding protein; AltName: Full=Filamin-1; AltName: Full=Non-muscle filamin;	9541	283301	319	288	128	123	6634	1	1	1	656.846	1311.68	2	1311.68	-0.0019	1020	1032	0	64.22	1.7e-05	K	VEPGLGADNSVVR	F					OTV3505_Amanda_Basal_Tube.4564.4564.2
1	1	P21333	RecName: Full=Filamin-A; Short=FLN-A; AltName: Full=Actin-binding protein 280; Short=ABP-280; AltName: Full=Alpha-filamin; AltName: Full=Endothelial actin-binding protein; AltName: Full=Filamin-1; AltName: Full=Non-muscle filamin;	9541	283301	319	288	128	123	6996	1	1	1	452.292	1353.85	3	1353.86	-0.0055	77	88	1	14.98	0.037	R	LIALLEVLSQKK	M					OTV3505_Amanda_Basal_Tube.9292.9292.3
1	1	P21333	RecName: Full=Filamin-A; Short=FLN-A; AltName: Full=Actin-binding protein 280; Short=ABP-280; AltName: Full=Alpha-filamin; AltName: Full=Endothelial actin-binding protein; AltName: Full=Filamin-1; AltName: Full=Non-muscle filamin;	9541	283301	319	288	128	123	7019	1	1	1	682.856	1363.7	2	1363.7	-0.0009	983	994	1	79.63	7.1e-07	K	VDVGKDQEFTVK	S					OTV3505_Amanda_Basal_Tube.4220.4220.2
1	1	P21333	RecName: Full=Filamin-A; Short=FLN-A; AltName: Full=Actin-binding protein 280; Short=ABP-280; AltName: Full=Alpha-filamin; AltName: Full=Endothelial actin-binding protein; AltName: Full=Filamin-1; AltName: Full=Non-muscle filamin;	9541	283301	319	288	128	123	7020	1	1	1	455.573	1363.7	3	1363.7	-0.0007	983	994	1	32.76	0.0077	K	VDVGKDQEFTVK	S					OTV3505_Amanda_Basal_Tube.4219.4219.3
1	1	P21333	RecName: Full=Filamin-A; Short=FLN-A; AltName: Full=Actin-binding protein 280; Short=ABP-280; AltName: Full=Alpha-filamin; AltName: Full=Endothelial actin-binding protein; AltName: Full=Filamin-1; AltName: Full=Non-muscle filamin;	9541	283301	319	288	128	123	7079	1	1	1	690.34	1378.67	2	1378.67	-0.0015	2501	2513	0	78.36	8.2e-07	K	YGGPYHIGGSPFK	A					OTV3505_Amanda_Basal_Tube.5861.5861.2
1	1	P21333	RecName: Full=Filamin-A; Short=FLN-A; AltName: Full=Actin-binding protein 280; Short=ABP-280; AltName: Full=Alpha-filamin; AltName: Full=Endothelial actin-binding protein; AltName: Full=Filamin-1; AltName: Full=Non-muscle filamin;	9541	283301	319	288	128	123	7216	1	1	1	700.826	1399.64	2	1399.64	-0.0032	1622	1633	0	77.13	7.1e-07	K	YGGDEIPFSPYR	V					OTV3505_Amanda_Basal_Tube.7059.7059.2
1	1	P21333	RecName: Full=Filamin-A; Short=FLN-A; AltName: Full=Actin-binding protein 280; Short=ABP-280; AltName: Full=Alpha-filamin; AltName: Full=Endothelial actin-binding protein; AltName: Full=Filamin-1; AltName: Full=Non-muscle filamin;	9541	283301	319	288	128	123	7255	1	1	1	707.329	1412.64	2	1412.65	-0.0034	2632	2643	0	58.03	8.1e-06	K	WGDEHIPGSPYR	V					OTV3505_Amanda_Basal_Tube.5262.5262.2
1	1	P21333	RecName: Full=Filamin-A; Short=FLN-A; AltName: Full=Actin-binding protein 280; Short=ABP-280; AltName: Full=Alpha-filamin; AltName: Full=Endothelial actin-binding protein; AltName: Full=Filamin-1; AltName: Full=Non-muscle filamin;	9541	283301	319	288	128	123	7257	2	1	1	471.889	1412.65	3	1412.65	-0.0006	2632	2643	0	7.99	1.2	K	WGDEHIPGSPYR	V					OTV3505_Amanda_Basal_Tube.5225.5225.3
1	1	P21333	RecName: Full=Filamin-A; Short=FLN-A; AltName: Full=Actin-binding protein 280; Short=ABP-280; AltName: Full=Alpha-filamin; AltName: Full=Endothelial actin-binding protein; AltName: Full=Filamin-1; AltName: Full=Non-muscle filamin;	9541	283301	319	288	128	123	7281	1	1	1	708.378	1414.74	2	1414.74	0.0003	64	76	0	78.76	1.7e-07	R	IANLQTDLSDGLR	L					OTV3505_Amanda_Basal_Tube.6890.6890.2
1	1	P21333	RecName: Full=Filamin-A; Short=FLN-A; AltName: Full=Actin-binding protein 280; Short=ABP-280; AltName: Full=Alpha-filamin; AltName: Full=Endothelial actin-binding protein; AltName: Full=Filamin-1; AltName: Full=Non-muscle filamin;	9541	283301	319	288	128	123	7342	1	1	1	712.849	1423.68	2	1423.68	-0.0018	665	676	1	32.15	0.038	R	DAPQDFHPDRVK	A					OTV3505_Amanda_Basal_Tube.2864.2864.2
1	1	P21333	RecName: Full=Filamin-A; Short=FLN-A; AltName: Full=Actin-binding protein 280; Short=ABP-280; AltName: Full=Alpha-filamin; AltName: Full=Endothelial actin-binding protein; AltName: Full=Filamin-1; AltName: Full=Non-muscle filamin;	9541	283301	319	288	128	123	7343	1	1	1	475.606	1423.8	3	1423.79	0.0035	2002	2014	1	35.53	0.0039	R	LRNGHVGISFVPK	E	Deamidated (N)	0.0020000000000.0			OTV3505_Amanda_Basal_Tube.5544.5544.3
1	1	P21333	RecName: Full=Filamin-A; Short=FLN-A; AltName: Full=Actin-binding protein 280; Short=ABP-280; AltName: Full=Alpha-filamin; AltName: Full=Endothelial actin-binding protein; AltName: Full=Filamin-1; AltName: Full=Non-muscle filamin;	9541	283301	319	288	128	123	7349	1	1	1	713.881	1425.75	2	1425.75	0.0022	2265	2280	0	66.49	9.2e-07	R	EAGAGGLAIAVEGPSK	A					OTV3505_Amanda_Basal_Tube.6094.6094.2
1	1	P21333	RecName: Full=Filamin-A; Short=FLN-A; AltName: Full=Actin-binding protein 280; Short=ABP-280; AltName: Full=Alpha-filamin; AltName: Full=Endothelial actin-binding protein; AltName: Full=Filamin-1; AltName: Full=Non-muscle filamin;	9541	283301	319	288	128	123	7358	1	1	1	715.362	1428.71	2	1428.71	-0.0019	1072	1087	0	69.42	8.8e-07	K	AFGPGLQGGSAGSPAR	F					OTV3505_Amanda_Basal_Tube.4464.4464.2
1	1	P21333	RecName: Full=Filamin-A; Short=FLN-A; AltName: Full=Actin-binding protein 280; Short=ABP-280; AltName: Full=Alpha-filamin; AltName: Full=Endothelial actin-binding protein; AltName: Full=Filamin-1; AltName: Full=Non-muscle filamin;	9541	283301	319	288	128	123	7360	1	1	1	358.439	1429.73	4	1428.71	1.0167	1072	1087	0	5.97	0.55	K	AFGPGLQGGSAGSPAR	F					OTV3505_Amanda_Basal_Tube.1164.1164.4
1	1	P21333	RecName: Full=Filamin-A; Short=FLN-A; AltName: Full=Actin-binding protein 280; Short=ABP-280; AltName: Full=Alpha-filamin; AltName: Full=Endothelial actin-binding protein; AltName: Full=Filamin-1; AltName: Full=Non-muscle filamin;	9541	283301	319	288	128	123	7553	1	1	1	717.358	1432.7	2	1432.7	-0.0013	286	299	0	64.83	1.1e-05	R	AYGPGIEPTGNMVK	K					OTV3505_Amanda_Basal_Tube.5515.5515.2
1	1	P21333	RecName: Full=Filamin-A; Short=FLN-A; AltName: Full=Actin-binding protein 280; Short=ABP-280; AltName: Full=Alpha-filamin; AltName: Full=Endothelial actin-binding protein; AltName: Full=Filamin-1; AltName: Full=Non-muscle filamin;	9541	283301	319	288	128	123	7555	1	1	1	717.864	1433.71	2	1433.72	-0.0016	1465	1477	0	74.97	1.2e-06	R	ANLPQSFQVDTSK	A					OTV3505_Amanda_Basal_Tube.5745.5745.2
1	1	P21333	RecName: Full=Filamin-A; Short=FLN-A; AltName: Full=Actin-binding protein 280; Short=ABP-280; AltName: Full=Alpha-filamin; AltName: Full=Endothelial actin-binding protein; AltName: Full=Filamin-1; AltName: Full=Non-muscle filamin;	9541	283301	319	288	128	123	7558	1	1	1	478.927	1433.76	3	1433.76	0.0028	2585	2598	0	66.01	6.1e-06	K	AGNNMLLVGVHGPR	T					OTV3505_Amanda_Basal_Tube.6070.6070.3
1	1	P21333	RecName: Full=Filamin-A; Short=FLN-A; AltName: Full=Actin-binding protein 280; Short=ABP-280; AltName: Full=Alpha-filamin; AltName: Full=Endothelial actin-binding protein; AltName: Full=Filamin-1; AltName: Full=Non-muscle filamin;	9541	283301	319	288	128	123	7560	1	1	1	717.888	1433.76	2	1433.76	0.0047	2585	2598	0	59.18	5.8e-05	K	AGNNMLLVGVHGPR	T					OTV3505_Amanda_Basal_Tube.6012.6012.2
1	1	P21333	RecName: Full=Filamin-A; Short=FLN-A; AltName: Full=Actin-binding protein 280; Short=ABP-280; AltName: Full=Alpha-filamin; AltName: Full=Endothelial actin-binding protein; AltName: Full=Filamin-1; AltName: Full=Non-muscle filamin;	9541	283301	319	288	128	123	7730	1	1	1	721.851	1441.69	2	1441.69	-0.0027	8	24	0	99.09	1.5e-09	R	AGQSAAGAAPGGGVDTR	D					OTV3505_Amanda_Basal_Tube.2270.2270.2
1	1	P21333	RecName: Full=Filamin-A; Short=FLN-A; AltName: Full=Actin-binding protein 280; Short=ABP-280; AltName: Full=Alpha-filamin; AltName: Full=Endothelial actin-binding protein; AltName: Full=Filamin-1; AltName: Full=Non-muscle filamin;	9541	283301	319	288	128	123	7768	1	1	1	725.355	1448.69	2	1448.7	-0.0023	286	299	0	37.21	0.0013	R	AYGPGIEPTGNMVK	K	Oxidation (M)	0.00000000000100.0			OTV3505_Amanda_Basal_Tube.4243.4243.2
1	1	P21333	RecName: Full=Filamin-A; Short=FLN-A; AltName: Full=Actin-binding protein 280; Short=ABP-280; AltName: Full=Alpha-filamin; AltName: Full=Endothelial actin-binding protein; AltName: Full=Filamin-1; AltName: Full=Non-muscle filamin;	9541	283301	319	288	128	123	7917	1	1	1	494.613	1480.82	3	1480.82	0.0026	579	593	1	42.18	0.00078	K	VRAWGPGLEGGVVGK	S					OTV3505_Amanda_Basal_Tube.5996.5996.3
1	1	P21333	RecName: Full=Filamin-A; Short=FLN-A; AltName: Full=Actin-binding protein 280; Short=ABP-280; AltName: Full=Alpha-filamin; AltName: Full=Endothelial actin-binding protein; AltName: Full=Filamin-1; AltName: Full=Non-muscle filamin;	9541	283301	319	288	128	123	8023	1	1	1	750.881	1499.75	2	1499.75	-0.0001	1892	1907	0	92.84	3e-08	K	DAGEGGLSLAIEGPSK	A					OTV3505_Amanda_Basal_Tube.6830.6830.2
1	1	P21333	RecName: Full=Filamin-A; Short=FLN-A; AltName: Full=Actin-binding protein 280; Short=ABP-280; AltName: Full=Alpha-filamin; AltName: Full=Endothelial actin-binding protein; AltName: Full=Filamin-1; AltName: Full=Non-muscle filamin;	9541	283301	319	288	128	123	8030	1	1	1	751.887	1501.76	2	1501.76	-0.0013	2202	2215	0	55.73	7.8e-05	R	FVPAEMGTHTVSVK	Y					OTV3505_Amanda_Basal_Tube.4772.4772.2
1	1	P21333	RecName: Full=Filamin-A; Short=FLN-A; AltName: Full=Actin-binding protein 280; Short=ABP-280; AltName: Full=Alpha-filamin; AltName: Full=Endothelial actin-binding protein; AltName: Full=Filamin-1; AltName: Full=Non-muscle filamin;	9541	283301	319	288	128	123	8031	1	1	1	501.594	1501.76	3	1501.76	0.0015	2202	2215	0	9.54	0.8	R	FVPAEMGTHTVSVK	Y					OTV3505_Amanda_Basal_Tube.4769.4769.3
1	1	P21333	RecName: Full=Filamin-A; Short=FLN-A; AltName: Full=Actin-binding protein 280; Short=ABP-280; AltName: Full=Alpha-filamin; AltName: Full=Endothelial actin-binding protein; AltName: Full=Filamin-1; AltName: Full=Non-muscle filamin;	9541	283301	319	288	128	123	8034	1	1	1	751.903	1501.79	2	1501.79	0.0025	2347	2361	0	78.17	9.3e-08	K	VNQPASFAVSLNGAK	G					OTV3505_Amanda_Basal_Tube.6401.6401.2
1	1	P21333	RecName: Full=Filamin-A; Short=FLN-A; AltName: Full=Actin-binding protein 280; Short=ABP-280; AltName: Full=Alpha-filamin; AltName: Full=Endothelial actin-binding protein; AltName: Full=Filamin-1; AltName: Full=Non-muscle filamin;	9541	283301	319	288	128	123	8073	1	1	1	758.383	1514.75	2	1514.75	0.0004	2120	2133	0	50.7	0.00029	K	FADQHVPGSPFSVK	V					OTV3505_Amanda_Basal_Tube.5878.5878.2
1	1	P21333	RecName: Full=Filamin-A; Short=FLN-A; AltName: Full=Actin-binding protein 280; Short=ABP-280; AltName: Full=Alpha-filamin; AltName: Full=Endothelial actin-binding protein; AltName: Full=Filamin-1; AltName: Full=Non-muscle filamin;	9541	283301	319	288	128	123	8074	1	1	1	505.925	1514.75	3	1514.75	0.0021	2120	2133	0	27.48	0.027	K	FADQHVPGSPFSVK	V					OTV3505_Amanda_Basal_Tube.5844.5844.3
1	1	P21333	RecName: Full=Filamin-A; Short=FLN-A; AltName: Full=Actin-binding protein 280; Short=ABP-280; AltName: Full=Alpha-filamin; AltName: Full=Endothelial actin-binding protein; AltName: Full=Filamin-1; AltName: Full=Non-muscle filamin;	9541	283301	319	288	128	123	8460	1	1	1	767.39	1532.76	2	1532.76	0.0024	2251	2264	0	66.26	1.5e-06	R	AEAGVPAEFSIWTR	E					OTV3505_Amanda_Basal_Tube.8526.8526.2
1	1	P21333	RecName: Full=Filamin-A; Short=FLN-A; AltName: Full=Actin-binding protein 280; Short=ABP-280; AltName: Full=Alpha-filamin; AltName: Full=Endothelial actin-binding protein; AltName: Full=Filamin-1; AltName: Full=Non-muscle filamin;	9541	283301	319	288	128	123	8464	1	1	1	767.409	1532.8	2	1532.81	-0.0044	959	973	0	44.8	0.00084	K	SPFSVAVSPSLDLSK	I					OTV3505_Amanda_Basal_Tube.7781.7781.2
1	1	P21333	RecName: Full=Filamin-A; Short=FLN-A; AltName: Full=Actin-binding protein 280; Short=ABP-280; AltName: Full=Alpha-filamin; AltName: Full=Endothelial actin-binding protein; AltName: Full=Filamin-1; AltName: Full=Non-muscle filamin;	9541	283301	319	288	128	123	8590	1	1	1	781.406	1560.8	2	1560.8	0.0003	286	300	1	37.77	0.0023	R	AYGPGIEPTGNMVKK	R					OTV3505_Amanda_Basal_Tube.4312.4312.2
1	1	P21333	RecName: Full=Filamin-A; Short=FLN-A; AltName: Full=Actin-binding protein 280; Short=ABP-280; AltName: Full=Alpha-filamin; AltName: Full=Endothelial actin-binding protein; AltName: Full=Filamin-1; AltName: Full=Non-muscle filamin;	9541	283301	319	288	128	123	8591	1	1	1	521.273	1560.8	3	1560.8	0.0004	286	300	1	20.14	0.034	R	AYGPGIEPTGNMVKK	R					OTV3505_Amanda_Basal_Tube.4298.4298.3
1	1	P21333	RecName: Full=Filamin-A; Short=FLN-A; AltName: Full=Actin-binding protein 280; Short=ABP-280; AltName: Full=Alpha-filamin; AltName: Full=Endothelial actin-binding protein; AltName: Full=Filamin-1; AltName: Full=Non-muscle filamin;	9541	283301	319	288	128	123	8625	1	1	1	785.906	1569.8	2	1569.8	-0.0028	1382	1399	0	94.56	2.8e-09	R	GAGTGGLGLAVEGPSEAK	M					OTV3505_Amanda_Basal_Tube.5927.5927.2
1	1	P21333	RecName: Full=Filamin-A; Short=FLN-A; AltName: Full=Actin-binding protein 280; Short=ABP-280; AltName: Full=Alpha-filamin; AltName: Full=Endothelial actin-binding protein; AltName: Full=Filamin-1; AltName: Full=Non-muscle filamin;	9541	283301	319	288	128	123	8631	1	1	1	786.429	1570.84	2	1570.84	0.0011	63	76	1	47.54	0.00016	K	RIANLQTDLSDGLR	L					OTV3505_Amanda_Basal_Tube.6394.6394.2
1	1	P21333	RecName: Full=Filamin-A; Short=FLN-A; AltName: Full=Actin-binding protein 280; Short=ABP-280; AltName: Full=Alpha-filamin; AltName: Full=Endothelial actin-binding protein; AltName: Full=Filamin-1; AltName: Full=Non-muscle filamin;	9541	283301	319	288	128	123	8738	1	1	1	794.873	1587.73	2	1587.74	-0.0038	1832	1845	0	74.41	6.8e-07	R	YAPSEAGLHEMDIR	Y					OTV3505_Amanda_Basal_Tube.5433.5433.2
1	1	P21333	RecName: Full=Filamin-A; Short=FLN-A; AltName: Full=Actin-binding protein 280; Short=ABP-280; AltName: Full=Alpha-filamin; AltName: Full=Endothelial actin-binding protein; AltName: Full=Filamin-1; AltName: Full=Non-muscle filamin;	9541	283301	319	288	128	123	8803	1	1	1	801.886	1601.76	2	1601.76	-0.0004	1938	1951	0	54.67	1.4e-05	K	YNEQHVPGSPFTAR	V					OTV3505_Amanda_Basal_Tube.4424.4424.2
1	1	P21333	RecName: Full=Filamin-A; Short=FLN-A; AltName: Full=Actin-binding protein 280; Short=ABP-280; AltName: Full=Alpha-filamin; AltName: Full=Endothelial actin-binding protein; AltName: Full=Filamin-1; AltName: Full=Non-muscle filamin;	9541	283301	319	288	128	123	8804	1	1	1	534.927	1601.76	3	1601.76	-0.0002	1938	1951	0	51.2	0.00013	K	YNEQHVPGSPFTAR	V					OTV3505_Amanda_Basal_Tube.4421.4421.3
1	1	P21333	RecName: Full=Filamin-A; Short=FLN-A; AltName: Full=Actin-binding protein 280; Short=ABP-280; AltName: Full=Alpha-filamin; AltName: Full=Endothelial actin-binding protein; AltName: Full=Filamin-1; AltName: Full=Non-muscle filamin;	9541	283301	319	288	128	123	8811	4	1	1	535.26	1602.76	3	1602.74	0.0148	1938	1951	0	6.71	4.1	K	YNEQHVPGSPFTAR	V	Deamidated (N)	0.02000000000000.0			OTV3505_Amanda_Basal_Tube.5227.5227.3
1	1	P21333	RecName: Full=Filamin-A; Short=FLN-A; AltName: Full=Actin-binding protein 280; Short=ABP-280; AltName: Full=Alpha-filamin; AltName: Full=Endothelial actin-binding protein; AltName: Full=Filamin-1; AltName: Full=Non-muscle filamin;	9541	283301	319	288	128	123	9156	1	1	0	542.556	1624.65	3	1624.65	0.0014	621	634	1	56.66	5.1e-06	K	IECDDKGDGSCDVR	Y					OTV3505_Amanda_Basal_Tube.1830.1830.3
1	1	P21333	RecName: Full=Filamin-A; Short=FLN-A; AltName: Full=Actin-binding protein 280; Short=ABP-280; AltName: Full=Alpha-filamin; AltName: Full=Endothelial actin-binding protein; AltName: Full=Filamin-1; AltName: Full=Non-muscle filamin;	9541	283301	319	288	128	123	9186	1	1	1	817.934	1633.85	2	1633.85	-0.0003	1360	1375	0	46.31	6.4e-05	R	VHGPGIQSGTTNKPNK	F					OTV3505_Amanda_Basal_Tube.1780.1780.2
1	1	P21333	RecName: Full=Filamin-A; Short=FLN-A; AltName: Full=Actin-binding protein 280; Short=ABP-280; AltName: Full=Alpha-filamin; AltName: Full=Endothelial actin-binding protein; AltName: Full=Filamin-1; AltName: Full=Non-muscle filamin;	9541	283301	319	288	128	123	9187	1	1	1	545.625	1633.85	3	1633.85	0.0005	1360	1375	0	50.65	0.00015	R	VHGPGIQSGTTNKPNK	F					OTV3505_Amanda_Basal_Tube.1828.1828.3
1	1	P21333	RecName: Full=Filamin-A; Short=FLN-A; AltName: Full=Actin-binding protein 280; Short=ABP-280; AltName: Full=Alpha-filamin; AltName: Full=Endothelial actin-binding protein; AltName: Full=Filamin-1; AltName: Full=Non-muscle filamin;	9541	283301	319	288	128	123	9188	5	1	1	409.471	1633.85	4	1633.85	0.0008	1360	1375	0	6.17	3.2	R	VHGPGIQSGTTNKPNK	F					OTV3505_Amanda_Basal_Tube.1802.1802.4
1	1	P21333	RecName: Full=Filamin-A; Short=FLN-A; AltName: Full=Actin-binding protein 280; Short=ABP-280; AltName: Full=Alpha-filamin; AltName: Full=Endothelial actin-binding protein; AltName: Full=Filamin-1; AltName: Full=Non-muscle filamin;	9541	283301	319	288	128	123	9265	1	1	1	549.629	1645.87	3	1645.87	-0.0014	685	700	0	63.41	5.5e-06	K	TGVAVNKPAEFTVDAK	H					OTV3505_Amanda_Basal_Tube.4750.4750.3
1	1	P21333	RecName: Full=Filamin-A; Short=FLN-A; AltName: Full=Actin-binding protein 280; Short=ABP-280; AltName: Full=Alpha-filamin; AltName: Full=Endothelial actin-binding protein; AltName: Full=Filamin-1; AltName: Full=Non-muscle filamin;	9541	283301	319	288	128	123	9266	1	1	1	823.941	1645.87	2	1645.87	-0.0003	685	700	0	52.79	0.00029	K	TGVAVNKPAEFTVDAK	H					OTV3505_Amanda_Basal_Tube.4757.4757.2
1	1	P21333	RecName: Full=Filamin-A; Short=FLN-A; AltName: Full=Actin-binding protein 280; Short=ABP-280; AltName: Full=Alpha-filamin; AltName: Full=Endothelial actin-binding protein; AltName: Full=Filamin-1; AltName: Full=Non-muscle filamin;	9541	283301	319	288	128	123	9279	1	1	1	826.933	1651.85	2	1651.85	-0.0016	384	400	0	65.54	7.8e-06	K	VTAQGPGLEPSGNIANK	T					OTV3505_Amanda_Basal_Tube.4277.4277.2
1	1	P21333	RecName: Full=Filamin-A; Short=FLN-A; AltName: Full=Actin-binding protein 280; Short=ABP-280; AltName: Full=Alpha-filamin; AltName: Full=Endothelial actin-binding protein; AltName: Full=Filamin-1; AltName: Full=Non-muscle filamin;	9541	283301	319	288	128	123	9459	1	1	1	849.962	1697.91	2	1697.91	-0.0013	885	900	0	70.44	3.7e-06	R	TGVELGKPTHFTVNAK	A					OTV3505_Amanda_Basal_Tube.4411.4411.2
1	1	P21333	RecName: Full=Filamin-A; Short=FLN-A; AltName: Full=Actin-binding protein 280; Short=ABP-280; AltName: Full=Alpha-filamin; AltName: Full=Endothelial actin-binding protein; AltName: Full=Filamin-1; AltName: Full=Non-muscle filamin;	9541	283301	319	288	128	123	9460	1	1	1	566.977	1697.91	3	1697.91	-0.0011	885	900	0	30.31	0.018	R	TGVELGKPTHFTVNAK	A					OTV3505_Amanda_Basal_Tube.4399.4399.3
1	1	P21333	RecName: Full=Filamin-A; Short=FLN-A; AltName: Full=Actin-binding protein 280; Short=ABP-280; AltName: Full=Alpha-filamin; AltName: Full=Endothelial actin-binding protein; AltName: Full=Filamin-1; AltName: Full=Non-muscle filamin;	9541	283301	319	288	128	123	9462	1	1	1	425.485	1697.91	4	1697.91	0.0001	885	900	0	28.99	0.0068	R	TGVELGKPTHFTVNAK	A					OTV3505_Amanda_Basal_Tube.4400.4400.4
1	1	P21333	RecName: Full=Filamin-A; Short=FLN-A; AltName: Full=Actin-binding protein 280; Short=ABP-280; AltName: Full=Alpha-filamin; AltName: Full=Endothelial actin-binding protein; AltName: Full=Filamin-1; AltName: Full=Non-muscle filamin;	9541	283301	319	288	128	123	9583	1	1	1	870.968	1739.92	2	1739.92	0.0051	2485	2500	0	33.18	0.0023	R	VTYTPMAPGSYLISIK	Y					OTV3505_Amanda_Basal_Tube.8731.8731.2
1	1	P21333	RecName: Full=Filamin-A; Short=FLN-A; AltName: Full=Actin-binding protein 280; Short=ABP-280; AltName: Full=Alpha-filamin; AltName: Full=Endothelial actin-binding protein; AltName: Full=Filamin-1; AltName: Full=Non-muscle filamin;	9541	283301	319	288	128	123	9603	1	1	1	875.941	1749.87	2	1749.87	-0.0062	341	355	0	32.92	0.00088	R	TFSVWYVPEVTGTHK	V					OTV3505_Amanda_Basal_Tube.7833.7833.2
1	1	P21333	RecName: Full=Filamin-A; Short=FLN-A; AltName: Full=Actin-binding protein 280; Short=ABP-280; AltName: Full=Alpha-filamin; AltName: Full=Endothelial actin-binding protein; AltName: Full=Filamin-1; AltName: Full=Non-muscle filamin;	9541	283301	319	288	128	123	9607	1	1	1	584.298	1749.87	3	1749.87	-0.0007	341	355	0	49.06	9.6e-05	R	TFSVWYVPEVTGTHK	V					OTV3505_Amanda_Basal_Tube.7829.7829.3
1	1	P21333	RecName: Full=Filamin-A; Short=FLN-A; AltName: Full=Actin-binding protein 280; Short=ABP-280; AltName: Full=Alpha-filamin; AltName: Full=Endothelial actin-binding protein; AltName: Full=Filamin-1; AltName: Full=Non-muscle filamin;	9541	283301	319	288	128	123	9626	1	1	1	878.919	1755.82	2	1755.83	-0.0077	368	383	1	87.99	1.1e-08	K	SPFEVYVDKSQGDASK	V					OTV3505_Amanda_Basal_Tube.5316.5316.2
1	1	P21333	RecName: Full=Filamin-A; Short=FLN-A; AltName: Full=Actin-binding protein 280; Short=ABP-280; AltName: Full=Alpha-filamin; AltName: Full=Endothelial actin-binding protein; AltName: Full=Filamin-1; AltName: Full=Non-muscle filamin;	9541	283301	319	288	128	123	9630	1	1	1	586.283	1755.83	3	1755.83	-0.0034	368	383	1	60.6	5.1e-05	K	SPFEVYVDKSQGDASK	V					OTV3505_Amanda_Basal_Tube.5473.5473.3
1	1	P21333	RecName: Full=Filamin-A; Short=FLN-A; AltName: Full=Actin-binding protein 280; Short=ABP-280; AltName: Full=Alpha-filamin; AltName: Full=Endothelial actin-binding protein; AltName: Full=Filamin-1; AltName: Full=Non-muscle filamin;	9541	283301	319	288	128	123	9646	1	1	1	882.43	1762.85	2	1762.85	-0.0033	1297	1312	0	100.42	7.5e-10	R	VANPSGNLTETYVQDR	G					OTV3505_Amanda_Basal_Tube.5057.5057.2
1	1	P21333	RecName: Full=Filamin-A; Short=FLN-A; AltName: Full=Actin-binding protein 280; Short=ABP-280; AltName: Full=Alpha-filamin; AltName: Full=Endothelial actin-binding protein; AltName: Full=Filamin-1; AltName: Full=Non-muscle filamin;	9541	283301	319	288	128	123	9688	1	1	1	892.924	1783.83	2	1783.84	-0.0048	922	936	0	55.55	1.4e-05	R	DVDIIDHHDNTYTVK	Y					OTV3505_Amanda_Basal_Tube.4737.4737.2
1	1	P21333	RecName: Full=Filamin-A; Short=FLN-A; AltName: Full=Actin-binding protein 280; Short=ABP-280; AltName: Full=Alpha-filamin; AltName: Full=Endothelial actin-binding protein; AltName: Full=Filamin-1; AltName: Full=Non-muscle filamin;	9541	283301	319	288	128	123	9689	1	1	1	595.618	1783.83	3	1783.84	-0.0047	922	936	0	33.99	0.0023	R	DVDIIDHHDNTYTVK	Y					OTV3505_Amanda_Basal_Tube.4733.4733.3
1	1	P21333	RecName: Full=Filamin-A; Short=FLN-A; AltName: Full=Actin-binding protein 280; Short=ABP-280; AltName: Full=Alpha-filamin; AltName: Full=Endothelial actin-binding protein; AltName: Full=Filamin-1; AltName: Full=Non-muscle filamin;	9541	283301	319	288	128	123	9693	1	1	1	892.948	1783.88	2	1783.88	0.0033	709	724	0	105.03	4.9e-10	R	VQVQDNEGCPVEALVK	D					OTV3505_Amanda_Basal_Tube.6514.6514.2
1	1	P21333	RecName: Full=Filamin-A; Short=FLN-A; AltName: Full=Actin-binding protein 280; Short=ABP-280; AltName: Full=Alpha-filamin; AltName: Full=Endothelial actin-binding protein; AltName: Full=Filamin-1; AltName: Full=Non-muscle filamin;	9541	283301	319	288	128	123	9718	1	1	1	895.418	1788.82	2	1788.82	0.0008	2541	2559	0	78.66	4.2e-08	K	ATCAPQHGAPGPGPADASK	V					OTV3505_Amanda_Basal_Tube.1992.1992.2
1	1	P21333	RecName: Full=Filamin-A; Short=FLN-A; AltName: Full=Actin-binding protein 280; Short=ABP-280; AltName: Full=Alpha-filamin; AltName: Full=Endothelial actin-binding protein; AltName: Full=Filamin-1; AltName: Full=Non-muscle filamin;	9541	283301	319	288	128	123	9719	1	1	1	597.281	1788.82	3	1788.82	0.0011	2541	2559	0	56.34	3e-05	K	ATCAPQHGAPGPGPADASK	V					OTV3505_Amanda_Basal_Tube.2048.2048.3
1	1	P21333	RecName: Full=Filamin-A; Short=FLN-A; AltName: Full=Actin-binding protein 280; Short=ABP-280; AltName: Full=Alpha-filamin; AltName: Full=Endothelial actin-binding protein; AltName: Full=Filamin-1; AltName: Full=Non-muscle filamin;	9541	283301	319	288	128	123	9984	1	1	1	604.313	1809.92	3	1809.92	0.001	2149	2165	1	59.55	1.4e-05	R	RAPSVANVGSHCDLSLK	I					OTV3505_Amanda_Basal_Tube.4346.4346.3
1	1	P21333	RecName: Full=Filamin-A; Short=FLN-A; AltName: Full=Actin-binding protein 280; Short=ABP-280; AltName: Full=Alpha-filamin; AltName: Full=Endothelial actin-binding protein; AltName: Full=Filamin-1; AltName: Full=Non-muscle filamin;	9541	283301	319	288	128	123	9998	1	1	1	605.658	1813.95	3	1813.95	-0.0012	1815	1831	1	49.68	0.00013	K	VAQPTITDNKDGTVTVR	Y					OTV3505_Amanda_Basal_Tube.4222.4222.3
1	1	P21333	RecName: Full=Filamin-A; Short=FLN-A; AltName: Full=Actin-binding protein 280; Short=ABP-280; AltName: Full=Alpha-filamin; AltName: Full=Endothelial actin-binding protein; AltName: Full=Filamin-1; AltName: Full=Non-muscle filamin;	9541	283301	319	288	128	123	10000	1	1	1	907.984	1813.95	2	1813.95	-0.0002	1815	1831	1	71.91	8.7e-07	K	VAQPTITDNKDGTVTVR	Y					OTV3505_Amanda_Basal_Tube.4227.4227.2
1	1	P21333	RecName: Full=Filamin-A; Short=FLN-A; AltName: Full=Actin-binding protein 280; Short=ABP-280; AltName: Full=Alpha-filamin; AltName: Full=Endothelial actin-binding protein; AltName: Full=Filamin-1; AltName: Full=Non-muscle filamin;	9541	283301	319	288	128	123	10221	1	1	1	934.425	1866.84	2	1866.84	0.0005	468	484	0	66.33	1.6e-06	R	SPYTVTVGQACNPSACR	A					OTV3505_Amanda_Basal_Tube.4661.4661.2
1	1	P21333	RecName: Full=Filamin-A; Short=FLN-A; AltName: Full=Actin-binding protein 280; Short=ABP-280; AltName: Full=Alpha-filamin; AltName: Full=Endothelial actin-binding protein; AltName: Full=Filamin-1; AltName: Full=Non-muscle filamin;	9541	283301	319	288	128	123	10283	1	1	1	473.262	1889.02	4	1889.02	-0.0043	1358	1375	1	51.5	4.9e-05	R	VRVHGPGIQSGTTNKPNK	F					OTV3505_Amanda_Basal_Tube.2130.2130.4
1	1	P21333	RecName: Full=Filamin-A; Short=FLN-A; AltName: Full=Actin-binding protein 280; Short=ABP-280; AltName: Full=Alpha-filamin; AltName: Full=Endothelial actin-binding protein; AltName: Full=Filamin-1; AltName: Full=Non-muscle filamin;	9541	283301	319	288	128	123	10324	1	1	1	955.461	1908.91	2	1908.91	-0.004	1516	1532	0	77.66	8.1e-08	R	EGPYSISVLYGDEEVPR	S					OTV3505_Amanda_Basal_Tube.7870.7870.2
1	1	P21333	RecName: Full=Filamin-A; Short=FLN-A; AltName: Full=Actin-binding protein 280; Short=ABP-280; AltName: Full=Alpha-filamin; AltName: Full=Endothelial actin-binding protein; AltName: Full=Filamin-1; AltName: Full=Non-muscle filamin;	9541	283301	319	288	128	123	10385	1	1	1	969.514	1937.01	2	1937.01	0.0032	1574	1592	0	73.93	1.2e-06	K	DAGEGLLAVQITDPEGKPK	K					OTV3505_Amanda_Basal_Tube.6939.6939.2
1	1	P21333	RecName: Full=Filamin-A; Short=FLN-A; AltName: Full=Actin-binding protein 280; Short=ABP-280; AltName: Full=Alpha-filamin; AltName: Full=Endothelial actin-binding protein; AltName: Full=Filamin-1; AltName: Full=Non-muscle filamin;	9541	283301	319	288	128	123	10397	1	1	1	971.981	1941.95	2	1941.95	-0.0055	743	760	0	94.34	1.6e-09	K	HTAMVSWGGVSIPNSPFR	V					OTV3505_Amanda_Basal_Tube.8076.8076.2
1	1	P21333	RecName: Full=Filamin-A; Short=FLN-A; AltName: Full=Actin-binding protein 280; Short=ABP-280; AltName: Full=Alpha-filamin; AltName: Full=Endothelial actin-binding protein; AltName: Full=Filamin-1; AltName: Full=Non-muscle filamin;	9541	283301	319	288	128	123	10398	1	1	1	648.323	1941.95	3	1941.95	-0.0044	743	760	0	34.73	0.0066	K	HTAMVSWGGVSIPNSPFR	V					OTV3505_Amanda_Basal_Tube.8059.8059.3
1	1	P21333	RecName: Full=Filamin-A; Short=FLN-A; AltName: Full=Actin-binding protein 280; Short=ABP-280; AltName: Full=Alpha-filamin; AltName: Full=Endothelial actin-binding protein; AltName: Full=Filamin-1; AltName: Full=Non-muscle filamin;	9541	283301	319	288	128	123	10661	1	1	1	1008.97	2015.92	2	2015.91	0.0028	25	42	1	93.06	2.4e-09	R	DAEMPATEKDLAEDAPWK	K					OTV3505_Amanda_Basal_Tube.6846.6846.2
1	1	P21333	RecName: Full=Filamin-A; Short=FLN-A; AltName: Full=Actin-binding protein 280; Short=ABP-280; AltName: Full=Alpha-filamin; AltName: Full=Endothelial actin-binding protein; AltName: Full=Filamin-1; AltName: Full=Non-muscle filamin;	9541	283301	319	288	128	123	10808	1	1	1	686.649	2056.93	3	2056.93	-0.0017	2185	2201	0	63.33	1.8e-05	K	THEAEIVEGENHTYCIR	F					OTV3505_Amanda_Basal_Tube.4300.4300.3
1	1	P21333	RecName: Full=Filamin-A; Short=FLN-A; AltName: Full=Actin-binding protein 280; Short=ABP-280; AltName: Full=Alpha-filamin; AltName: Full=Endothelial actin-binding protein; AltName: Full=Filamin-1; AltName: Full=Non-muscle filamin;	9541	283301	319	288	128	123	10809	1	1	1	515.239	2056.93	4	2056.93	-0.0013	2185	2201	0	9.46	0.8	K	THEAEIVEGENHTYCIR	F					OTV3505_Amanda_Basal_Tube.4304.4304.4
1	1	P21333	RecName: Full=Filamin-A; Short=FLN-A; AltName: Full=Actin-binding protein 280; Short=ABP-280; AltName: Full=Alpha-filamin; AltName: Full=Endothelial actin-binding protein; AltName: Full=Filamin-1; AltName: Full=Non-muscle filamin;	9541	283301	319	288	128	123	11176	1	1	1	734.045	2199.11	3	2199.12	-0.0031	2521	2540	0	55.15	6.7e-06	R	LVSNHSLHETSSVFVDSLTK	A					OTV3505_Amanda_Basal_Tube.6597.6597.3
1	1	P21333	RecName: Full=Filamin-A; Short=FLN-A; AltName: Full=Actin-binding protein 280; Short=ABP-280; AltName: Full=Alpha-filamin; AltName: Full=Endothelial actin-binding protein; AltName: Full=Filamin-1; AltName: Full=Non-muscle filamin;	9541	283301	319	288	128	123	11178	1	1	1	1100.57	2199.12	2	2199.12	0.0008	2521	2540	0	76.91	6.1e-08	R	LVSNHSLHETSSVFVDSLTK	A					OTV3505_Amanda_Basal_Tube.6540.6540.2
1	1	P21333	RecName: Full=Filamin-A; Short=FLN-A; AltName: Full=Actin-binding protein 280; Short=ABP-280; AltName: Full=Alpha-filamin; AltName: Full=Endothelial actin-binding protein; AltName: Full=Filamin-1; AltName: Full=Non-muscle filamin;	9541	283301	319	288	128	123	11180	1	1	1	550.788	2199.12	4	2199.12	0.0046	2521	2540	0	29.4	0.02	R	LVSNHSLHETSSVFVDSLTK	A					OTV3505_Amanda_Basal_Tube.6511.6511.4
1	1	P21333	RecName: Full=Filamin-A; Short=FLN-A; AltName: Full=Actin-binding protein 280; Short=ABP-280; AltName: Full=Alpha-filamin; AltName: Full=Endothelial actin-binding protein; AltName: Full=Filamin-1; AltName: Full=Non-muscle filamin;	9541	283301	319	288	128	123	11181	1	1	1	734.374	2200.1	3	2200.1	-0.0004	2521	2540	0	41.53	0.0052	R	LVSNHSLHETSSVFVDSLTK	A	Deamidated (N)	0.00020000000000000000.0			OTV3505_Amanda_Basal_Tube.6771.6771.3
1	1	P21333	RecName: Full=Filamin-A; Short=FLN-A; AltName: Full=Actin-binding protein 280; Short=ABP-280; AltName: Full=Alpha-filamin; AltName: Full=Endothelial actin-binding protein; AltName: Full=Filamin-1; AltName: Full=Non-muscle filamin;	9541	283301	319	288	128	123	11213	2	1	1	557.767	2227.04	4	2227.05	-0.0078	656	674	1	8.85	1.2	R	LSPFMADIRDAPQDFHPDR	V					OTV3505_Amanda_Basal_Tube.7391.7391.4
1	1	P21333	RecName: Full=Filamin-A; Short=FLN-A; AltName: Full=Actin-binding protein 280; Short=ABP-280; AltName: Full=Alpha-filamin; AltName: Full=Endothelial actin-binding protein; AltName: Full=Filamin-1; AltName: Full=Non-muscle filamin;	9541	283301	319	288	128	123	11214	1	1	1	743.354	2227.04	3	2227.05	-0.0075	656	674	1	30.75	0.0056	R	LSPFMADIRDAPQDFHPDR	V					OTV3505_Amanda_Basal_Tube.7375.7375.3
1	1	P21333	RecName: Full=Filamin-A; Short=FLN-A; AltName: Full=Actin-binding protein 280; Short=ABP-280; AltName: Full=Alpha-filamin; AltName: Full=Endothelial actin-binding protein; AltName: Full=Filamin-1; AltName: Full=Non-muscle filamin;	9541	283301	319	288	128	123	11335	1	1	1	1129.52	2257.02	2	2257.02	-0.0045	2290	2310	0	29.28	0.0036	K	DGSCGVAYVVQEPGDYEVSVK	F					OTV3505_Amanda_Basal_Tube.6978.6978.2
1	1	P21333	RecName: Full=Filamin-A; Short=FLN-A; AltName: Full=Actin-binding protein 280; Short=ABP-280; AltName: Full=Alpha-filamin; AltName: Full=Endothelial actin-binding protein; AltName: Full=Filamin-1; AltName: Full=Non-muscle filamin;	9541	283301	319	288	128	123	11435	1	1	1	761.702	2282.08	3	2282.09	-0.0083	917	936	1	38.89	0.00041	K	GDAVRDVDIIDHHDNTYTVK	Y					OTV3505_Amanda_Basal_Tube.4873.4873.3
1	1	P21333	RecName: Full=Filamin-A; Short=FLN-A; AltName: Full=Actin-binding protein 280; Short=ABP-280; AltName: Full=Alpha-filamin; AltName: Full=Endothelial actin-binding protein; AltName: Full=Filamin-1; AltName: Full=Non-muscle filamin;	9541	283301	319	288	128	123	11436	6	1	1	571.529	2282.09	4	2282.09	-0.0042	917	936	1	3.08	1.5	K	GDAVRDVDIIDHHDNTYTVK	Y					OTV3505_Amanda_Basal_Tube.4885.4885.4
1	1	P21333	RecName: Full=Filamin-A; Short=FLN-A; AltName: Full=Actin-binding protein 280; Short=ABP-280; AltName: Full=Alpha-filamin; AltName: Full=Endothelial actin-binding protein; AltName: Full=Filamin-1; AltName: Full=Non-muscle filamin;	9541	283301	319	288	128	123	11446	1	1	1	1143.59	2285.17	2	2285.17	0.0044	937	958	0	75.8	1.1e-07	K	YTPVQQGPVGVNVTYGGDPIPK	S					OTV3505_Amanda_Basal_Tube.6897.6897.2
1	1	P21333	RecName: Full=Filamin-A; Short=FLN-A; AltName: Full=Actin-binding protein 280; Short=ABP-280; AltName: Full=Alpha-filamin; AltName: Full=Endothelial actin-binding protein; AltName: Full=Filamin-1; AltName: Full=Non-muscle filamin;	9541	283301	319	288	128	123	11485	1	1	1	771.705	2312.09	3	2312.09	0.0008	310	331	0	76.59	1.4e-07	R	SAGQGEVLVYVEDPAGHQEEAK	V					OTV3505_Amanda_Basal_Tube.6365.6365.3
1	1	P21333	RecName: Full=Filamin-A; Short=FLN-A; AltName: Full=Actin-binding protein 280; Short=ABP-280; AltName: Full=Alpha-filamin; AltName: Full=Endothelial actin-binding protein; AltName: Full=Filamin-1; AltName: Full=Non-muscle filamin;	9541	283301	319	288	128	123	11486	1	1	1	1157.05	2312.09	2	2312.09	0.0008	310	331	0	78.95	4e-08	R	SAGQGEVLVYVEDPAGHQEEAK	V					OTV3505_Amanda_Basal_Tube.6330.6330.2
1	1	P21333	RecName: Full=Filamin-A; Short=FLN-A; AltName: Full=Actin-binding protein 280; Short=ABP-280; AltName: Full=Alpha-filamin; AltName: Full=Endothelial actin-binding protein; AltName: Full=Filamin-1; AltName: Full=Non-muscle filamin;	9541	283301	319	288	128	123	11633	1	1	1	776.059	2325.16	3	2325.16	-0.0006	377	400	1	62.17	1.9e-05	K	SQGDASKVTAQGPGLEPSGNIANK	T					OTV3505_Amanda_Basal_Tube.4173.4173.3
1	1	P21333	RecName: Full=Filamin-A; Short=FLN-A; AltName: Full=Actin-binding protein 280; Short=ABP-280; AltName: Full=Alpha-filamin; AltName: Full=Endothelial actin-binding protein; AltName: Full=Filamin-1; AltName: Full=Non-muscle filamin;	9541	283301	319	288	128	123	11648	1	1	1	1171.62	2341.22	2	2341.22	0.0047	1550	1573	0	70.91	3.3e-07	K	ASGPGLNTTGVPASLPVEFTIDAK	D					OTV3505_Amanda_Basal_Tube.9035.9035.2
1	1	P21333	RecName: Full=Filamin-A; Short=FLN-A; AltName: Full=Actin-binding protein 280; Short=ABP-280; AltName: Full=Alpha-filamin; AltName: Full=Endothelial actin-binding protein; AltName: Full=Filamin-1; AltName: Full=Non-muscle filamin;	9541	283301	319	288	128	123	11663	1	1	1	783.743	2348.21	3	2348.2	0.0029	101	120	1	39.79	0.0045	R	QMQLENVSVALEFLDRESIK	L					OTV3505_Amanda_Basal_Tube.9960.9960.3
1	1	P21333	RecName: Full=Filamin-A; Short=FLN-A; AltName: Full=Actin-binding protein 280; Short=ABP-280; AltName: Full=Alpha-filamin; AltName: Full=Endothelial actin-binding protein; AltName: Full=Filamin-1; AltName: Full=Non-muscle filamin;	9541	283301	319	288	128	123	11834	1	1	1	790.391	2368.15	3	2368.16	-0.0073	1516	1536	1	43.99	0.00045	R	EGPYSISVLYGDEEVPRSPFK	V					OTV3505_Amanda_Basal_Tube.7972.7972.3
1	1	P21333	RecName: Full=Filamin-A; Short=FLN-A; AltName: Full=Actin-binding protein 280; Short=ABP-280; AltName: Full=Alpha-filamin; AltName: Full=Endothelial actin-binding protein; AltName: Full=Filamin-1; AltName: Full=Non-muscle filamin;	9541	283301	319	288	128	123	11846	1	1	1	805.712	2414.11	3	2414.12	-0.0022	1297	1318	1	54.66	1.8e-05	R	VANPSGNLTETYVQDRGDGMYK	V					OTV3505_Amanda_Basal_Tube.5610.5610.3
1	1	P21333	RecName: Full=Filamin-A; Short=FLN-A; AltName: Full=Actin-binding protein 280; Short=ABP-280; AltName: Full=Alpha-filamin; AltName: Full=Endothelial actin-binding protein; AltName: Full=Filamin-1; AltName: Full=Non-muscle filamin;	9541	283301	319	288	128	123	11851	1	1	1	610.802	2439.18	4	2439.18	-0.0035	2052	2073	0	13.17	0.2	R	VSGQGLHEGHTFEPAEFIIDTR	D					OTV3505_Amanda_Basal_Tube.7595.7595.4
1	1	P21333	RecName: Full=Filamin-A; Short=FLN-A; AltName: Full=Actin-binding protein 280; Short=ABP-280; AltName: Full=Alpha-filamin; AltName: Full=Endothelial actin-binding protein; AltName: Full=Filamin-1; AltName: Full=Non-muscle filamin;	9541	283301	319	288	128	123	11852	1	1	1	814.068	2439.18	3	2439.18	0.0003	2052	2073	0	30.13	0.0033	R	VSGQGLHEGHTFEPAEFIIDTR	D					OTV3505_Amanda_Basal_Tube.7599.7599.3
1	1	P21333	RecName: Full=Filamin-A; Short=FLN-A; AltName: Full=Actin-binding protein 280; Short=ABP-280; AltName: Full=Alpha-filamin; AltName: Full=Endothelial actin-binding protein; AltName: Full=Filamin-1; AltName: Full=Non-muscle filamin;	9541	283301	319	288	128	123	11857	1	1	1	816.752	2447.23	3	2447.24	-0.0055	2026	2049	0	78.54	1.6e-07	K	NGQHVASSPIPVVISQSEIGDASR	V					OTV3505_Amanda_Basal_Tube.6894.6894.3
1	1	P21333	RecName: Full=Filamin-A; Short=FLN-A; AltName: Full=Actin-binding protein 280; Short=ABP-280; AltName: Full=Alpha-filamin; AltName: Full=Endothelial actin-binding protein; AltName: Full=Filamin-1; AltName: Full=Non-muscle filamin;	9541	283301	319	288	128	123	11859	1	1	1	817.102	2448.28	3	2448.28	0.0039	1008	1032	1	49.55	5.3e-05	K	IVGPSGAAVPCKVEPGLGADNSVVR	F					OTV3505_Amanda_Basal_Tube.6075.6075.3
1	1	P21333	RecName: Full=Filamin-A; Short=FLN-A; AltName: Full=Actin-binding protein 280; Short=ABP-280; AltName: Full=Alpha-filamin; AltName: Full=Endothelial actin-binding protein; AltName: Full=Filamin-1; AltName: Full=Non-muscle filamin;	9541	283301	319	288	128	123	11869	1	1	1	820.389	2458.15	3	2458.15	-0.0046	1594	1615	0	44.1	0.00015	K	THIQDNHDGTYTVAYVPDVTGR	Y					OTV3505_Amanda_Basal_Tube.5867.5867.3
1	1	P21333	RecName: Full=Filamin-A; Short=FLN-A; AltName: Full=Actin-binding protein 280; Short=ABP-280; AltName: Full=Alpha-filamin; AltName: Full=Endothelial actin-binding protein; AltName: Full=Filamin-1; AltName: Full=Non-muscle filamin;	9541	283301	319	288	128	123	11870	1	1	1	615.545	2458.15	4	2458.15	0.0005	1594	1615	0	28.27	0.031	K	THIQDNHDGTYTVAYVPDVTGR	Y					OTV3505_Amanda_Basal_Tube.5847.5847.4
1	1	P21333	RecName: Full=Filamin-A; Short=FLN-A; AltName: Full=Actin-binding protein 280; Short=ABP-280; AltName: Full=Alpha-filamin; AltName: Full=Endothelial actin-binding protein; AltName: Full=Filamin-1; AltName: Full=Non-muscle filamin;	9541	283301	319	288	128	123	11875	1	1	1	1234.1	2466.18	2	2466.18	-0.0008	2311	2333	0	48.28	0.00014	K	FNEEHIPDSPFVVPVASPSGDAR	R					OTV3505_Amanda_Basal_Tube.7730.7730.2
1	1	P21333	RecName: Full=Filamin-A; Short=FLN-A; AltName: Full=Actin-binding protein 280; Short=ABP-280; AltName: Full=Alpha-filamin; AltName: Full=Endothelial actin-binding protein; AltName: Full=Filamin-1; AltName: Full=Non-muscle filamin;	9541	283301	319	288	128	123	11876	1	1	1	823.068	2466.18	3	2466.18	-0.0007	2311	2333	0	34.42	0.0059	K	FNEEHIPDSPFVVPVASPSGDAR	R					OTV3505_Amanda_Basal_Tube.7717.7717.3
1	1	P21333	RecName: Full=Filamin-A; Short=FLN-A; AltName: Full=Actin-binding protein 280; Short=ABP-280; AltName: Full=Alpha-filamin; AltName: Full=Endothelial actin-binding protein; AltName: Full=Filamin-1; AltName: Full=Non-muscle filamin;	9541	283301	319	288	128	123	11926	1	1	1	846.058	2535.15	3	2535.15	0.0049	635	655	0	13.34	0.22	R	YWPQEAGEYAVHVLCNSEDIR	L					OTV3505_Amanda_Basal_Tube.9144.9144.3
1	1	P21333	RecName: Full=Filamin-A; Short=FLN-A; AltName: Full=Actin-binding protein 280; Short=ABP-280; AltName: Full=Alpha-filamin; AltName: Full=Endothelial actin-binding protein; AltName: Full=Filamin-1; AltName: Full=Non-muscle filamin;	9541	283301	319	288	128	123	11930	1	1	1	1272.63	2543.24	2	2543.25	-0.0084	1492	1515	0	104.36	1.6e-10	K	GLVEPVDVVDNADGTQTVNYVPSR	E					OTV3505_Amanda_Basal_Tube.7476.7476.2
1	1	P21333	RecName: Full=Filamin-A; Short=FLN-A; AltName: Full=Actin-binding protein 280; Short=ABP-280; AltName: Full=Alpha-filamin; AltName: Full=Endothelial actin-binding protein; AltName: Full=Filamin-1; AltName: Full=Non-muscle filamin;	9541	283301	319	288	128	123	11933	1	1	1	848.76	2543.26	3	2543.25	0.0076	1492	1515	0	58.42	3.3e-06	K	GLVEPVDVVDNADGTQTVNYVPSR	E					OTV3505_Amanda_Basal_Tube.7479.7479.3
1	1	P21333	RecName: Full=Filamin-A; Short=FLN-A; AltName: Full=Actin-binding protein 280; Short=ABP-280; AltName: Full=Alpha-filamin; AltName: Full=Endothelial actin-binding protein; AltName: Full=Filamin-1; AltName: Full=Non-muscle filamin;	9541	283301	319	288	128	123	11943	1	1	1	855.736	2564.19	3	2564.19	0.0013	786	809	0	61.15	1.7e-05	K	AHEPTYFTVDCAEAGQGDVSIGIK	C					OTV3505_Amanda_Basal_Tube.16255.16255.3
1	1	P21333	RecName: Full=Filamin-A; Short=FLN-A; AltName: Full=Actin-binding protein 280; Short=ABP-280; AltName: Full=Alpha-filamin; AltName: Full=Endothelial actin-binding protein; AltName: Full=Filamin-1; AltName: Full=Non-muscle filamin;	9541	283301	319	288	128	123	11956	1	1	1	863.088	2586.24	3	2586.25	-0.0028	1593	1615	1	77.51	1.6e-07	K	KTHIQDNHDGTYTVAYVPDVTGR	Y					OTV3505_Amanda_Basal_Tube.5476.5476.3
1	1	P21333	RecName: Full=Filamin-A; Short=FLN-A; AltName: Full=Actin-binding protein 280; Short=ABP-280; AltName: Full=Alpha-filamin; AltName: Full=Endothelial actin-binding protein; AltName: Full=Filamin-1; AltName: Full=Non-muscle filamin;	9541	283301	319	288	128	123	11957	1	1	1	647.568	2586.24	4	2586.25	-0.0025	1593	1615	1	30.26	0.0042	K	KTHIQDNHDGTYTVAYVPDVTGR	Y					OTV3505_Amanda_Basal_Tube.5612.5612.4
1	1	P21333	RecName: Full=Filamin-A; Short=FLN-A; AltName: Full=Actin-binding protein 280; Short=ABP-280; AltName: Full=Alpha-filamin; AltName: Full=Endothelial actin-binding protein; AltName: Full=Filamin-1; AltName: Full=Non-muscle filamin;	9541	283301	319	288	128	123	12129	1	1	1	875.099	2622.27	3	2622.28	-0.008	2311	2334	1	27.39	0.0051	K	FNEEHIPDSPFVVPVASPSGDARR	L					OTV3505_Amanda_Basal_Tube.7031.7031.3
1	1	P21333	RecName: Full=Filamin-A; Short=FLN-A; AltName: Full=Actin-binding protein 280; Short=ABP-280; AltName: Full=Alpha-filamin; AltName: Full=Endothelial actin-binding protein; AltName: Full=Filamin-1; AltName: Full=Non-muscle filamin;	9541	283301	319	288	128	123	12392	1	1	1	982.5	2944.48	3	2944.48	-0.0063	1726	1753	0	58.2	3.7e-06	R	FGGEHVPNSPFQVTALAGDQPSVQPPLR	S					OTV3505_Amanda_Basal_Tube.7951.7951.3
1	1	P21333	RecName: Full=Filamin-A; Short=FLN-A; AltName: Full=Actin-binding protein 280; Short=ABP-280; AltName: Full=Alpha-filamin; AltName: Full=Endothelial actin-binding protein; AltName: Full=Filamin-1; AltName: Full=Non-muscle filamin;	9541	283301	319	288	128	123	12393	1	1	1	737.127	2944.48	4	2944.48	-0.005	1726	1753	0	46.26	0.00016	R	FGGEHVPNSPFQVTALAGDQPSVQPPLR	S					OTV3505_Amanda_Basal_Tube.7985.7985.4
1	1	P21333	RecName: Full=Filamin-A; Short=FLN-A; AltName: Full=Actin-binding protein 280; Short=ABP-280; AltName: Full=Alpha-filamin; AltName: Full=Endothelial actin-binding protein; AltName: Full=Filamin-1; AltName: Full=Non-muscle filamin;	9541	283301	319	288	128	123	13280	1	1	1	1000.52	3998.04	4	3998.04	0.0042	1033	1069	1	30.25	0.0031	R	FLPREEGPYEVEVTYDGVPVPGSPFPLEAVAPTKPSK	V					OTV3505_Amanda_Basal_Tube.9016.9016.4
1	1	P21333	RecName: Full=Filamin-A; Short=FLN-A; AltName: Full=Actin-binding protein 280; Short=ABP-280; AltName: Full=Alpha-filamin; AltName: Full=Endothelial actin-binding protein; AltName: Full=Filamin-1; AltName: Full=Non-muscle filamin;	9541	283301	319	288	128	123	13568	1	1	1	1143.3	4569.18	4	4569.17	0.0113	227	266	0	30.74	0.011	R	EAMQQADDWLGIPQVITPEEIVDPNVDEHSVMTYLSQFPK	A					OTV3505_Amanda_Basal_Tube.11843.11843.4
1	1	P21333	RecName: Full=Filamin-A; Short=FLN-A; AltName: Full=Actin-binding protein 280; Short=ABP-280; AltName: Full=Alpha-filamin; AltName: Full=Endothelial actin-binding protein; AltName: Full=Filamin-1; AltName: Full=Non-muscle filamin;	9541	283301	319	288	128	123	13574	1	1	1	918.833	4589.13	5	4589.1	0.0236	227	266	0	3.69	0.9	R	EAMQQADDWLGIPQVITPEEIVDPNVDEHSVMTYLSQFPK	A	Oxidation (M); Deamidated (N); 3 Deamidated (Q)	0.0010300000000300000000002000000000003000.0			OTV3505_Amanda_Basal_Tube.12253.12253.5
2	1	P54725	RecName: Full=UV excision repair protein RAD23 homolog A; Short=HR23A; Short=hHR23A;	7527	39642	369	364	7	4	126	1	1	1	314.711	627.407	2	627.407	0.0002	180	185	0	51.89	4.8e-05	R	VVAALR	A					OTV3505_Amanda_Basal_Tube.14279.14279.2
2	1	P54725	RecName: Full=UV excision repair protein RAD23 homolog A; Short=HR23A; Short=hHR23A;	7527	39642	369	364	7	4	304	4	1	1	332.705	663.396	2	663.395	0.0001	48	53	0	12.4	0.54	K	LIYAGK	I					OTV3505_Amanda_Basal_Tube.3129.3129.2
2	1	P54725	RecName: Full=UV excision repair protein RAD23 homolog A; Short=HR23A; Short=hHR23A;	7527	39642	369	364	7	4	2186	1	1	1	457.28	912.546	2	912.551	-0.0044	178	185	1	35.96	0.0052	R	ERVVAALR	A					OTV3505_Amanda_Basal_Tube.5489.5489.2
2	1	P54725	RecName: Full=UV excision repair protein RAD23 homolog A; Short=HR23A; Short=hHR23A;	7527	39642	369	364	7	4	2194	1	1	1	305.19	912.549	3	912.551	-0.0017	178	185	1	35.63	0.0031	R	ERVVAALR	A					OTV3505_Amanda_Basal_Tube.16344.16344.3
2	1	P54725	RecName: Full=UV excision repair protein RAD23 homolog A; Short=HR23A; Short=hHR23A;	7527	39642	369	364	7	4	2626	1	1	1	479.728	957.442	2	957.442	0.0005	186	193	0	64.32	8.4e-06	R	ASYNNPHR	A					OTV3505_Amanda_Basal_Tube.790.790.2
2	1	P54725	RecName: Full=UV excision repair protein RAD23 homolog A; Short=HR23A; Short=hHR23A;	7527	39642	369	364	7	4	2644	1	1	1	320.155	957.442	3	957.442	0.0007	186	193	0	27.71	0.016	R	ASYNNPHR	A					OTV3505_Amanda_Basal_Tube.1209.1209.3
2	1	P54725	RecName: Full=UV excision repair protein RAD23 homolog A; Short=HR23A; Short=hHR23A;	7527	39642	369	364	7	4	3401	3	1	1	514.295	1026.58	2	1026.57	0.0052	54	62	0	5.79	1.5	K	ILSDDVPIR	D					OTV3505_Amanda_Basal_Tube.5040.5040.2
2	1	P54725	RecName: Full=UV excision repair protein RAD23 homolog A; Short=HR23A; Short=hHR23A;	7527	39642	369	364	7	4	8618	1	1	1	523.288	1566.84	3	1566.84	0.0035	180	193	1	23.06	0.038	R	VVAALRASYNNPHR	A					OTV3505_Amanda_Basal_Tube.2944.2944.3
2	1	P54725	RecName: Full=UV excision repair protein RAD23 homolog A; Short=HR23A; Short=hHR23A;	7527	39642	369	364	7	4	14332	1	1	1	877.567	5259.36	6	5258.36	0.9979	276	321	0	0.47	0.99	R	HQEQFIQMLNEPPGELADISDVEGEVGAIGEEAPQMNYIQVTPQEK	E	2 Oxidation (M); Deamidated (N); 4 Deamidated (Q); GlyGly (K)	0.0000003102000000000000000000000000310003000304.0			OTV3505_Amanda_Basal_Tube.13312.13312.6
3	1	Q9Y490	RecName: Full=Talin-1;	4480	271766	177	122	93	78	214	1	1	1	314.721	627.428	2	627.432	-0.0041	1315	1320	0	19.47	0.03	K	LLLAAK	A					OTV3505_Amanda_Basal_Tube.4433.4433.2
3	1	Q9Y490	RecName: Full=Talin-1;	4480	271766	177	122	93	78	219	2	1	1	315.713	629.411	2	629.411	-0.0003	2	7	0	19.45	0.27	M	VALSLK	I					OTV3505_Amanda_Basal_Tube.4466.4466.2
3	1	Q9Y490	RecName: Full=Talin-1;	4480	271766	177	122	93	78	252	1	1	1	322.702	643.389	2	643.39	-0.0011	2058	2063	0	25.26	0.046	R	LADVVK	L					OTV3505_Amanda_Basal_Tube.2397.2397.2
3	1	Q9Y490	RecName: Full=Talin-1;	4480	271766	177	122	93	78	260	8	1	1	322.721	643.427	2	643.427	0.0006	329	334	0	9.8	1.7	R	LLGITK	E					OTV3505_Amanda_Basal_Tube.5676.5676.2
3	1	Q9Y490	RecName: Full=Talin-1;	4480	271766	177	122	93	78	776	1	1	1	360.707	719.4	2	719.4	0.0003	1647	1652	0	21.84	0.18	K	LITSMR	D					OTV3505_Amanda_Basal_Tube.3492.3492.2
3	1	Q9Y490	RecName: Full=Talin-1;	4480	271766	177	122	93	78	941	1	1	1	370.724	739.433	2	739.434	-0.0011	1619	1625	0	25.04	0.021	R	ALAVNPR	D					OTV3505_Amanda_Basal_Tube.2768.2768.2
3	1	Q9Y490	RecName: Full=Talin-1;	4480	271766	177	122	93	78	1089	2	1	1	382.205	762.395	2	762.395	0.0002	92	98	0	14.07	1.5	R	MLDGTVK	T					OTV3505_Amanda_Basal_Tube.4040.4040.2
3	1	Q9Y490	RecName: Full=Talin-1;	4480	271766	177	122	93	78	1417	1	1	1	395.218	788.422	2	788.421	0.0005	2211	2217	0	36.29	0.02	R	AIADMLR	A					OTV3505_Amanda_Basal_Tube.6138.6138.2
3	1	Q9Y490	RecName: Full=Talin-1;	4480	271766	177	122	93	78	1515	1	1	1	401.706	801.397	2	801.398	-0.0006	1208	1214	0	16.81	0.19	R	DVDNALR	A					OTV3505_Amanda_Basal_Tube.2899.2899.2
3	1	Q9Y490	RecName: Full=Talin-1;	4480	271766	177	122	93	78	1516	2	1	1	401.736	801.458	2	801.46	-0.0019	862	869	0	5.54	1.1	K	ILADATAK	M					OTV3505_Amanda_Basal_Tube.2276.2276.2
3	1	Q9Y490	RecName: Full=Talin-1;	4480	271766	177	122	93	78	1588	3	1	1	405.205	808.395	2	808.397	-0.0017	1524	1530	0	8.97	2.1	R	QFVQSAK	E	2 Deamidated (Q)	0.3003000.0			OTV3505_Amanda_Basal_Tube.2253.2253.2
3	1	Q9Y490	RecName: Full=Talin-1;	4480	271766	177	122	93	78	1705	1	1	1	415.26	828.506	2	828.507	-0.0005	8	15	0	46.92	0.00056	K	ISIGNVVK	T					OTV3505_Amanda_Basal_Tube.5036.5036.2
3	1	Q9Y490	RecName: Full=Talin-1;	4480	271766	177	122	93	78	1905	1	1	1	429.227	856.439	2	856.44	-0.0012	1262	1269	0	51.05	0.00013	R	GTPQDLAR	A					OTV3505_Amanda_Basal_Tube.2238.2238.2
3	1	Q9Y490	RecName: Full=Talin-1;	4480	271766	177	122	93	78	1925	3	1	1	434.702	867.39	2	866.38	1.0092	534	540	1	5.26	1.5	K	NKMDESK	H	Oxidation (M)	0.0010000.0			OTV3505_Amanda_Basal_Tube.2676.2676.2
3	1	Q9Y490	RecName: Full=Talin-1;	4480	271766	177	122	93	78	1963	2	1	1	436.253	870.492	2	870.492	-0.0004	2456	2464	0	24.97	0.071	R	LQAAGNAVK	R					OTV3505_Amanda_Basal_Tube.1951.1951.2
3	1	Q9Y490	RecName: Full=Talin-1;	4480	271766	177	122	93	78	1967	1	1	1	436.751	871.487	2	871.487	-0.0005	1191	1198	0	41.17	0.0023	K	AVTQALNR	C					OTV3505_Amanda_Basal_Tube.2486.2486.2
3	1	Q9Y490	RecName: Full=Talin-1;	4480	271766	177	122	93	78	2048	1	1	1	445.724	889.433	2	889.433	0.0004	1949	1955	0	25.48	0.2	K	ELIECAR	R					OTV3505_Amanda_Basal_Tube.3255.3255.2
3	1	Q9Y490	RecName: Full=Talin-1;	4480	271766	177	122	93	78	2527	1	1	1	473.27	944.526	2	944.523	0.0036	2210	2217	1	38.96	0.008	R	RAIADMLR	A					OTV3505_Amanda_Basal_Tube.4796.4796.2
3	1	Q9Y490	RecName: Full=Talin-1;	4480	271766	177	122	93	78	2933	1	1	1	494.788	987.561	2	987.56	0.001	2090	2099	0	56.35	0.0001	K	ALGDLISATK	A					OTV3505_Amanda_Basal_Tube.6596.6596.2
3	1	Q9Y490	RecName: Full=Talin-1;	4480	271766	177	122	93	78	3152	1	1	1	337.882	1010.62	3	1010.62	0.0008	2322	2329	1	40.82	0.00039	K	KLEQLKPR	A					OTV3505_Amanda_Basal_Tube.2061.2061.3
3	1	Q9Y490	RecName: Full=Talin-1;	4480	271766	177	122	93	78	3181	1	1	1	507.255	1012.49	2	1012.49	0.0011	625	634	0	32.97	0.00096	R	SAQPASAEPR	Q					OTV3505_Amanda_Basal_Tube.1224.1224.2
3	1	Q9Y490	RecName: Full=Talin-1;	4480	271766	177	122	93	78	3188	1	1	1	338.86	1013.56	3	1013.56	-0.0023	890	898	1	27.42	0.066	R	LREAAEGLR	M					OTV3505_Amanda_Basal_Tube.2463.2463.3
3	1	Q9Y490	RecName: Full=Talin-1;	4480	271766	177	122	93	78	3444	2	1	1	344.508	1030.5	3	1030.5	-0.001	2512	2519	1	15.31	1.3	K	ERELEEAR	K					OTV3505_Amanda_Basal_Tube.1567.1567.3
3	1	Q9Y490	RecName: Full=Talin-1;	4480	271766	177	122	93	78	3515	7	1	1	516.797	1031.58	2	1031.58	0.0002	90	98	1	3.17	2.3	K	IRMLDGTVK	T					OTV3505_Amanda_Basal_Tube.17333.17333.2
3	1	Q9Y490	RecName: Full=Talin-1;	4480	271766	177	122	93	78	3700	1	1	1	522.763	1043.51	2	1043.51	0.0005	67	74	0	43.82	0.0001	K	ALDYYMLR	N					OTV3505_Amanda_Basal_Tube.6936.6936.2
3	1	Q9Y490	RecName: Full=Talin-1;	4480	271766	177	122	93	78	3962	1	1	1	533.264	1064.51	2	1064.51	-0.0004	2169	2177	0	47.58	0.0006	K	TSTPEDFIR	M					OTV3505_Amanda_Basal_Tube.5700.5700.2
3	1	Q9Y490	RecName: Full=Talin-1;	4480	271766	177	122	93	78	4077	1	1	1	542.84	1083.67	2	1083.67	0.001	674	685	0	58.76	1.4e-05	K	AVASAAAALVLK	A					OTV3505_Amanda_Basal_Tube.6892.6892.2
3	1	Q9Y490	RecName: Full=Talin-1;	4480	271766	177	122	93	78	4571	1	1	1	565.317	1128.62	2	1128.62	-0.0019	1594	1604	0	37.61	0.0015	R	AAMEPIVISAK	T					OTV3505_Amanda_Basal_Tube.6200.6200.2
3	1	Q9Y490	RecName: Full=Talin-1;	4480	271766	177	122	93	78	4747	1	1	1	573.311	1144.61	2	1144.61	-0.0005	1531	1541	0	59.04	8.3e-05	K	EVANSTANLVK	T					OTV3505_Amanda_Basal_Tube.3537.3537.2
3	1	Q9Y490	RecName: Full=Talin-1;	4480	271766	177	122	93	78	4870	1	1	1	580.822	1159.63	2	1159.63	0.0015	307	316	0	39.69	0.00019	K	TYGVSFFLVK	E					OTV3505_Amanda_Basal_Tube.9101.9101.2
3	1	Q9Y490	RecName: Full=Talin-1;	4480	271766	177	122	93	78	4962	1	1	1	392.867	1175.58	3	1175.58	0.0001	2134	2144	1	19.51	0.52	K	AVEDEATKGTR	A					OTV3505_Amanda_Basal_Tube.1352.1352.3
3	1	Q9Y490	RecName: Full=Talin-1;	4480	271766	177	122	93	78	4963	1	0	1	588.797	1175.58	2	1175.58	0.0006	2134	2144	1	30.28	0.01	K	AVEDEATKGTR	A					OTV3505_Amanda_Basal_Tube.1362.1362.2
3	1	Q9Y490	RecName: Full=Talin-1;	4480	271766	177	122	93	78	5434	1	1	1	599.327	1196.64	2	1196.64	0.0003	1321	1332	0	40.31	0.0027	K	ALSTDPAAPNLK	S					OTV3505_Amanda_Basal_Tube.4366.4366.2
3	1	Q9Y490	RecName: Full=Talin-1;	4480	271766	177	122	93	78	5442	7	1	1	400.24	1197.7	3	1197.71	-0.0106	674	685	0	2.08	2.4	K	AVASAAAALVLK	A	GlyGly (K)	0.000000000004.0			OTV3505_Amanda_Basal_Tube.6188.6188.3
3	1	Q9Y490	RecName: Full=Talin-1;	4480	271766	177	122	93	78	5464	1	1	1	602.311	1202.61	2	1202.61	-0.0001	899	910	0	68.47	1.2e-05	R	MATNAAAQNAIK	K					OTV3505_Amanda_Basal_Tube.2847.2847.2
3	1	Q9Y490	RecName: Full=Talin-1;	4480	271766	177	122	93	78	5468	1	1	1	602.852	1203.69	2	1203.69	0.0001	2120	2130	0	74.86	2.9e-07	K	VMVTNVTSLLK	T					OTV3505_Amanda_Basal_Tube.7798.7798.2
3	1	Q9Y490	RecName: Full=Talin-1;	4480	271766	177	122	93	78	5480	5	1	1	402.57	1204.69	3	1203.69	0.9997	2120	2130	0	3.32	2.5	K	VMVTNVTSLLK	T					OTV3505_Amanda_Basal_Tube.6929.6929.3
3	1	Q9Y490	RecName: Full=Talin-1;	4480	271766	177	122	93	78	5701	4	1	1	611.786	1221.56	2	1221.56	-0.0051	1545	1555	0	3.52	1.7	K	ALDGAFTEENR	A					OTV3505_Amanda_Basal_Tube.4715.4715.2
3	1	Q9Y490	RecName: Full=Talin-1;	4480	271766	177	122	93	78	5742	1	1	1	614.322	1226.63	2	1226.63	0.0002	2105	2115	0	60.95	3.2e-05	K	VGDDPAVWQLK	N					OTV3505_Amanda_Basal_Tube.6836.6836.2
3	1	Q9Y490	RecName: Full=Talin-1;	4480	271766	177	122	93	78	5999	1	1	1	414.875	1241.6	3	1241.6	-0.002	2532	2541	1	18.25	0.28	K	FLPSELRDEH	-					OTV3505_Amanda_Basal_Tube.4693.4693.3
3	1	Q9Y490	RecName: Full=Talin-1;	4480	271766	177	122	93	78	6000	1	1	1	621.809	1241.6	2	1241.6	-0.0002	2532	2541	1	48.76	0.00029	K	FLPSELRDEH	-					OTV3505_Amanda_Basal_Tube.4696.4696.2
3	1	Q9Y490	RecName: Full=Talin-1;	4480	271766	177	122	93	78	6003	1	1	1	621.842	1241.67	2	1241.67	-0.0003	1076	1086	0	23.13	0.042	K	LKPLPGETMEK	C					OTV3505_Amanda_Basal_Tube.3658.3658.2
3	1	Q9Y490	RecName: Full=Talin-1;	4480	271766	177	122	93	78	6004	1	1	1	414.897	1241.67	3	1241.67	0.0002	1076	1086	0	28.95	0.017	K	LKPLPGETMEK	C					OTV3505_Amanda_Basal_Tube.3693.3693.3
3	1	Q9Y490	RecName: Full=Talin-1;	4480	271766	177	122	93	78	6018	1	1	1	622.335	1242.65	2	1242.66	-0.0019	2032	2043	0	55.91	2e-05	K	VLVQNAAGSQEK	L					OTV3505_Amanda_Basal_Tube.2625.2625.2
3	1	Q9Y490	RecName: Full=Talin-1;	4480	271766	177	122	93	78	6196	1	1	1	633.776	1265.54	2	1265.54	-0.0014	285	295	0	45.26	0.00072	K	NCGQMSEIEAK	V					OTV3505_Amanda_Basal_Tube.3256.3256.2
3	1	Q9Y490	RecName: Full=Talin-1;	4480	271766	177	122	93	78	6375	1	1	1	645.359	1288.7	2	1288.71	-0.0027	1863	1874	0	63.95	1.2e-06	K	AIAVTVQEMVTK	S					OTV3505_Amanda_Basal_Tube.6778.6778.2
3	1	Q9Y490	RecName: Full=Talin-1;	4480	271766	177	122	93	78	6799	1	1	1	444.573	1330.7	3	1330.7	-0.0065	899	911	1	9.82	0.58	R	MATNAAAQNAIKK	K					OTV3505_Amanda_Basal_Tube.2287.2287.3
3	1	Q9Y490	RecName: Full=Talin-1;	4480	271766	177	122	93	78	6813	1	1	1	445.921	1334.74	3	1334.74	0.0007	1961	1973	0	29.03	0.028	K	VSHVLAALQAGNR	G					OTV3505_Amanda_Basal_Tube.4775.4775.3
3	1	Q9Y490	RecName: Full=Talin-1;	4480	271766	177	122	93	78	6884	1	1	1	450.545	1348.61	3	1348.61	0.0004	1172	1184	0	35.73	0.0013	K	AAGHPGDPESQQR	L					OTV3505_Amanda_Basal_Tube.876.876.3
3	1	Q9Y490	RecName: Full=Talin-1;	4480	271766	177	122	93	78	7017	1	1	1	455.259	1362.76	3	1362.75	0.0005	257	268	1	36.9	0.0041	K	AGFLDLKDFLPK	E					OTV3505_Amanda_Basal_Tube.9944.9944.3
3	1	Q9Y490	RecName: Full=Talin-1;	4480	271766	177	122	93	78	7021	1	1	1	682.868	1363.72	2	1363.72	0.0006	428	438	1	92.33	2.6e-08	K	KSTVLQQQYNR	V					OTV3505_Amanda_Basal_Tube.2570.2570.2
3	1	Q9Y490	RecName: Full=Talin-1;	4480	271766	177	122	93	78	7081	1	1	1	690.376	1378.74	2	1378.74	-0.0016	442	454	0	42.83	0.00021	K	VEHGSVALPAIMR	S					OTV3505_Amanda_Basal_Tube.6604.6604.2
3	1	Q9Y490	RecName: Full=Talin-1;	4480	271766	177	122	93	78	7082	1	1	1	460.587	1378.74	3	1378.74	-0.0002	442	454	0	29.22	0.024	K	VEHGSVALPAIMR	S					OTV3505_Amanda_Basal_Tube.6581.6581.3
3	1	Q9Y490	RecName: Full=Talin-1;	4480	271766	177	122	93	78	7130	1	1	1	464.905	1391.69	3	1391.7	-0.0103	2522	2531	1	9.74	0.43	K	LAQIRQQQYK	F	3 Deamidated (Q); GlyGly (K)	0.0030003304.0			OTV3505_Amanda_Basal_Tube.1969.1969.3
3	1	Q9Y490	RecName: Full=Talin-1;	4480	271766	177	122	93	78	7236	1	1	1	704.853	1407.69	2	1407.69	0.0014	1626	1638	0	82.14	2.1e-07	R	DPPSWSVLAGHSR	T					OTV3505_Amanda_Basal_Tube.6412.6412.2
3	1	Q9Y490	RecName: Full=Talin-1;	4480	271766	177	122	93	78	7237	1	1	1	470.238	1407.69	3	1407.69	0.0021	1626	1638	0	61.69	3.6e-05	R	DPPSWSVLAGHSR	T					OTV3505_Amanda_Basal_Tube.6406.6406.3
3	1	Q9Y490	RecName: Full=Talin-1;	4480	271766	177	122	93	78	7283	1	1	1	708.894	1415.77	2	1415.77	-0.0004	2044	2057	0	111.15	3.3e-10	K	LAQAAQSSVATITR	L					OTV3505_Amanda_Basal_Tube.4343.4343.2
3	1	Q9Y490	RecName: Full=Talin-1;	4480	271766	177	122	93	78	7289	1	0	1	709.866	1417.72	2	1417.72	-0.0065	1402	1415	0	76.37	3.7e-07	K	VLGEAMTGISQNAK	N					OTV3505_Amanda_Basal_Tube.5338.5338.2
3	1	Q9Y490	RecName: Full=Talin-1;	4480	271766	177	122	93	78	7555	2	0	1	717.864	1433.71	2	1433.72	-0.0049	1402	1415	0	10.98	2.9	K	VLGEAMTGISQNAK	N	Oxidation (M)	0.00000100000000.0			OTV3505_Amanda_Basal_Tube.5745.5745.2
3	1	Q9Y490	RecName: Full=Talin-1;	4480	271766	177	122	93	78	7755	1	1	1	724.382	1446.75	2	1446.75	0.0001	1605	1618	0	80.88	5.4e-07	K	TMLESAGGLIQTAR	A					OTV3505_Amanda_Basal_Tube.6891.6891.2
3	1	Q9Y490	RecName: Full=Talin-1;	4480	271766	177	122	93	78	7782	1	1	1	727.356	1452.7	2	1452.7	-0.0033	2221	2233	0	37.82	0.00028	K	EAAYHPEVAPDVR	L					OTV3505_Amanda_Basal_Tube.3877.3877.2
3	1	Q9Y490	RecName: Full=Talin-1;	4480	271766	177	122	93	78	7783	1	1	1	485.24	1452.7	3	1452.7	-0.0015	2221	2233	0	25.45	0.0096	K	EAAYHPEVAPDVR	L					OTV3505_Amanda_Basal_Tube.3869.3869.3
3	1	Q9Y490	RecName: Full=Talin-1;	4480	271766	177	122	93	78	7788	1	1	1	728.384	1454.75	2	1454.76	-0.0021	944	957	0	73.13	4.2e-07	K	ASAGPQPLLVQSCK	A					OTV3505_Amanda_Basal_Tube.4802.4802.2
3	1	Q9Y490	RecName: Full=Talin-1;	4480	271766	177	122	93	78	7827	1	1	1	730.401	1458.79	2	1458.79	0.0017	2430	2443	0	103.19	5.1e-10	K	QVAASTAQLLVACK	V					OTV3505_Amanda_Basal_Tube.6142.6142.2
3	1	Q9Y490	RecName: Full=Talin-1;	4480	271766	177	122	93	78	7918	1	1	1	494.93	1481.77	3	1481.77	0.0015	1920	1933	0	19.01	0.13	R	VQELGHGCAALVTK	A					OTV3505_Amanda_Basal_Tube.4066.4066.3
3	1	Q9Y490	RecName: Full=Talin-1;	4480	271766	177	122	93	78	8010	1	1	1	746.944	1491.87	2	1491.88	-0.0029	958	971	0	71.41	4.4e-07	K	AVAEQIPLLVQGVR	G					OTV3505_Amanda_Basal_Tube.8138.8138.2
3	1	Q9Y490	RecName: Full=Talin-1;	4480	271766	177	122	93	78	8085	1	1	1	758.891	1515.77	2	1515.77	-0.0001	119	131	0	62.95	2.5e-06	R	IGITNHDEYSLVR	E					OTV3505_Amanda_Basal_Tube.5728.5728.2
3	1	Q9Y490	RecName: Full=Talin-1;	4480	271766	177	122	93	78	8356	1	1	1	507.566	1519.67	3	1519.67	-0.0002	842	855	1	36.22	0.0071	K	ADAEGESDLENSRK	L					OTV3505_Amanda_Basal_Tube.2074.2074.3
3	1	Q9Y490	RecName: Full=Talin-1;	4480	271766	177	122	93	78	8357	1	1	1	761.431	1520.85	2	1520.85	0.0024	1767	1780	0	49.56	2.6e-05	K	TLAESALQLLYTAK	E					OTV3505_Amanda_Basal_Tube.9955.9955.2
3	1	Q9Y490	RecName: Full=Talin-1;	4480	271766	177	122	93	78	8360	1	1	1	508.567	1522.68	3	1522.68	0.0044	876	889	0	34.39	0.017	K	GAAAHPDSEEQQQR	L					OTV3505_Amanda_Basal_Tube.454.454.3
3	1	Q9Y490	RecName: Full=Talin-1;	4480	271766	177	122	93	78	8477	1	1	1	772.371	1542.73	2	1542.73	-0.003	221	234	0	70.76	2e-06	R	DDILNGSHPVSFDK	A					OTV3505_Amanda_Basal_Tube.5886.5886.2
3	1	Q9Y490	RecName: Full=Talin-1;	4480	271766	177	122	93	78	8496	1	1	1	776.902	1551.79	2	1551.79	0.0004	182	194	0	49.89	2.7e-05	R	EQGVEEHETLLLR	R					OTV3505_Amanda_Basal_Tube.5719.5719.2
3	1	Q9Y490	RecName: Full=Talin-1;	4480	271766	177	122	93	78	9141	1	1	1	810.896	1619.78	2	1619.78	-0.0018	1416	1431	0	57.78	6.6e-05	K	NGNLPEFGDAISTASK	A					OTV3505_Amanda_Basal_Tube.6741.6741.2
3	1	Q9Y490	RecName: Full=Talin-1;	4480	271766	177	122	93	78	9150	1	1	1	811.389	1620.76	2	1620.76	-0.0007	1416	1431	0	53.81	8.9e-05	K	NGNLPEFGDAISTASK	A	Deamidated (N)	0.0020000000000000.0			OTV3505_Amanda_Basal_Tube.7440.7440.2
3	1	Q9Y490	RecName: Full=Talin-1;	4480	271766	177	122	93	78	9184	6	0	1	545.625	1633.85	3	1632.84	1.0136	2276	2291	0	1.22	16	R	VAGSVTELIQAAEAMK	G	Oxidation (M)	0.0000000000000010.0			OTV3505_Amanda_Basal_Tube.1757.1757.3
3	1	Q9Y490	RecName: Full=Talin-1;	4480	271766	177	122	93	78	9217	1	1	1	821.951	1641.89	2	1641.88	0.0026	346	358	1	101.29	1.1e-09	K	EVIQEWNLTNIKR	W					OTV3505_Amanda_Basal_Tube.6841.6841.2
3	1	Q9Y490	RecName: Full=Talin-1;	4480	271766	177	122	93	78	9366	1	1	1	416.738	1662.92	4	1662.92	0.0005	439	454	1	13.19	0.11	R	VGKVEHGSVALPAIMR	S					OTV3505_Amanda_Basal_Tube.6055.6055.4
3	1	Q9Y490	RecName: Full=Talin-1;	4480	271766	177	122	93	78	9367	1	1	1	555.316	1662.93	3	1662.92	0.0022	439	454	1	37.85	0.0024	R	VGKVEHGSVALPAIMR	S					OTV3505_Amanda_Basal_Tube.6041.6041.3
3	1	Q9Y490	RecName: Full=Talin-1;	4480	271766	177	122	93	78	9483	1	1	1	568.284	1701.83	3	1701.83	-0.0004	2007	2021	1	37.41	0.0034	R	EGTETFADHREGILK	T					OTV3505_Amanda_Basal_Tube.4318.4318.3
3	1	Q9Y490	RecName: Full=Talin-1;	4480	271766	177	122	93	78	9503	1	1	1	570.965	1709.87	3	1709.88	-0.0049	1752	1766	0	30.23	0.01	K	TLSHPQQMALLDQTK	T					OTV3505_Amanda_Basal_Tube.5173.5173.3
3	1	Q9Y490	RecName: Full=Talin-1;	4480	271766	177	122	93	78	9504	1	1	1	855.946	1709.88	2	1709.88	0.0006	1752	1766	0	74.53	3.7e-07	K	TLSHPQQMALLDQTK	T					OTV3505_Amanda_Basal_Tube.5268.5268.2
3	1	Q9Y490	RecName: Full=Talin-1;	4480	271766	177	122	93	78	9529	1	1	1	860.905	1719.8	2	1719.8	-0.0007	165	178	0	80.01	7.6e-08	K	LHTDDELNWLDHGR	T					OTV3505_Amanda_Basal_Tube.6549.6549.2
3	1	Q9Y490	RecName: Full=Talin-1;	4480	271766	177	122	93	78	9530	1	1	1	430.957	1719.8	4	1719.8	0.0006	165	178	0	22.47	0.14	K	LHTDDELNWLDHGR	T					OTV3505_Amanda_Basal_Tube.6565.6565.4
3	1	Q9Y490	RecName: Full=Talin-1;	4480	271766	177	122	93	78	9531	1	1	1	574.273	1719.8	3	1719.8	0.0018	165	178	0	54.77	1.1e-05	K	LHTDDELNWLDHGR	T					OTV3505_Amanda_Basal_Tube.6551.6551.3
3	1	Q9Y490	RecName: Full=Talin-1;	4480	271766	177	122	93	78	9576	2	1	1	579.937	1736.79	3	1736.79	-0.0006	1545	1559	1	8.8	1.2	K	ALDGAFTEENRAQCR	A					OTV3505_Amanda_Basal_Tube.4176.4176.3
3	1	Q9Y490	RecName: Full=Talin-1;	4480	271766	177	122	93	78	10051	1	1	1	918.389	1834.76	2	1834.77	-0.0047	16	30	0	62.13	2.2e-06	K	TMQFEPSTMVYDACR	I					OTV3505_Amanda_Basal_Tube.7358.7358.2
3	1	Q9Y490	RecName: Full=Talin-1;	4480	271766	177	122	93	78	10352	1	1	1	641.681	1922.02	3	1922.02	-0.0019	179	194	1	45.84	0.00045	R	TLREQGVEEHETLLLR	R					OTV3505_Amanda_Basal_Tube.5582.5582.3
3	1	Q9Y490	RecName: Full=Talin-1;	4480	271766	177	122	93	78	10353	1	1	1	481.513	1922.02	4	1922.02	0.0003	179	194	1	40.04	0.0012	R	TLREQGVEEHETLLLR	R					OTV3505_Amanda_Basal_Tube.5586.5586.4
3	1	Q9Y490	RecName: Full=Talin-1;	4480	271766	177	122	93	78	10382	1	1	1	968.461	1934.91	2	1934.91	-0.004	2334	2350	0	81.46	5.5e-07	K	EADESLNFEEQILEAAK	S					OTV3505_Amanda_Basal_Tube.9186.9186.2
3	1	Q9Y490	RecName: Full=Talin-1;	4480	271766	177	122	93	78	10462	1	1	1	659.658	1975.95	3	1975.95	0.0006	163	178	1	31.3	0.018	K	QKLHTDDELNWLDHGR	T					OTV3505_Amanda_Basal_Tube.6086.6086.3
3	1	Q9Y490	RecName: Full=Talin-1;	4480	271766	177	122	93	78	10463	1	1	1	494.996	1975.95	4	1975.95	0.0045	163	178	1	49.55	0.00018	K	QKLHTDDELNWLDHGR	T					OTV3505_Amanda_Basal_Tube.6083.6083.4
3	1	Q9Y490	RecName: Full=Talin-1;	4480	271766	177	122	93	78	10497	1	1	1	665.678	1994.01	3	1994.02	-0.0056	923	943	0	58.63	3.8e-06	K	QAAASATQTIAAAQHAASTPK	A					OTV3505_Amanda_Basal_Tube.4713.4713.3
3	1	Q9Y490	RecName: Full=Talin-1;	4480	271766	177	122	93	78	10760	1	1	1	1017.51	2033.01	2	2033.01	0.0056	1223	1241	0	78.13	1.1e-06	R	LLSDSLPPSTGTFQEAQSR	L					OTV3505_Amanda_Basal_Tube.6609.6609.2
3	1	Q9Y490	RecName: Full=Talin-1;	4480	271766	177	122	93	78	10890	1	1	1	697.725	2090.15	3	2090.15	0.0042	766	786	0	72.76	2e-07	R	GVGAAATAVTQALNELLQHVK	A					OTV3505_Amanda_Basal_Tube.11690.11690.3
3	1	Q9Y490	RecName: Full=Talin-1;	4480	271766	177	122	93	78	10941	1	1	1	708.066	2121.17	3	2121.18	-0.0045	593	613	0	67.5	1.6e-06	K	LLAALLEDEGGSGRPLLQAAK	G					OTV3505_Amanda_Basal_Tube.7995.7995.3
3	1	Q9Y490	RecName: Full=Talin-1;	4480	271766	177	122	93	78	10961	1	1	1	1067.52	2133.02	2	2133.02	0.0014	1006	1025	0	107.02	1e-10	K	ASVPTIQDQASAMQLSQCAK	N					OTV3505_Amanda_Basal_Tube.6346.6346.2
3	1	Q9Y490	RecName: Full=Talin-1;	4480	271766	177	122	93	78	10976	1	1	1	1070.56	2139.1	2	2139.1	0.0013	722	741	0	91.56	2.6e-09	K	VVAPTISSPVCQEQLVEAGR	L					OTV3505_Amanda_Basal_Tube.6793.6793.2
3	1	Q9Y490	RecName: Full=Talin-1;	4480	271766	177	122	93	78	10997	1	1	1	539.007	2152	4	2152	0.0018	870	889	1	26.33	0.017	K	MVEAAKGAAAHPDSEEQQQR	L					OTV3505_Amanda_Basal_Tube.1971.1971.4
3	1	Q9Y490	RecName: Full=Talin-1;	4480	271766	177	122	93	78	10998	1	1	1	718.343	2152.01	3	2152	0.0093	870	889	1	57.22	6.3e-05	K	MVEAAKGAAAHPDSEEQQQR	L					OTV3505_Amanda_Basal_Tube.1987.1987.3
3	1	Q9Y490	RecName: Full=Talin-1;	4480	271766	177	122	93	78	11312	1	1	1	559.546	2234.16	4	2234.15	0.0025	1896	1917	0	33.07	0.0042	R	LASEAKPAAVAAENEEIGSHIK	H					OTV3505_Amanda_Basal_Tube.4447.4447.4
3	1	Q9Y490	RecName: Full=Talin-1;	4480	271766	177	122	93	78	11313	1	1	1	745.726	2234.16	3	2234.15	0.0026	1896	1917	0	47.78	0.0001	R	LASEAKPAAVAAENEEIGSHIK	H					OTV3505_Amanda_Basal_Tube.4432.4432.3
3	1	Q9Y490	RecName: Full=Talin-1;	4480	271766	177	122	93	78	11822	1	1	1	787.403	2359.19	3	2359.19	-0.0021	2330	2350	1	39.55	0.0019	R	AKPKEADESLNFEEQILEAAK	S					OTV3505_Amanda_Basal_Tube.7713.7713.3
3	1	Q9Y490	RecName: Full=Talin-1;	4480	271766	177	122	93	78	11927	1	1	1	635.039	2536.13	4	2536.13	-0.0004	405	427	1	33.9	0.0023	K	SKDHFGLEGDEESTMLEDSVSPK	K					OTV3505_Amanda_Basal_Tube.6579.6579.4
3	1	Q9Y490	RecName: Full=Talin-1;	4480	271766	177	122	93	78	11938	1	1	1	852.736	2555.19	3	2555.19	0.0014	2399	2423	0	107.72	4.3e-10	R	MVAAATNNLCEAANAAVQGHASQEK	L					OTV3505_Amanda_Basal_Tube.5967.5967.3
3	1	Q9Y490	RecName: Full=Talin-1;	4480	271766	177	122	93	78	12118	1	1	1	870.142	2607.4	3	2607.41	-0.0086	2064	2089	1	74.27	1.3e-07	K	LGAASLGAEDPETQVVLINAVKDVAK	A					OTV3505_Amanda_Basal_Tube.9156.9156.3
3	1	Q9Y490	RecName: Full=Talin-1;	4480	271766	177	122	93	78	12387	1	1	1	976.458	2926.35	3	2926.34	0.007	455	482	0	70.04	6.5e-07	R	SGASGPENFQVGSMPPAQQQITSGQMHR	G					OTV3505_Amanda_Basal_Tube.6076.6076.3
3	1	Q9Y490	RecName: Full=Talin-1;	4480	271766	177	122	93	78	12425	1	1	1	1017.85	3050.53	3	3050.51	0.0172	2292	2321	0	57.79	3.8e-06	K	GTEWVDPEDPTVIAENELLGAAAAIEAAAK	K					OTV3505_Amanda_Basal_Tube.12790.12790.3
3	1	Q9Y490	RecName: Full=Talin-1;	4480	271766	177	122	93	78	12975	1	1	1	1124.26	3369.76	3	3369.74	0.0206	1691	1721	0	76.94	2.2e-07	R	EGISQEALHTQMLTAVQEISHLIEPLANAAR	A					OTV3505_Amanda_Basal_Tube.12182.12182.3
3	1	Q9Y490	RecName: Full=Talin-1;	4480	271766	177	122	93	78	13215	5	1	1	559.002	3905.96	7	3905.95	0.0084	1731	1766	1	2.6	1	K	VSQMAQYFEPLTLAAVGAASKTLSHPQQMALLDQTK	T	2 Oxidation (M); Deamidated (Q)	0.000100000000000000000000000310000000.0			OTV3505_Amanda_Basal_Tube.9454.9454.7
3	1	Q9Y490	RecName: Full=Talin-1;	4480	271766	177	122	93	78	13593	3	1	1	778.89	4667.29	6	4666.32	0.9732	2276	2321	1	1.45	1	R	VAGSVTELIQAAEAMKGTEWVDPEDPTVIAENELLGAAAAIEAAAK	K	Oxidation (M); Deamidated (N)	0.0000000000000010000000000000000200000000000000.0			OTV3505_Amanda_Basal_Tube.10498.10498.6
3	1	Q9Y490	RecName: Full=Talin-1;	4480	271766	177	122	93	78	13971	1	1	1	1597.4	4789.17	3	4789.19	-0.0121	1375	1415	1	2.38	0.92	R	ELLENPVQPINDMSYFGCLDSVMENSKVLGEAMTGISQNAK	N	2 Oxidation (M); Deamidated (N); 2 GlyGly (K)	0.00000000000000000000001000400000100000204.0			OTV3505_Amanda_Basal_Tube.12583.12583.3
4	1	Q9P2N5	RecName: Full=RNA-binding protein 27; AltName: Full=RNA-binding motif protein 27;	3879	119101	269	252	5	2	1421	1	1	1	395.696	789.377	2	789.377	-0.0001	139	144	1	18.59	0.52	R	EDGKWR	D					OTV3505_Amanda_Basal_Tube.1965.1965.2
4	1	Q9P2N5	RecName: Full=RNA-binding protein 27; AltName: Full=RNA-binding motif protein 27;	3879	119101	269	252	5	2	6436	3	1	1	651.853	1301.69	2	1300.7	0.9931	873	881	1	15.35	1.9	K	ISQLKDELK	T	2 GlyGly (K)	0.000040004.0			OTV3505_Amanda_Basal_Tube.4387.4387.2
4	1	Q9P2N5	RecName: Full=RNA-binding protein 27; AltName: Full=RNA-binding motif protein 27;	3879	119101	269	252	5	2	8087	1	1	1	758.904	1515.79	2	1515.8	-0.0069	653	665	1	50.86	0.00051	R	KAISSTEAVLNNR	F	GlyGly (K)	0.4000000000000.0			OTV3505_Amanda_Basal_Tube.14710.14710.2
4	1	Q9P2N5	RecName: Full=RNA-binding protein 27; AltName: Full=RNA-binding motif protein 27;	3879	119101	269	252	5	2	8179	1	1	1	506.273	1515.8	3	1515.8	-0.0031	653	665	1	45.79	0.0015	R	KAISSTEAVLNNR	F	GlyGly (K)	0.4000000000000.0			OTV3505_Amanda_Basal_Tube.10632.10632.3
4	1	Q9P2N5	RecName: Full=RNA-binding protein 27; AltName: Full=RNA-binding motif protein 27;	3879	119101	269	252	5	2	9691	2	1	1	595.627	1783.86	3	1783.86	-0.0015	731	745	0	3.46	1.1	K	MMSKPQTSGAYVLNK	V	Oxidation (M); GlyGly (K)	0.010000000000004.0			OTV3505_Amanda_Basal_Tube.6096.6096.3
4	1	Q9P2N5	RecName: Full=RNA-binding protein 27; AltName: Full=RNA-binding motif protein 27;	3879	119101	269	252	5	2	12407	2	1	1	997.833	2990.48	3	2990.5	-0.0266	964	988	1	2.68	1.8	R	GSLNHMVVDHRPKALTVGGFIEEEK	E	2 GlyGly (K)	0.0000000000004000000000004.0			OTV3505_Amanda_Basal_Tube.12827.12827.3
4		Q5T8P6	RecName: Full=RNA-binding protein 26; AltName: Full=CTCL tumor antigen se70-2; AltName: Full=RNA-binding motif protein 26;	3875	113927	265	251	2	1	8087	1	0	1	758.904	1515.79	2	1515.8	-0.0069	585	597	1	50.86	0.00051	K	KAISSTEAVLNNR	F	GlyGly (K)	0.4000000000000.0			OTV3505_Amanda_Basal_Tube.14710.14710.2
4		Q5T8P6	RecName: Full=RNA-binding protein 26; AltName: Full=CTCL tumor antigen se70-2; AltName: Full=RNA-binding motif protein 26;	3875	113927	265	251	2	1	8179	1	0	1	506.273	1515.8	3	1515.8	-0.0031	585	597	1	45.79	0.0015	K	KAISSTEAVLNNR	F	GlyGly (K)	0.4000000000000.0			OTV3505_Amanda_Basal_Tube.10632.10632.3
4		Q5T8P6	RecName: Full=RNA-binding protein 26; AltName: Full=CTCL tumor antigen se70-2; AltName: Full=RNA-binding motif protein 26;	3875	113927	265	251	2	1	10020	8	0	1	606.654	1816.94	3	1816.95	-0.0112	710	726	1	5.75	2.3	K	TLLVSTSAVDNNEAQKK	K					OTV3505_Amanda_Basal_Tube.16341.16341.3
2		Q6YI46	RecName: Full=Transmembrane protein 64;	2801	40266	157	155	2	1	130	2	0	1	314.711	627.407	2	627.407	0.0002	246	251	0	38.4	0.0011	K	VVALAR	L					OTV3505_Amanda_Basal_Tube.16008.16008.2
2		Q6YI46	RecName: Full=Transmembrane protein 64;	2801	40266	157	155	2	1	12145	2	0	1	883.783	2648.33	3	2647.32	1.0059	332	353	1	9.11	3.7	R	AQVELNAAIVACEMELKSSLVK	G	Oxidation (M); Deamidated (N); 2 GlyGly (K)	0.0000020000000100400004.0			OTV3505_Amanda_Basal_Tube.6022.6022.3
5	1	P09211	RecName: Full=Glutathione S-transferase P; EC=2.5.1.18; AltName: Full=GST class-pi; AltName: Full=GSTP1-1;	2713	23569	59	57	14	14	4681	1	1	1	568.793	1135.57	2	1135.57	0.0029	46	55	0	51.08	0.00015	K	ASCLYGQLPK	F					OTV3505_Amanda_Basal_Tube.5447.5447.2
5	1	P09211	RecName: Full=Glutathione S-transferase P; EC=2.5.1.18; AltName: Full=GST class-pi; AltName: Full=GSTP1-1;	2713	23569	59	57	14	14	6262	1	1	1	638.822	1275.63	2	1275.63	0.001	20	30	0	64.95	1.5e-05	R	MLLADQGQSWK	E					OTV3505_Amanda_Basal_Tube.6385.6385.2
5	1	P09211	RecName: Full=Glutathione S-transferase P; EC=2.5.1.18; AltName: Full=GST class-pi; AltName: Full=GSTP1-1;	2713	23569	59	57	14	14	6827	1	1	1	669.364	1336.71	2	1336.72	-0.0039	2	12	0	67.64	3.3e-06	M	PPYTVVYFPVR	G					OTV3505_Amanda_Basal_Tube.8014.8014.2
5	1	P09211	RecName: Full=Glutathione S-transferase P; EC=2.5.1.18; AltName: Full=GST class-pi; AltName: Full=GSTP1-1;	2713	23569	59	57	14	14	7851	1	1	1	734.887	1467.76	2	1467.76	0.0007	1	12	0	58.99	9.3e-06	-	MPPYTVVYFPVR	G					OTV3505_Amanda_Basal_Tube.8800.8800.2
5	1	P09211	RecName: Full=Glutathione S-transferase P; EC=2.5.1.18; AltName: Full=GST class-pi; AltName: Full=GSTP1-1;	2713	23569	59	57	14	14	9568	1	1	1	867.437	1732.86	2	1732.85	0.008	31	45	0	33.12	0.0018	K	EEVVTVETWQEGSLK	A					OTV3505_Amanda_Basal_Tube.16270.16270.2
5	1	P09211	RecName: Full=Glutathione S-transferase P; EC=2.5.1.18; AltName: Full=GST class-pi; AltName: Full=GSTP1-1;	2713	23569	59	57	14	14	10262	1	1	1	942.476	1882.94	2	1882.94	-0.0049	56	71	0	148.01	9.6e-14	K	FQDGDLTLYQSNTILR	H					OTV3505_Amanda_Basal_Tube.7980.7980.2
5	1	P09211	RecName: Full=Glutathione S-transferase P; EC=2.5.1.18; AltName: Full=GST class-pi; AltName: Full=GSTP1-1;	2713	23569	59	57	14	14	10265	1	1	1	628.654	1882.94	3	1882.94	-0.0018	56	71	0	24.77	0.019	K	FQDGDLTLYQSNTILR	H					OTV3505_Amanda_Basal_Tube.7793.7793.3
5	1	P09211	RecName: Full=Glutathione S-transferase P; EC=2.5.1.18; AltName: Full=GST class-pi; AltName: Full=GSTP1-1;	2713	23569	59	57	14	14	10748	1	1	1	678.02	2031.04	3	2031.04	-0.0052	192	210	1	55.81	5.8e-05	K	AFLASPEYVNLPINGNGKQ	-					OTV3505_Amanda_Basal_Tube.8005.8005.3
5	1	P09211	RecName: Full=Glutathione S-transferase P; EC=2.5.1.18; AltName: Full=GST class-pi; AltName: Full=GSTP1-1;	2713	23569	59	57	14	14	10749	1	1	1	1016.53	2031.04	2	2031.04	-0.0051	192	210	1	76.68	2.5e-07	K	AFLASPEYVNLPINGNGKQ	-					OTV3505_Amanda_Basal_Tube.7996.7996.2
5	1	P09211	RecName: Full=Glutathione S-transferase P; EC=2.5.1.18; AltName: Full=GST class-pi; AltName: Full=GSTP1-1;	2713	23569	59	57	14	14	10756	1	1	1	1017.02	2032.03	2	2032.03	0.002	192	210	1	69.06	8e-06	K	AFLASPEYVNLPINGNGKQ	-	Deamidated (Q)	0.0000000000000000003.0			OTV3505_Amanda_Basal_Tube.8223.8223.2
5	1	P09211	RecName: Full=Glutathione S-transferase P; EC=2.5.1.18; AltName: Full=GST class-pi; AltName: Full=GSTP1-1;	2713	23569	59	57	14	14	10758	1	1	1	1017.02	2032.03	2	2032.03	0.0039	192	210	1	63.68	2.7e-05	K	AFLASPEYVNLPINGNGKQ	-	Deamidated (N)	0.0000000000000200000.0			OTV3505_Amanda_Basal_Tube.8156.8156.2
5	1	P09211	RecName: Full=Glutathione S-transferase P; EC=2.5.1.18; AltName: Full=GST class-pi; AltName: Full=GSTP1-1;	2713	23569	59	57	14	14	10759	1	1	1	1017.51	2033	2	2033.01	-0.011	192	210	1	78.44	4.4e-07	K	AFLASPEYVNLPINGNGKQ	-	Deamidated (N); Deamidated (Q)	0.0000000000000200003.0			OTV3505_Amanda_Basal_Tube.8558.8558.2
5	1	P09211	RecName: Full=Glutathione S-transferase P; EC=2.5.1.18; AltName: Full=GST class-pi; AltName: Full=GSTP1-1;	2713	23569	59	57	14	14	10936	1	1	1	706.33	2115.97	3	2115.97	-0.0055	83	101	0	65.53	1.6e-06	K	DQQEAALVDMVNDGVEDLR	C					OTV3505_Amanda_Basal_Tube.9811.9811.3
5	1	P09211	RecName: Full=Glutathione S-transferase P; EC=2.5.1.18; AltName: Full=GST class-pi; AltName: Full=GSTP1-1;	2713	23569	59	57	14	14	10937	1	1	1	1059	2115.98	2	2115.97	0.0041	83	101	0	108.44	9.9e-11	K	DQQEAALVDMVNDGVEDLR	C					OTV3505_Amanda_Basal_Tube.9840.9840.2
5	1	P09211	RecName: Full=Glutathione S-transferase P; EC=2.5.1.18; AltName: Full=GST class-pi; AltName: Full=GSTP1-1;	2713	23569	59	57	14	14	10951	1	1	1	709.39	2125.15	3	2125.15	-0.0046	122	141	0	32.51	0.013	K	ALPGQLKPFETLLSQNQGGK	T					OTV3505_Amanda_Basal_Tube.8142.8142.3
5	1	P09211	RecName: Full=Glutathione S-transferase P; EC=2.5.1.18; AltName: Full=GST class-pi; AltName: Full=GSTP1-1;	2713	23569	59	57	14	14	10952	1	1	1	1063.58	2125.15	2	2125.15	-0.0031	122	141	0	11.04	0.092	K	ALPGQLKPFETLLSQNQGGK	T					OTV3505_Amanda_Basal_Tube.8067.8067.2
5	1	P09211	RecName: Full=Glutathione S-transferase P; EC=2.5.1.18; AltName: Full=GST class-pi; AltName: Full=GSTP1-1;	2713	23569	59	57	14	14	10989	1	1	1	715.728	2144.16	3	2144.16	-0.0014	190	209	1	34.79	0.00055	K	LKAFLASPEYVNLPINGNGK	Q					OTV3505_Amanda_Basal_Tube.7740.7740.3
5	1	P09211	RecName: Full=Glutathione S-transferase P; EC=2.5.1.18; AltName: Full=GST class-pi; AltName: Full=GSTP1-1;	2713	23569	59	57	14	14	10990	1	1	1	1073.09	2144.17	2	2144.16	0.0037	190	209	1	107.06	9.2e-11	K	LKAFLASPEYVNLPINGNGK	Q					OTV3505_Amanda_Basal_Tube.7752.7752.2
5	1	P09211	RecName: Full=Glutathione S-transferase P; EC=2.5.1.18; AltName: Full=GST class-pi; AltName: Full=GSTP1-1;	2713	23569	59	57	14	14	11102	1	1	1	719.024	2154.05	3	2154.05	-0.0034	104	121	1	45.74	0.00019	K	YISLIYTNYEAGKDDYVK	A					OTV3505_Amanda_Basal_Tube.7388.7388.3
5	1	P09211	RecName: Full=Glutathione S-transferase P; EC=2.5.1.18; AltName: Full=GST class-pi; AltName: Full=GSTP1-1;	2713	23569	59	57	14	14	11106	1	1	1	1078.04	2154.06	2	2154.05	0.0074	104	121	1	94.48	1.4e-09	K	YISLIYTNYEAGKDDYVK	A					OTV3505_Amanda_Basal_Tube.7259.7259.2
5	1	P09211	RecName: Full=Glutathione S-transferase P; EC=2.5.1.18; AltName: Full=GST class-pi; AltName: Full=GSTP1-1;	2713	23569	59	57	14	14	11107	1	1	1	1079.02	2156.03	2	2155.04	0.9926	104	121	1	29.83	0.003	K	YISLIYTNYEAGKDDYVK	A	Deamidated (N)	0.000000020000000000.0			OTV3505_Amanda_Basal_Tube.7473.7473.2
5	1	P09211	RecName: Full=Glutathione S-transferase P; EC=2.5.1.18; AltName: Full=GST class-pi; AltName: Full=GSTP1-1;	2713	23569	59	57	14	14	11843	1	1	1	802.372	2404.1	3	2404.1	-0.0046	83	103	1	34.41	0.0015	K	DQQEAALVDMVNDGVEDLRCK	Y					OTV3505_Amanda_Basal_Tube.9194.9194.3
5	1	P09211	RecName: Full=Glutathione S-transferase P; EC=2.5.1.18; AltName: Full=GST class-pi; AltName: Full=GSTP1-1;	2713	23569	59	57	14	14	12356	1	1	1	950.47	2848.39	3	2848.39	-0.003	76	101	1	94.04	1.2e-08	R	TLGLYGKDQQEAALVDMVNDGVEDLR	C					OTV3505_Amanda_Basal_Tube.9525.9525.3
5	1	P09211	RecName: Full=Glutathione S-transferase P; EC=2.5.1.18; AltName: Full=GST class-pi; AltName: Full=GSTP1-1;	2713	23569	59	57	14	14	12359	1	1	1	1425.21	2848.4	2	2848.39	0.0116	76	101	1	86.01	9.5e-09	R	TLGLYGKDQQEAALVDMVNDGVEDLR	C					OTV3505_Amanda_Basal_Tube.9611.9611.2
5	1	P09211	RecName: Full=Glutathione S-transferase P; EC=2.5.1.18; AltName: Full=GST class-pi; AltName: Full=GSTP1-1;	2713	23569	59	57	14	14	12404	1	1	1	997.828	2990.46	3	2990.47	-0.0077	20	45	1	56.05	1.6e-05	R	MLLADQGQSWKEEVVTVETWQEGSLK	A					OTV3505_Amanda_Basal_Tube.13325.13325.3
5	1	P09211	RecName: Full=Glutathione S-transferase P; EC=2.5.1.18; AltName: Full=GST class-pi; AltName: Full=GSTP1-1;	2713	23569	59	57	14	14	12406	1	1	1	748.625	2990.47	4	2990.47	0.0006	20	45	1	48.05	8.8e-05	R	MLLADQGQSWKEEVVTVETWQEGSLK	A					OTV3505_Amanda_Basal_Tube.9259.9259.4
6	1	P11142	RecName: Full=Heat shock cognate 71 kDa protein; AltName: Full=Heat shock 70 kDa protein 8;	2106	71082	73	67	32	30	43	1	1	0	307.708	613.402	2	613.402	-0.0002	72	76	1	16.6	0.22	K	RLIGR	R					OTV3505_Amanda_Basal_Tube.1884.1884.2
6	1	P11142	RecName: Full=Heat shock cognate 71 kDa protein; AltName: Full=Heat shock 70 kDa protein 8;	2106	71082	73	67	32	30	1907	1	1	1	429.731	857.448	2	857.449	-0.0015	312	319	0	19.85	0.26	R	GTLDPVEK	A					OTV3505_Amanda_Basal_Tube.3108.3108.2
6	1	P11142	RecName: Full=Heat shock cognate 71 kDa protein; AltName: Full=Heat shock 70 kDa protein 8;	2106	71082	73	67	32	30	2521	1	1	1	472.764	943.514	2	943.516	-0.0021	602	609	0	14.8	0.68	K	VCNPIITK	L					OTV3505_Amanda_Basal_Tube.3925.3925.2
6	1	P11142	RecName: Full=Heat shock cognate 71 kDa protein; AltName: Full=Heat shock 70 kDa protein 8;	2106	71082	73	67	32	30	2938	1	1	1	330.514	988.519	3	988.519	-0.0002	510	517	1	29.38	0.059	R	LSKEDIER	M					OTV3505_Amanda_Basal_Tube.2273.2273.3
6	1	P11142	RecName: Full=Heat shock cognate 71 kDa protein; AltName: Full=Heat shock 70 kDa protein 8;	2106	71082	73	67	32	30	2940	1	1	1	495.267	988.52	2	988.519	0.0013	510	517	1	54.1	0.00029	R	LSKEDIER	M					OTV3505_Amanda_Basal_Tube.2240.2240.2
6	1	P11142	RecName: Full=Heat shock cognate 71 kDa protein; AltName: Full=Heat shock 70 kDa protein 8;	2106	71082	73	67	32	30	2953	2	1	1	497.267	992.519	2	992.518	0.0012	129	137	0	0.54	1	K	EIAEAYLGK	T					OTV3505_Amanda_Basal_Tube.4797.4797.2
6	1	P11142	RecName: Full=Heat shock cognate 71 kDa protein; AltName: Full=Heat shock 70 kDa protein 8;	2106	71082	73	67	32	30	3206	1	1	0	339.861	1016.56	3	1016.56	0.0006	501	509	1	21.65	0.33	K	ITITNDKGR	L					OTV3505_Amanda_Basal_Tube.2088.2088.3
6	1	P11142	RecName: Full=Heat shock cognate 71 kDa protein; AltName: Full=Heat shock 70 kDa protein 8;	2106	71082	73	67	32	30	4544	1	1	0	563.284	1124.55	2	1124.55	0	518	526	1	29.48	0.022	R	MVQEAEKYK	A					OTV3505_Amanda_Basal_Tube.2089.2089.2
6	1	P11142	RecName: Full=Heat shock cognate 71 kDa protein; AltName: Full=Heat shock 70 kDa protein 8;	2106	71082	73	67	32	30	5088	1	1	1	394.211	1179.61	3	1179.61	-0.0015	103	112	1	21.89	0.12	K	VQVEYKGETK	S					OTV3505_Amanda_Basal_Tube.2158.2158.3
6	1	P11142	RecName: Full=Heat shock cognate 71 kDa protein; AltName: Full=Heat shock 70 kDa protein 8;	2106	71082	73	67	32	30	5089	1	1	1	590.813	1179.61	2	1179.61	-0.001	103	112	1	50.33	0.00037	K	VQVEYKGETK	S					OTV3505_Amanda_Basal_Tube.2241.2241.2
6	1	P11142	RecName: Full=Heat shock cognate 71 kDa protein; AltName: Full=Heat shock 70 kDa protein 8;	2106	71082	73	67	32	30	5448	1	1	1	600.34	1198.67	2	1198.67	-0.0007	160	171	0	79.65	4.1e-07	K	DAGTIAGLNVLR	I					OTV3505_Amanda_Basal_Tube.7677.7677.2
6	1	P11142	RecName: Full=Heat shock cognate 71 kDa protein; AltName: Full=Heat shock 70 kDa protein 8;	2106	71082	73	67	32	30	5747	1	1	0	614.817	1227.62	2	1227.62	-0.0016	26	36	0	47.69	0.00037	K	VEIIANDQGNR	T					OTV3505_Amanda_Basal_Tube.3634.3634.2
6	1	P11142	RecName: Full=Heat shock cognate 71 kDa protein; AltName: Full=Heat shock 70 kDa protein 8;	2106	71082	73	67	32	30	5908	1	1	1	412.546	1234.62	3	1234.62	0.0006	237	246	0	27.88	0.024	R	MVNHFIAEFK	R					OTV3505_Amanda_Basal_Tube.6513.6513.3
6	1	P11142	RecName: Full=Heat shock cognate 71 kDa protein; AltName: Full=Heat shock 70 kDa protein 8;	2106	71082	73	67	32	30	5909	1	1	1	618.317	1234.62	2	1234.62	0.0019	237	246	0	45.13	0.00045	R	MVNHFIAEFK	R					OTV3505_Amanda_Basal_Tube.6515.6515.2
6	1	P11142	RecName: Full=Heat shock cognate 71 kDa protein; AltName: Full=Heat shock 70 kDa protein 8;	2106	71082	73	67	32	30	6071	1	1	1	417.878	1250.61	3	1250.61	0.0017	237	246	0	12.94	0.34	R	MVNHFIAEFK	R	Oxidation (M)	0.1000000000.0			OTV3505_Amanda_Basal_Tube.6023.6023.3
6	1	P11142	RecName: Full=Heat shock cognate 71 kDa protein; AltName: Full=Heat shock 70 kDa protein 8;	2106	71082	73	67	32	30	6075	1	1	1	418.223	1251.65	3	1251.65	-0.0053	127	137	1	36.29	0.0024	K	MKEIAEAYLGK	T					OTV3505_Amanda_Basal_Tube.4818.4818.3
6	1	P11142	RecName: Full=Heat shock cognate 71 kDa protein; AltName: Full=Heat shock 70 kDa protein 8;	2106	71082	73	67	32	30	6078	1	1	1	626.833	1251.65	2	1251.65	-0.0017	127	137	1	71.55	3.2e-06	K	MKEIAEAYLGK	T					OTV3505_Amanda_Basal_Tube.4819.4819.2
6	1	P11142	RecName: Full=Heat shock cognate 71 kDa protein; AltName: Full=Heat shock 70 kDa protein 8;	2106	71082	73	67	32	30	6083	1	1	1	627.312	1252.61	2	1252.61	0.0014	302	311	0	67.26	1.1e-05	R	FEELNADLFR	G					OTV3505_Amanda_Basal_Tube.7858.7858.2
6	1	P11142	RecName: Full=Heat shock cognate 71 kDa protein; AltName: Full=Heat shock 70 kDa protein 8;	2106	71082	73	67	32	30	6442	1	1	1	652.303	1302.59	2	1302.59	-0.0006	540	550	0	58.79	3.1e-06	K	NSLESYAFNMK	A					OTV3505_Amanda_Basal_Tube.6876.6876.2
6	1	P11142	RecName: Full=Heat shock cognate 71 kDa protein; AltName: Full=Heat shock 70 kDa protein 8;	2106	71082	73	67	32	30	7125	1	1	1	464.58	1390.72	3	1390.72	-0.0006	237	247	1	40.78	0.00037	R	MVNHFIAEFKR	K					OTV3505_Amanda_Basal_Tube.5832.5832.3
6	1	P11142	RecName: Full=Heat shock cognate 71 kDa protein; AltName: Full=Heat shock 70 kDa protein 8;	2106	71082	73	67	32	30	7247	1	1	1	705.837	1409.66	2	1409.66	-0.0009	77	88	1	61.04	1e-05	R	RFDDAVVQSDMK	H					OTV3505_Amanda_Basal_Tube.4363.4363.2
6	1	P11142	RecName: Full=Heat shock cognate 71 kDa protein; AltName: Full=Heat shock 70 kDa protein 8;	2106	71082	73	67	32	30	7903	1	1	1	740.88	1479.75	2	1479.75	-0.0017	300	311	1	35.07	0.0037	R	ARFEELNADLFR	G					OTV3505_Amanda_Basal_Tube.7522.7522.2
6	1	P11142	RecName: Full=Heat shock cognate 71 kDa protein; AltName: Full=Heat shock 70 kDa protein 8;	2106	71082	73	67	32	30	7904	1	1	1	494.256	1479.75	3	1479.75	-0.0002	300	311	1	35.85	0.0032	R	ARFEELNADLFR	G					OTV3505_Amanda_Basal_Tube.7555.7555.3
6	1	P11142	RecName: Full=Heat shock cognate 71 kDa protein; AltName: Full=Heat shock 70 kDa protein 8;	2106	71082	73	67	32	30	7912	1	1	1	494.608	1480.8	3	1480.8	0.001	329	342	0	28.37	0.0092	K	SQIHDIVLVGGSTR	I					OTV3505_Amanda_Basal_Tube.5418.5418.3
6	1	P11142	RecName: Full=Heat shock cognate 71 kDa protein; AltName: Full=Heat shock 70 kDa protein 8;	2106	71082	73	67	32	30	7915	1	1	1	741.41	1480.81	2	1480.8	0.0058	329	342	0	55.55	3.7e-05	K	SQIHDIVLVGGSTR	I					OTV3505_Amanda_Basal_Tube.5548.5548.2
6	1	P11142	RecName: Full=Heat shock cognate 71 kDa protein; AltName: Full=Heat shock 70 kDa protein 8;	2106	71082	73	67	32	30	7993	1	1	0	744.355	1486.69	2	1486.69	0.0007	37	49	0	72.46	8.2e-07	R	TTPSYVAFTDTER	L					OTV3505_Amanda_Basal_Tube.6048.6048.2
6	1	P11142	RecName: Full=Heat shock cognate 71 kDa protein; AltName: Full=Heat shock 70 kDa protein 8;	2106	71082	73	67	32	30	8601	1	1	0	522.615	1564.82	3	1564.82	-0.0007	349	361	1	36.13	0.011	K	LLQDFFNGKELNK	S					OTV3505_Amanda_Basal_Tube.7472.7472.3
6	1	P11142	RecName: Full=Heat shock cognate 71 kDa protein; AltName: Full=Heat shock 70 kDa protein 8;	2106	71082	73	67	32	30	9065	1	0	1	808.895	1615.77	2	1615.78	-0.0055	113	126	0	70.12	4.6e-06	K	SFYPEEVSSMVLTK	M					OTV3505_Amanda_Basal_Tube.8073.8073.2
6	1	P11142	RecName: Full=Heat shock cognate 71 kDa protein; AltName: Full=Heat shock 70 kDa protein 8;	2106	71082	73	67	32	30	9274	1	1	1	825.401	1648.79	2	1648.79	0.0004	57	71	0	81.59	6.2e-08	K	NQVAMNPTNTVFDAK	R					OTV3505_Amanda_Basal_Tube.6314.6314.2
6	1	P11142	RecName: Full=Heat shock cognate 71 kDa protein; AltName: Full=Heat shock 70 kDa protein 8;	2106	71082	73	67	32	30	9283	1	1	1	551.948	1652.82	3	1652.82	-0.0035	89	102	0	26.62	0.0072	K	HWPFMVVNDAGRPK	V					OTV3505_Amanda_Basal_Tube.6758.6758.3
6	1	P11142	RecName: Full=Heat shock cognate 71 kDa protein; AltName: Full=Heat shock 70 kDa protein 8;	2106	71082	73	67	32	30	9315	1	1	0	830.45	1658.89	2	1658.89	-0.0022	172	187	0	82.83	2.3e-08	R	IINEPTAAAIAYGLDK	K					OTV3505_Amanda_Basal_Tube.7661.7661.2
6	1	P11142	RecName: Full=Heat shock cognate 71 kDa protein; AltName: Full=Heat shock 70 kDa protein 8;	2106	71082	73	67	32	30	9439	1	1	1	846.364	1690.71	2	1690.72	-0.005	221	236	0	70.75	2.3e-07	K	STAGDTHLGGEDFDNR	M					OTV3505_Amanda_Basal_Tube.3746.3746.2
6	1	P11142	RecName: Full=Heat shock cognate 71 kDa protein; AltName: Full=Heat shock 70 kDa protein 8;	2106	71082	73	67	32	30	9441	1	1	1	564.579	1690.72	3	1690.72	-0.0032	221	236	0	52.54	1.8e-05	K	STAGDTHLGGEDFDNR	M					OTV3505_Amanda_Basal_Tube.3743.3743.3
6	1	P11142	RecName: Full=Heat shock cognate 71 kDa protein; AltName: Full=Heat shock 70 kDa protein 8;	2106	71082	73	67	32	30	9596	1	1	1	582.608	1744.8	3	1744.8	0.0005	584	597	1	49.56	0.00019	K	NQTAEKEEFEHQQK	E					OTV3505_Amanda_Basal_Tube.1762.1762.3
6	1	P11142	RecName: Full=Heat shock cognate 71 kDa protein; AltName: Full=Heat shock 70 kDa protein 8;	2106	71082	73	67	32	30	9710	1	1	1	596.669	1786.98	3	1786.98	0.0011	172	188	1	32.73	0.0015	R	IINEPTAAAIAYGLDKK	V					OTV3505_Amanda_Basal_Tube.6842.6842.3
6	1	P11142	RecName: Full=Heat shock cognate 71 kDa protein; AltName: Full=Heat shock 70 kDa protein 8;	2106	71082	73	67	32	30	9711	1	1	1	894.5	1786.98	2	1786.98	0.002	172	188	1	84.22	1.3e-08	R	IINEPTAAAIAYGLDKK	V					OTV3505_Amanda_Basal_Tube.6849.6849.2
6	1	P11142	RecName: Full=Heat shock cognate 71 kDa protein; AltName: Full=Heat shock 70 kDa protein 8;	2106	71082	73	67	32	30	9974	1	1	1	903.447	1804.88	2	1804.89	-0.0089	57	72	1	97.09	1.3e-09	K	NQVAMNPTNTVFDAKR	L					OTV3505_Amanda_Basal_Tube.5168.5168.2
6	1	P11142	RecName: Full=Heat shock cognate 71 kDa protein; AltName: Full=Heat shock 70 kDa protein 8;	2106	71082	73	67	32	30	9976	1	1	1	602.636	1804.89	3	1804.89	-0.0029	57	72	1	43.05	0.00081	K	NQVAMNPTNTVFDAKR	L					OTV3505_Amanda_Basal_Tube.5210.5210.3
6	1	P11142	RecName: Full=Heat shock cognate 71 kDa protein; AltName: Full=Heat shock 70 kDa protein 8;	2106	71082	73	67	32	30	10027	1	1	1	607.969	1820.88	3	1820.88	0.0003	57	72	1	24.44	0.016	K	NQVAMNPTNTVFDAKR	L	Oxidation (M)	0.0000100000000000.0			OTV3505_Amanda_Basal_Tube.4367.4367.3
6	1	P11142	RecName: Full=Heat shock cognate 71 kDa protein; AltName: Full=Heat shock 70 kDa protein 8;	2106	71082	73	67	32	30	10057	1	1	1	919.511	1837.01	2	1837.01	0.0025	326	342	1	68.19	8.5e-07	K	LDKSQIHDIVLVGGSTR	I					OTV3505_Amanda_Basal_Tube.5959.5959.2
6	1	P11142	RecName: Full=Heat shock cognate 71 kDa protein; AltName: Full=Heat shock 70 kDa protein 8;	2106	71082	73	67	32	30	10059	1	1	1	613.345	1837.01	3	1837.01	0.0068	326	342	1	41.58	0.001	K	LDKSQIHDIVLVGGSTR	I					OTV3505_Amanda_Basal_Tube.5926.5926.3
6	1	P11142	RecName: Full=Heat shock cognate 71 kDa protein; AltName: Full=Heat shock 70 kDa protein 8;	2106	71082	73	67	32	30	10477	1	1	1	661.337	1980.99	3	1980.99	-0.0016	138	155	0	55.48	0.00019	K	TVTNAVVTVPAYFNDSQR	Q					OTV3505_Amanda_Basal_Tube.7502.7502.3
6	1	P11142	RecName: Full=Heat shock cognate 71 kDa protein; AltName: Full=Heat shock 70 kDa protein 8;	2106	71082	73	67	32	30	10479	1	1	1	991.503	1980.99	2	1980.99	0.0016	138	155	0	50.8	0.00014	K	TVTNAVVTVPAYFNDSQR	Q					OTV3505_Amanda_Basal_Tube.7553.7553.2
6	1	P11142	RecName: Full=Heat shock cognate 71 kDa protein; AltName: Full=Heat shock 70 kDa protein 8;	2106	71082	73	67	32	30	12370	1	1	1	723.101	2888.37	4	2888.37	-0.0008	78	102	1	32.32	0.0039	R	FDDAVVQSDMKHWPFMVVNDAGRPK	V					OTV3505_Amanda_Basal_Tube.8007.8007.4
6	1	P11142	RecName: Full=Heat shock cognate 71 kDa protein; AltName: Full=Heat shock 70 kDa protein 8;	2106	71082	73	67	32	30	12641	7	1	1	631.913	3154.53	5	3153.54	0.9949	272	299	1	3.62	1.1	K	RTLSSSTQASIEIDSLYEGIDFYTSITR	A	Deamidated (Q)	0.0000000300000000000000000000.0			OTV3505_Amanda_Basal_Tube.16709.16709.5
7	1	P35579	RecName: Full=Myosin-9; AltName: Full=Cellular myosin heavy chain, type A; AltName: Full=Myosin heavy chain 9; AltName: Full=Myosin heavy chain, non-muscle IIa; AltName: Full=Non-muscle myosin heavy chain A; Short=NMMHC-A; AltName: Full=Non-muscle myosin heavy chain IIa; Short=NMMHC II-a; Short=NMMHC-IIA;	1947	227646	89	65	61	48	265	1	1	1	324.7	647.386	2	647.385	0.0007	1325	1330	0	30.38	0.0095	K	LSLSTK	L					OTV3505_Amanda_Basal_Tube.3016.3016.2
7	1	P35579	RecName: Full=Myosin-9; AltName: Full=Cellular myosin heavy chain, type A; AltName: Full=Myosin heavy chain 9; AltName: Full=Myosin heavy chain, non-muscle IIa; AltName: Full=Non-muscle myosin heavy chain A; Short=NMMHC-A; AltName: Full=Non-muscle myosin heavy chain IIa; Short=NMMHC II-a; Short=NMMHC-IIA;	1947	227646	89	65	61	48	566	2	1	1	343.721	685.428	2	685.428	0.0001	428	432	0	12.32	1.2	R	WLVLR	I					OTV3505_Amanda_Basal_Tube.6946.6946.2
7	1	P35579	RecName: Full=Myosin-9; AltName: Full=Cellular myosin heavy chain, type A; AltName: Full=Myosin heavy chain 9; AltName: Full=Myosin heavy chain, non-muscle IIa; AltName: Full=Non-muscle myosin heavy chain A; Short=NMMHC-A; AltName: Full=Non-muscle myosin heavy chain IIa; Short=NMMHC II-a; Short=NMMHC-IIA;	1947	227646	89	65	61	48	655	1	1	0	352.71	703.405	2	703.405	0.0001	657	662	0	11.55	0.44	K	LMATLR	N					OTV3505_Amanda_Basal_Tube.4017.4017.2
7	1	P35579	RecName: Full=Myosin-9; AltName: Full=Cellular myosin heavy chain, type A; AltName: Full=Myosin heavy chain 9; AltName: Full=Myosin heavy chain, non-muscle IIa; AltName: Full=Non-muscle myosin heavy chain A; Short=NMMHC-A; AltName: Full=Non-muscle myosin heavy chain IIa; Short=NMMHC II-a; Short=NMMHC-IIA;	1947	227646	89	65	61	48	990	1	1	1	376.172	750.33	2	750.33	0.0004	1261	1266	0	16.43	0.33	K	FNEGER	V					OTV3505_Amanda_Basal_Tube.1177.1177.2
7	1	P35579	RecName: Full=Myosin-9; AltName: Full=Cellular myosin heavy chain, type A; AltName: Full=Myosin heavy chain 9; AltName: Full=Myosin heavy chain, non-muscle IIa; AltName: Full=Non-muscle myosin heavy chain A; Short=NMMHC-A; AltName: Full=Non-muscle myosin heavy chain IIa; Short=NMMHC II-a; Short=NMMHC-IIA;	1947	227646	89	65	61	48	2059	1	1	0	446.715	891.416	2	891.416	0.0002	581	587	0	34.78	0.0028	K	ADEWLMK	N					OTV3505_Amanda_Basal_Tube.6253.6253.2
7	1	P35579	RecName: Full=Myosin-9; AltName: Full=Cellular myosin heavy chain, type A; AltName: Full=Myosin heavy chain 9; AltName: Full=Myosin heavy chain, non-muscle IIa; AltName: Full=Non-muscle myosin heavy chain A; Short=NMMHC-A; AltName: Full=Non-muscle myosin heavy chain IIa; Short=NMMHC II-a; Short=NMMHC-IIA;	1947	227646	89	65	61	48	2062	7	1	1	447.244	892.474	2	891.473	1.0004	1614	1620	1	8.09	4.8	K	KLEMDLK	D	Oxidation (M)	0.0001000.0			OTV3505_Amanda_Basal_Tube.4273.4273.2
7	1	P35579	RecName: Full=Myosin-9; AltName: Full=Cellular myosin heavy chain, type A; AltName: Full=Myosin heavy chain 9; AltName: Full=Myosin heavy chain, non-muscle IIa; AltName: Full=Non-muscle myosin heavy chain A; Short=NMMHC-A; AltName: Full=Non-muscle myosin heavy chain IIa; Short=NMMHC II-a; Short=NMMHC-IIA;	1947	227646	89	65	61	48	2122	1	0	1	452.261	902.507	2	902.507	-0.0006	1807	1815	0	53.61	0.0002	K	ASITALEAK	I					OTV3505_Amanda_Basal_Tube.4385.4385.2
7	1	P35579	RecName: Full=Myosin-9; AltName: Full=Cellular myosin heavy chain, type A; AltName: Full=Myosin heavy chain 9; AltName: Full=Myosin heavy chain, non-muscle IIa; AltName: Full=Non-muscle myosin heavy chain A; Short=NMMHC-A; AltName: Full=Non-muscle myosin heavy chain IIa; Short=NMMHC II-a; Short=NMMHC-IIA;	1947	227646	89	65	61	48	2336	1	1	1	459.237	916.46	2	916.461	-0.0015	1393	1400	0	24.84	0.082	K	DLEGLSQR	H					OTV3505_Amanda_Basal_Tube.4226.4226.2
7	1	P35579	RecName: Full=Myosin-9; AltName: Full=Cellular myosin heavy chain, type A; AltName: Full=Myosin heavy chain 9; AltName: Full=Myosin heavy chain, non-muscle IIa; AltName: Full=Non-muscle myosin heavy chain A; Short=NMMHC-A; AltName: Full=Non-muscle myosin heavy chain IIa; Short=NMMHC II-a; Short=NMMHC-IIA;	1947	227646	89	65	61	48	2417	1	1	1	462.751	923.487	2	923.486	0.0006	712	718	0	35.2	0.012	R	VVFQEFR	Q					OTV3505_Amanda_Basal_Tube.6201.6201.2
7	1	P35579	RecName: Full=Myosin-9; AltName: Full=Cellular myosin heavy chain, type A; AltName: Full=Myosin heavy chain 9; AltName: Full=Myosin heavy chain, non-muscle IIa; AltName: Full=Non-muscle myosin heavy chain A; Short=NMMHC-A; AltName: Full=Non-muscle myosin heavy chain IIa; Short=NMMHC II-a; Short=NMMHC-IIA;	1947	227646	89	65	61	48	2517	1	1	1	472.265	942.516	2	942.518	-0.0014	31	38	0	26.56	0.046	K	LVWVPSDK	S					OTV3505_Amanda_Basal_Tube.6192.6192.2
7	1	P35579	RecName: Full=Myosin-9; AltName: Full=Cellular myosin heavy chain, type A; AltName: Full=Myosin heavy chain 9; AltName: Full=Myosin heavy chain, non-muscle IIa; AltName: Full=Non-muscle myosin heavy chain A; Short=NMMHC-A; AltName: Full=Non-muscle myosin heavy chain IIa; Short=NMMHC II-a; Short=NMMHC-IIA;	1947	227646	89	65	61	48	2606	10	0	1	320.155	957.442	3	957.44	0.0017	1951	1960	0	0.38	20	K	ADGAEAKPAE	-					OTV3505_Amanda_Basal_Tube.1671.1671.3
7	1	P35579	RecName: Full=Myosin-9; AltName: Full=Cellular myosin heavy chain, type A; AltName: Full=Myosin heavy chain 9; AltName: Full=Myosin heavy chain, non-muscle IIa; AltName: Full=Non-muscle myosin heavy chain A; Short=NMMHC-A; AltName: Full=Non-muscle myosin heavy chain IIa; Short=NMMHC II-a; Short=NMMHC-IIA;	1947	227646	89	65	61	48	2661	1	1	0	481.247	960.479	2	960.478	0.0014	663	670	0	5.49	0.46	R	NTNPNFVR	C					OTV3505_Amanda_Basal_Tube.2983.2983.2
7	1	P35579	RecName: Full=Myosin-9; AltName: Full=Cellular myosin heavy chain, type A; AltName: Full=Myosin heavy chain 9; AltName: Full=Myosin heavy chain, non-muscle IIa; AltName: Full=Non-muscle myosin heavy chain A; Short=NMMHC-A; AltName: Full=Non-muscle myosin heavy chain IIa; Short=NMMHC II-a; Short=NMMHC-IIA;	1947	227646	89	65	61	48	2797	1	1	1	486.77	971.526	2	971.529	-0.0025	1166	1173	0	13.75	0.66	R	EQEVNILK	K					OTV3505_Amanda_Basal_Tube.4539.4539.2
7	1	P35579	RecName: Full=Myosin-9; AltName: Full=Cellular myosin heavy chain, type A; AltName: Full=Myosin heavy chain 9; AltName: Full=Myosin heavy chain, non-muscle IIa; AltName: Full=Non-muscle myosin heavy chain A; Short=NMMHC-A; AltName: Full=Non-muscle myosin heavy chain IIa; Short=NMMHC II-a; Short=NMMHC-IIA;	1947	227646	89	65	61	48	3018	5	1	0	501.292	1000.57	2	999.571	0.9975	960	966	1	1.66	1	R	QKLQLEK	V	GlyGly (K)	0.0000004.0			OTV3505_Amanda_Basal_Tube.15125.15125.2
7	1	P35579	RecName: Full=Myosin-9; AltName: Full=Cellular myosin heavy chain, type A; AltName: Full=Myosin heavy chain 9; AltName: Full=Myosin heavy chain, non-muscle IIa; AltName: Full=Non-muscle myosin heavy chain A; Short=NMMHC-A; AltName: Full=Non-muscle myosin heavy chain IIa; Short=NMMHC II-a; Short=NMMHC-IIA;	1947	227646	89	65	61	48	3071	2	1	1	503.771	1005.53	2	1004.52	1.0094	1604	1612	1	10.46	1.2	K	QRSMAVAAR	K	Oxidation (M)	0.000100000.0			OTV3505_Amanda_Basal_Tube.14684.14684.2
7	1	P35579	RecName: Full=Myosin-9; AltName: Full=Cellular myosin heavy chain, type A; AltName: Full=Myosin heavy chain 9; AltName: Full=Myosin heavy chain, non-muscle IIa; AltName: Full=Non-muscle myosin heavy chain A; Short=NMMHC-A; AltName: Full=Non-muscle myosin heavy chain IIa; Short=NMMHC II-a; Short=NMMHC-IIA;	1947	227646	89	65	61	48	3657	1	1	1	518.787	1035.56	2	1035.56	0.0001	1405	1413	1	29.81	0.0072	K	VAAYDKLEK	T					OTV3505_Amanda_Basal_Tube.2826.2826.2
7	1	P35579	RecName: Full=Myosin-9; AltName: Full=Cellular myosin heavy chain, type A; AltName: Full=Myosin heavy chain 9; AltName: Full=Myosin heavy chain, non-muscle IIa; AltName: Full=Non-muscle myosin heavy chain A; Short=NMMHC-A; AltName: Full=Non-muscle myosin heavy chain IIa; Short=NMMHC II-a; Short=NMMHC-IIA;	1947	227646	89	65	61	48	3658	1	1	1	346.194	1035.56	3	1035.56	0.0005	1405	1413	1	42.17	0.0011	K	VAAYDKLEK	T					OTV3505_Amanda_Basal_Tube.2800.2800.3
7	1	P35579	RecName: Full=Myosin-9; AltName: Full=Cellular myosin heavy chain, type A; AltName: Full=Myosin heavy chain 9; AltName: Full=Myosin heavy chain, non-muscle IIa; AltName: Full=Non-muscle myosin heavy chain A; Short=NMMHC-A; AltName: Full=Non-muscle myosin heavy chain IIa; Short=NMMHC II-a; Short=NMMHC-IIA;	1947	227646	89	65	61	48	3704	3	0	0	348.855	1043.54	3	1043.54	0.0074	1781	1788	1	4.13	1.1	R	QQLERQNK	E	Deamidated (Q)	0.03000000.0			OTV3505_Amanda_Basal_Tube.3562.3562.3
7	1	P35579	RecName: Full=Myosin-9; AltName: Full=Cellular myosin heavy chain, type A; AltName: Full=Myosin heavy chain 9; AltName: Full=Myosin heavy chain, non-muscle IIa; AltName: Full=Non-muscle myosin heavy chain A; Short=NMMHC-A; AltName: Full=Non-muscle myosin heavy chain IIa; Short=NMMHC II-a; Short=NMMHC-IIA;	1947	227646	89	65	61	48	3798	2	1	1	523.788	1045.56	2	1044.56	1.0044	1267	1274	1	3.8	0.96	R	VRTELADK	V	GlyGly (K)	0.00000004.0			OTV3505_Amanda_Basal_Tube.6509.6509.2
7	1	P35579	RecName: Full=Myosin-9; AltName: Full=Cellular myosin heavy chain, type A; AltName: Full=Myosin heavy chain 9; AltName: Full=Myosin heavy chain, non-muscle IIa; AltName: Full=Non-muscle myosin heavy chain A; Short=NMMHC-A; AltName: Full=Non-muscle myosin heavy chain IIa; Short=NMMHC II-a; Short=NMMHC-IIA;	1947	227646	89	65	61	48	3986	8	1	1	537.247	1072.48	2	1071.48	0.9956	1951	1960	0	1.21	16	K	ADGAEAKPAE	-	GlyGly (K)	0.0000004000.0			OTV3505_Amanda_Basal_Tube.1684.1684.2
7	1	P35579	RecName: Full=Myosin-9; AltName: Full=Cellular myosin heavy chain, type A; AltName: Full=Myosin heavy chain 9; AltName: Full=Myosin heavy chain, non-muscle IIa; AltName: Full=Non-muscle myosin heavy chain A; Short=NMMHC-A; AltName: Full=Non-muscle myosin heavy chain IIa; Short=NMMHC II-a; Short=NMMHC-IIA;	1947	227646	89	65	61	48	4377	1	1	1	550.818	1099.62	2	1099.62	-0.0015	1166	1174	1	41.62	0.0028	R	EQEVNILKK	T					OTV3505_Amanda_Basal_Tube.3539.3539.2
7	1	P35579	RecName: Full=Myosin-9; AltName: Full=Cellular myosin heavy chain, type A; AltName: Full=Myosin heavy chain 9; AltName: Full=Myosin heavy chain, non-muscle IIa; AltName: Full=Non-muscle myosin heavy chain A; Short=NMMHC-A; AltName: Full=Non-muscle myosin heavy chain IIa; Short=NMMHC II-a; Short=NMMHC-IIA;	1947	227646	89	65	61	48	4728	1	1	1	571.781	1141.55	2	1141.56	-0.007	931	939	1	6.03	0.9	R	CQHLQAEKK	K	Deamidated (Q)	0.030000000.0			OTV3505_Amanda_Basal_Tube.6885.6885.2
7	1	P35579	RecName: Full=Myosin-9; AltName: Full=Cellular myosin heavy chain, type A; AltName: Full=Myosin heavy chain 9; AltName: Full=Myosin heavy chain, non-muscle IIa; AltName: Full=Non-muscle myosin heavy chain A; Short=NMMHC-A; AltName: Full=Non-muscle myosin heavy chain IIa; Short=NMMHC II-a; Short=NMMHC-IIA;	1947	227646	89	65	61	48	4844	1	1	1	578.334	1154.65	2	1154.66	-0.0031	1923	1932	1	39.92	0.00039	R	RGDLPFVVPR	R					OTV3505_Amanda_Basal_Tube.6692.6692.2
7	1	P35579	RecName: Full=Myosin-9; AltName: Full=Cellular myosin heavy chain, type A; AltName: Full=Myosin heavy chain 9; AltName: Full=Myosin heavy chain, non-muscle IIa; AltName: Full=Non-muscle myosin heavy chain A; Short=NMMHC-A; AltName: Full=Non-muscle myosin heavy chain IIa; Short=NMMHC II-a; Short=NMMHC-IIA;	1947	227646	89	65	61	48	5349	1	1	1	597.312	1192.61	2	1192.61	-0.0003	746	755	0	58.74	2.3e-05	K	ALELDSNLYR	I					OTV3505_Amanda_Basal_Tube.6642.6642.2
7	1	P35579	RecName: Full=Myosin-9; AltName: Full=Cellular myosin heavy chain, type A; AltName: Full=Myosin heavy chain 9; AltName: Full=Myosin heavy chain, non-muscle IIa; AltName: Full=Non-muscle myosin heavy chain A; Short=NMMHC-A; AltName: Full=Non-muscle myosin heavy chain IIa; Short=NMMHC II-a; Short=NMMHC-IIA;	1947	227646	89	65	61	48	5548	6	1	1	404.865	1211.57	3	1211.58	-0.0048	1621	1631	0	4.8	2.9	K	DLEAHIDSANK	N					OTV3505_Amanda_Basal_Tube.3331.3331.3
7	1	P35579	RecName: Full=Myosin-9; AltName: Full=Cellular myosin heavy chain, type A; AltName: Full=Myosin heavy chain 9; AltName: Full=Myosin heavy chain, non-muscle IIa; AltName: Full=Non-muscle myosin heavy chain A; Short=NMMHC-A; AltName: Full=Non-muscle myosin heavy chain IIa; Short=NMMHC II-a; Short=NMMHC-IIA;	1947	227646	89	65	61	48	5549	1	1	1	606.795	1211.58	2	1211.58	-0.0022	1621	1631	0	40.63	0.00083	K	DLEAHIDSANK	N					OTV3505_Amanda_Basal_Tube.3315.3315.2
7	1	P35579	RecName: Full=Myosin-9; AltName: Full=Cellular myosin heavy chain, type A; AltName: Full=Myosin heavy chain 9; AltName: Full=Myosin heavy chain, non-muscle IIa; AltName: Full=Non-muscle myosin heavy chain A; Short=NMMHC-A; AltName: Full=Non-muscle myosin heavy chain IIa; Short=NMMHC II-a; Short=NMMHC-IIA;	1947	227646	89	65	61	48	5557	6	1	1	608.332	1214.65	2	1214.65	-0.0004	1166	1174	1	11.31	4.9	R	EQEVNILKK	T	Deamidated (N); GlyGly (K)	0.000020040.0			OTV3505_Amanda_Basal_Tube.1955.1955.2
7	1	P35579	RecName: Full=Myosin-9; AltName: Full=Cellular myosin heavy chain, type A; AltName: Full=Myosin heavy chain 9; AltName: Full=Myosin heavy chain, non-muscle IIa; AltName: Full=Non-muscle myosin heavy chain A; Short=NMMHC-A; AltName: Full=Non-muscle myosin heavy chain IIa; Short=NMMHC II-a; Short=NMMHC-IIA;	1947	227646	89	65	61	48	5704	1	1	0	408.55	1222.63	3	1222.63	-0.0015	765	775	0	25.81	0.085	R	AGVLAHLEEER	D					OTV3505_Amanda_Basal_Tube.4842.4842.3
7	1	P35579	RecName: Full=Myosin-9; AltName: Full=Cellular myosin heavy chain, type A; AltName: Full=Myosin heavy chain 9; AltName: Full=Myosin heavy chain, non-muscle IIa; AltName: Full=Non-muscle myosin heavy chain A; Short=NMMHC-A; AltName: Full=Non-muscle myosin heavy chain IIa; Short=NMMHC II-a; Short=NMMHC-IIA;	1947	227646	89	65	61	48	6055	1	1	1	625.76	1249.51	2	1249.51	-0.0071	1593	1602	0	37.71	0.00029	R	EMEAELEDER	K					OTV3505_Amanda_Basal_Tube.4152.4152.2
7	1	P35579	RecName: Full=Myosin-9; AltName: Full=Cellular myosin heavy chain, type A; AltName: Full=Myosin heavy chain 9; AltName: Full=Myosin heavy chain, non-muscle IIa; AltName: Full=Non-muscle myosin heavy chain A; Short=NMMHC-A; AltName: Full=Non-muscle myosin heavy chain IIa; Short=NMMHC II-a; Short=NMMHC-IIA;	1947	227646	89	65	61	48	6114	1	1	1	631.344	1260.67	2	1260.67	-0.0014	1792	1802	1	26.7	0.0044	K	VKLQEMEGTVK	S					OTV3505_Amanda_Basal_Tube.4135.4135.2
7	1	P35579	RecName: Full=Myosin-9; AltName: Full=Cellular myosin heavy chain, type A; AltName: Full=Myosin heavy chain 9; AltName: Full=Myosin heavy chain, non-muscle IIa; AltName: Full=Non-muscle myosin heavy chain A; Short=NMMHC-A; AltName: Full=Non-muscle myosin heavy chain IIa; Short=NMMHC II-a; Short=NMMHC-IIA;	1947	227646	89	65	61	48	6115	1	1	1	421.232	1260.68	3	1260.67	0.0007	1792	1802	1	29.5	0.019	K	VKLQEMEGTVK	S					OTV3505_Amanda_Basal_Tube.4129.4129.3
7	1	P35579	RecName: Full=Myosin-9; AltName: Full=Cellular myosin heavy chain, type A; AltName: Full=Myosin heavy chain 9; AltName: Full=Myosin heavy chain, non-muscle IIa; AltName: Full=Non-muscle myosin heavy chain A; Short=NMMHC-A; AltName: Full=Non-muscle myosin heavy chain IIa; Short=NMMHC II-a; Short=NMMHC-IIA;	1947	227646	89	65	61	48	6352	1	1	1	642.858	1283.7	2	1283.71	-0.0063	1250	1260	0	66.94	6e-06	K	VEAQLQELQVK	F					OTV3505_Amanda_Basal_Tube.5792.5792.2
7	1	P35579	RecName: Full=Myosin-9; AltName: Full=Cellular myosin heavy chain, type A; AltName: Full=Myosin heavy chain 9; AltName: Full=Myosin heavy chain, non-muscle IIa; AltName: Full=Non-muscle myosin heavy chain A; Short=NMMHC-A; AltName: Full=Non-muscle myosin heavy chain IIa; Short=NMMHC II-a; Short=NMMHC-IIA;	1947	227646	89	65	61	48	6448	1	1	1	653.339	1304.66	2	1304.66	0.0016	408	419	0	44.95	0.0024	K	EQADFAIEALAK	A					OTV3505_Amanda_Basal_Tube.7623.7623.2
7	1	P35579	RecName: Full=Myosin-9; AltName: Full=Cellular myosin heavy chain, type A; AltName: Full=Myosin heavy chain 9; AltName: Full=Myosin heavy chain, non-muscle IIa; AltName: Full=Non-muscle myosin heavy chain A; Short=NMMHC-A; AltName: Full=Non-muscle myosin heavy chain IIa; Short=NMMHC II-a; Short=NMMHC-IIA;	1947	227646	89	65	61	48	6710	1	1	0	440.253	1317.74	3	1317.74	-0.003	683	693	0	34.69	0.0074	K	LDPHLVLDQLR	C					OTV3505_Amanda_Basal_Tube.7706.7706.3
7	1	P35579	RecName: Full=Myosin-9; AltName: Full=Cellular myosin heavy chain, type A; AltName: Full=Myosin heavy chain 9; AltName: Full=Myosin heavy chain, non-muscle IIa; AltName: Full=Non-muscle myosin heavy chain A; Short=NMMHC-A; AltName: Full=Non-muscle myosin heavy chain IIa; Short=NMMHC II-a; Short=NMMHC-IIA;	1947	227646	89	65	61	48	6711	1	1	0	659.877	1317.74	2	1317.74	-0.001	683	693	0	32.83	0.0029	K	LDPHLVLDQLR	C					OTV3505_Amanda_Basal_Tube.7711.7711.2
7	1	P35579	RecName: Full=Myosin-9; AltName: Full=Cellular myosin heavy chain, type A; AltName: Full=Myosin heavy chain 9; AltName: Full=Myosin heavy chain, non-muscle IIa; AltName: Full=Non-muscle myosin heavy chain A; Short=NMMHC-A; AltName: Full=Non-muscle myosin heavy chain IIa; Short=NMMHC II-a; Short=NMMHC-IIA;	1947	227646	89	65	61	48	6798	1	1	1	666.307	1330.6	2	1330.6	-0.0008	1878	1888	0	70.82	4.1e-07	R	QLEEAEEEAQR	A					OTV3505_Amanda_Basal_Tube.2745.2745.2
7	1	P35579	RecName: Full=Myosin-9; AltName: Full=Cellular myosin heavy chain, type A; AltName: Full=Myosin heavy chain 9; AltName: Full=Myosin heavy chain, non-muscle IIa; AltName: Full=Non-muscle myosin heavy chain A; Short=NMMHC-A; AltName: Full=Non-muscle myosin heavy chain IIa; Short=NMMHC II-a; Short=NMMHC-IIA;	1947	227646	89	65	61	48	7074	1	1	1	459.929	1376.77	3	1376.77	0.0001	645	656	1	23.82	0.066	R	TVGQLYKEQLAK	L					OTV3505_Amanda_Basal_Tube.4302.4302.3
7	1	P35579	RecName: Full=Myosin-9; AltName: Full=Cellular myosin heavy chain, type A; AltName: Full=Myosin heavy chain 9; AltName: Full=Myosin heavy chain, non-muscle IIa; AltName: Full=Non-muscle myosin heavy chain A; Short=NMMHC-A; AltName: Full=Non-muscle myosin heavy chain IIa; Short=NMMHC II-a; Short=NMMHC-IIA;	1947	227646	89	65	61	48	7145	1	1	0	699.34	1396.67	2	1396.67	-0.0043	577	587	1	56.68	8.3e-05	K	VDYKADEWLMK	N					OTV3505_Amanda_Basal_Tube.6673.6673.2
7	1	P35579	RecName: Full=Myosin-9; AltName: Full=Cellular myosin heavy chain, type A; AltName: Full=Myosin heavy chain 9; AltName: Full=Myosin heavy chain, non-muscle IIa; AltName: Full=Non-muscle myosin heavy chain A; Short=NMMHC-A; AltName: Full=Non-muscle myosin heavy chain IIa; Short=NMMHC II-a; Short=NMMHC-IIA;	1947	227646	89	65	61	48	7146	1	1	0	466.564	1396.67	3	1396.67	-0.0005	577	587	1	28.58	0.017	K	VDYKADEWLMK	N					OTV3505_Amanda_Basal_Tube.6672.6672.3
7	1	P35579	RecName: Full=Myosin-9; AltName: Full=Cellular myosin heavy chain, type A; AltName: Full=Myosin heavy chain 9; AltName: Full=Myosin heavy chain, non-muscle IIa; AltName: Full=Non-muscle myosin heavy chain A; Short=NMMHC-A; AltName: Full=Non-muscle myosin heavy chain IIa; Short=NMMHC II-a; Short=NMMHC-IIA;	1947	227646	89	65	61	48	7574	7	1	1	360.933	1439.7	4	1439.7	0.0006	1393	1404	1	2.55	4.1	K	DLEGLSQRHEEK	V					OTV3505_Amanda_Basal_Tube.2658.2658.4
7	1	P35579	RecName: Full=Myosin-9; AltName: Full=Cellular myosin heavy chain, type A; AltName: Full=Myosin heavy chain 9; AltName: Full=Myosin heavy chain, non-muscle IIa; AltName: Full=Non-muscle myosin heavy chain A; Short=NMMHC-A; AltName: Full=Non-muscle myosin heavy chain IIa; Short=NMMHC II-a; Short=NMMHC-IIA;	1947	227646	89	65	61	48	7743	2	1	1	723.898	1445.78	2	1444.77	1.0114	803	814	1	2.12	1.1	R	QQQLTAMKVLQR	N	2 Deamidated (Q)	0.003000000030.0			OTV3505_Amanda_Basal_Tube.14441.14441.2
7	1	P35579	RecName: Full=Myosin-9; AltName: Full=Cellular myosin heavy chain, type A; AltName: Full=Myosin heavy chain 9; AltName: Full=Myosin heavy chain, non-muscle IIa; AltName: Full=Non-muscle myosin heavy chain A; Short=NMMHC-A; AltName: Full=Non-muscle myosin heavy chain IIa; Short=NMMHC II-a; Short=NMMHC-IIA;	1947	227646	89	65	61	48	7895	1	1	1	739.903	1477.79	2	1477.79	-0.0024	187	199	0	51.04	1.6e-05	K	VIQYLAYVASSHK	S					OTV3505_Amanda_Basal_Tube.6670.6670.2
7	1	P35579	RecName: Full=Myosin-9; AltName: Full=Cellular myosin heavy chain, type A; AltName: Full=Myosin heavy chain 9; AltName: Full=Myosin heavy chain, non-muscle IIa; AltName: Full=Non-muscle myosin heavy chain A; Short=NMMHC-A; AltName: Full=Non-muscle myosin heavy chain IIa; Short=NMMHC II-a; Short=NMMHC-IIA;	1947	227646	89	65	61	48	7896	1	1	1	493.605	1477.79	3	1477.79	0.0004	187	199	0	49.1	0.00028	K	VIQYLAYVASSHK	S					OTV3505_Amanda_Basal_Tube.6666.6666.3
7	1	P35579	RecName: Full=Myosin-9; AltName: Full=Cellular myosin heavy chain, type A; AltName: Full=Myosin heavy chain 9; AltName: Full=Myosin heavy chain, non-muscle IIa; AltName: Full=Non-muscle myosin heavy chain A; Short=NMMHC-A; AltName: Full=Non-muscle myosin heavy chain IIa; Short=NMMHC II-a; Short=NMMHC-IIA;	1947	227646	89	65	61	48	8029	3	1	1	751.858	1501.7	2	1500.69	1.013	1182	1193	1	2.04	4.1	K	THEAQIQEMRQK	H	3 Deamidated (Q)	0.000030300030.0			OTV3505_Amanda_Basal_Tube.2542.2542.2
7	1	P35579	RecName: Full=Myosin-9; AltName: Full=Cellular myosin heavy chain, type A; AltName: Full=Myosin heavy chain 9; AltName: Full=Myosin heavy chain, non-muscle IIa; AltName: Full=Non-muscle myosin heavy chain A; Short=NMMHC-A; AltName: Full=Non-muscle myosin heavy chain IIa; Short=NMMHC II-a; Short=NMMHC-IIA;	1947	227646	89	65	61	48	8500	1	1	1	518.619	1552.83	3	1552.84	-0.0056	1358	1371	1	26.34	0.0052	K	QIATLHAQVADMKK	K					OTV3505_Amanda_Basal_Tube.3822.3822.3
7	1	P35579	RecName: Full=Myosin-9; AltName: Full=Cellular myosin heavy chain, type A; AltName: Full=Myosin heavy chain 9; AltName: Full=Myosin heavy chain, non-muscle IIa; AltName: Full=Non-muscle myosin heavy chain A; Short=NMMHC-A; AltName: Full=Non-muscle myosin heavy chain IIa; Short=NMMHC II-a; Short=NMMHC-IIA;	1947	227646	89	65	61	48	8529	1	1	1	779.932	1557.85	2	1557.85	-0.0013	719	731	1	33.54	0.0023	R	QRYEILTPNSIPK	G					OTV3505_Amanda_Basal_Tube.6105.6105.2
7	1	P35579	RecName: Full=Myosin-9; AltName: Full=Cellular myosin heavy chain, type A; AltName: Full=Myosin heavy chain 9; AltName: Full=Myosin heavy chain, non-muscle IIa; AltName: Full=Non-muscle myosin heavy chain A; Short=NMMHC-A; AltName: Full=Non-muscle myosin heavy chain IIa; Short=NMMHC II-a; Short=NMMHC-IIA;	1947	227646	89	65	61	48	8530	1	1	1	520.293	1557.86	3	1557.85	0.0049	719	731	1	26.67	0.055	R	QRYEILTPNSIPK	G					OTV3505_Amanda_Basal_Tube.6097.6097.3
7	1	P35579	RecName: Full=Myosin-9; AltName: Full=Cellular myosin heavy chain, type A; AltName: Full=Myosin heavy chain 9; AltName: Full=Myosin heavy chain, non-muscle IIa; AltName: Full=Non-muscle myosin heavy chain A; Short=NMMHC-A; AltName: Full=Non-muscle myosin heavy chain IIa; Short=NMMHC II-a; Short=NMMHC-IIA;	1947	227646	89	65	61	48	8574	3	1	1	780.411	1558.81	2	1558.81	-0.0066	803	814	1	5.22	2.2	R	QQQLTAMKVLQR	N	2 Deamidated (Q); GlyGly (K)	0.003000040030.0			OTV3505_Amanda_Basal_Tube.16982.16982.2
7	1	P35579	RecName: Full=Myosin-9; AltName: Full=Cellular myosin heavy chain, type A; AltName: Full=Myosin heavy chain 9; AltName: Full=Myosin heavy chain, non-muscle IIa; AltName: Full=Non-muscle myosin heavy chain A; Short=NMMHC-A; AltName: Full=Non-muscle myosin heavy chain IIa; Short=NMMHC II-a; Short=NMMHC-IIA;	1947	227646	89	65	61	48	8595	1	1	1	783.341	1564.67	2	1564.67	0	1899	1912	0	77.02	2e-07	R	ELEDATETADAMNR	E					OTV3505_Amanda_Basal_Tube.4388.4388.2
7	1	P35579	RecName: Full=Myosin-9; AltName: Full=Cellular myosin heavy chain, type A; AltName: Full=Myosin heavy chain 9; AltName: Full=Myosin heavy chain, non-muscle IIa; AltName: Full=Non-muscle myosin heavy chain A; Short=NMMHC-A; AltName: Full=Non-muscle myosin heavy chain IIa; Short=NMMHC II-a; Short=NMMHC-IIA;	1947	227646	89	65	61	48	8633	1	1	1	524.622	1570.85	3	1570.85	-0.0013	374	387	0	15.26	0.32	K	VSHLLGINVTDFTR	G					OTV3505_Amanda_Basal_Tube.7746.7746.3
7	1	P35579	RecName: Full=Myosin-9; AltName: Full=Cellular myosin heavy chain, type A; AltName: Full=Myosin heavy chain 9; AltName: Full=Myosin heavy chain, non-muscle IIa; AltName: Full=Non-muscle myosin heavy chain A; Short=NMMHC-A; AltName: Full=Non-muscle myosin heavy chain IIa; Short=NMMHC II-a; Short=NMMHC-IIA;	1947	227646	89	65	61	48	8634	1	1	1	786.432	1570.85	2	1570.85	0.0021	374	387	0	63.14	4.5e-06	K	VSHLLGINVTDFTR	G					OTV3505_Amanda_Basal_Tube.7768.7768.2
7	1	P35579	RecName: Full=Myosin-9; AltName: Full=Cellular myosin heavy chain, type A; AltName: Full=Myosin heavy chain 9; AltName: Full=Myosin heavy chain, non-muscle IIa; AltName: Full=Non-muscle myosin heavy chain A; Short=NMMHC-A; AltName: Full=Non-muscle myosin heavy chain IIa; Short=NMMHC II-a; Short=NMMHC-IIA;	1947	227646	89	65	61	48	8663	1	1	0	788.452	1574.89	2	1573.89	0.9965	680	693	1	29.54	0.0032	K	AGKLDPHLVLDQLR	C					OTV3505_Amanda_Basal_Tube.6918.6918.2
7	1	P35579	RecName: Full=Myosin-9; AltName: Full=Cellular myosin heavy chain, type A; AltName: Full=Myosin heavy chain 9; AltName: Full=Myosin heavy chain, non-muscle IIa; AltName: Full=Non-muscle myosin heavy chain A; Short=NMMHC-A; AltName: Full=Non-muscle myosin heavy chain IIa; Short=NMMHC II-a; Short=NMMHC-IIA;	1947	227646	89	65	61	48	8688	1	1	0	527.285	1578.83	3	1578.84	-0.0038	765	778	1	19.49	0.081	R	AGVLAHLEEERDLK	I					OTV3505_Amanda_Basal_Tube.5625.5625.3
7	1	P35579	RecName: Full=Myosin-9; AltName: Full=Cellular myosin heavy chain, type A; AltName: Full=Myosin heavy chain 9; AltName: Full=Myosin heavy chain, non-muscle IIa; AltName: Full=Non-muscle myosin heavy chain A; Short=NMMHC-A; AltName: Full=Non-muscle myosin heavy chain IIa; Short=NMMHC II-a; Short=NMMHC-IIA;	1947	227646	89	65	61	48	8754	1	1	1	796.354	1590.69	2	1590.69	-0.0008	359	373	0	92.77	1.2e-08	R	NTDQASMPDNTAAQK	V					OTV3505_Amanda_Basal_Tube.2473.2473.2
7	1	P35579	RecName: Full=Myosin-9; AltName: Full=Cellular myosin heavy chain, type A; AltName: Full=Myosin heavy chain 9; AltName: Full=Myosin heavy chain, non-muscle IIa; AltName: Full=Non-muscle myosin heavy chain A; Short=NMMHC-A; AltName: Full=Non-muscle myosin heavy chain IIa; Short=NMMHC II-a; Short=NMMHC-IIA;	1947	227646	89	65	61	48	9407	1	1	1	562.248	1683.72	3	1683.73	-0.0099	1504	1518	1	38.25	0.00078	R	TEMEDLMSSKDDVGK	S					OTV3505_Amanda_Basal_Tube.5428.5428.3
7	1	P35579	RecName: Full=Myosin-9; AltName: Full=Cellular myosin heavy chain, type A; AltName: Full=Myosin heavy chain 9; AltName: Full=Myosin heavy chain, non-muscle IIa; AltName: Full=Non-muscle myosin heavy chain A; Short=NMMHC-A; AltName: Full=Non-muscle myosin heavy chain IIa; Short=NMMHC II-a; Short=NMMHC-IIA;	1947	227646	89	65	61	48	9408	1	1	1	842.869	1683.72	2	1683.73	-0.0095	1504	1518	1	56.76	1.5e-05	R	TEMEDLMSSKDDVGK	S					OTV3505_Amanda_Basal_Tube.5392.5392.2
7	1	P35579	RecName: Full=Myosin-9; AltName: Full=Cellular myosin heavy chain, type A; AltName: Full=Myosin heavy chain 9; AltName: Full=Myosin heavy chain, non-muscle IIa; AltName: Full=Non-muscle myosin heavy chain A; Short=NMMHC-A; AltName: Full=Non-muscle myosin heavy chain IIa; Short=NMMHC II-a; Short=NMMHC-IIA;	1947	227646	89	65	61	48	9478	7	1	1	851.375	1700.73	2	1699.73	1.0063	1504	1518	1	2.1	1	R	TEMEDLMSSKDDVGK	S	Oxidation (M)	0.000000100000000.0			OTV3505_Amanda_Basal_Tube.3375.3375.2
7	1	P35579	RecName: Full=Myosin-9; AltName: Full=Cellular myosin heavy chain, type A; AltName: Full=Myosin heavy chain 9; AltName: Full=Myosin heavy chain, non-muscle IIa; AltName: Full=Non-muscle myosin heavy chain A; Short=NMMHC-A; AltName: Full=Non-muscle myosin heavy chain IIa; Short=NMMHC II-a; Short=NMMHC-IIA;	1947	227646	89	65	61	48	9534	1	1	1	574.934	1721.78	3	1721.79	-0.0045	843	856	1	25.79	0.074	R	QEEEMMAKEEELVK	V					OTV3505_Amanda_Basal_Tube.5258.5258.3
7	1	P35579	RecName: Full=Myosin-9; AltName: Full=Cellular myosin heavy chain, type A; AltName: Full=Myosin heavy chain 9; AltName: Full=Myosin heavy chain, non-muscle IIa; AltName: Full=Non-muscle myosin heavy chain A; Short=NMMHC-A; AltName: Full=Non-muscle myosin heavy chain IIa; Short=NMMHC II-a; Short=NMMHC-IIA;	1947	227646	89	65	61	48	9555	1	1	1	577.297	1728.87	3	1728.86	0.0039	1220	1234	1	22.77	0.034	K	QTLENERGELANEVK	V					OTV3505_Amanda_Basal_Tube.4281.4281.3
7	1	P35579	RecName: Full=Myosin-9; AltName: Full=Cellular myosin heavy chain, type A; AltName: Full=Myosin heavy chain 9; AltName: Full=Myosin heavy chain, non-muscle IIa; AltName: Full=Non-muscle myosin heavy chain A; Short=NMMHC-A; AltName: Full=Non-muscle myosin heavy chain IIa; Short=NMMHC II-a; Short=NMMHC-IIA;	1947	227646	89	65	61	48	9613	1	1	1	876.431	1750.85	2	1750.85	-0.0007	868	882	0	67.33	7.1e-07	R	LTEMETLQSQLMAEK	L					OTV3505_Amanda_Basal_Tube.7807.7807.2
7	1	P35579	RecName: Full=Myosin-9; AltName: Full=Cellular myosin heavy chain, type A; AltName: Full=Myosin heavy chain 9; AltName: Full=Myosin heavy chain, non-muscle IIa; AltName: Full=Non-muscle myosin heavy chain A; Short=NMMHC-A; AltName: Full=Non-muscle myosin heavy chain IIa; Short=NMMHC II-a; Short=NMMHC-IIA;	1947	227646	89	65	61	48	10002	1	1	1	908.449	1814.88	2	1814.9	-0.0166	1816	1830	1	80	1.7e-07	K	IAQLEEQLDNETKER	Q					OTV3505_Amanda_Basal_Tube.5114.5114.2
7	1	P35579	RecName: Full=Myosin-9; AltName: Full=Cellular myosin heavy chain, type A; AltName: Full=Myosin heavy chain 9; AltName: Full=Myosin heavy chain, non-muscle IIa; AltName: Full=Non-muscle myosin heavy chain A; Short=NMMHC-A; AltName: Full=Non-muscle myosin heavy chain IIa; Short=NMMHC II-a; Short=NMMHC-IIA;	1947	227646	89	65	61	48	10006	1	1	1	605.973	1814.9	3	1814.9	-0.0046	1816	1830	1	62.78	3e-05	K	IAQLEEQLDNETKER	Q					OTV3505_Amanda_Basal_Tube.5112.5112.3
7	1	P35579	RecName: Full=Myosin-9; AltName: Full=Cellular myosin heavy chain, type A; AltName: Full=Myosin heavy chain 9; AltName: Full=Myosin heavy chain, non-muscle IIa; AltName: Full=Non-muscle myosin heavy chain A; Short=NMMHC-A; AltName: Full=Non-muscle myosin heavy chain IIa; Short=NMMHC II-a; Short=NMMHC-IIA;	1947	227646	89	65	61	48	10039	1	1	1	610.957	1829.85	3	1829.85	0.0004	1878	1893	1	75.05	5.1e-07	R	QLEEAEEEAQRANASR	R					OTV3505_Amanda_Basal_Tube.3420.3420.3
7	1	P35579	RecName: Full=Myosin-9; AltName: Full=Cellular myosin heavy chain, type A; AltName: Full=Myosin heavy chain 9; AltName: Full=Myosin heavy chain, non-muscle IIa; AltName: Full=Non-muscle myosin heavy chain A; Short=NMMHC-A; AltName: Full=Non-muscle myosin heavy chain IIa; Short=NMMHC II-a; Short=NMMHC-IIA;	1947	227646	89	65	61	48	10225	1	1	1	623.641	1867.9	3	1867.91	-0.003	1001	1016	1	33.77	0.011	R	IAEFTTNLTEEEEKSK	S					OTV3505_Amanda_Basal_Tube.5566.5566.3
7	1	P35579	RecName: Full=Myosin-9; AltName: Full=Cellular myosin heavy chain, type A; AltName: Full=Myosin heavy chain 9; AltName: Full=Myosin heavy chain, non-muscle IIa; AltName: Full=Non-muscle myosin heavy chain A; Short=NMMHC-A; AltName: Full=Non-muscle myosin heavy chain IIa; Short=NMMHC II-a; Short=NMMHC-IIA;	1947	227646	89	65	61	48	10226	1	1	1	934.958	1867.9	2	1867.91	-0.0029	1001	1016	1	95.29	1.3e-08	R	IAEFTTNLTEEEEKSK	S					OTV3505_Amanda_Basal_Tube.5550.5550.2
7	1	P35579	RecName: Full=Myosin-9; AltName: Full=Cellular myosin heavy chain, type A; AltName: Full=Myosin heavy chain 9; AltName: Full=Myosin heavy chain, non-muscle IIa; AltName: Full=Non-muscle myosin heavy chain A; Short=NMMHC-A; AltName: Full=Non-muscle myosin heavy chain IIa; Short=NMMHC II-a; Short=NMMHC-IIA;	1947	227646	89	65	61	48	10227	1	1	1	935.487	1868.96	2	1868.96	0.0009	1755	1770	0	90.91	1.4e-08	K	ANLQIDQINTDLNLER	S					OTV3505_Amanda_Basal_Tube.7726.7726.2
7	1	P35579	RecName: Full=Myosin-9; AltName: Full=Cellular myosin heavy chain, type A; AltName: Full=Myosin heavy chain 9; AltName: Full=Myosin heavy chain, non-muscle IIa; AltName: Full=Non-muscle myosin heavy chain A; Short=NMMHC-A; AltName: Full=Non-muscle myosin heavy chain IIa; Short=NMMHC II-a; Short=NMMHC-IIA;	1947	227646	89	65	61	48	10244	1	1	1	626.285	1875.83	3	1875.84	-0.0059	357	373	1	26.26	0.0069	K	ERNTDQASMPDNTAAQK	V					OTV3505_Amanda_Basal_Tube.2111.2111.3
7	1	P35579	RecName: Full=Myosin-9; AltName: Full=Cellular myosin heavy chain, type A; AltName: Full=Myosin heavy chain 9; AltName: Full=Myosin heavy chain, non-muscle IIa; AltName: Full=Non-muscle myosin heavy chain A; Short=NMMHC-A; AltName: Full=Non-muscle myosin heavy chain IIa; Short=NMMHC II-a; Short=NMMHC-IIA;	1947	227646	89	65	61	48	10344	1	1	1	638.973	1913.9	3	1913.91	-0.0127	144	159	0	22.43	0.0079	R	HEMPPHIYAITDTAYR	S					OTV3505_Amanda_Basal_Tube.5940.5940.3
7	1	P35579	RecName: Full=Myosin-9; AltName: Full=Cellular myosin heavy chain, type A; AltName: Full=Myosin heavy chain 9; AltName: Full=Myosin heavy chain, non-muscle IIa; AltName: Full=Non-muscle myosin heavy chain A; Short=NMMHC-A; AltName: Full=Non-muscle myosin heavy chain IIa; Short=NMMHC II-a; Short=NMMHC-IIA;	1947	227646	89	65	61	48	10415	1	1	1	975.499	1948.98	2	1948.99	-0.0022	1418	1433	0	108.66	9.2e-10	R	LQQELDDLLVDLDHQR	Q					OTV3505_Amanda_Basal_Tube.9196.9196.2
7	1	P35579	RecName: Full=Myosin-9; AltName: Full=Cellular myosin heavy chain, type A; AltName: Full=Myosin heavy chain 9; AltName: Full=Myosin heavy chain, non-muscle IIa; AltName: Full=Non-muscle myosin heavy chain A; Short=NMMHC-A; AltName: Full=Non-muscle myosin heavy chain IIa; Short=NMMHC II-a; Short=NMMHC-IIA;	1947	227646	89	65	61	48	10498	1	1	1	666.009	1995	3	1995	0.0017	1194	1210	1	57.88	3.9e-06	K	HSQAVEELAEQLEQTKR	V					OTV3505_Amanda_Basal_Tube.6559.6559.3
7	1	P35579	RecName: Full=Myosin-9; AltName: Full=Cellular myosin heavy chain, type A; AltName: Full=Myosin heavy chain 9; AltName: Full=Myosin heavy chain, non-muscle IIa; AltName: Full=Non-muscle myosin heavy chain A; Short=NMMHC-A; AltName: Full=Non-muscle myosin heavy chain IIa; Short=NMMHC II-a; Short=NMMHC-IIA;	1947	227646	89	65	61	48	10511	1	1	1	666.691	1997.05	3	1997.05	-0.003	1754	1770	1	48.39	0.00019	K	KANLQIDQINTDLNLER	S					OTV3505_Amanda_Basal_Tube.6882.6882.3
7	1	P35579	RecName: Full=Myosin-9; AltName: Full=Cellular myosin heavy chain, type A; AltName: Full=Myosin heavy chain 9; AltName: Full=Myosin heavy chain, non-muscle IIa; AltName: Full=Non-muscle myosin heavy chain A; Short=NMMHC-A; AltName: Full=Non-muscle myosin heavy chain IIa; Short=NMMHC II-a; Short=NMMHC-IIA;	1947	227646	89	65	61	48	10766	1	1	1	681.664	2041.97	3	2041.97	-0.0042	1175	1191	1	51.07	0.00036	K	TLEEEAKTHEAQIQEMR	Q					OTV3505_Amanda_Basal_Tube.4953.4953.3
7	1	P35579	RecName: Full=Myosin-9; AltName: Full=Cellular myosin heavy chain, type A; AltName: Full=Myosin heavy chain 9; AltName: Full=Myosin heavy chain, non-muscle IIa; AltName: Full=Non-muscle myosin heavy chain A; Short=NMMHC-A; AltName: Full=Non-muscle myosin heavy chain IIa; Short=NMMHC II-a; Short=NMMHC-IIA;	1947	227646	89	65	61	48	10767	1	1	1	511.502	2041.98	4	2041.97	0.0042	1175	1191	1	29.13	0.004	K	TLEEEAKTHEAQIQEMR	Q					OTV3505_Amanda_Basal_Tube.4978.4978.4
7	1	P35579	RecName: Full=Myosin-9; AltName: Full=Cellular myosin heavy chain, type A; AltName: Full=Myosin heavy chain 9; AltName: Full=Myosin heavy chain, non-muscle IIa; AltName: Full=Non-muscle myosin heavy chain A; Short=NMMHC-A; AltName: Full=Non-muscle myosin heavy chain IIa; Short=NMMHC II-a; Short=NMMHC-IIA;	1947	227646	89	65	61	48	10884	1	1	1	696.998	2087.97	3	2087.97	-0.0007	1698	1716	1	26.26	0.0071	R	QAQQERDELADEIANSSGK	G					OTV3505_Amanda_Basal_Tube.4777.4777.3
7	1	P35579	RecName: Full=Myosin-9; AltName: Full=Cellular myosin heavy chain, type A; AltName: Full=Myosin heavy chain 9; AltName: Full=Myosin heavy chain, non-muscle IIa; AltName: Full=Non-muscle myosin heavy chain A; Short=NMMHC-A; AltName: Full=Non-muscle myosin heavy chain IIa; Short=NMMHC II-a; Short=NMMHC-IIA;	1947	227646	89	65	61	48	11187	1	1	1	737.013	2208.02	3	2208.02	-0.0038	1899	1918	1	25.78	0.014	R	ELEDATETADAMNREVSSLK	N					OTV3505_Amanda_Basal_Tube.6909.6909.3
7	1	P35579	RecName: Full=Myosin-9; AltName: Full=Cellular myosin heavy chain, type A; AltName: Full=Myosin heavy chain 9; AltName: Full=Myosin heavy chain, non-muscle IIa; AltName: Full=Non-muscle myosin heavy chain A; Short=NMMHC-A; AltName: Full=Non-muscle myosin heavy chain IIa; Short=NMMHC II-a; Short=NMMHC-IIA;	1947	227646	89	65	61	48	11961	1	1	1	863.742	2588.2	3	2588.2	0.0024	941	961	1	38.4	0.00079	K	MQQNIQELEEQLEEEESARQK	L					OTV3505_Amanda_Basal_Tube.7377.7377.3
7	1	P35579	RecName: Full=Myosin-9; AltName: Full=Cellular myosin heavy chain, type A; AltName: Full=Myosin heavy chain 9; AltName: Full=Myosin heavy chain, non-muscle IIa; AltName: Full=Non-muscle myosin heavy chain A; Short=NMMHC-A; AltName: Full=Non-muscle myosin heavy chain IIa; Short=NMMHC II-a; Short=NMMHC-IIA;	1947	227646	89	65	61	48	12414	1	1	1	753.349	3009.37	4	3009.38	-0.0121	302	327	1	33.51	0.0049	R	FLSNGHVTIPGQQDKDMFQETMEAMR	I					OTV3505_Amanda_Basal_Tube.7932.7932.4
8	1	P46781	RecName: Full=40S ribosomal protein S9;	1688	22635	191	183	2	1	1915	7	1	1	432.253	862.492	2	862.491	0.0004	110	116	0	2.42	5	R	LQTQVFK	L					OTV3505_Amanda_Basal_Tube.6333.6333.2
8	1	P46781	RecName: Full=40S ribosomal protein S9;	1688	22635	191	183	2	1	3454	1	1	1	516.795	1031.58	2	1031.58	-0.0001	71	79	0	36.93	0.008	R	LFEGNALLR	R					OTV3505_Amanda_Basal_Tube.10370.10370.2
9	1	P60709	RecName: Full=Actin, cytoplasmic 1; AltName: Full=Beta-actin; Contains: RecName: Full=Actin, cytoplasmic 1, N-terminally processed;	1429	42052	58	51	25	23	251	1	1	0	322.69	643.365	2	643.365	0	178	183	0	34.31	0.013	R	LDLAGR	D					OTV3505_Amanda_Basal_Tube.3440.3440.2
9	1	P60709	RecName: Full=Actin, cytoplasmic 1; AltName: Full=Beta-actin; Contains: RecName: Full=Actin, cytoplasmic 1, N-terminally processed;	1429	42052	58	51	25	23	256	1	0	0	322.721	643.426	2	643.427	-0.0005	63	68	0	31.89	0.01	R	GILTLK	Y					OTV3505_Amanda_Basal_Tube.5440.5440.2
9	1	P60709	RecName: Full=Actin, cytoplasmic 1; AltName: Full=Beta-actin; Contains: RecName: Full=Actin, cytoplasmic 1, N-terminally processed;	1429	42052	58	51	25	23	1342	1	1	0	389.182	776.349	2	776.349	0.0003	285	290	0	26.99	0.078	K	CDVDIR	K					OTV3505_Amanda_Basal_Tube.2805.2805.2
9	1	P60709	RecName: Full=Actin, cytoplasmic 1; AltName: Full=Beta-actin; Contains: RecName: Full=Actin, cytoplasmic 1, N-terminally processed;	1429	42052	58	51	25	23	1469	2	1	0	398.24	794.466	2	794.465	0.001	329	335	0	10.67	0.36	K	IIAPPER	K					OTV3505_Amanda_Basal_Tube.3125.3125.2
9	1	P60709	RecName: Full=Actin, cytoplasmic 1; AltName: Full=Beta-actin; Contains: RecName: Full=Actin, cytoplasmic 1, N-terminally processed;	1429	42052	58	51	25	23	1510	4	1	0	400.771	799.528	2	799.528	0.0003	62	68	1	7.38	1.3	K	RGILTLK	Y					OTV3505_Amanda_Basal_Tube.4444.4444.2
9	1	P60709	RecName: Full=Actin, cytoplasmic 1; AltName: Full=Beta-actin; Contains: RecName: Full=Actin, cytoplasmic 1, N-terminally processed;	1429	42052	58	51	25	23	2409	1	1	0	462.287	922.559	2	922.56	-0.0005	329	336	1	31.56	0.0039	K	IIAPPERK	Y					OTV3505_Amanda_Basal_Tube.2201.2201.2
9	1	P60709	RecName: Full=Actin, cytoplasmic 1; AltName: Full=Beta-actin; Contains: RecName: Full=Actin, cytoplasmic 1, N-terminally processed;	1429	42052	58	51	25	23	2410	1	1	0	308.527	922.56	3	922.56	-0.0003	329	336	1	26.82	0.011	K	IIAPPERK	Y					OTV3505_Amanda_Basal_Tube.2199.2199.3
9	1	P60709	RecName: Full=Actin, cytoplasmic 1; AltName: Full=Beta-actin; Contains: RecName: Full=Actin, cytoplasmic 1, N-terminally processed;	1429	42052	58	51	25	23	2828	1	1	0	488.728	975.441	2	975.441	0.0004	19	28	0	73.05	2.2e-06	K	AGFAGDDAPR	A					OTV3505_Amanda_Basal_Tube.2930.2930.2
9	1	P60709	RecName: Full=Actin, cytoplasmic 1; AltName: Full=Beta-actin; Contains: RecName: Full=Actin, cytoplasmic 1, N-terminally processed;	1429	42052	58	51	25	23	3659	1	1	0	518.83	1035.64	2	1035.64	0.0004	327	335	1	22.35	0.013	K	IKIIAPPER	K					OTV3505_Amanda_Basal_Tube.4362.4362.2
9	1	P60709	RecName: Full=Actin, cytoplasmic 1; AltName: Full=Beta-actin; Contains: RecName: Full=Actin, cytoplasmic 1, N-terminally processed;	1429	42052	58	51	25	23	4587	1	1	1	566.767	1131.52	2	1131.52	0.0001	197	206	0	51.13	2.2e-05	R	GYSFTTTAER	E					OTV3505_Amanda_Basal_Tube.4358.4358.2
9	1	P60709	RecName: Full=Actin, cytoplasmic 1; AltName: Full=Beta-actin; Contains: RecName: Full=Actin, cytoplasmic 1, N-terminally processed;	1429	42052	58	51	25	23	4874	1	1	0	581.311	1160.61	2	1160.61	-0.0037	316	326	0	39.9	0.0026	K	EITALAPSTMK	I					OTV3505_Amanda_Basal_Tube.5243.5243.2
9	1	P60709	RecName: Full=Actin, cytoplasmic 1; AltName: Full=Beta-actin; Contains: RecName: Full=Actin, cytoplasmic 1, N-terminally processed;	1429	42052	58	51	25	23	4939	1	1	0	391.195	1170.56	3	1170.56	-0.0018	40	50	0	38.5	0.0016	R	HQGVMVGMGQK	D					OTV3505_Amanda_Basal_Tube.2954.2954.3
9	1	P60709	RecName: Full=Actin, cytoplasmic 1; AltName: Full=Beta-actin; Contains: RecName: Full=Actin, cytoplasmic 1, N-terminally processed;	1429	42052	58	51	25	23	4940	1	1	0	586.288	1170.56	2	1170.56	-0.0014	40	50	0	75.92	9.5e-07	R	HQGVMVGMGQK	D					OTV3505_Amanda_Basal_Tube.2935.2935.2
9	1	P60709	RecName: Full=Actin, cytoplasmic 1; AltName: Full=Beta-actin; Contains: RecName: Full=Actin, cytoplasmic 1, N-terminally processed;	1429	42052	58	51	25	23	4966	1	1	0	589.313	1176.61	2	1176.61	0.0055	316	326	0	43.04	0.00059	K	EITALAPSTMK	I	Oxidation (M)	0.00000000010.0			OTV3505_Amanda_Basal_Tube.4350.4350.2
9	1	P60709	RecName: Full=Actin, cytoplasmic 1; AltName: Full=Beta-actin; Contains: RecName: Full=Actin, cytoplasmic 1, N-terminally processed;	1429	42052	58	51	25	23	5442	2	0	0	400.24	1197.7	3	1197.7	-0.0007	29	39	0	5.39	1.1	R	AVFPSIVGRPR	H					OTV3505_Amanda_Basal_Tube.6188.6188.3
9	1	P60709	RecName: Full=Actin, cytoplasmic 1; AltName: Full=Beta-actin; Contains: RecName: Full=Actin, cytoplasmic 1, N-terminally processed;	1429	42052	58	51	25	23	5445	1	1	0	599.857	1197.7	2	1197.7	0.0019	29	39	0	25.22	0.0068	R	AVFPSIVGRPR	H					OTV3505_Amanda_Basal_Tube.6133.6133.2
9	1	P60709	RecName: Full=Actin, cytoplasmic 1; AltName: Full=Beta-actin; Contains: RecName: Full=Actin, cytoplasmic 1, N-terminally processed;	1429	42052	58	51	25	23	6991	1	1	0	677.815	1353.62	2	1353.62	0	51	62	1	58.02	1e-05	K	DSYVGDEAQSKR	G					OTV3505_Amanda_Basal_Tube.2137.2137.2
9	1	P60709	RecName: Full=Actin, cytoplasmic 1; AltName: Full=Beta-actin; Contains: RecName: Full=Actin, cytoplasmic 1, N-terminally processed;	1429	42052	58	51	25	23	8071	1	1	0	505.922	1514.74	3	1514.74	0.002	85	95	0	38.59	0.00031	K	IWHHTFYNELR	V					OTV3505_Amanda_Basal_Tube.6091.6091.3
9	1	P60709	RecName: Full=Actin, cytoplasmic 1; AltName: Full=Beta-actin; Contains: RecName: Full=Actin, cytoplasmic 1, N-terminally processed;	1429	42052	58	51	25	23	8082	1	1	1	758.855	1515.69	2	1515.7	-0.0005	360	372	0	62.56	2.9e-06	K	QEYDESGPSIVHR	K					OTV3505_Amanda_Basal_Tube.3611.3611.2
9	1	P60709	RecName: Full=Actin, cytoplasmic 1; AltName: Full=Beta-actin; Contains: RecName: Full=Actin, cytoplasmic 1, N-terminally processed;	1429	42052	58	51	25	23	8084	1	1	1	506.24	1515.7	3	1515.7	0.0012	360	372	0	45.94	0.00024	K	QEYDESGPSIVHR	K					OTV3505_Amanda_Basal_Tube.3576.3576.3
9	1	P60709	RecName: Full=Actin, cytoplasmic 1; AltName: Full=Beta-actin; Contains: RecName: Full=Actin, cytoplasmic 1, N-terminally processed;	1429	42052	58	51	25	23	8488	1	1	0	774.909	1547.8	2	1547.81	-0.0021	313	326	1	67.23	1.1e-05	R	MQKEITALAPSTMK	I					OTV3505_Amanda_Basal_Tube.4827.4827.2
9	1	P60709	RecName: Full=Actin, cytoplasmic 1; AltName: Full=Beta-actin; Contains: RecName: Full=Actin, cytoplasmic 1, N-terminally processed;	1429	42052	58	51	25	23	8489	1	1	0	516.942	1547.8	3	1547.81	-0.0011	313	326	1	23.13	0.034	R	MQKEITALAPSTMK	I					OTV3505_Amanda_Basal_Tube.4824.4824.3
9	1	P60709	RecName: Full=Actin, cytoplasmic 1; AltName: Full=Beta-actin; Contains: RecName: Full=Actin, cytoplasmic 1, N-terminally processed;	1429	42052	58	51	25	23	9152	1	1	0	541.952	1622.83	3	1622.83	-0.0012	178	191	1	29.49	0.0056	R	LDLAGRDLTDYLMK	I					OTV3505_Amanda_Basal_Tube.8177.8177.3
9	1	P60709	RecName: Full=Actin, cytoplasmic 1; AltName: Full=Beta-actin; Contains: RecName: Full=Actin, cytoplasmic 1, N-terminally processed;	1429	42052	58	51	25	23	9153	1	1	0	812.425	1622.84	2	1622.83	0.0013	178	191	1	11.04	0.092	R	LDLAGRDLTDYLMK	I					OTV3505_Amanda_Basal_Tube.8159.8159.2
9	1	P60709	RecName: Full=Actin, cytoplasmic 1; AltName: Full=Beta-actin; Contains: RecName: Full=Actin, cytoplasmic 1, N-terminally processed;	1429	42052	58	51	25	23	9164	1	1	1	815.416	1628.82	2	1628.82	0.0025	197	210	1	34.8	0.00093	R	GYSFTTTAEREIVR	D					OTV3505_Amanda_Basal_Tube.6119.6119.2
9	1	P60709	RecName: Full=Actin, cytoplasmic 1; AltName: Full=Beta-actin; Contains: RecName: Full=Actin, cytoplasmic 1, N-terminally processed;	1429	42052	58	51	25	23	9218	1	1	1	411.955	1643.79	4	1643.79	0.0008	360	373	1	7.02	0.81	K	QEYDESGPSIVHRK	C					OTV3505_Amanda_Basal_Tube.2774.2774.4
9	1	P60709	RecName: Full=Actin, cytoplasmic 1; AltName: Full=Beta-actin; Contains: RecName: Full=Actin, cytoplasmic 1, N-terminally processed;	1429	42052	58	51	25	23	9219	1	1	1	822.904	1643.79	2	1643.79	0.0021	360	373	1	44.53	0.00018	K	QEYDESGPSIVHRK	C					OTV3505_Amanda_Basal_Tube.2786.2786.2
9	1	P60709	RecName: Full=Actin, cytoplasmic 1; AltName: Full=Beta-actin; Contains: RecName: Full=Actin, cytoplasmic 1, N-terminally processed;	1429	42052	58	51	25	23	9724	1	1	0	895.948	1789.88	2	1789.88	-0.0038	239	254	0	85.84	9.7e-08	K	SYELPDGQVITIGNER	F					OTV3505_Amanda_Basal_Tube.7695.7695.2
9	1	P60709	RecName: Full=Actin, cytoplasmic 1; AltName: Full=Beta-actin; Contains: RecName: Full=Actin, cytoplasmic 1, N-terminally processed;	1429	42052	58	51	25	23	10424	1	1	1	652.026	1953.06	3	1953.06	-0.0002	96	113	0	37.34	0.0046	R	VAPEEHPVLLTEAPLNPK	A					OTV3505_Amanda_Basal_Tube.6687.6687.3
9	1	P60709	RecName: Full=Actin, cytoplasmic 1; AltName: Full=Beta-actin; Contains: RecName: Full=Actin, cytoplasmic 1, N-terminally processed;	1429	42052	58	51	25	23	10426	1	1	1	977.537	1953.06	2	1953.06	0.002	96	113	0	73.02	1.3e-06	R	VAPEEHPVLLTEAPLNPK	A					OTV3505_Amanda_Basal_Tube.6636.6636.2
9	1	P60709	RecName: Full=Actin, cytoplasmic 1; AltName: Full=Beta-actin; Contains: RecName: Full=Actin, cytoplasmic 1, N-terminally processed;	1429	42052	58	51	25	23	11650	1	1	1	1172.09	2342.16	2	2342.16	0.0038	291	312	1	97.75	6.8e-10	R	KDLYANTVLSGGTTMYPGIADR	M					OTV3505_Amanda_Basal_Tube.7344.7344.2
9	1	P60709	RecName: Full=Actin, cytoplasmic 1; AltName: Full=Beta-actin; Contains: RecName: Full=Actin, cytoplasmic 1, N-terminally processed;	1429	42052	58	51	25	23	11665	1	1	0	588.526	2350.07	4	2350.07	0.0067	40	61	1	35.33	0.00074	R	HQGVMVGMGQKDSYVGDEAQSK	R					OTV3505_Amanda_Basal_Tube.4178.4178.4
9	1	P60709	RecName: Full=Actin, cytoplasmic 1; AltName: Full=Beta-actin; Contains: RecName: Full=Actin, cytoplasmic 1, N-terminally processed;	1429	42052	58	51	25	23	12779	1	1	1	796.657	3182.6	4	3182.61	-0.0073	148	177	0	26.2	0.0096	R	TTGIVMDSGDGVTHTVPIYEGYALPHAILR	L					OTV3505_Amanda_Basal_Tube.8126.8126.4
9	1	P60709	RecName: Full=Actin, cytoplasmic 1; AltName: Full=Beta-actin; Contains: RecName: Full=Actin, cytoplasmic 1, N-terminally processed;	1429	42052	58	51	25	23	12880	1	1	1	1077.82	3230.45	3	3230.45	-0.0018	257	284	0	51.94	2.8e-05	R	CPEALFQPSFLGMESCGIHETTFNSIMK	C					OTV3505_Amanda_Basal_Tube.9841.9841.3
10	1	P62979	RecName: Full=Ubiquitin-40S ribosomal protein S27a; AltName: Full=Ubiquitin carboxyl extension protein 80; Contains: RecName: Full=Ubiquitin; Contains: RecName: Full=40S ribosomal protein S27a; Flags: Precursor;	1327	18296	54	51	11	10	229	2	1	1	317.699	633.383	2	633.385	-0.0017	2	6	0	12.54	0.43	M	QIFVK	T					OTV3505_Amanda_Basal_Tube.3474.3474.2
10	1	P62979	RecName: Full=Ubiquitin-40S ribosomal protein S27a; AltName: Full=Ubiquitin carboxyl extension protein 80; Contains: RecName: Full=Ubiquitin; Contains: RecName: Full=40S ribosomal protein S27a; Flags: Precursor;	1327	18296	54	51	11	10	266	1	1	1	324.707	647.4	2	647.401	-0.0006	43	48	0	27.63	0.015	R	LIFAGK	Q					OTV3505_Amanda_Basal_Tube.4678.4678.2
10	1	P62979	RecName: Full=Ubiquitin-40S ribosomal protein S27a; AltName: Full=Ubiquitin carboxyl extension protein 80; Contains: RecName: Full=Ubiquitin; Contains: RecName: Full=40S ribosomal protein S27a; Flags: Precursor;	1327	18296	54	51	11	10	1146	1	1	1	383.22	764.426	2	764.426	0.0008	1	6	0	35.67	0.0067	-	MQIFVK	T					OTV3505_Amanda_Basal_Tube.6004.6004.2
10	1	P62979	RecName: Full=Ubiquitin-40S ribosomal protein S27a; AltName: Full=Ubiquitin carboxyl extension protein 80; Contains: RecName: Full=Ubiquitin; Contains: RecName: Full=40S ribosomal protein S27a; Flags: Precursor;	1327	18296	54	51	11	10	3677	1	1	1	520.262	1038.51	2	1038.51	-0.0005	34	42	0	40.44	0.0042	K	EGIPPDQQR	L					OTV3505_Amanda_Basal_Tube.2036.2036.2
10	1	P62979	RecName: Full=Ubiquitin-40S ribosomal protein S27a; AltName: Full=Ubiquitin carboxyl extension protein 80; Contains: RecName: Full=Ubiquitin; Contains: RecName: Full=40S ribosomal protein S27a; Flags: Precursor;	1327	18296	54	51	11	10	3974	1	1	1	534.314	1066.61	2	1066.61	0.0003	64	72	0	46.15	0.00014	K	ESTLHLVLR	L					OTV3505_Amanda_Basal_Tube.6027.6027.2
10	1	P62979	RecName: Full=Ubiquitin-40S ribosomal protein S27a; AltName: Full=Ubiquitin carboxyl extension protein 80; Contains: RecName: Full=Ubiquitin; Contains: RecName: Full=40S ribosomal protein S27a; Flags: Precursor;	1327	18296	54	51	11	10	3975	1	1	1	356.546	1066.62	3	1066.61	0.0017	64	72	0	27.88	0.0059	K	ESTLHLVLR	L					OTV3505_Amanda_Basal_Tube.6013.6013.3
10	1	P62979	RecName: Full=Ubiquitin-40S ribosomal protein S27a; AltName: Full=Ubiquitin carboxyl extension protein 80; Contains: RecName: Full=Ubiquitin; Contains: RecName: Full=40S ribosomal protein S27a; Flags: Precursor;	1327	18296	54	51	11	10	4072	1	0	1	541.279	1080.54	2	1080.55	-0.0013	55	63	0	40.47	0.0016	R	TLSDYNIQK	E					OTV3505_Amanda_Basal_Tube.4092.4092.2
10	1	P62979	RecName: Full=Ubiquitin-40S ribosomal protein S27a; AltName: Full=Ubiquitin carboxyl extension protein 80; Contains: RecName: Full=Ubiquitin; Contains: RecName: Full=40S ribosomal protein S27a; Flags: Precursor;	1327	18296	54	51	11	10	7832	1	1	1	730.896	1459.78	2	1459.78	0.0001	43	54	1	57.2	2.7e-05	R	LIFAGKQLEDGR	T	GlyGly (K)	0.000004000000.0			OTV3505_Amanda_Basal_Tube.5809.5809.2
10	1	P62979	RecName: Full=Ubiquitin-40S ribosomal protein S27a; AltName: Full=Ubiquitin carboxyl extension protein 80; Contains: RecName: Full=Ubiquitin; Contains: RecName: Full=40S ribosomal protein S27a; Flags: Precursor;	1327	18296	54	51	11	10	7833	1	1	1	487.601	1459.78	3	1459.78	0.0013	43	54	1	28.47	0.021	R	LIFAGKQLEDGR	T	GlyGly (K)	0.000004000000.0			OTV3505_Amanda_Basal_Tube.5804.5804.3
10	1	P62979	RecName: Full=Ubiquitin-40S ribosomal protein S27a; AltName: Full=Ubiquitin carboxyl extension protein 80; Contains: RecName: Full=Ubiquitin; Contains: RecName: Full=40S ribosomal protein S27a; Flags: Precursor;	1327	18296	54	51	11	10	8367	1	1	1	762.394	1522.77	2	1522.77	-0.0013	30	42	1	70.57	9.7e-07	K	IQDKEGIPPDQQR	L					OTV3505_Amanda_Basal_Tube.2405.2405.2
10	1	P62979	RecName: Full=Ubiquitin-40S ribosomal protein S27a; AltName: Full=Ubiquitin carboxyl extension protein 80; Contains: RecName: Full=Ubiquitin; Contains: RecName: Full=40S ribosomal protein S27a; Flags: Precursor;	1327	18296	54	51	11	10	8371	1	1	1	508.598	1522.77	3	1522.77	-0.001	30	42	1	30.4	0.0098	K	IQDKEGIPPDQQR	L					OTV3505_Amanda_Basal_Tube.2510.2510.3
10	1	P62979	RecName: Full=Ubiquitin-40S ribosomal protein S27a; AltName: Full=Ubiquitin carboxyl extension protein 80; Contains: RecName: Full=Ubiquitin; Contains: RecName: Full=40S ribosomal protein S27a; Flags: Precursor;	1327	18296	54	51	11	10	9704	1	1	1	894.461	1786.91	2	1786.92	-0.0134	12	27	0	53.33	2.2e-05	K	TITLEVEPSDTIENVK	A					OTV3505_Amanda_Basal_Tube.7225.7225.2
10	1	P62979	RecName: Full=Ubiquitin-40S ribosomal protein S27a; AltName: Full=Ubiquitin carboxyl extension protein 80; Contains: RecName: Full=Ubiquitin; Contains: RecName: Full=40S ribosomal protein S27a; Flags: Precursor;	1327	18296	54	51	11	10	10486	1	1	1	663.024	1986.05	3	1986.05	-0.0007	12	29	1	28.58	0.011	K	TITLEVEPSDTIENVKAK	I					OTV3505_Amanda_Basal_Tube.6535.6535.3
10	1	P62979	RecName: Full=Ubiquitin-40S ribosomal protein S27a; AltName: Full=Ubiquitin carboxyl extension protein 80; Contains: RecName: Full=Ubiquitin; Contains: RecName: Full=40S ribosomal protein S27a; Flags: Precursor;	1327	18296	54	51	11	10	10954	1	1	1	710.724	2129.15	3	2129.15	0.0014	55	72	1	50.35	1.9e-05	R	TLSDYNIQKESTLHLVLR	L					OTV3505_Amanda_Basal_Tube.6852.6852.3
10	1	P62979	RecName: Full=Ubiquitin-40S ribosomal protein S27a; AltName: Full=Ubiquitin carboxyl extension protein 80; Contains: RecName: Full=Ubiquitin; Contains: RecName: Full=40S ribosomal protein S27a; Flags: Precursor;	1327	18296	54	51	11	10	10955	1	1	1	533.295	2129.15	4	2129.15	0.0021	55	72	1	16.12	0.12	R	TLSDYNIQKESTLHLVLR	L					OTV3505_Amanda_Basal_Tube.6875.6875.4
10	1	P62979	RecName: Full=Ubiquitin-40S ribosomal protein S27a; AltName: Full=Ubiquitin carboxyl extension protein 80; Contains: RecName: Full=Ubiquitin; Contains: RecName: Full=40S ribosomal protein S27a; Flags: Precursor;	1327	18296	54	51	11	10	11323	1	1	1	748.737	2243.19	3	2243.19	-0.0003	55	72	1	64.75	1.6e-06	R	TLSDYNIQKESTLHLVLR	L	GlyGly (K)	0.000000004000000000.0			OTV3505_Amanda_Basal_Tube.6893.6893.3
10	1	P62979	RecName: Full=Ubiquitin-40S ribosomal protein S27a; AltName: Full=Ubiquitin carboxyl extension protein 80; Contains: RecName: Full=Ubiquitin; Contains: RecName: Full=40S ribosomal protein S27a; Flags: Precursor;	1327	18296	54	51	11	10	11324	1	1	1	561.806	2243.2	4	2243.19	0.0048	55	72	1	16.58	0.072	R	TLSDYNIQKESTLHLVLR	L	GlyGly (K)	0.000000004000000000.0			OTV3505_Amanda_Basal_Tube.6898.6898.4
11	1	P08567	RecName: Full=Pleckstrin; AltName: Full=Platelet 47 kDa protein; Short=p47;	1244	40499	62	57	22	21	262	1	1	1	323.669	645.323	2	645.323	0.0001	90	94	0	30.38	0.024	R	DAWVR	D					OTV3505_Amanda_Basal_Tube.3480.3480.2
11	1	P08567	RecName: Full=Pleckstrin; AltName: Full=Platelet 47 kDa protein; Short=p47;	1244	40499	62	57	22	21	296	1	1	1	329.701	657.388	2	657.388	-0.0007	46	51	0	28.8	0.034	K	GMIPLK	G					OTV3505_Amanda_Basal_Tube.4815.4815.2
11	1	P08567	RecName: Full=Pleckstrin; AltName: Full=Platelet 47 kDa protein; Short=p47;	1244	40499	62	57	22	21	486	1	1	1	336.183	670.351	2	670.351	-0.0006	66	70	0	17.04	0.025	R	MFVFK	I					OTV3505_Amanda_Basal_Tube.6696.6696.2
11	1	P08567	RecName: Full=Pleckstrin; AltName: Full=Platelet 47 kDa protein; Short=p47;	1244	40499	62	57	22	21	536	1	1	1	338.729	675.443	2	675.443	-0.0004	265	269	1	24.57	0.012	R	KFILR	E					OTV3505_Amanda_Basal_Tube.3598.3598.2
11	1	P08567	RecName: Full=Pleckstrin; AltName: Full=Platelet 47 kDa protein; Short=p47;	1244	40499	62	57	22	21	666	1	1	1	354.7	707.385	2	707.385	-0.0006	8	13	0	21.72	0.13	R	EGYLVK	K					OTV3505_Amanda_Basal_Tube.3313.3313.2
11	1	P08567	RecName: Full=Pleckstrin; AltName: Full=Platelet 47 kDa protein; Short=p47;	1244	40499	62	57	22	21	953	4	1	1	373.207	744.399	2	744.402	-0.0023	142	147	0	18.56	0.86	K	ELNLEK	D					OTV3505_Amanda_Basal_Tube.3228.3228.2
11	1	P08567	RecName: Full=Pleckstrin; AltName: Full=Platelet 47 kDa protein; Short=p47;	1244	40499	62	57	22	21	1444	1	1	1	396.705	791.396	2	791.396	0.0005	341	347	0	46.64	0.0014	R	AIQMASR	T	Oxidation (M)	0.0001000.0			OTV3505_Amanda_Basal_Tube.555.555.2
11	1	P08567	RecName: Full=Pleckstrin; AltName: Full=Platelet 47 kDa protein; Short=p47;	1244	40499	62	57	22	21	2834	3	1	1	489.291	976.568	2	976.571	-0.0024	6	13	1	15.21	0.41	R	IREGYLVK	K					OTV3505_Amanda_Basal_Tube.3046.3046.2
11	1	P08567	RecName: Full=Pleckstrin; AltName: Full=Platelet 47 kDa protein; Short=p47;	1244	40499	62	57	22	21	2835	1	1	1	326.531	976.57	3	976.571	-0.0005	6	13	1	40.86	0.0012	R	IREGYLVK	K					OTV3505_Amanda_Basal_Tube.3043.3043.3
11	1	P08567	RecName: Full=Pleckstrin; AltName: Full=Platelet 47 kDa protein; Short=p47;	1244	40499	62	57	22	21	2939	4	0	1	495.267	988.519	2	987.524	0.9953	142	149	1	15.02	2.4	K	ELNLEKDK	K					OTV3505_Amanda_Basal_Tube.2364.2364.2
11	1	P08567	RecName: Full=Pleckstrin; AltName: Full=Platelet 47 kDa protein; Short=p47;	1244	40499	62	57	22	21	3695	1	0	1	348.541	1042.6	3	1042.6	0.0004	139	147	1	29.24	0.023	K	GIKELNLEK	D					OTV3505_Amanda_Basal_Tube.4321.4321.3
11	1	P08567	RecName: Full=Pleckstrin; AltName: Full=Platelet 47 kDa protein; Short=p47;	1244	40499	62	57	22	21	7144	1	1	1	699.321	1396.63	2	1396.63	-0.0019	52	64	0	51.22	1.8e-05	K	GSTLTSPCQDFGK	R					OTV3505_Amanda_Basal_Tube.4672.4672.2
11	1	P08567	RecName: Full=Pleckstrin; AltName: Full=Platelet 47 kDa protein; Short=p47;	1244	40499	62	57	22	21	7849	1	1	1	733.831	1465.65	2	1465.65	0.0003	294	307	0	94.75	2.8e-09	R	GCVVTSVESNSNGR	K	Deamidated (N)	0.00000000000200.0			OTV3505_Amanda_Basal_Tube.3458.3458.2
11	1	P08567	RecName: Full=Pleckstrin; AltName: Full=Platelet 47 kDa protein; Short=p47;	1244	40499	62	57	22	21	8497	1	1	1	777.371	1552.73	2	1552.73	-0.0029	52	65	1	56.92	2e-05	K	GSTLTSPCQDFGKR	M					OTV3505_Amanda_Basal_Tube.4112.4112.2
11	1	P08567	RecName: Full=Pleckstrin; AltName: Full=Platelet 47 kDa protein; Short=p47;	1244	40499	62	57	22	21	8499	1	1	1	518.584	1552.73	3	1552.73	0.0005	52	65	1	6.96	0.72	K	GSTLTSPCQDFGKR	M					OTV3505_Amanda_Basal_Tube.4165.4165.3
11	1	P08567	RecName: Full=Pleckstrin; AltName: Full=Platelet 47 kDa protein; Short=p47;	1244	40499	62	57	22	21	9652	1	1	1	589.281	1764.82	3	1764.82	0.0001	76	89	0	62.64	6.9e-06	K	QQDHFFQAAFLEER	D					OTV3505_Amanda_Basal_Tube.7676.7676.3
11	1	P08567	RecName: Full=Pleckstrin; AltName: Full=Platelet 47 kDa protein; Short=p47;	1244	40499	62	57	22	21	9653	1	1	1	883.418	1764.82	2	1764.82	0.0005	76	89	0	38.19	0.00026	K	QQDHFFQAAFLEER	D					OTV3505_Amanda_Basal_Tube.7683.7683.2
11	1	P08567	RecName: Full=Pleckstrin; AltName: Full=Platelet 47 kDa protein; Short=p47;	1244	40499	62	57	22	21	10968	1	1	1	713.043	2136.11	3	2136.1	0.0041	120	138	1	56.09	1.3e-05	R	LPETIDLGALYLSMKDTEK	G					OTV3505_Amanda_Basal_Tube.9341.9341.3
11	1	P08567	RecName: Full=Pleckstrin; AltName: Full=Platelet 47 kDa protein; Short=p47;	1244	40499	62	57	22	21	12150	1	1	1	889.42	2665.24	3	2665.25	-0.016	151	172	0	65.17	2.1e-05	K	IFNHCFTGNCVIDWLVSNQSVR	N					OTV3505_Amanda_Basal_Tube.9863.9863.3
11	1	P08567	RecName: Full=Pleckstrin; AltName: Full=Platelet 47 kDa protein; Short=p47;	1244	40499	62	57	22	21	12156	1	1	1	671.572	2682.26	4	2682.27	-0.0112	270	293	0	48.45	0.0001	R	EDPAYLHYYDPAGAEDPLGAIHLR	G					OTV3505_Amanda_Basal_Tube.8235.8235.4
11	1	P08567	RecName: Full=Pleckstrin; AltName: Full=Platelet 47 kDa protein; Short=p47;	1244	40499	62	57	22	21	12158	1	1	1	895.096	2682.27	3	2682.27	-0.0046	270	293	0	73.9	1.1e-06	R	EDPAYLHYYDPAGAEDPLGAIHLR	G					OTV3505_Amanda_Basal_Tube.8201.8201.3
11	1	P08567	RecName: Full=Pleckstrin; AltName: Full=Platelet 47 kDa protein; Short=p47;	1244	40499	62	57	22	21	12340	1	1	1	941.466	2821.37	3	2821.37	0.0007	173	198	1	46.25	0.00019	R	NRQEGLMIASSLLNEGYLQPAGDMSK	S					OTV3505_Amanda_Basal_Tube.9122.9122.3
11	1	P08567	RecName: Full=Pleckstrin; AltName: Full=Platelet 47 kDa protein; Short=p47;	1244	40499	62	57	22	21	12367	1	1	1	722.381	2885.5	4	2885.48	0.0137	14	37	1	31.93	0.0025	K	KGSVFNTWKPMWVVLLEDGIEFYK	K					OTV3505_Amanda_Basal_Tube.11986.11986.4
11	1	P08567	RecName: Full=Pleckstrin; AltName: Full=Platelet 47 kDa protein; Short=p47;	1244	40499	62	57	22	21	12368	1	1	1	962.84	2885.5	3	2885.48	0.0147	14	37	1	50.13	0.00011	K	KGSVFNTWKPMWVVLLEDGIEFYK	K					OTV3505_Amanda_Basal_Tube.12004.12004.3
11	1	P08567	RecName: Full=Pleckstrin; AltName: Full=Platelet 47 kDa protein; Short=p47;	1244	40499	62	57	22	21	12374	1	1	1	1447.7	2893.39	2	2893.4	-0.0087	309	333	0	64.82	8.9e-07	K	SEEENLFEIITADEVHYFLQAATPK	E					OTV3505_Amanda_Basal_Tube.12579.12579.2
11	1	P08567	RecName: Full=Pleckstrin; AltName: Full=Platelet 47 kDa protein; Short=p47;	1244	40499	62	57	22	21	12375	1	1	1	965.475	2893.4	3	2893.4	0.0008	309	333	0	38.17	0.0011	K	SEEENLFEIITADEVHYFLQAATPK	E					OTV3505_Amanda_Basal_Tube.12602.12602.3
11	1	P08567	RecName: Full=Pleckstrin; AltName: Full=Platelet 47 kDa protein; Short=p47;	1244	40499	62	57	22	21	12418	1	1	1	756.382	3021.5	4	3021.5	0.0031	308	333	1	37.79	0.0012	R	KSEEENLFEIITADEVHYFLQAATPK	E					OTV3505_Amanda_Basal_Tube.11719.11719.4
11	1	P08567	RecName: Full=Pleckstrin; AltName: Full=Platelet 47 kDa protein; Short=p47;	1244	40499	62	57	22	21	12420	1	1	1	1008.18	3021.51	3	3021.5	0.0125	308	333	1	74.64	1e-07	R	KSEEENLFEIITADEVHYFLQAATPK	E					OTV3505_Amanda_Basal_Tube.11759.11759.3
11	1	P08567	RecName: Full=Pleckstrin; AltName: Full=Platelet 47 kDa protein; Short=p47;	1244	40499	62	57	22	21	12874	1	1	1	643.33	3211.61	5	3211.61	0.0034	266	293	1	22.18	0.017	K	FILREDPAYLHYYDPAGAEDPLGAIHLR	G					OTV3505_Amanda_Basal_Tube.8692.8692.5
11	1	P08567	RecName: Full=Pleckstrin; AltName: Full=Platelet 47 kDa protein; Short=p47;	1244	40499	62	57	22	21	12875	1	1	1	803.91	3211.61	4	3211.61	0.0037	266	293	1	44.55	6.6e-05	K	FILREDPAYLHYYDPAGAEDPLGAIHLR	G					OTV3505_Amanda_Basal_Tube.8689.8689.4
12	1	P04264	RecName: Full=Keratin, type II cytoskeletal 1; AltName: Full=67 kDa cytokeratin; AltName: Full=Cytokeratin-1; Short=CK-1; AltName: Full=Hair alpha protein; AltName: Full=Keratin-1; Short=K1; AltName: Full=Type-II keratin Kb1;	1133	66170	42	34	24	20	1710	1	1	1	416.748	831.481	2	831.481	-0.0003	75	82	0	24.44	0.02	K	SISISVAR	G					OTV3505_Amanda_Basal_Tube.4504.4504.2
12	1	P04264	RecName: Full=Keratin, type II cytoskeletal 1; AltName: Full=67 kDa cytokeratin; AltName: Full=Cytokeratin-1; Short=CK-1; AltName: Full=Hair alpha protein; AltName: Full=Keratin-1; Short=K1; AltName: Full=Type-II keratin Kb1;	1133	66170	42	34	24	20	2801	1	1	0	487.27	972.525	2	972.524	0.0009	396	403	0	55.19	0.00022	K	IEISELNR	V					OTV3505_Amanda_Basal_Tube.4917.4917.2
12	1	P04264	RecName: Full=Keratin, type II cytoskeletal 1; AltName: Full=67 kDa cytokeratin; AltName: Full=Cytokeratin-1; Short=CK-1; AltName: Full=Hair alpha protein; AltName: Full=Keratin-1; Short=K1; AltName: Full=Type-II keratin Kb1;	1133	66170	42	34	24	20	2821	4	1	0	488.26	974.505	2	973.508	0.9966	396	403	0	0.38	1.1	K	IEISELNR	V	Deamidated (N)	0.00000020.0			OTV3505_Amanda_Basal_Tube.5118.5118.2
12	1	P04264	RecName: Full=Keratin, type II cytoskeletal 1; AltName: Full=67 kDa cytokeratin; AltName: Full=Cytokeratin-1; Short=CK-1; AltName: Full=Hair alpha protein; AltName: Full=Keratin-1; Short=K1; AltName: Full=Type-II keratin Kb1;	1133	66170	42	34	24	20	3645	1	0	1	517.261	1032.51	2	1032.51	-0.0018	484	492	0	37.92	0.011	R	TLLEGEESR	M					OTV3505_Amanda_Basal_Tube.3664.3664.2
12	1	P04264	RecName: Full=Keratin, type II cytoskeletal 1; AltName: Full=67 kDa cytokeratin; AltName: Full=Cytokeratin-1; Short=CK-1; AltName: Full=Hair alpha protein; AltName: Full=Keratin-1; Short=K1; AltName: Full=Type-II keratin Kb1;	1133	66170	42	34	24	20	3961	1	1	1	533.264	1064.51	2	1064.51	-0.0005	356	364	0	44.46	0.00082	K	AQYEDIAQK	S					OTV3505_Amanda_Basal_Tube.2878.2878.2
12	1	P04264	RecName: Full=Keratin, type II cytoskeletal 1; AltName: Full=67 kDa cytokeratin; AltName: Full=Cytokeratin-1; Short=CK-1; AltName: Full=Hair alpha protein; AltName: Full=Keratin-1; Short=K1; AltName: Full=Type-II keratin Kb1;	1133	66170	42	34	24	20	3969	1	1	0	533.761	1065.51	2	1065.51	-0.002	270	277	1	12.35	0.11	K	YEDEINKR	T					OTV3505_Amanda_Basal_Tube.1839.1839.2
12	1	P04264	RecName: Full=Keratin, type II cytoskeletal 1; AltName: Full=67 kDa cytokeratin; AltName: Full=Cytokeratin-1; Short=CK-1; AltName: Full=Hair alpha protein; AltName: Full=Keratin-1; Short=K1; AltName: Full=Type-II keratin Kb1;	1133	66170	42	34	24	20	3991	1	1	1	537.302	1072.59	2	1072.59	0.0022	408	416	1	19.34	0.13	R	LRSEIDNVK	K					OTV3505_Amanda_Basal_Tube.2696.2696.2
12	1	P04264	RecName: Full=Keratin, type II cytoskeletal 1; AltName: Full=67 kDa cytokeratin; AltName: Full=Cytokeratin-1; Short=CK-1; AltName: Full=Hair alpha protein; AltName: Full=Keratin-1; Short=K1; AltName: Full=Type-II keratin Kb1;	1133	66170	42	34	24	20	6121	1	1	1	633.322	1264.63	2	1264.63	-0.0002	278	288	0	48.68	4.7e-05	R	TNAENEFVTIK	K					OTV3505_Amanda_Basal_Tube.5773.5773.2
12	1	P04264	RecName: Full=Keratin, type II cytoskeletal 1; AltName: Full=67 kDa cytokeratin; AltName: Full=Cytokeratin-1; Short=CK-1; AltName: Full=Hair alpha protein; AltName: Full=Keratin-1; Short=K1; AltName: Full=Type-II keratin Kb1;	1133	66170	42	34	24	20	6381	5	1	1	645.818	1289.62	2	1289.62	0.0001	242	251	1	4.66	1.8	R	VDQLKSDQSR	L	Deamidated (Q); GlyGly (K)	0.0000400300.0			OTV3505_Amanda_Basal_Tube.2059.2059.2
12	1	P04264	RecName: Full=Keratin, type II cytoskeletal 1; AltName: Full=67 kDa cytokeratin; AltName: Full=Cytokeratin-1; Short=CK-1; AltName: Full=Hair alpha protein; AltName: Full=Keratin-1; Short=K1; AltName: Full=Type-II keratin Kb1;	1133	66170	42	34	24	20	6436	1	0	1	651.853	1301.69	2	1301.69	-0.0021	393	403	1	27.6	0.12	R	NSKIEISELNR	V					OTV3505_Amanda_Basal_Tube.4387.4387.2
12	1	P04264	RecName: Full=Keratin, type II cytoskeletal 1; AltName: Full=67 kDa cytokeratin; AltName: Full=Cytokeratin-1; Short=CK-1; AltName: Full=Hair alpha protein; AltName: Full=Keratin-1; Short=K1; AltName: Full=Type-II keratin Kb1;	1133	66170	42	34	24	20	6836	1	1	1	447.561	1339.66	3	1339.66	-0.0012	365	376	1	37.08	0.0008	K	SKAEAESLYQSK	Y					OTV3505_Amanda_Basal_Tube.2720.2720.3
12	1	P04264	RecName: Full=Keratin, type II cytoskeletal 1; AltName: Full=67 kDa cytokeratin; AltName: Full=Cytokeratin-1; Short=CK-1; AltName: Full=Hair alpha protein; AltName: Full=Keratin-1; Short=K1; AltName: Full=Type-II keratin Kb1;	1133	66170	42	34	24	20	6838	1	1	1	670.839	1339.66	2	1339.66	0.0007	365	376	1	67.33	8.8e-06	K	SKAEAESLYQSK	Y					OTV3505_Amanda_Basal_Tube.2709.2709.2
12	1	P04264	RecName: Full=Keratin, type II cytoskeletal 1; AltName: Full=67 kDa cytokeratin; AltName: Full=Cytokeratin-1; Short=CK-1; AltName: Full=Hair alpha protein; AltName: Full=Keratin-1; Short=K1; AltName: Full=Type-II keratin Kb1;	1133	66170	42	34	24	20	7138	1	1	1	697.37	1392.72	2	1392.72	0	278	289	1	78.2	2.2e-07	R	TNAENEFVTIKK	D					OTV3505_Amanda_Basal_Tube.4340.4340.2
12	1	P04264	RecName: Full=Keratin, type II cytoskeletal 1; AltName: Full=67 kDa cytokeratin; AltName: Full=Cytokeratin-1; Short=CK-1; AltName: Full=Hair alpha protein; AltName: Full=Keratin-1; Short=K1; AltName: Full=Type-II keratin Kb1;	1133	66170	42	34	24	20	7139	1	0	1	465.249	1392.73	3	1392.72	0.0014	278	289	1	60.79	2.8e-05	R	TNAENEFVTIKK	D					OTV3505_Amanda_Basal_Tube.4337.4337.3
12	1	P04264	RecName: Full=Keratin, type II cytoskeletal 1; AltName: Full=67 kDa cytokeratin; AltName: Full=Cytokeratin-1; Short=CK-1; AltName: Full=Hair alpha protein; AltName: Full=Keratin-1; Short=K1; AltName: Full=Type-II keratin Kb1;	1133	66170	42	34	24	20	7875	1	1	1	738.376	1474.74	2	1474.74	-0.0046	212	223	0	65.07	3.8e-06	K	WELLQQVDTSTR	T					OTV3505_Amanda_Basal_Tube.7700.7700.2
12	1	P04264	RecName: Full=Keratin, type II cytoskeletal 1; AltName: Full=67 kDa cytokeratin; AltName: Full=Cytokeratin-1; Short=CK-1; AltName: Full=Hair alpha protein; AltName: Full=Keratin-1; Short=K1; AltName: Full=Type-II keratin Kb1;	1133	66170	42	34	24	20	7877	1	1	0	738.395	1474.78	2	1474.78	-0.0027	200	211	0	81.97	4.1e-07	R	FLEQQNQVLQTK	W					OTV3505_Amanda_Basal_Tube.4952.4952.2
12	1	P04264	RecName: Full=Keratin, type II cytoskeletal 1; AltName: Full=67 kDa cytokeratin; AltName: Full=Cytokeratin-1; Short=CK-1; AltName: Full=Hair alpha protein; AltName: Full=Keratin-1; Short=K1; AltName: Full=Type-II keratin Kb1;	1133	66170	42	34	24	20	8372	1	1	1	762.394	1522.77	2	1522.78	-0.0083	461	472	1	47.16	0.0011	R	LLRDYQELMNTK	L					OTV3505_Amanda_Basal_Tube.6196.6196.2
12	1	P04264	RecName: Full=Keratin, type II cytoskeletal 1; AltName: Full=67 kDa cytokeratin; AltName: Full=Cytokeratin-1; Short=CK-1; AltName: Full=Hair alpha protein; AltName: Full=Keratin-1; Short=K1; AltName: Full=Type-II keratin Kb1;	1133	66170	42	34	24	20	8383	1	1	1	508.602	1522.78	3	1522.78	0.0032	461	472	1	17.61	0.47	R	LLRDYQELMNTK	L					OTV3505_Amanda_Basal_Tube.6125.6125.3
12	1	P04264	RecName: Full=Keratin, type II cytoskeletal 1; AltName: Full=67 kDa cytokeratin; AltName: Full=Cytokeratin-1; Short=CK-1; AltName: Full=Hair alpha protein; AltName: Full=Keratin-1; Short=K1; AltName: Full=Type-II keratin Kb1;	1133	66170	42	34	24	20	8798	1	1	1	800.423	1598.83	2	1598.83	0.0054	442	455	1	62.26	3.3e-06	K	NKLNDLEDALQQAK	E					OTV3505_Amanda_Basal_Tube.6837.6837.2
12	1	P04264	RecName: Full=Keratin, type II cytoskeletal 1; AltName: Full=67 kDa cytokeratin; AltName: Full=Cytokeratin-1; Short=CK-1; AltName: Full=Hair alpha protein; AltName: Full=Keratin-1; Short=K1; AltName: Full=Type-II keratin Kb1;	1133	66170	42	34	24	20	9213	1	1	1	819.933	1637.85	2	1637.85	-0.002	186	199	1	80.39	4.7e-08	K	SLNNQFASFIDKVR	F					OTV3505_Amanda_Basal_Tube.8025.8025.2
12	1	P04264	RecName: Full=Keratin, type II cytoskeletal 1; AltName: Full=67 kDa cytokeratin; AltName: Full=Cytokeratin-1; Short=CK-1; AltName: Full=Hair alpha protein; AltName: Full=Keratin-1; Short=K1; AltName: Full=Type-II keratin Kb1;	1133	66170	42	34	24	20	9302	1	1	1	829.399	1656.78	2	1656.79	-0.0017	13	29	0	72.46	2.9e-07	R	SGGGFSSGSAGIINYQR	R					OTV3505_Amanda_Basal_Tube.5934.5934.2
12	1	P04264	RecName: Full=Keratin, type II cytoskeletal 1; AltName: Full=67 kDa cytokeratin; AltName: Full=Cytokeratin-1; Short=CK-1; AltName: Full=Hair alpha protein; AltName: Full=Keratin-1; Short=K1; AltName: Full=Type-II keratin Kb1;	1133	66170	42	34	24	20	9517	1	1	1	858.928	1715.84	2	1715.84	-0.0016	418	432	0	73.79	1.8e-07	K	QISNLQQSISDAEQR	G					OTV3505_Amanda_Basal_Tube.5932.5932.2
12	1	P04264	RecName: Full=Keratin, type II cytoskeletal 1; AltName: Full=67 kDa cytokeratin; AltName: Full=Cytokeratin-1; Short=CK-1; AltName: Full=Hair alpha protein; AltName: Full=Keratin-1; Short=K1; AltName: Full=Type-II keratin Kb1;	1133	66170	42	34	24	20	9689	6	0	1	595.618	1783.83	3	1783.83	0.0032	290	304	1	2.69	3.1	K	DVDGAYMTKVDLQAK	L	Oxidation (M); Deamidated (Q); GlyGly (K)	0.000000104000300.0			OTV3505_Amanda_Basal_Tube.4733.4733.3
12	1	P04264	RecName: Full=Keratin, type II cytoskeletal 1; AltName: Full=67 kDa cytokeratin; AltName: Full=Cytokeratin-1; Short=CK-1; AltName: Full=Hair alpha protein; AltName: Full=Keratin-1; Short=K1; AltName: Full=Type-II keratin Kb1;	1133	66170	42	34	24	20	10272	5	1	1	629.317	1884.93	3	1883.92	1.0146	182	197	1	4.26	1.1	R	EQIKSLNNQFASFIDK	V	Deamidated (N); 2 Deamidated (Q)	0.0300002030000000.0			OTV3505_Amanda_Basal_Tube.3394.3394.3
12	1	P04264	RecName: Full=Keratin, type II cytoskeletal 1; AltName: Full=67 kDa cytokeratin; AltName: Full=Cytokeratin-1; Short=CK-1; AltName: Full=Hair alpha protein; AltName: Full=Keratin-1; Short=K1; AltName: Full=Type-II keratin Kb1;	1133	66170	42	34	24	20	10495	1	1	1	665.329	1992.96	3	1992.97	-0.0052	224	239	0	65.55	3.8e-06	R	THNLEPYFESFINNLR	R					OTV3505_Amanda_Basal_Tube.9867.9867.3
12	1	P04264	RecName: Full=Keratin, type II cytoskeletal 1; AltName: Full=67 kDa cytokeratin; AltName: Full=Cytokeratin-1; Short=CK-1; AltName: Full=Hair alpha protein; AltName: Full=Keratin-1; Short=K1; AltName: Full=Type-II keratin Kb1;	1133	66170	42	34	24	20	10994	1	1	1	717.362	2149.07	3	2149.07	-0.0052	224	240	1	18.02	0.07	R	THNLEPYFESFINNLRR	R					OTV3505_Amanda_Basal_Tube.9204.9204.3
12	1	P04264	RecName: Full=Keratin, type II cytoskeletal 1; AltName: Full=67 kDa cytokeratin; AltName: Full=Cytokeratin-1; Short=CK-1; AltName: Full=Hair alpha protein; AltName: Full=Keratin-1; Short=K1; AltName: Full=Type-II keratin Kb1;	1133	66170	42	34	24	20	10995	1	1	1	538.275	2149.07	4	2149.07	0.0008	224	240	1	37.4	0.0071	R	THNLEPYFESFINNLRR	R					OTV3505_Amanda_Basal_Tube.9213.9213.4
12	1	P04264	RecName: Full=Keratin, type II cytoskeletal 1; AltName: Full=67 kDa cytokeratin; AltName: Full=Cytokeratin-1; Short=CK-1; AltName: Full=Hair alpha protein; AltName: Full=Keratin-1; Short=K1; AltName: Full=Type-II keratin Kb1;	1133	66170	42	34	24	20	11443	1	1	1	762.712	2285.11	3	2285.12	-0.0028	367	386	1	63.18	9.8e-06	K	AEAESLYQSKYEELQITAGR	H					OTV3505_Amanda_Basal_Tube.6493.6493.3
12	1	P04264	RecName: Full=Keratin, type II cytoskeletal 1; AltName: Full=67 kDa cytokeratin; AltName: Full=Cytokeratin-1; Short=CK-1; AltName: Full=Hair alpha protein; AltName: Full=Keratin-1; Short=K1; AltName: Full=Type-II keratin Kb1;	1133	66170	42	34	24	20	11634	1	1	1	777.061	2328.16	3	2328.17	-0.0053	418	438	1	25.71	0.0073	K	QISNLQQSISDAEQRGENALK	D					OTV3505_Amanda_Basal_Tube.7467.7467.3
13	1	P35527	RecName: Full=Keratin, type I cytoskeletal 9; AltName: Full=Cytokeratin-9; Short=CK-9; AltName: Full=Keratin-9; Short=K9;	1014	62255	32	30	13	13	1591	1	1	0	405.223	808.432	2	808.433	-0.0008	164	170	0	35.81	0.00044	R	LASYLDK	V					OTV3505_Amanda_Basal_Tube.3755.3755.2
13	1	P35527	RecName: Full=Keratin, type I cytoskeletal 9; AltName: Full=Cytokeratin-9; Short=CK-9; AltName: Full=Keratin-9; Short=K9;	1014	62255	32	30	13	13	2098	1	1	1	449.211	896.407	2	896.406	0.0011	234	240	0	39.25	0.00081	R	MTLDDFR	I					OTV3505_Amanda_Basal_Tube.6429.6429.2
13	1	P35527	RecName: Full=Keratin, type I cytoskeletal 9; AltName: Full=Cytokeratin-9; Short=CK-9; AltName: Full=Keratin-9; Short=K9;	1014	62255	32	30	13	13	2172	1	1	1	457.207	912.4	2	912.401	-0.0009	234	240	0	25.5	0.015	R	MTLDDFR	I	Oxidation (M)	0.1000000.0			OTV3505_Amanda_Basal_Tube.4628.4628.2
13	1	P35527	RecName: Full=Keratin, type I cytoskeletal 9; AltName: Full=Cytokeratin-9; Short=CK-9; AltName: Full=Keratin-9; Short=K9;	1014	62255	32	30	13	13	3912	1	1	1	530.786	1059.56	2	1059.56	0.0006	225	233	0	37.66	0.01	K	TLLDIDNTR	M					OTV3505_Amanda_Basal_Tube.6175.6175.2
13	1	P35527	RecName: Full=Keratin, type I cytoskeletal 9; AltName: Full=Cytokeratin-9; Short=CK-9; AltName: Full=Keratin-9; Short=K9;	1014	62255	32	30	13	13	3959	1	1	1	533.253	1064.49	2	1064.49	-0.0007	155	163	0	43.39	0.0027	K	STMQELNSR	L					OTV3505_Amanda_Basal_Tube.2822.2822.2
13	1	P35527	RecName: Full=Keratin, type I cytoskeletal 9; AltName: Full=Cytokeratin-9; Short=CK-9; AltName: Full=Keratin-9; Short=K9;	1014	62255	32	30	13	13	4071	1	1	1	541.254	1080.49	2	1080.49	0.0058	155	163	0	21.89	0.026	K	STMQELNSR	L	Oxidation (M)	0.001000000.0			OTV3505_Amanda_Basal_Tube.1542.1542.2
13	1	P35527	RecName: Full=Keratin, type I cytoskeletal 9; AltName: Full=Cytokeratin-9; Short=CK-9; AltName: Full=Keratin-9; Short=K9;	1014	62255	32	30	13	13	4862	1	1	1	579.299	1156.58	2	1156.58	0.0003	251	261	0	58.31	3.5e-06	R	QGVDADINGLR	Q					OTV3505_Amanda_Basal_Tube.4967.4967.2
13	1	P35527	RecName: Full=Keratin, type I cytoskeletal 9; AltName: Full=Cytokeratin-9; Short=CK-9; AltName: Full=Keratin-9; Short=K9;	1014	62255	32	30	13	13	5337	1	1	1	595.808	1189.6	2	1189.6	0.0005	262	271	0	36.16	0.0015	R	QVLDNLTMEK	S					OTV3505_Amanda_Basal_Tube.5946.5946.2
13	1	P35527	RecName: Full=Keratin, type I cytoskeletal 9; AltName: Full=Cytokeratin-9; Short=CK-9; AltName: Full=Keratin-9; Short=K9;	1014	62255	32	30	13	13	5765	1	1	1	616.802	1231.59	2	1231.59	-0.0009	14	29	0	92.58	2.8e-08	R	SGGGGGGGLGSGGSIR	S					OTV3505_Amanda_Basal_Tube.2797.2797.2
13	1	P35527	RecName: Full=Keratin, type I cytoskeletal 9; AltName: Full=Cytokeratin-9; Short=CK-9; AltName: Full=Keratin-9; Short=K9;	1014	62255	32	30	13	13	5780	1	1	1	618.268	1234.52	2	1234.52	-0.0004	47	59	0	64.09	6.9e-06	R	FSSSSGYGGGSSR	V					OTV3505_Amanda_Basal_Tube.2166.2166.2
13	1	P35527	RecName: Full=Keratin, type I cytoskeletal 9; AltName: Full=Cytokeratin-9; Short=CK-9; AltName: Full=Keratin-9; Short=K9;	1014	62255	32	30	13	13	6452	1	1	1	654.342	1306.67	2	1306.67	-0.0001	241	250	1	41.76	0.0036	R	IKFEMEQNLR	Q					OTV3505_Amanda_Basal_Tube.5855.5855.2
13	1	P35527	RecName: Full=Keratin, type I cytoskeletal 9; AltName: Full=Cytokeratin-9; Short=CK-9; AltName: Full=Keratin-9; Short=K9;	1014	62255	32	30	13	13	6453	1	1	1	436.564	1306.67	3	1306.67	0.0002	241	250	1	21.43	0.024	R	IKFEMEQNLR	Q					OTV3505_Amanda_Basal_Tube.5846.5846.3
13	1	P35527	RecName: Full=Keratin, type I cytoskeletal 9; AltName: Full=Cytokeratin-9; Short=CK-9; AltName: Full=Keratin-9; Short=K9;	1014	62255	32	30	13	13	6458	1	1	1	436.889	1307.64	3	1307.65	-0.0094	241	250	1	16.67	0.24	R	IKFEMEQNLR	Q	Deamidated (Q)	0.0000003000.0			OTV3505_Amanda_Basal_Tube.2373.2373.3
13	1	P35527	RecName: Full=Keratin, type I cytoskeletal 9; AltName: Full=Cytokeratin-9; Short=CK-9; AltName: Full=Keratin-9; Short=K9;	1014	62255	32	30	13	13	6731	1	1	1	662.339	1322.66	2	1322.67	-0.0021	241	250	1	23.05	0.092	R	IKFEMEQNLR	Q	Oxidation (M)	0.0000100000.0			OTV3505_Amanda_Basal_Tube.4120.4120.2
13	1	P35527	RecName: Full=Keratin, type I cytoskeletal 9; AltName: Full=Cytokeratin-9; Short=CK-9; AltName: Full=Keratin-9; Short=K9;	1014	62255	32	30	13	13	6732	1	1	1	441.895	1322.66	3	1322.67	-0.0012	241	250	1	30.11	0.0055	R	IKFEMEQNLR	Q	Oxidation (M)	0.0000100000.0			OTV3505_Amanda_Basal_Tube.4088.4088.3
13	1	P35527	RecName: Full=Keratin, type I cytoskeletal 9; AltName: Full=Cytokeratin-9; Short=CK-9; AltName: Full=Keratin-9; Short=K9;	1014	62255	32	30	13	13	9726	1	1	1	896.366	1790.72	2	1790.72	-0.0037	491	513	0	122.34	3.6e-12	R	GGSGGSYGGGGSGGGYGGGSGSR	G					OTV3505_Amanda_Basal_Tube.2051.2051.2
13	1	P35527	RecName: Full=Keratin, type I cytoskeletal 9; AltName: Full=Cytokeratin-9; Short=CK-9; AltName: Full=Keratin-9; Short=K9;	1014	62255	32	30	13	13	10167	1	1	1	617.981	1850.92	3	1850.92	0.0003	322	336	1	37.69	0.0011	K	TLNDMRQEYEQLIAK	N					OTV3505_Amanda_Basal_Tube.7504.7504.3
13	1	P35527	RecName: Full=Keratin, type I cytoskeletal 9; AltName: Full=Cytokeratin-9; Short=CK-9; AltName: Full=Keratin-9; Short=K9;	1014	62255	32	30	13	13	10168	1	1	1	926.468	1850.92	2	1850.92	0.0024	322	336	1	67.29	1.4e-05	K	TLNDMRQEYEQLIAK	N					OTV3505_Amanda_Basal_Tube.7524.7524.2
13	1	P35527	RecName: Full=Keratin, type I cytoskeletal 9; AltName: Full=Cytokeratin-9; Short=CK-9; AltName: Full=Keratin-9; Short=K9;	1014	62255	32	30	13	13	10222	1	0	1	623.313	1866.92	3	1866.91	0.0021	322	336	1	34.14	0.0062	K	TLNDMRQEYEQLIAK	N	Oxidation (M)	0.000010000000000.0			OTV3505_Amanda_Basal_Tube.5896.5896.3
13	1	P35527	RecName: Full=Keratin, type I cytoskeletal 9; AltName: Full=Cytokeratin-9; Short=CK-9; AltName: Full=Keratin-9; Short=K9;	1014	62255	32	30	13	13	10448	1	1	1	656.024	1965.05	3	1965.05	-0.0015	375	391	1	68.91	3.9e-07	R	HGVQELEIELQSQLSKK	A					OTV3505_Amanda_Basal_Tube.7474.7474.3
13	1	P35527	RecName: Full=Keratin, type I cytoskeletal 9; AltName: Full=Cytokeratin-9; Short=CK-9; AltName: Full=Keratin-9; Short=K9;	1014	62255	32	30	13	13	11907	1	1	1	837.381	2509.12	3	2509.12	-0.0037	450	472	0	72.81	2.6e-06	K	EIETYHNLLEGGQEDFESSGAGK	I					OTV3505_Amanda_Basal_Tube.6789.6789.3
13	1	P35527	RecName: Full=Keratin, type I cytoskeletal 9; AltName: Full=Cytokeratin-9; Short=CK-9; AltName: Full=Keratin-9; Short=K9;	1014	62255	32	30	13	13	11908	1	1	1	1255.57	2509.13	2	2509.12	0.0043	450	472	0	99.81	4.9e-09	K	EIETYHNLLEGGQEDFESSGAGK	I					OTV3505_Amanda_Basal_Tube.6818.6818.2
9	2	P68032	RecName: Full=Actin, alpha cardiac muscle 1; AltName: Full=Alpha-cardiac actin; Flags: Precursor;	989	42334	45	38	17	15	251	1	0	0	322.69	643.365	2	643.365	0	180	185	0	34.31	0.013	R	LDLAGR	D					OTV3505_Amanda_Basal_Tube.3440.3440.2
9	2	P68032	RecName: Full=Actin, alpha cardiac muscle 1; AltName: Full=Alpha-cardiac actin; Flags: Precursor;	989	42334	45	38	17	15	256	1	0	0	322.721	643.426	2	643.427	-0.0005	65	70	0	31.89	0.01	R	GILTLK	Y					OTV3505_Amanda_Basal_Tube.5440.5440.2
9	2	P68032	RecName: Full=Actin, alpha cardiac muscle 1; AltName: Full=Alpha-cardiac actin; Flags: Precursor;	989	42334	45	38	17	15	1469	2	0	0	398.24	794.466	2	794.465	0.001	331	337	0	10.67	0.36	K	IIAPPER	K					OTV3505_Amanda_Basal_Tube.3125.3125.2
9	2	P68032	RecName: Full=Actin, alpha cardiac muscle 1; AltName: Full=Alpha-cardiac actin; Flags: Precursor;	989	42334	45	38	17	15	1510	4	0	0	400.771	799.528	2	799.528	0.0003	64	70	1	7.38	1.3	K	RGILTLK	Y					OTV3505_Amanda_Basal_Tube.4444.4444.2
9	2	P68032	RecName: Full=Actin, alpha cardiac muscle 1; AltName: Full=Alpha-cardiac actin; Flags: Precursor;	989	42334	45	38	17	15	2409	1	0	0	462.287	922.559	2	922.56	-0.0005	331	338	1	31.56	0.0039	K	IIAPPERK	Y					OTV3505_Amanda_Basal_Tube.2201.2201.2
9	2	P68032	RecName: Full=Actin, alpha cardiac muscle 1; AltName: Full=Alpha-cardiac actin; Flags: Precursor;	989	42334	45	38	17	15	2410	1	0	0	308.527	922.56	3	922.56	-0.0003	331	338	1	26.82	0.011	K	IIAPPERK	Y					OTV3505_Amanda_Basal_Tube.2199.2199.3
9	2	P68032	RecName: Full=Actin, alpha cardiac muscle 1; AltName: Full=Alpha-cardiac actin; Flags: Precursor;	989	42334	45	38	17	15	2828	1	0	0	488.728	975.441	2	975.441	0.0004	21	30	0	73.05	2.2e-06	K	AGFAGDDAPR	A					OTV3505_Amanda_Basal_Tube.2930.2930.2
9	2	P68032	RecName: Full=Actin, alpha cardiac muscle 1; AltName: Full=Alpha-cardiac actin; Flags: Precursor;	989	42334	45	38	17	15	3659	1	0	0	518.83	1035.64	2	1035.64	0.0004	329	337	1	22.35	0.013	K	IKIIAPPER	K					OTV3505_Amanda_Basal_Tube.4362.4362.2
9	2	P68032	RecName: Full=Actin, alpha cardiac muscle 1; AltName: Full=Alpha-cardiac actin; Flags: Precursor;	989	42334	45	38	17	15	4874	1	0	0	581.311	1160.61	2	1160.61	-0.0037	318	328	0	39.9	0.0026	K	EITALAPSTMK	I					OTV3505_Amanda_Basal_Tube.5243.5243.2
9	2	P68032	RecName: Full=Actin, alpha cardiac muscle 1; AltName: Full=Alpha-cardiac actin; Flags: Precursor;	989	42334	45	38	17	15	4939	1	0	0	391.195	1170.56	3	1170.56	-0.0018	42	52	0	38.5	0.0016	R	HQGVMVGMGQK	D					OTV3505_Amanda_Basal_Tube.2954.2954.3
9	2	P68032	RecName: Full=Actin, alpha cardiac muscle 1; AltName: Full=Alpha-cardiac actin; Flags: Precursor;	989	42334	45	38	17	15	4940	1	0	0	586.288	1170.56	2	1170.56	-0.0014	42	52	0	75.92	9.5e-07	R	HQGVMVGMGQK	D					OTV3505_Amanda_Basal_Tube.2935.2935.2
9	2	P68032	RecName: Full=Actin, alpha cardiac muscle 1; AltName: Full=Alpha-cardiac actin; Flags: Precursor;	989	42334	45	38	17	15	4966	1	0	0	589.313	1176.61	2	1176.61	0.0055	318	328	0	43.04	0.00059	K	EITALAPSTMK	I	Oxidation (M)	0.00000000010.0			OTV3505_Amanda_Basal_Tube.4350.4350.2
9	2	P68032	RecName: Full=Actin, alpha cardiac muscle 1; AltName: Full=Alpha-cardiac actin; Flags: Precursor;	989	42334	45	38	17	15	5442	2	0	0	400.24	1197.7	3	1197.7	-0.0007	31	41	0	5.39	1.1	R	AVFPSIVGRPR	H					OTV3505_Amanda_Basal_Tube.6188.6188.3
9	2	P68032	RecName: Full=Actin, alpha cardiac muscle 1; AltName: Full=Alpha-cardiac actin; Flags: Precursor;	989	42334	45	38	17	15	5445	1	0	0	599.857	1197.7	2	1197.7	0.0019	31	41	0	25.22	0.0068	R	AVFPSIVGRPR	H					OTV3505_Amanda_Basal_Tube.6133.6133.2
9	2	P68032	RecName: Full=Actin, alpha cardiac muscle 1; AltName: Full=Alpha-cardiac actin; Flags: Precursor;	989	42334	45	38	17	15	6991	1	0	0	677.815	1353.62	2	1353.62	0	53	64	1	58.02	1e-05	K	DSYVGDEAQSKR	G					OTV3505_Amanda_Basal_Tube.2137.2137.2
9	2	P68032	RecName: Full=Actin, alpha cardiac muscle 1; AltName: Full=Alpha-cardiac actin; Flags: Precursor;	989	42334	45	38	17	15	8071	1	0	0	505.922	1514.74	3	1514.74	0.002	87	97	0	38.59	0.00031	K	IWHHTFYNELR	V					OTV3505_Amanda_Basal_Tube.6091.6091.3
9	2	P68032	RecName: Full=Actin, alpha cardiac muscle 1; AltName: Full=Alpha-cardiac actin; Flags: Precursor;	989	42334	45	38	17	15	8488	1	0	0	774.909	1547.8	2	1547.81	-0.0021	315	328	1	67.23	1.1e-05	R	MQKEITALAPSTMK	I					OTV3505_Amanda_Basal_Tube.4827.4827.2
9	2	P68032	RecName: Full=Actin, alpha cardiac muscle 1; AltName: Full=Alpha-cardiac actin; Flags: Precursor;	989	42334	45	38	17	15	8489	1	0	0	516.942	1547.8	3	1547.81	-0.0011	315	328	1	23.13	0.034	R	MQKEITALAPSTMK	I					OTV3505_Amanda_Basal_Tube.4824.4824.3
9	2	P68032	RecName: Full=Actin, alpha cardiac muscle 1; AltName: Full=Alpha-cardiac actin; Flags: Precursor;	989	42334	45	38	17	15	9152	1	0	0	541.952	1622.83	3	1622.83	-0.0012	180	193	1	29.49	0.0056	R	LDLAGRDLTDYLMK	I					OTV3505_Amanda_Basal_Tube.8177.8177.3
9	2	P68032	RecName: Full=Actin, alpha cardiac muscle 1; AltName: Full=Alpha-cardiac actin; Flags: Precursor;	989	42334	45	38	17	15	9153	1	0	0	812.425	1622.84	2	1622.83	0.0013	180	193	1	11.04	0.092	R	LDLAGRDLTDYLMK	I					OTV3505_Amanda_Basal_Tube.8159.8159.2
9	2	P68032	RecName: Full=Actin, alpha cardiac muscle 1; AltName: Full=Alpha-cardiac actin; Flags: Precursor;	989	42334	45	38	17	15	9724	1	0	0	895.948	1789.88	2	1789.88	-0.0038	241	256	0	85.84	9.7e-08	K	SYELPDGQVITIGNER	F					OTV3505_Amanda_Basal_Tube.7695.7695.2
9	2	P68032	RecName: Full=Actin, alpha cardiac muscle 1; AltName: Full=Alpha-cardiac actin; Flags: Precursor;	989	42334	45	38	17	15	10441	1	0	1	980.957	1959.9	2	1959.9	-0.005	71	86	0	43.42	0.00013	K	YPIEHGIITNWDDMEK	I					OTV3505_Amanda_Basal_Tube.7018.7018.2
9	2	P68032	RecName: Full=Actin, alpha cardiac muscle 1; AltName: Full=Alpha-cardiac actin; Flags: Precursor;	989	42334	45	38	17	15	10443	1	0	1	654.308	1959.9	3	1959.9	-0.0012	71	86	0	11.91	0.14	K	YPIEHGIITNWDDMEK	I					OTV3505_Amanda_Basal_Tube.6919.6919.3
9	2	P68032	RecName: Full=Actin, alpha cardiac muscle 1; AltName: Full=Alpha-cardiac actin; Flags: Precursor;	989	42334	45	38	17	15	11665	1	0	0	588.526	2350.07	4	2350.07	0.0067	42	63	1	35.33	0.00074	R	HQGVMVGMGQKDSYVGDEAQSK	R					OTV3505_Amanda_Basal_Tube.4178.4178.4
9		P62736	RecName: Full=Actin, aortic smooth muscle; AltName: Full=Alpha-actin-2; AltName: Full=Cell growth-inhibiting gene 46 protein; Flags: Precursor;	963	42381	44	37	16	14	251	1	0	0	322.69	643.365	2	643.365	0	180	185	0	34.31	0.013	R	LDLAGR	D					OTV3505_Amanda_Basal_Tube.3440.3440.2
9		P62736	RecName: Full=Actin, aortic smooth muscle; AltName: Full=Alpha-actin-2; AltName: Full=Cell growth-inhibiting gene 46 protein; Flags: Precursor;	963	42381	44	37	16	14	256	1	0	0	322.721	643.426	2	643.427	-0.0005	65	70	0	31.89	0.01	R	GILTLK	Y					OTV3505_Amanda_Basal_Tube.5440.5440.2
9		P62736	RecName: Full=Actin, aortic smooth muscle; AltName: Full=Alpha-actin-2; AltName: Full=Cell growth-inhibiting gene 46 protein; Flags: Precursor;	963	42381	44	37	16	14	1469	2	0	0	398.24	794.466	2	794.465	0.001	331	337	0	10.67	0.36	K	IIAPPER	K					OTV3505_Amanda_Basal_Tube.3125.3125.2
9		P62736	RecName: Full=Actin, aortic smooth muscle; AltName: Full=Alpha-actin-2; AltName: Full=Cell growth-inhibiting gene 46 protein; Flags: Precursor;	963	42381	44	37	16	14	1510	4	0	0	400.771	799.528	2	799.528	0.0003	64	70	1	7.38	1.3	K	RGILTLK	Y					OTV3505_Amanda_Basal_Tube.4444.4444.2
9		P62736	RecName: Full=Actin, aortic smooth muscle; AltName: Full=Alpha-actin-2; AltName: Full=Cell growth-inhibiting gene 46 protein; Flags: Precursor;	963	42381	44	37	16	14	2409	1	0	0	462.287	922.559	2	922.56	-0.0005	331	338	1	31.56	0.0039	K	IIAPPERK	Y					OTV3505_Amanda_Basal_Tube.2201.2201.2
9		P62736	RecName: Full=Actin, aortic smooth muscle; AltName: Full=Alpha-actin-2; AltName: Full=Cell growth-inhibiting gene 46 protein; Flags: Precursor;	963	42381	44	37	16	14	2410	1	0	0	308.527	922.56	3	922.56	-0.0003	331	338	1	26.82	0.011	K	IIAPPERK	Y					OTV3505_Amanda_Basal_Tube.2199.2199.3
9		P62736	RecName: Full=Actin, aortic smooth muscle; AltName: Full=Alpha-actin-2; AltName: Full=Cell growth-inhibiting gene 46 protein; Flags: Precursor;	963	42381	44	37	16	14	2828	1	0	0	488.728	975.441	2	975.441	0.0004	21	30	0	73.05	2.2e-06	K	AGFAGDDAPR	A					OTV3505_Amanda_Basal_Tube.2930.2930.2
9		P62736	RecName: Full=Actin, aortic smooth muscle; AltName: Full=Alpha-actin-2; AltName: Full=Cell growth-inhibiting gene 46 protein; Flags: Precursor;	963	42381	44	37	16	14	3659	1	0	0	518.83	1035.64	2	1035.64	0.0004	329	337	1	22.35	0.013	K	IKIIAPPER	K					OTV3505_Amanda_Basal_Tube.4362.4362.2
9		P62736	RecName: Full=Actin, aortic smooth muscle; AltName: Full=Alpha-actin-2; AltName: Full=Cell growth-inhibiting gene 46 protein; Flags: Precursor;	963	42381	44	37	16	14	4874	1	0	0	581.311	1160.61	2	1160.61	-0.0037	318	328	0	39.9	0.0026	K	EITALAPSTMK	I					OTV3505_Amanda_Basal_Tube.5243.5243.2
9		P62736	RecName: Full=Actin, aortic smooth muscle; AltName: Full=Alpha-actin-2; AltName: Full=Cell growth-inhibiting gene 46 protein; Flags: Precursor;	963	42381	44	37	16	14	4939	1	0	0	391.195	1170.56	3	1170.56	-0.0018	42	52	0	38.5	0.0016	R	HQGVMVGMGQK	D					OTV3505_Amanda_Basal_Tube.2954.2954.3
9		P62736	RecName: Full=Actin, aortic smooth muscle; AltName: Full=Alpha-actin-2; AltName: Full=Cell growth-inhibiting gene 46 protein; Flags: Precursor;	963	42381	44	37	16	14	4940	1	0	0	586.288	1170.56	2	1170.56	-0.0014	42	52	0	75.92	9.5e-07	R	HQGVMVGMGQK	D					OTV3505_Amanda_Basal_Tube.2935.2935.2
9		P62736	RecName: Full=Actin, aortic smooth muscle; AltName: Full=Alpha-actin-2; AltName: Full=Cell growth-inhibiting gene 46 protein; Flags: Precursor;	963	42381	44	37	16	14	4966	1	0	0	589.313	1176.61	2	1176.61	0.0055	318	328	0	43.04	0.00059	K	EITALAPSTMK	I	Oxidation (M)	0.00000000010.0			OTV3505_Amanda_Basal_Tube.4350.4350.2
9		P62736	RecName: Full=Actin, aortic smooth muscle; AltName: Full=Alpha-actin-2; AltName: Full=Cell growth-inhibiting gene 46 protein; Flags: Precursor;	963	42381	44	37	16	14	5442	2	0	0	400.24	1197.7	3	1197.7	-0.0007	31	41	0	5.39	1.1	R	AVFPSIVGRPR	H					OTV3505_Amanda_Basal_Tube.6188.6188.3
9		P62736	RecName: Full=Actin, aortic smooth muscle; AltName: Full=Alpha-actin-2; AltName: Full=Cell growth-inhibiting gene 46 protein; Flags: Precursor;	963	42381	44	37	16	14	5445	1	0	0	599.857	1197.7	2	1197.7	0.0019	31	41	0	25.22	0.0068	R	AVFPSIVGRPR	H					OTV3505_Amanda_Basal_Tube.6133.6133.2
9		P62736	RecName: Full=Actin, aortic smooth muscle; AltName: Full=Alpha-actin-2; AltName: Full=Cell growth-inhibiting gene 46 protein; Flags: Precursor;	963	42381	44	37	16	14	6991	1	0	0	677.815	1353.62	2	1353.62	0	53	64	1	58.02	1e-05	K	DSYVGDEAQSKR	G					OTV3505_Amanda_Basal_Tube.2137.2137.2
9		P62736	RecName: Full=Actin, aortic smooth muscle; AltName: Full=Alpha-actin-2; AltName: Full=Cell growth-inhibiting gene 46 protein; Flags: Precursor;	963	42381	44	37	16	14	8488	1	0	0	774.909	1547.8	2	1547.81	-0.0021	315	328	1	67.23	1.1e-05	R	MQKEITALAPSTMK	I					OTV3505_Amanda_Basal_Tube.4827.4827.2
9		P62736	RecName: Full=Actin, aortic smooth muscle; AltName: Full=Alpha-actin-2; AltName: Full=Cell growth-inhibiting gene 46 protein; Flags: Precursor;	963	42381	44	37	16	14	8489	1	0	0	516.942	1547.8	3	1547.81	-0.0011	315	328	1	23.13	0.034	R	MQKEITALAPSTMK	I					OTV3505_Amanda_Basal_Tube.4824.4824.3
9		P62736	RecName: Full=Actin, aortic smooth muscle; AltName: Full=Alpha-actin-2; AltName: Full=Cell growth-inhibiting gene 46 protein; Flags: Precursor;	963	42381	44	37	16	14	9152	1	0	0	541.952	1622.83	3	1622.83	-0.0012	180	193	1	29.49	0.0056	R	LDLAGRDLTDYLMK	I					OTV3505_Amanda_Basal_Tube.8177.8177.3
9		P62736	RecName: Full=Actin, aortic smooth muscle; AltName: Full=Alpha-actin-2; AltName: Full=Cell growth-inhibiting gene 46 protein; Flags: Precursor;	963	42381	44	37	16	14	9153	1	0	0	812.425	1622.84	2	1622.83	0.0013	180	193	1	11.04	0.092	R	LDLAGRDLTDYLMK	I					OTV3505_Amanda_Basal_Tube.8159.8159.2
9		P62736	RecName: Full=Actin, aortic smooth muscle; AltName: Full=Alpha-actin-2; AltName: Full=Cell growth-inhibiting gene 46 protein; Flags: Precursor;	963	42381	44	37	16	14	9724	1	0	0	895.948	1789.88	2	1789.88	-0.0038	241	256	0	85.84	9.7e-08	K	SYELPDGQVITIGNER	F					OTV3505_Amanda_Basal_Tube.7695.7695.2
9		P62736	RecName: Full=Actin, aortic smooth muscle; AltName: Full=Alpha-actin-2; AltName: Full=Cell growth-inhibiting gene 46 protein; Flags: Precursor;	963	42381	44	37	16	14	10441	1	0	1	980.957	1959.9	2	1959.9	-0.005	71	86	0	43.42	0.00013	K	YPIEHGIITNWDDMEK	I					OTV3505_Amanda_Basal_Tube.7018.7018.2
9		P62736	RecName: Full=Actin, aortic smooth muscle; AltName: Full=Alpha-actin-2; AltName: Full=Cell growth-inhibiting gene 46 protein; Flags: Precursor;	963	42381	44	37	16	14	10443	1	0	1	654.308	1959.9	3	1959.9	-0.0012	71	86	0	11.91	0.14	K	YPIEHGIITNWDDMEK	I					OTV3505_Amanda_Basal_Tube.6919.6919.3
9		P62736	RecName: Full=Actin, aortic smooth muscle; AltName: Full=Alpha-actin-2; AltName: Full=Cell growth-inhibiting gene 46 protein; Flags: Precursor;	963	42381	44	37	16	14	11665	1	0	0	588.526	2350.07	4	2350.07	0.0067	42	63	1	35.33	0.00074	R	HQGVMVGMGQKDSYVGDEAQSK	R					OTV3505_Amanda_Basal_Tube.4178.4178.4
13	2	P13645	RecName: Full=Keratin, type I cytoskeletal 10; AltName: Full=Cytokeratin-10; Short=CK-10; AltName: Full=Keratin-10; Short=K10;	909	59020	32	28	16	16	1532	1	0	0	404.203	806.392	2	806.392	-0.0006	229	235	0	34.08	0.013	R	LAADDFR	L					OTV3505_Amanda_Basal_Tube.4241.4241.2
13	2	P13645	RecName: Full=Keratin, type I cytoskeletal 10; AltName: Full=Cytokeratin-10; Short=CK-10; AltName: Full=Keratin-10; Short=K10;	909	59020	32	28	16	16	1591	1	0	0	405.223	808.432	2	808.433	-0.0008	157	163	0	35.81	0.00044	R	LASYLDK	V					OTV3505_Amanda_Basal_Tube.3755.3755.2
13	2	P13645	RecName: Full=Keratin, type I cytoskeletal 10; AltName: Full=Cytokeratin-10; Short=CK-10; AltName: Full=Keratin-10; Short=K10;	909	59020	32	28	16	16	2968	1	0	1	498.263	994.511	2	994.512	-0.0013	178	184	1	30.59	0.04	K	IKEWYEK	H					OTV3505_Amanda_Basal_Tube.3694.3694.2
13	2	P13645	RecName: Full=Keratin, type I cytoskeletal 10; AltName: Full=Cytokeratin-10; Short=CK-10; AltName: Full=Keratin-10; Short=K10;	909	59020	32	28	16	16	3636	1	0	1	516.799	1031.58	2	1030.59	0.9932	258	266	0	21.74	0.11	R	VLDELTLTK	A					OTV3505_Amanda_Basal_Tube.6468.6468.2
13	2	P13645	RecName: Full=Keratin, type I cytoskeletal 10; AltName: Full=Cytokeratin-10; Short=CK-10; AltName: Full=Keratin-10; Short=K10;	909	59020	32	28	16	16	3957	1	0	0	355.541	1063.6	3	1063.6	0.0002	157	165	1	40	0.00088	R	LASYLDKVR	A					OTV3505_Amanda_Basal_Tube.4381.4381.3
13	2	P13645	RecName: Full=Keratin, type I cytoskeletal 10; AltName: Full=Cytokeratin-10; Short=CK-10; AltName: Full=Keratin-10; Short=K10;	909	59020	32	28	16	16	3958	1	0	0	532.81	1063.61	2	1063.6	0.0024	157	165	1	54.2	6.7e-05	R	LASYLDKVR	A					OTV3505_Amanda_Basal_Tube.4384.4384.2
13	2	P13645	RecName: Full=Keratin, type I cytoskeletal 10; AltName: Full=Cytokeratin-10; Short=CK-10; AltName: Full=Keratin-10; Short=K10;	909	59020	32	28	16	16	4400	1	0	0	553.767	1105.52	2	1105.52	0.0004	148	156	0	72.82	3.1e-06	K	VTMQNLNDR	L	Oxidation (M)	0.001000000.0			OTV3505_Amanda_Basal_Tube.1846.1846.2
13	2	P13645	RecName: Full=Keratin, type I cytoskeletal 10; AltName: Full=Cytokeratin-10; Short=CK-10; AltName: Full=Keratin-10; Short=K10;	909	59020	32	28	16	16	4894	1	0	1	583.297	1164.58	2	1164.58	0.0012	442	450	0	44.13	0.00044	R	LENEIQTYR	S					OTV3505_Amanda_Basal_Tube.4101.4101.2
13	2	P13645	RecName: Full=Keratin, type I cytoskeletal 10; AltName: Full=Cytokeratin-10; Short=CK-10; AltName: Full=Keratin-10; Short=K10;	909	59020	32	28	16	16	5456	1	0	1	601.312	1200.61	2	1200.61	-0.0005	246	256	0	39.46	0.00031	R	QSVEADINGLR	R					OTV3505_Amanda_Basal_Tube.5709.5709.2
13	2	P13645	RecName: Full=Keratin, type I cytoskeletal 10; AltName: Full=Cytokeratin-10; Short=CK-10; AltName: Full=Keratin-10; Short=K10;	909	59020	32	28	16	16	5774	1	0	1	617.843	1233.67	2	1233.67	0	236	245	1	48.26	0.00063	R	LKYENEVALR	Q					OTV3505_Amanda_Basal_Tube.4324.4324.2
13	2	P13645	RecName: Full=Keratin, type I cytoskeletal 10; AltName: Full=Cytokeratin-10; Short=CK-10; AltName: Full=Keratin-10; Short=K10;	909	59020	32	28	16	16	5775	1	0	1	412.231	1233.67	3	1233.67	0.0001	236	245	1	29.95	0.043	R	LKYENEVALR	Q					OTV3505_Amanda_Basal_Tube.4319.4319.3
13	2	P13645	RecName: Full=Keratin, type I cytoskeletal 10; AltName: Full=Cytokeratin-10; Short=CK-10; AltName: Full=Keratin-10; Short=K10;	909	59020	32	28	16	16	6428	1	0	1	650.801	1299.59	2	1299.59	-0.0012	286	295	1	37.53	0.00089	K	NHEEEMKDLR	N					OTV3505_Amanda_Basal_Tube.2207.2207.2
13	2	P13645	RecName: Full=Keratin, type I cytoskeletal 10; AltName: Full=Cytokeratin-10; Short=CK-10; AltName: Full=Keratin-10; Short=K10;	909	59020	32	28	16	16	6429	1	0	1	434.203	1299.59	3	1299.59	-0.0006	286	295	1	34.57	0.0055	K	NHEEEMKDLR	N					OTV3505_Amanda_Basal_Tube.2179.2179.3
13	2	P13645	RecName: Full=Keratin, type I cytoskeletal 10; AltName: Full=Cytokeratin-10; Short=CK-10; AltName: Full=Keratin-10; Short=K10;	909	59020	32	28	16	16	6685	1	0	1	439.535	1315.58	3	1315.58	-0.0001	286	295	1	23.15	0.05	K	NHEEEMKDLR	N	Oxidation (M)	0.0000010000.0			OTV3505_Amanda_Basal_Tube.1072.1072.3
13	2	P13645	RecName: Full=Keratin, type I cytoskeletal 10; AltName: Full=Cytokeratin-10; Short=CK-10; AltName: Full=Keratin-10; Short=K10;	909	59020	32	28	16	16	7008	1	0	1	679.362	1356.71	2	1356.71	-0.0019	246	257	1	28.24	0.01	R	QSVEADINGLRR	V					OTV3505_Amanda_Basal_Tube.4755.4755.2
13	2	P13645	RecName: Full=Keratin, type I cytoskeletal 10; AltName: Full=Cytokeratin-10; Short=CK-10; AltName: Full=Keratin-10; Short=K10;	909	59020	32	28	16	16	7092	1	0	1	691.327	1380.64	2	1380.64	-0.0008	166	177	0	67.5	1.6e-06	R	ALEESNYELEGK	I					OTV3505_Amanda_Basal_Tube.4383.4383.2
13	2	P13645	RecName: Full=Keratin, type I cytoskeletal 10; AltName: Full=Cytokeratin-10; Short=CK-10; AltName: Full=Keratin-10; Short=K10;	909	59020	32	28	16	16	7121	1	0	1	695.845	1389.67	2	1389.67	0.0011	387	399	0	129.22	8e-12	K	QSLEASLAETEGR	Y					OTV3505_Amanda_Basal_Tube.5810.5810.2
13	2	P13645	RecName: Full=Keratin, type I cytoskeletal 10; AltName: Full=Cytokeratin-10; Short=CK-10; AltName: Full=Keratin-10; Short=K10;	909	59020	32	28	16	16	8011	1	0	1	498.583	1492.73	3	1492.73	-0.0006	323	334	1	38.98	0.0046	R	SQYEQLAEQNRK	D					OTV3505_Amanda_Basal_Tube.2744.2744.3
13	2	P13645	RecName: Full=Keratin, type I cytoskeletal 10; AltName: Full=Cytokeratin-10; Short=CK-10; AltName: Full=Keratin-10; Short=K10;	909	59020	32	28	16	16	8012	1	0	1	747.37	1492.73	2	1492.73	-0.0004	323	334	1	54.62	5e-05	R	SQYEQLAEQNRK	D					OTV3505_Amanda_Basal_Tube.2748.2748.2
13	2	P13645	RecName: Full=Keratin, type I cytoskeletal 10; AltName: Full=Cytokeratin-10; Short=CK-10; AltName: Full=Keratin-10; Short=K10;	909	59020	32	28	16	16	9493	1	0	1	854.389	1706.76	2	1706.76	-0.0015	41	59	0	102.08	7e-10	K	GSLGGGFSSGGFSGGSFSR	G					OTV3505_Amanda_Basal_Tube.6757.6757.2
13	2	P13645	RecName: Full=Keratin, type I cytoskeletal 10; AltName: Full=Cytokeratin-10; Short=CK-10; AltName: Full=Keratin-10; Short=K10;	909	59020	32	28	16	16	11649	1	0	1	1172	2341.98	2	2341.98	0.0029	60	86	0	110.07	4.8e-11	R	GSSGGGCFGGSSGGYGGLGGFGGGSFR	G					OTV3505_Amanda_Basal_Tube.7541.7541.2
14	1	P62937	RecName: Full=Peptidyl-prolyl cis-trans isomerase A; Short=PPIase A; EC=5.2.1.8; AltName: Full=Cyclophilin A; AltName: Full=Cyclosporin A-binding protein; AltName: Full=Rotamase A;	887	18229	27	25	9	9	1870	1	1	1	424.71	847.406	2	847.408	-0.0016	119	125	0	27.91	0.073	K	TEWLDGK	H					OTV3505_Amanda_Basal_Tube.4603.4603.2
14	1	P62937	RecName: Full=Peptidyl-prolyl cis-trans isomerase A; Short=PPIase A; EC=5.2.1.8; AltName: Full=Cyclophilin A; AltName: Full=Cyclosporin A-binding protein; AltName: Full=Rotamase A;	887	18229	27	25	9	9	4829	1	1	1	577.79	1153.57	2	1153.57	0.0006	83	91	0	43.51	0.002	K	FEDENFILK	H					OTV3505_Amanda_Basal_Tube.6959.6959.2
14	1	P62937	RecName: Full=Peptidyl-prolyl cis-trans isomerase A; Short=PPIase A; EC=5.2.1.8; AltName: Full=Cyclophilin A; AltName: Full=Cyclosporin A-binding protein; AltName: Full=Rotamase A;	887	18229	27	25	9	9	6043	1	0	1	624.318	1246.62	2	1246.62	-0.0017	155	165	1	75.45	7.2e-07	K	KITIADCGQLE	-					OTV3505_Amanda_Basal_Tube.5212.5212.2
14	1	P62937	RecName: Full=Peptidyl-prolyl cis-trans isomerase A; Short=PPIase A; EC=5.2.1.8; AltName: Full=Cyclophilin A; AltName: Full=Cyclosporin A-binding protein; AltName: Full=Rotamase A;	887	18229	27	25	9	9	6284	1	1	1	639.792	1277.57	2	1277.57	-0.0045	134	144	0	49.69	0.0004	K	EGMNIVEAMER	F					OTV3505_Amanda_Basal_Tube.7349.7349.2
14	1	P62937	RecName: Full=Peptidyl-prolyl cis-trans isomerase A; Short=PPIase A; EC=5.2.1.8; AltName: Full=Cyclophilin A; AltName: Full=Cyclosporin A-binding protein; AltName: Full=Rotamase A;	887	18229	27	25	9	9	7083	1	1	1	690.382	1378.75	2	1378.75	-0.0005	20	31	1	58.12	6.4e-06	R	VSFELFADKVPK	T					OTV3505_Amanda_Basal_Tube.7679.7679.2
14	1	P62937	RecName: Full=Peptidyl-prolyl cis-trans isomerase A; Short=PPIase A; EC=5.2.1.8; AltName: Full=Cyclophilin A; AltName: Full=Cyclosporin A-binding protein; AltName: Full=Rotamase A;	887	18229	27	25	9	9	7086	1	1	1	460.591	1378.75	3	1378.75	0.001	20	31	1	43.55	0.00053	R	VSFELFADKVPK	T					OTV3505_Amanda_Basal_Tube.7678.7678.3
14	1	P62937	RecName: Full=Peptidyl-prolyl cis-trans isomerase A; Short=PPIase A; EC=5.2.1.8; AltName: Full=Cyclophilin A; AltName: Full=Cyclosporin A-binding protein; AltName: Full=Rotamase A;	887	18229	27	25	9	9	8045	1	1	1	753.376	1504.74	2	1504.74	0.0001	132	144	1	63.96	2e-05	K	VKEGMNIVEAMER	F					OTV3505_Amanda_Basal_Tube.6594.6594.2
14	1	P62937	RecName: Full=Peptidyl-prolyl cis-trans isomerase A; Short=PPIase A; EC=5.2.1.8; AltName: Full=Cyclophilin A; AltName: Full=Cyclosporin A-binding protein; AltName: Full=Rotamase A;	887	18229	27	25	9	9	8046	1	1	1	502.587	1504.74	3	1504.74	0.0006	132	144	1	42.54	0.00054	K	VKEGMNIVEAMER	F					OTV3505_Amanda_Basal_Tube.6593.6593.3
14	1	P62937	RecName: Full=Peptidyl-prolyl cis-trans isomerase A; Short=PPIase A; EC=5.2.1.8; AltName: Full=Cyclophilin A; AltName: Full=Cyclosporin A-binding protein; AltName: Full=Rotamase A;	887	18229	27	25	9	9	8077	2	1	1	758.405	1514.79	2	1514.79	0.0065	119	131	1	14.74	1.8	K	TEWLDGKHVVFGK	V					OTV3505_Amanda_Basal_Tube.6234.6234.2
14	1	P62937	RecName: Full=Peptidyl-prolyl cis-trans isomerase A; Short=PPIase A; EC=5.2.1.8; AltName: Full=Cyclophilin A; AltName: Full=Cyclosporin A-binding protein; AltName: Full=Rotamase A;	887	18229	27	25	9	9	8078	1	1	1	505.939	1514.8	3	1514.79	0.0073	119	131	1	33.24	0.0066	K	TEWLDGKHVVFGK	V					OTV3505_Amanda_Basal_Tube.6248.6248.3
14	1	P62937	RecName: Full=Peptidyl-prolyl cis-trans isomerase A; Short=PPIase A; EC=5.2.1.8; AltName: Full=Cyclophilin A; AltName: Full=Cyclosporin A-binding protein; AltName: Full=Rotamase A;	887	18229	27	25	9	9	10041	1	1	1	916.456	1830.9	2	1830.9	-0.0069	77	91	1	55.06	1.4e-05	K	SIYGEKFEDENFILK	H					OTV3505_Amanda_Basal_Tube.7536.7536.2
14	1	P62937	RecName: Full=Peptidyl-prolyl cis-trans isomerase A; Short=PPIase A; EC=5.2.1.8; AltName: Full=Cyclophilin A; AltName: Full=Cyclosporin A-binding protein; AltName: Full=Rotamase A;	887	18229	27	25	9	9	10042	1	1	1	611.308	1830.9	3	1830.9	-0.0018	77	91	1	39.46	0.0016	K	SIYGEKFEDENFILK	H					OTV3505_Amanda_Basal_Tube.7515.7515.3
14	1	P62937	RecName: Full=Peptidyl-prolyl cis-trans isomerase A; Short=PPIase A; EC=5.2.1.8; AltName: Full=Cyclophilin A; AltName: Full=Cyclosporin A-binding protein; AltName: Full=Rotamase A;	887	18229	27	25	9	9	10408	1	1	1	973.511	1945.01	2	1944.99	0.0124	2	19	0	84.67	4.7e-08	M	VNPTVFFDIAVDGEPLGR	V					OTV3505_Amanda_Basal_Tube.10328.10328.2
15	1	Q05682	RecName: Full=Caldesmon; Short=CDM;	862	93232	31	23	18	13	779	1	1	1	361.199	720.384	2	720.381	0.0034	650	655	0	28.96	0.044	R	AEFLNK	S					OTV3505_Amanda_Basal_Tube.3215.3215.2
15	1	Q05682	RecName: Full=Caldesmon; Short=CDM;	862	93232	31	23	18	13	2333	1	1	1	306.175	915.504	3	915.503	0.0015	604	610	1	28.23	0.1	R	LKEEIER	R					OTV3505_Amanda_Basal_Tube.2154.2154.3
15	1	Q05682	RecName: Full=Caldesmon; Short=CDM;	862	93232	31	23	18	13	5298	1	1	1	593.291	1184.57	2	1184.57	-0.0006	523	534	0	71.67	2.8e-06	K	EAEGAPQVEAGK	R					OTV3505_Amanda_Basal_Tube.2363.2363.2
15	1	Q05682	RecName: Full=Caldesmon; Short=CDM;	862	93232	31	23	18	13	6832	1	1	1	670.343	1338.67	2	1338.67	0.0043	679	690	0	40.61	0.0049	R	LEQYTSAIEGTK	S					OTV3505_Amanda_Basal_Tube.4562.4562.2
15	1	Q05682	RecName: Full=Caldesmon; Short=CDM;	862	93232	31	23	18	13	6840	1	1	1	671.324	1340.63	2	1340.63	-0.0013	160	170	0	60.37	4.6e-05	R	YEIEETETVTK	S					OTV3505_Amanda_Basal_Tube.4308.4308.2
15	1	Q05682	RecName: Full=Caldesmon; Short=CDM;	862	93232	31	23	18	13	6841	1	1	1	671.342	1340.67	2	1340.67	0.0001	523	535	1	59.89	2.4e-05	K	EAEGAPQVEAGKR	L					OTV3505_Amanda_Basal_Tube.2021.2021.2
15	1	Q05682	RecName: Full=Caldesmon; Short=CDM;	862	93232	31	23	18	13	6842	1	1	1	447.897	1340.67	3	1340.67	0.0011	523	535	1	18.9	0.072	K	EAEGAPQVEAGKR	L					OTV3505_Amanda_Basal_Tube.2019.2019.3
15	1	Q05682	RecName: Full=Caldesmon; Short=CDM;	862	93232	31	23	18	13	7009	1	0	1	453.556	1357.65	3	1357.65	-0.0023	505	516	0	6.91	0.91	K	HTENTFSRPGGR	A					OTV3505_Amanda_Basal_Tube.1849.1849.3
15	1	Q05682	RecName: Full=Caldesmon; Short=CDM;	862	93232	31	23	18	13	7762	1	1	1	483.535	1447.58	3	1447.58	0.0016	30	41	1	42.33	0.00027	R	NDDDEEEAARER	R					OTV3505_Amanda_Basal_Tube.1584.1584.3
15	1	Q05682	RecName: Full=Caldesmon; Short=CDM;	862	93232	31	23	18	13	7763	1	1	1	724.799	1447.58	2	1447.58	0.0018	30	41	1	30.14	0.0018	R	NDDDEEEAARER	R					OTV3505_Amanda_Basal_Tube.1571.1571.2
15	1	Q05682	RecName: Full=Caldesmon; Short=CDM;	862	93232	31	23	18	13	7828	10	1	1	365.945	1459.75	4	1458.76	0.9941	423	434	1	0.83	2.1	K	AQEDKLQTAVLK	K	2 Deamidated (Q); GlyGly (K)	0.030000300004.0			OTV3505_Amanda_Basal_Tube.3582.3582.4
15	1	Q05682	RecName: Full=Caldesmon; Short=CDM;	862	93232	31	23	18	13	8403	1	1	1	510.28	1527.82	3	1527.81	0.0042	558	570	1	5.04	0.49	K	QQEAALELEELKK	K					OTV3505_Amanda_Basal_Tube.5682.5682.3
15	1	Q05682	RecName: Full=Caldesmon; Short=CDM;	862	93232	31	23	18	13	9620	1	1	1	585.619	1753.83	3	1753.84	-0.003	157	170	1	17.77	0.19	R	QERYEIEETETVTK	S					OTV3505_Amanda_Basal_Tube.4098.4098.3
15	1	Q05682	RecName: Full=Caldesmon; Short=CDM;	862	93232	31	23	18	13	10293	1	1	1	632.942	1895.8	3	1895.81	-0.0016	137	152	1	70.05	2.3e-06	R	MQNDTAENETTEKEEK	S					OTV3505_Amanda_Basal_Tube.1640.1640.3
15	1	Q05682	RecName: Full=Caldesmon; Short=CDM;	862	93232	31	23	18	13	10333	1	1	1	638.272	1911.79	3	1911.8	-0.0073	137	152	1	10.7	0.099	R	MQNDTAENETTEKEEK	S	Oxidation (M)	0.1000000000000000.0			OTV3505_Amanda_Basal_Tube.1296.1296.3
15	1	Q05682	RecName: Full=Caldesmon; Short=CDM;	862	93232	31	23	18	13	10427	6	1	1	489.479	1953.89	4	1953.89	-0.0031	487	502	1	2.78	2.4	K	GFTEVKSQNGEFMTHK	L	Deamidated (N); GlyGly (K)	0.0000040020000000.0			OTV3505_Amanda_Basal_Tube.4236.4236.4
15	1	Q05682	RecName: Full=Caldesmon; Short=CDM;	862	93232	31	23	18	13	10492	1	1	1	498.529	1990.09	4	1990.08	0.0023	691	710	0	15.67	0.076	K	SAKPTKPAASDLPVPAEGVR	N					OTV3505_Amanda_Basal_Tube.4341.4341.4
15	1	Q05682	RecName: Full=Caldesmon; Short=CDM;	862	93232	31	23	18	13	10779	1	1	1	683.019	2046.03	3	2046.04	-0.0043	719	739	1	46.96	0.00015	K	GNVFSSPTAAGTPNKETAGLK	V					OTV3505_Amanda_Basal_Tube.4736.4736.3
15	1	Q05682	RecName: Full=Caldesmon; Short=CDM;	862	93232	31	23	18	13	10780	1	1	1	1024.03	2046.04	2	2046.04	0.0024	719	739	1	86.58	4.2e-08	K	GNVFSSPTAAGTPNKETAGLK	V					OTV3505_Amanda_Basal_Tube.4744.4744.2
15	1	Q05682	RecName: Full=Caldesmon; Short=CDM;	862	93232	31	23	18	13	10907	1	1	1	1049.48	2096.94	2	2096.95	-0.0066	81	99	0	129.89	7.4e-13	K	TTTTNTQVEGDDEAAFLER	L					OTV3505_Amanda_Basal_Tube.6220.6220.2
15	1	Q05682	RecName: Full=Caldesmon; Short=CDM;	862	93232	31	23	18	13	11664	1	1	1	588.305	2349.19	4	2349.19	-0.0023	753	775	1	18.16	0.031	K	TPDGNKSPAPKPSDLRPGDVSSK	R					OTV3505_Amanda_Basal_Tube.2936.2936.4
15	1	Q05682	RecName: Full=Caldesmon; Short=CDM;	862	93232	31	23	18	13	12872	5	1	1	803.892	3211.54	4	3210.52	1.0226	201	229	1	2.7	1.8	R	GSIGENQVEVMVEEKTTESQEETVVMSLK	N	Deamidated (Q)	0.00000030000000000000000000000.0			OTV3505_Amanda_Basal_Tube.8095.8095.4
16	1	O94822	RecName: Full=E3 ubiquitin-protein ligase listerin; EC=6.3.2.-; AltName: Full=RING finger protein 160; AltName: Full=Zinc finger protein 294;	858	203103	146	118	5	1	880	1	1	1	365.712	729.41	2	729.409	0.0009	286	291	0	31.49	0.039	R	IPQLMK	E	Deamidated (Q)	0.003000.0			OTV3505_Amanda_Basal_Tube.15582.15582.2
16	1	O94822	RecName: Full=E3 ubiquitin-protein ligase listerin; EC=6.3.2.-; AltName: Full=RING finger protein 160; AltName: Full=Zinc finger protein 294;	858	203103	146	118	5	1	970	1	1	1	373.709	745.404	2	745.404	-0.0003	286	291	0	25.71	0.38	R	IPQLMK	E	Oxidation (M); Deamidated (Q)	0.003010.0			OTV3505_Amanda_Basal_Tube.4575.4575.2
16	1	O94822	RecName: Full=E3 ubiquitin-protein ligase listerin; EC=6.3.2.-; AltName: Full=RING finger protein 160; AltName: Full=Zinc finger protein 294;	858	203103	146	118	5	1	2148	3	1	1	453.737	905.46	2	904.45	1.0099	253	259	0	12.02	1.5	K	SLLSQNK	F	Deamidated (N); Deamidated (Q); GlyGly (K)	0.0000324.0			OTV3505_Amanda_Basal_Tube.6629.6629.2
16	1	O94822	RecName: Full=E3 ubiquitin-protein ligase listerin; EC=6.3.2.-; AltName: Full=RING finger protein 160; AltName: Full=Zinc finger protein 294;	858	203103	146	118	5	1	5423	4	1	1	598.823	1195.63	2	1194.63	0.9989	629	638	1	1.9	2.5	R	VFKMLLGDEK	Q	Oxidation (M)	0.0001000000.0			OTV3505_Amanda_Basal_Tube.6804.6804.2
16	1	O94822	RecName: Full=E3 ubiquitin-protein ligase listerin; EC=6.3.2.-; AltName: Full=RING finger protein 160; AltName: Full=Zinc finger protein 294;	858	203103	146	118	5	1	8468	2	1	1	512.603	1534.79	3	1533.78	1.0084	539	550	1	5.7	1.1	K	VRFADEILESNK	E	GlyGly (K)	0.000000000004.0			OTV3505_Amanda_Basal_Tube.1360.1360.3
16	1	O94822	RecName: Full=E3 ubiquitin-protein ligase listerin; EC=6.3.2.-; AltName: Full=RING finger protein 160; AltName: Full=Zinc finger protein 294;	858	203103	146	118	5	1	9685	7	1	1	594.611	1780.81	3	1780.8	0.0123	541	554	1	0.75	4.9	R	FADEILESNKENEK	C	2 Deamidated (N); GlyGly (K)	0.00000000240200.0			OTV3505_Amanda_Basal_Tube.4280.4280.3
12	2	P35908	RecName: Full=Keratin, type II cytoskeletal 2 epidermal; AltName: Full=Cytokeratin-2e; Short=CK-2e; AltName: Full=Epithelial keratin-2e; AltName: Full=Keratin-2 epidermis; AltName: Full=Keratin-2e; Short=K2e; AltName: Full=Type-II keratin Kb2;	848	65678	32	21	20	15	1695	1	0	0	414.218	826.422	2	826.423	-0.0004	189	195	0	29.31	0.03	K	FASFIDK	V					OTV3505_Amanda_Basal_Tube.5885.5885.2
12	2	P35908	RecName: Full=Keratin, type II cytoskeletal 2 epidermal; AltName: Full=Cytokeratin-2e; Short=CK-2e; AltName: Full=Epithelial keratin-2e; AltName: Full=Keratin-2 epidermis; AltName: Full=Keratin-2e; Short=K2e; AltName: Full=Type-II keratin Kb2;	848	65678	32	21	20	15	1708	1	0	1	416.25	830.486	2	830.486	-0.0004	62	70	0	17.48	0.26	R	SLVGLGGTK	S					OTV3505_Amanda_Basal_Tube.4475.4475.2
12	2	P35908	RecName: Full=Keratin, type II cytoskeletal 2 epidermal; AltName: Full=Cytokeratin-2e; Short=CK-2e; AltName: Full=Epithelial keratin-2e; AltName: Full=Keratin-2 epidermis; AltName: Full=Keratin-2e; Short=K2e; AltName: Full=Type-II keratin Kb2;	848	65678	32	21	20	15	2801	1	0	0	487.27	972.525	2	972.524	0.0009	394	401	0	55.19	0.00022	K	IEISELNR	V					OTV3505_Amanda_Basal_Tube.4917.4917.2
12	2	P35908	RecName: Full=Keratin, type II cytoskeletal 2 epidermal; AltName: Full=Cytokeratin-2e; Short=CK-2e; AltName: Full=Epithelial keratin-2e; AltName: Full=Keratin-2 epidermis; AltName: Full=Keratin-2e; Short=K2e; AltName: Full=Type-II keratin Kb2;	848	65678	32	21	20	15	2821	4	0	0	488.26	974.505	2	973.508	0.9966	394	401	0	0.38	1.1	K	IEISELNR	V	Deamidated (N)	0.00000020.0			OTV3505_Amanda_Basal_Tube.5118.5118.2
12	2	P35908	RecName: Full=Keratin, type II cytoskeletal 2 epidermal; AltName: Full=Cytokeratin-2e; Short=CK-2e; AltName: Full=Epithelial keratin-2e; AltName: Full=Keratin-2 epidermis; AltName: Full=Keratin-2e; Short=K2e; AltName: Full=Type-II keratin Kb2;	848	65678	32	21	20	15	2956	1	0	1	332.194	993.559	3	993.561	-0.0012	406	414	0	28.1	0.015	R	LQGEIAHVK	K					OTV3505_Amanda_Basal_Tube.2692.2692.3
12	2	P35908	RecName: Full=Keratin, type II cytoskeletal 2 epidermal; AltName: Full=Cytokeratin-2e; Short=CK-2e; AltName: Full=Epithelial keratin-2e; AltName: Full=Keratin-2 epidermis; AltName: Full=Keratin-2e; Short=K2e; AltName: Full=Type-II keratin Kb2;	848	65678	32	21	20	15	3969	1	0	0	533.761	1065.51	2	1065.51	-0.002	268	275	1	12.35	0.11	K	YEDEINKR	T					OTV3505_Amanda_Basal_Tube.1839.1839.2
12	2	P35908	RecName: Full=Keratin, type II cytoskeletal 2 epidermal; AltName: Full=Cytokeratin-2e; Short=CK-2e; AltName: Full=Epithelial keratin-2e; AltName: Full=Keratin-2 epidermis; AltName: Full=Keratin-2e; Short=K2e; AltName: Full=Type-II keratin Kb2;	848	65678	32	21	20	15	4074	1	0	0	361.538	1081.59	3	1081.59	0.0009	189	197	1	32.21	0.018	K	FASFIDKVR	F					OTV3505_Amanda_Basal_Tube.6043.6043.3
12	2	P35908	RecName: Full=Keratin, type II cytoskeletal 2 epidermal; AltName: Full=Cytokeratin-2e; Short=CK-2e; AltName: Full=Epithelial keratin-2e; AltName: Full=Keratin-2 epidermis; AltName: Full=Keratin-2e; Short=K2e; AltName: Full=Type-II keratin Kb2;	848	65678	32	21	20	15	4585	7	0	1	566.259	1130.5	2	1130.5	0.0015	36	45	0	4.51	0.38	R	STSSFSCLSR	H					OTV3505_Amanda_Basal_Tube.4309.4309.2
12	2	P35908	RecName: Full=Keratin, type II cytoskeletal 2 epidermal; AltName: Full=Cytokeratin-2e; Short=CK-2e; AltName: Full=Epithelial keratin-2e; AltName: Full=Keratin-2 epidermis; AltName: Full=Keratin-2e; Short=K2e; AltName: Full=Type-II keratin Kb2;	848	65678	32	21	20	15	5348	1	0	1	597.311	1192.61	2	1192.61	-0.0023	375	384	0	55.79	2.5e-05	K	YEELQVTVGR	H					OTV3505_Amanda_Basal_Tube.5652.5652.2
12	2	P35908	RecName: Full=Keratin, type II cytoskeletal 2 epidermal; AltName: Full=Cytokeratin-2e; Short=CK-2e; AltName: Full=Epithelial keratin-2e; AltName: Full=Keratin-2 epidermis; AltName: Full=Keratin-2e; Short=K2e; AltName: Full=Type-II keratin Kb2;	848	65678	32	21	20	15	5465	10	0	0	602.312	1202.61	2	1202.61	-0.0041	180	188	1	2.5	39	R	EQIKTLNNK	F	Deamidated (N); Deamidated (Q); GlyGly (K)	0.030400020.0			OTV3505_Amanda_Basal_Tube.2912.2912.2
12	2	P35908	RecName: Full=Keratin, type II cytoskeletal 2 epidermal; AltName: Full=Cytokeratin-2e; Short=CK-2e; AltName: Full=Epithelial keratin-2e; AltName: Full=Keratin-2 epidermis; AltName: Full=Keratin-2e; Short=K2e; AltName: Full=Type-II keratin Kb2;	848	65678	32	21	20	15	6084	1	0	1	627.807	1253.6	2	1253.6	-0.0011	21	34	0	85.08	3.2e-08	R	GFSSGSAVVSGGSR	R					OTV3505_Amanda_Basal_Tube.3535.3535.2
12	2	P35908	RecName: Full=Keratin, type II cytoskeletal 2 epidermal; AltName: Full=Cytokeratin-2e; Short=CK-2e; AltName: Full=Epithelial keratin-2e; AltName: Full=Keratin-2 epidermis; AltName: Full=Keratin-2e; Short=K2e; AltName: Full=Type-II keratin Kb2;	848	65678	32	21	20	15	6717	1	0	1	440.865	1319.57	3	1319.58	-0.0016	46	61	0	40.71	0.0003	R	HGGGGGGFGGGGFGSR	S					OTV3505_Amanda_Basal_Tube.3586.3586.3
12	2	P35908	RecName: Full=Keratin, type II cytoskeletal 2 epidermal; AltName: Full=Cytokeratin-2e; Short=CK-2e; AltName: Full=Epithelial keratin-2e; AltName: Full=Keratin-2 epidermis; AltName: Full=Keratin-2e; Short=K2e; AltName: Full=Type-II keratin Kb2;	848	65678	32	21	20	15	6815	1	0	1	668.857	1335.7	2	1335.7	-0.0042	276	287	1	60.68	5.3e-06	R	TAAENDFVTLKK	D					OTV3505_Amanda_Basal_Tube.4414.4414.2
12	2	P35908	RecName: Full=Keratin, type II cytoskeletal 2 epidermal; AltName: Full=Cytokeratin-2e; Short=CK-2e; AltName: Full=Epithelial keratin-2e; AltName: Full=Keratin-2 epidermis; AltName: Full=Keratin-2e; Short=K2e; AltName: Full=Type-II keratin Kb2;	848	65678	32	21	20	15	6816	1	0	1	446.241	1335.7	3	1335.7	-0.0018	276	287	1	44.06	0.0014	R	TAAENDFVTLKK	D					OTV3505_Amanda_Basal_Tube.4405.4405.3
12	2	P35908	RecName: Full=Keratin, type II cytoskeletal 2 epidermal; AltName: Full=Cytokeratin-2e; Short=CK-2e; AltName: Full=Epithelial keratin-2e; AltName: Full=Keratin-2 epidermis; AltName: Full=Keratin-2e; Short=K2e; AltName: Full=Type-II keratin Kb2;	848	65678	32	21	20	15	7122	1	0	1	464.565	1390.67	3	1390.67	-0.0009	363	374	1	58.21	0.00012	R	SKEEAEALYHSK	Y					OTV3505_Amanda_Basal_Tube.2254.2254.3
12	2	P35908	RecName: Full=Keratin, type II cytoskeletal 2 epidermal; AltName: Full=Cytokeratin-2e; Short=CK-2e; AltName: Full=Epithelial keratin-2e; AltName: Full=Keratin-2 epidermis; AltName: Full=Keratin-2e; Short=K2e; AltName: Full=Type-II keratin Kb2;	848	65678	32	21	20	15	7877	1	0	0	738.395	1474.78	2	1474.78	-0.0027	198	209	0	81.97	4.1e-07	R	FLEQQNQVLQTK	W					OTV3505_Amanda_Basal_Tube.4952.4952.2
12	2	P35908	RecName: Full=Keratin, type II cytoskeletal 2 epidermal; AltName: Full=Cytokeratin-2e; Short=CK-2e; AltName: Full=Epithelial keratin-2e; AltName: Full=Keratin-2 epidermis; AltName: Full=Keratin-2e; Short=K2e; AltName: Full=Type-II keratin Kb2;	848	65678	32	21	20	15	8010	4	0	1	746.944	1491.87	2	1490.86	1.0175	402	414	1	0.87	5	R	VIQRLQGEIAHVK	K	Deamidated (Q)	0.0030000000000.0			OTV3505_Amanda_Basal_Tube.8138.8138.2
12	2	P35908	RecName: Full=Keratin, type II cytoskeletal 2 epidermal; AltName: Full=Cytokeratin-2e; Short=CK-2e; AltName: Full=Epithelial keratin-2e; AltName: Full=Keratin-2 epidermis; AltName: Full=Keratin-2e; Short=K2e; AltName: Full=Type-II keratin Kb2;	848	65678	32	21	20	15	8381	2	0	0	508.602	1522.78	3	1521.79	0.9968	459	470	1	6.24	1.2	R	LLRDYQELMNVK	L	Deamidated (N)	0.000000000200.0			OTV3505_Amanda_Basal_Tube.6191.6191.3
12	2	P35908	RecName: Full=Keratin, type II cytoskeletal 2 epidermal; AltName: Full=Cytokeratin-2e; Short=CK-2e; AltName: Full=Epithelial keratin-2e; AltName: Full=Keratin-2 epidermis; AltName: Full=Keratin-2e; Short=K2e; AltName: Full=Type-II keratin Kb2;	848	65678	32	21	20	15	8382	2	0	0	762.399	1522.78	2	1522.77	0.014	459	470	1	23.88	0.23	R	LLRDYQELMNVK	L	Deamidated (N); Deamidated (Q)	0.000003000200.0			OTV3505_Amanda_Basal_Tube.6148.6148.2
12	2	P35908	RecName: Full=Keratin, type II cytoskeletal 2 epidermal; AltName: Full=Cytokeratin-2e; Short=CK-2e; AltName: Full=Epithelial keratin-2e; AltName: Full=Keratin-2 epidermis; AltName: Full=Keratin-2e; Short=K2e; AltName: Full=Type-II keratin Kb2;	848	65678	32	21	20	15	9580	1	0	1	870.855	1739.7	2	1739.7	-0.0028	525	544	0	114.34	1.9e-11	R	GSSSGGGYSSGSSSYGSGGR	Q					OTV3505_Amanda_Basal_Tube.2092.2092.2
12	2	P35908	RecName: Full=Keratin, type II cytoskeletal 2 epidermal; AltName: Full=Cytokeratin-2e; Short=CK-2e; AltName: Full=Epithelial keratin-2e; AltName: Full=Keratin-2 epidermis; AltName: Full=Keratin-2e; Short=K2e; AltName: Full=Type-II keratin Kb2;	848	65678	32	21	20	15	10222	2	0	1	623.313	1866.92	3	1866.9	0.0133	288	302	1	9.91	1.6	K	DVDNAYMIKVELQSK	V	Deamidated (Q); GlyGly (K)	0.000000000000304.0			OTV3505_Amanda_Basal_Tube.5896.5896.3
12	2	P35908	RecName: Full=Keratin, type II cytoskeletal 2 epidermal; AltName: Full=Cytokeratin-2e; Short=CK-2e; AltName: Full=Epithelial keratin-2e; AltName: Full=Keratin-2 epidermis; AltName: Full=Keratin-2e; Short=K2e; AltName: Full=Type-II keratin Kb2;	848	65678	32	21	20	15	11334	1	0	1	752.685	2255.03	3	2255.04	-0.0035	248	266	1	50.21	0.00012	R	TSQNSELNNMQDLVEDYKK	K					OTV3505_Amanda_Basal_Tube.6879.6879.3
12	2	P35908	RecName: Full=Keratin, type II cytoskeletal 2 epidermal; AltName: Full=Cytokeratin-2e; Short=CK-2e; AltName: Full=Epithelial keratin-2e; AltName: Full=Keratin-2 epidermis; AltName: Full=Keratin-2e; Short=K2e; AltName: Full=Type-II keratin Kb2;	848	65678	32	21	20	15	11335	2	0	1	1129.52	2257.02	2	2257.01	0.0109	248	266	1	2.98	1.5	R	TSQNSELNNMQDLVEDYKK	K	2 Deamidated (N)	0.0000000220000000000.0			OTV3505_Amanda_Basal_Tube.6978.6978.2
12	2	P35908	RecName: Full=Keratin, type II cytoskeletal 2 epidermal; AltName: Full=Cytokeratin-2e; Short=CK-2e; AltName: Full=Epithelial keratin-2e; AltName: Full=Keratin-2 epidermis; AltName: Full=Keratin-2e; Short=K2e; AltName: Full=Type-II keratin Kb2;	848	65678	32	21	20	15	11488	1	0	1	772.334	2313.98	3	2313	0.9848	596	623	1	65.26	7.7e-07	K	HSSGGGSRGGSSSGGGYGSGGGGSSSVK	G					OTV3505_Amanda_Basal_Tube.1345.1345.3
6		P54652	RecName: Full=Heat shock-related 70 kDa protein 2; Short=Heat shock 70 kDa protein 2;	813	70263	27	25	13	11	43	1	0	0	307.708	613.402	2	613.402	-0.0002	73	77	1	16.6	0.22	K	RLIGR	K					OTV3505_Amanda_Basal_Tube.1884.1884.2
6		P54652	RecName: Full=Heat shock-related 70 kDa protein 2; Short=Heat shock 70 kDa protein 2;	813	70263	27	25	13	11	3206	1	0	0	339.861	1016.56	3	1016.56	0.0006	504	512	1	21.65	0.33	K	ITITNDKGR	L					OTV3505_Amanda_Basal_Tube.2088.2088.3
6		P54652	RecName: Full=Heat shock-related 70 kDa protein 2; Short=Heat shock 70 kDa protein 2;	813	70263	27	25	13	11	5088	1	0	1	394.211	1179.61	3	1179.61	-0.0015	104	113	1	21.89	0.12	K	VQVEYKGETK	T					OTV3505_Amanda_Basal_Tube.2158.2158.3
6		P54652	RecName: Full=Heat shock-related 70 kDa protein 2; Short=Heat shock 70 kDa protein 2;	813	70263	27	25	13	11	5089	1	0	1	590.813	1179.61	2	1179.61	-0.001	104	113	1	50.33	0.00037	K	VQVEYKGETK	T					OTV3505_Amanda_Basal_Tube.2241.2241.2
6		P54652	RecName: Full=Heat shock-related 70 kDa protein 2; Short=Heat shock 70 kDa protein 2;	813	70263	27	25	13	11	5747	1	0	0	614.817	1227.62	2	1227.62	-0.0016	27	37	0	47.69	0.00037	K	VEIIANDQGNR	T					OTV3505_Amanda_Basal_Tube.3634.3634.2
6		P54652	RecName: Full=Heat shock-related 70 kDa protein 2; Short=Heat shock 70 kDa protein 2;	813	70263	27	25	13	11	6083	1	0	1	627.312	1252.61	2	1252.61	0.0014	305	314	0	67.26	1.1e-05	R	FEELNADLFR	G					OTV3505_Amanda_Basal_Tube.7858.7858.2
6		P54652	RecName: Full=Heat shock-related 70 kDa protein 2; Short=Heat shock 70 kDa protein 2;	813	70263	27	25	13	11	7903	1	0	1	740.88	1479.75	2	1479.75	-0.0017	303	314	1	35.07	0.0037	R	ARFEELNADLFR	G					OTV3505_Amanda_Basal_Tube.7522.7522.2
6		P54652	RecName: Full=Heat shock-related 70 kDa protein 2; Short=Heat shock 70 kDa protein 2;	813	70263	27	25	13	11	7904	1	0	1	494.256	1479.75	3	1479.75	-0.0002	303	314	1	35.85	0.0032	R	ARFEELNADLFR	G					OTV3505_Amanda_Basal_Tube.7555.7555.3
6		P54652	RecName: Full=Heat shock-related 70 kDa protein 2; Short=Heat shock 70 kDa protein 2;	813	70263	27	25	13	11	7993	1	0	0	744.355	1486.69	2	1486.69	0.0007	38	50	0	72.46	8.2e-07	R	TTPSYVAFTDTER	L					OTV3505_Amanda_Basal_Tube.6048.6048.2
6		P54652	RecName: Full=Heat shock-related 70 kDa protein 2; Short=Heat shock 70 kDa protein 2;	813	70263	27	25	13	11	8601	1	0	0	522.615	1564.82	3	1564.82	-0.0007	352	364	1	36.13	0.011	K	LLQDFFNGKELNK	S					OTV3505_Amanda_Basal_Tube.7472.7472.3
6		P54652	RecName: Full=Heat shock-related 70 kDa protein 2; Short=Heat shock 70 kDa protein 2;	813	70263	27	25	13	11	9315	1	0	0	830.45	1658.89	2	1658.89	-0.0022	173	188	0	82.83	2.3e-08	R	IINEPTAAAIAYGLDK	K					OTV3505_Amanda_Basal_Tube.7661.7661.2
6		P54652	RecName: Full=Heat shock-related 70 kDa protein 2; Short=Heat shock 70 kDa protein 2;	813	70263	27	25	13	11	9439	1	0	1	846.364	1690.71	2	1690.72	-0.005	224	239	0	70.75	2.3e-07	K	STAGDTHLGGEDFDNR	M					OTV3505_Amanda_Basal_Tube.3746.3746.2
6		P54652	RecName: Full=Heat shock-related 70 kDa protein 2; Short=Heat shock 70 kDa protein 2;	813	70263	27	25	13	11	9441	1	0	1	564.579	1690.72	3	1690.72	-0.0032	224	239	0	52.54	1.8e-05	K	STAGDTHLGGEDFDNR	M					OTV3505_Amanda_Basal_Tube.3743.3743.3
6		P54652	RecName: Full=Heat shock-related 70 kDa protein 2; Short=Heat shock 70 kDa protein 2;	813	70263	27	25	13	11	9710	1	0	1	596.669	1786.98	3	1786.98	0.0011	173	189	1	32.73	0.0015	R	IINEPTAAAIAYGLDKK	G					OTV3505_Amanda_Basal_Tube.6842.6842.3
6		P54652	RecName: Full=Heat shock-related 70 kDa protein 2; Short=Heat shock 70 kDa protein 2;	813	70263	27	25	13	11	9711	1	0	1	894.5	1786.98	2	1786.98	0.002	173	189	1	84.22	1.3e-08	R	IINEPTAAAIAYGLDKK	G					OTV3505_Amanda_Basal_Tube.6849.6849.2
6		P54652	RecName: Full=Heat shock-related 70 kDa protein 2; Short=Heat shock 70 kDa protein 2;	813	70263	27	25	13	11	9744	2	0	1	601.318	1800.93	3	1800.92	0.0136	573	586	1	5.2	1.1	K	ILDKCQEVINWLDR	N					OTV3505_Amanda_Basal_Tube.15039.15039.3
6		P54652	RecName: Full=Heat shock-related 70 kDa protein 2; Short=Heat shock 70 kDa protein 2;	813	70263	27	25	13	11	10027	3	0	1	607.969	1820.88	3	1820.87	0.0116	58	73	1	4.07	1.8	K	NQVAMNPTNTIFDAKR	L	2 Deamidated (N)	0.0000020020000000.0			OTV3505_Amanda_Basal_Tube.4367.4367.3
17	1	Q86UX7	RecName: Full=Fermitin family homolog 3; AltName: Full=Kindlin-3; AltName: Full=MIG2-like protein; AltName: Full=Unc-112-related protein 2;	762	76475	22	20	17	15	1088	1	1	1	382.19	762.366	2	762.366	-0.0005	229	234	0	19.66	0.15	R	WLDSSR	C					OTV3505_Amanda_Basal_Tube.3564.3564.2
17	1	Q86UX7	RecName: Full=Fermitin family homolog 3; AltName: Full=Kindlin-3; AltName: Full=MIG2-like protein; AltName: Full=Unc-112-related protein 2;	762	76475	22	20	17	15	1961	1	1	1	436.253	870.491	2	870.492	-0.0014	49	55	0	43.94	0.0008	K	IVEQINR	K					OTV3505_Amanda_Basal_Tube.2747.2747.2
17	1	Q86UX7	RecName: Full=Fermitin family homolog 3; AltName: Full=Kindlin-3; AltName: Full=MIG2-like protein; AltName: Full=Unc-112-related protein 2;	762	76475	22	20	17	15	2116	1	0	1	451.248	900.48	2	900.482	-0.0013	243	250	0	73.17	2.1e-06	K	AGDALWLR	F					OTV3505_Amanda_Basal_Tube.6916.6916.2
17	1	Q86UX7	RecName: Full=Fermitin family homolog 3; AltName: Full=Kindlin-3; AltName: Full=MIG2-like protein; AltName: Full=Unc-112-related protein 2;	762	76475	22	20	17	15	2516	1	1	1	472.26	942.505	2	942.508	-0.0024	375	381	0	2.56	0.86	R	QHWVVFK	E					OTV3505_Amanda_Basal_Tube.6002.6002.2
17	1	Q86UX7	RecName: Full=Fermitin family homolog 3; AltName: Full=Kindlin-3; AltName: Full=MIG2-like protein; AltName: Full=Unc-112-related protein 2;	762	76475	22	20	17	15	4372	1	1	1	367.209	1098.6	3	1098.6	0.0009	213	222	0	29.71	0.0045	R	LPRPSSLSDK	T					OTV3505_Amanda_Basal_Tube.2984.2984.3
17	1	Q86UX7	RecName: Full=Fermitin family homolog 3; AltName: Full=Kindlin-3; AltName: Full=MIG2-like protein; AltName: Full=Unc-112-related protein 2;	762	76475	22	20	17	15	4488	1	1	1	557.797	1113.58	2	1113.58	0.0022	568	577	0	35	0.012	K	DEILGIANNR	L					OTV3505_Amanda_Basal_Tube.6044.6044.2
17	1	Q86UX7	RecName: Full=Fermitin family homolog 3; AltName: Full=Kindlin-3; AltName: Full=MIG2-like protein; AltName: Full=Unc-112-related protein 2;	762	76475	22	20	17	15	4516	1	1	1	561.301	1120.59	2	1120.59	-0.0011	268	276	0	54.89	4.5e-05	R	LTQLYEQAR	W					OTV3505_Amanda_Basal_Tube.4246.4246.2
17	1	Q86UX7	RecName: Full=Fermitin family homolog 3; AltName: Full=Kindlin-3; AltName: Full=MIG2-like protein; AltName: Full=Unc-112-related protein 2;	762	76475	22	20	17	15	5426	1	1	1	599.251	1196.49	2	1196.49	0.0001	439	447	0	52.34	6e-05	R	CQDEQQYAR	W					OTV3505_Amanda_Basal_Tube.1676.1676.2
17	1	Q86UX7	RecName: Full=Fermitin family homolog 3; AltName: Full=Kindlin-3; AltName: Full=MIG2-like protein; AltName: Full=Unc-112-related protein 2;	762	76475	22	20	17	15	6005	1	1	1	621.844	1241.67	2	1241.67	0.0008	567	577	1	45.87	0.0011	R	KDEILGIANNR	L					OTV3505_Amanda_Basal_Tube.4498.4498.2
17	1	Q86UX7	RecName: Full=Fermitin family homolog 3; AltName: Full=Kindlin-3; AltName: Full=MIG2-like protein; AltName: Full=Unc-112-related protein 2;	762	76475	22	20	17	15	6463	1	1	1	655.377	1308.74	2	1308.74	-0.0007	36	48	0	46.69	0.00029	R	VTGESHIGGVLLK	I					OTV3505_Amanda_Basal_Tube.4843.4843.2
17	1	Q86UX7	RecName: Full=Fermitin family homolog 3; AltName: Full=Kindlin-3; AltName: Full=MIG2-like protein; AltName: Full=Unc-112-related protein 2;	762	76475	22	20	17	15	9024	1	1	1	804.885	1607.76	2	1607.76	-0.0006	154	166	1	65.85	1.8e-05	K	EKEPEEELYDLSK	V					OTV3505_Amanda_Basal_Tube.5955.5955.2
17	1	Q86UX7	RecName: Full=Fermitin family homolog 3; AltName: Full=Kindlin-3; AltName: Full=MIG2-like protein; AltName: Full=Unc-112-related protein 2;	762	76475	22	20	17	15	9489	1	1	1	852.458	1702.9	2	1702.9	0.0051	424	438	0	53.45	2.6e-05	K	LLVPSPEGMSEIYLR	C					OTV3505_Amanda_Basal_Tube.9229.9229.2
17	1	Q86UX7	RecName: Full=Fermitin family homolog 3; AltName: Full=Kindlin-3; AltName: Full=MIG2-like protein; AltName: Full=Unc-112-related protein 2;	762	76475	22	20	17	15	9614	1	1	1	876.942	1751.87	2	1751.87	0.0006	390	405	0	65.44	1.9e-05	K	SQDEAPGDPIQQLNLK	G					OTV3505_Amanda_Basal_Tube.6832.6832.2
17	1	Q86UX7	RecName: Full=Fermitin family homolog 3; AltName: Full=Kindlin-3; AltName: Full=MIG2-like protein; AltName: Full=Unc-112-related protein 2;	762	76475	22	20	17	15	9671	1	1	1	888.936	1775.86	2	1775.86	-0.0005	20	35	0	76.97	1.2e-06	R	VFVGEEDPEAESVTLR	V					OTV3505_Amanda_Basal_Tube.6574.6574.2
17	1	Q86UX7	RecName: Full=Fermitin family homolog 3; AltName: Full=Kindlin-3; AltName: Full=MIG2-like protein; AltName: Full=Unc-112-related protein 2;	762	76475	22	20	17	15	10440	2	1	1	980.909	1959.8	2	1958.78	1.0214	439	453	1	3.2	3.7	R	CQDEQQYARWMAGCR	L	Deamidated (Q)	0.000030000000000.0			OTV3505_Amanda_Basal_Tube.6507.6507.2
17	1	Q86UX7	RecName: Full=Fermitin family homolog 3; AltName: Full=Kindlin-3; AltName: Full=MIG2-like protein; AltName: Full=Unc-112-related protein 2;	762	76475	22	20	17	15	10918	1	1	1	702.057	2103.15	3	2103.14	0.0041	524	542	0	43.63	0.0001	R	ILEAHQNVAQLSLAEAQLR	F					OTV3505_Amanda_Basal_Tube.6880.6880.3
17	1	Q86UX7	RecName: Full=Fermitin family homolog 3; AltName: Full=Kindlin-3; AltName: Full=MIG2-like protein; AltName: Full=Unc-112-related protein 2;	762	76475	22	20	17	15	12317	1	1	1	928.115	2781.32	3	2781.32	0.0018	482	510	0	82.52	8.8e-08	R	TGSGGPGNHPHGPDASAEGLNPYGLVAPR	F					OTV3505_Amanda_Basal_Tube.6413.6413.3
18	1	Q9H4B7	RecName: Full=Tubulin beta-1 chain;	734	50865	25	23	16	15	2520	1	1	1	472.761	943.508	2	943.509	-0.0009	38	46	0	55.56	0.00017	R	GASALQLER	I					OTV3505_Amanda_Basal_Tube.4301.4301.2
18	1	Q9H4B7	RecName: Full=Tubulin beta-1 chain;	734	50865	25	23	16	15	3255	1	1	1	513.772	1025.53	2	1025.53	-0.003	351	359	0	45.43	0.00016	K	VAVCDIPPR	G					OTV3505_Amanda_Basal_Tube.4102.4102.2
18	1	Q9H4B7	RecName: Full=Tubulin beta-1 chain;	734	50865	25	23	16	15	4039	1	1	0	539.269	1076.52	2	1076.53	-0.0024	155	162	1	34.64	0.0042	K	IREEYPDR	I					OTV3505_Amanda_Basal_Tube.2119.2119.2
18	1	Q9H4B7	RecName: Full=Tubulin beta-1 chain;	734	50865	25	23	16	15	4040	1	1	0	359.849	1076.53	3	1076.53	0.0002	155	162	1	23.67	0.17	K	IREEYPDR	I					OTV3505_Amanda_Basal_Tube.2094.2094.3
18	1	Q9H4B7	RecName: Full=Tubulin beta-1 chain;	734	50865	25	23	16	15	4732	1	1	0	572.32	1142.62	2	1142.63	-0.0021	253	262	0	63.69	1e-05	K	LAVNMVPFPR	L					OTV3505_Amanda_Basal_Tube.7823.7823.2
18	1	Q9H4B7	RecName: Full=Tubulin beta-1 chain;	734	50865	25	23	16	15	5094	1	1	1	394.858	1181.55	3	1181.55	-0.0004	381	390	0	21.02	0.054	R	VSEHFSAMFK	R					OTV3505_Amanda_Basal_Tube.5813.5813.3
18	1	Q9H4B7	RecName: Full=Tubulin beta-1 chain;	734	50865	25	23	16	15	5497	1	1	1	604.287	1206.56	2	1206.56	-0.0009	298	307	1	24.35	0.025	R	NTMAACDLRR	G					OTV3505_Amanda_Basal_Tube.2721.2721.2
18	1	Q9H4B7	RecName: Full=Tubulin beta-1 chain;	734	50865	25	23	16	15	5498	1	1	1	403.194	1206.56	3	1206.56	0.0007	298	307	1	12.51	0.9	R	NTMAACDLRR	G					OTV3505_Amanda_Basal_Tube.2731.2731.3
18	1	Q9H4B7	RecName: Full=Tubulin beta-1 chain;	734	50865	25	23	16	15	6807	1	1	1	667.822	1333.63	2	1333.63	-0.0017	47	57	0	61.34	2e-06	R	ISVYYNEAYGR	K					OTV3505_Amanda_Basal_Tube.5500.5500.2
18	1	Q9H4B7	RecName: Full=Tubulin beta-1 chain;	734	50865	25	23	16	15	6822	1	1	1	669.333	1336.65	2	1336.65	-0.0006	163	174	0	66.48	5.2e-06	R	IMNSFSVMPSPK	V					OTV3505_Amanda_Basal_Tube.6871.6871.2
18	1	Q9H4B7	RecName: Full=Tubulin beta-1 chain;	734	50865	25	23	16	15	7282	1	1	1	708.378	1414.74	2	1414.74	0.0006	325	336	0	52.73	0.00013	K	EVDQQLLSVQTR	N					OTV3505_Amanda_Basal_Tube.5768.5768.2
18	1	Q9H4B7	RecName: Full=Tubulin beta-1 chain;	734	50865	25	23	16	15	9063	1	1	1	808.417	1614.82	2	1614.83	-0.0096	63	77	0	44.03	0.00028	R	AVLVDLEPGTMDSIR	S					OTV3505_Amanda_Basal_Tube.7999.7999.2
18	1	Q9H4B7	RecName: Full=Tubulin beta-1 chain;	734	50865	25	23	16	15	9446	1	1	1	847.4	1692.79	2	1692.79	-0.0066	337	350	0	53.02	2.7e-05	R	NSSCFVEWIPNNVK	V					OTV3505_Amanda_Basal_Tube.8008.8008.2
18	1	Q9H4B7	RecName: Full=Tubulin beta-1 chain;	734	50865	25	23	16	15	10218	1	1	1	622.33	1863.97	3	1863.96	0.0043	3	19	0	58.91	1.3e-05	R	EIVHIQIGQCGNQIGAK	F					OTV3505_Amanda_Basal_Tube.6003.6003.3
18	1	Q9H4B7	RecName: Full=Tubulin beta-1 chain;	734	50865	25	23	16	15	11103	5	1	1	719.024	2154.05	3	2154.06	-0.0073	1	19	1	1.7	1.4	-	MREIVHIQIGQCGNQIGAK	F	Deamidated (N); 2 Deamidated (Q)	0.0000000300000230000.0			OTV3505_Amanda_Basal_Tube.7248.7248.3
18	1	Q9H4B7	RecName: Full=Tubulin beta-1 chain;	734	50865	25	23	16	15	11456	1	1	1	766.049	2295.12	3	2295.13	-0.002	263	282	0	48.6	0.0003	R	LHFFMPGFAPLTAQGSQQYR	A					OTV3505_Amanda_Basal_Tube.9240.9240.3
18	1	Q9H4B7	RecName: Full=Tubulin beta-1 chain;	734	50865	25	23	16	15	11838	1	1	1	796.389	2386.14	3	2386.15	-0.0013	81	103	0	36.82	0.00074	K	LGALFQPDSFVHGNSGAGNNWAK	G					OTV3505_Amanda_Basal_Tube.7728.7728.3
18	1	Q9H4B7	RecName: Full=Tubulin beta-1 chain;	734	50865	25	23	16	15	11913	1	1	1	839.025	2514.05	3	2514.06	-0.0063	430	451	1	42.98	0.00028	K	AVLEEDEEVTEEAEMEPEDKGH	-					OTV3505_Amanda_Basal_Tube.5794.5794.3
6	2	P08107	RecName: Full=Heat shock 70 kDa protein 1A/1B; AltName: Full=Heat shock 70 kDa protein 1/2; Short=HSP70-1/HSP70-2; Short=HSP70.1/HSP70.2;	658	70294	33	29	21	19	43	1	0	0	307.708	613.402	2	613.402	-0.0002	72	76	1	16.6	0.22	K	RLIGR	K					OTV3505_Amanda_Basal_Tube.1884.1884.2
6	2	P08107	RecName: Full=Heat shock 70 kDa protein 1A/1B; AltName: Full=Heat shock 70 kDa protein 1/2; Short=HSP70-1/HSP70-2; Short=HSP70.1/HSP70.2;	658	70294	33	29	21	19	657	3	0	0	353.691	705.367	2	705.366	0.0013	494	500	1	22.28	0.24	K	STGKANK	I	Deamidated (N)	0.0000020.0			OTV3505_Amanda_Basal_Tube.3666.3666.2
6	2	P08107	RecName: Full=Heat shock 70 kDa protein 1A/1B; AltName: Full=Heat shock 70 kDa protein 1/2; Short=HSP70-1/HSP70-2; Short=HSP70.1/HSP70.2;	658	70294	33	29	21	19	3043	1	0	1	335.185	1002.53	3	1002.53	0	510	517	1	12.07	0.54	R	LSKEEIER	M					OTV3505_Amanda_Basal_Tube.2124.2124.3
6	2	P08107	RecName: Full=Heat shock 70 kDa protein 1A/1B; AltName: Full=Heat shock 70 kDa protein 1/2; Short=HSP70-1/HSP70-2; Short=HSP70.1/HSP70.2;	658	70294	33	29	21	19	3044	1	0	1	502.275	1002.54	2	1002.53	0.0006	510	517	1	36.94	0.0041	R	LSKEEIER	M					OTV3505_Amanda_Basal_Tube.2144.2144.2
6	2	P08107	RecName: Full=Heat shock 70 kDa protein 1A/1B; AltName: Full=Heat shock 70 kDa protein 1/2; Short=HSP70-1/HSP70-2; Short=HSP70.1/HSP70.2;	658	70294	33	29	21	19	3206	1	0	0	339.861	1016.56	3	1016.56	0.0006	501	509	1	21.65	0.33	K	ITITNDKGR	L					OTV3505_Amanda_Basal_Tube.2088.2088.3
6	2	P08107	RecName: Full=Heat shock 70 kDa protein 1A/1B; AltName: Full=Heat shock 70 kDa protein 1/2; Short=HSP70-1/HSP70-2; Short=HSP70.1/HSP70.2;	658	70294	33	29	21	19	4544	1	0	0	563.284	1124.55	2	1124.55	0	518	526	1	29.48	0.022	R	MVQEAEKYK	A					OTV3505_Amanda_Basal_Tube.2089.2089.2
6	2	P08107	RecName: Full=Heat shock 70 kDa protein 1A/1B; AltName: Full=Heat shock 70 kDa protein 1/2; Short=HSP70-1/HSP70-2; Short=HSP70.1/HSP70.2;	658	70294	33	29	21	19	4588	4	0	1	566.791	1131.57	2	1131.58	-0.0104	551	561	1	4.56	7.5	K	SAVEDEGLKGK	I					OTV3505_Amanda_Basal_Tube.3487.3487.2
6	2	P08107	RecName: Full=Heat shock 70 kDa protein 1A/1B; AltName: Full=Heat shock 70 kDa protein 1/2; Short=HSP70-1/HSP70-2; Short=HSP70.1/HSP70.2;	658	70294	33	29	21	19	4683	1	0	1	379.856	1136.55	3	1136.55	-0.0007	525	533	1	35.14	0.018	K	YKAEDEVQR	E					OTV3505_Amanda_Basal_Tube.1820.1820.3
6	2	P08107	RecName: Full=Heat shock 70 kDa protein 1A/1B; AltName: Full=Heat shock 70 kDa protein 1/2; Short=HSP70-1/HSP70-2; Short=HSP70.1/HSP70.2;	658	70294	33	29	21	19	4685	1	0	1	569.283	1136.55	2	1136.55	0.0045	525	533	1	35.85	0.0017	K	YKAEDEVQR	E					OTV3505_Amanda_Basal_Tube.1806.1806.2
6	2	P08107	RecName: Full=Heat shock 70 kDa protein 1A/1B; AltName: Full=Heat shock 70 kDa protein 1/2; Short=HSP70-1/HSP70-2; Short=HSP70.1/HSP70.2;	658	70294	33	29	21	19	4708	1	0	1	569.809	1137.6	2	1137.6	0.0004	103	112	1	27.57	0.0054	K	VQVSYKGETK	A					OTV3505_Amanda_Basal_Tube.2182.2182.2
6	2	P08107	RecName: Full=Heat shock 70 kDa protein 1A/1B; AltName: Full=Heat shock 70 kDa protein 1/2; Short=HSP70-1/HSP70-2; Short=HSP70.1/HSP70.2;	658	70294	33	29	21	19	4709	1	0	1	380.209	1137.6	3	1137.6	0.002	103	112	1	21.44	0.044	K	VQVSYKGETK	A					OTV3505_Amanda_Basal_Tube.2162.2162.3
6	2	P08107	RecName: Full=Heat shock 70 kDa protein 1A/1B; AltName: Full=Heat shock 70 kDa protein 1/2; Short=HSP70-1/HSP70-2; Short=HSP70.1/HSP70.2;	658	70294	33	29	21	19	5438	1	0	1	599.351	1196.69	2	1196.69	-0.0002	160	171	0	25.63	0.0039	K	DAGVIAGLNVLR	I					OTV3505_Amanda_Basal_Tube.8197.8197.2
6	2	P08107	RecName: Full=Heat shock 70 kDa protein 1A/1B; AltName: Full=Heat shock 70 kDa protein 1/2; Short=HSP70-1/HSP70-2; Short=HSP70.1/HSP70.2;	658	70294	33	29	21	19	5448	2	0	1	600.34	1198.67	2	1197.67	0.9945	160	171	0	19.6	0.41	K	DAGVIAGLNVLR	I	Deamidated (N)	0.000000002000.0			OTV3505_Amanda_Basal_Tube.7677.7677.2
6	2	P08107	RecName: Full=Heat shock 70 kDa protein 1A/1B; AltName: Full=Heat shock 70 kDa protein 1/2; Short=HSP70-1/HSP70-2; Short=HSP70.1/HSP70.2;	658	70294	33	29	21	19	5747	1	0	0	614.817	1227.62	2	1227.62	-0.0016	26	36	0	47.69	0.00037	K	VEIIANDQGNR	T					OTV3505_Amanda_Basal_Tube.3634.3634.2
6	2	P08107	RecName: Full=Heat shock 70 kDa protein 1A/1B; AltName: Full=Heat shock 70 kDa protein 1/2; Short=HSP70-1/HSP70-2; Short=HSP70.1/HSP70.2;	658	70294	33	29	21	19	6112	1	0	1	631.333	1260.65	2	1260.65	0.0006	237	246	0	22.87	0.0085	R	LVNHFVEEFK	R					OTV3505_Amanda_Basal_Tube.6124.6124.2
6	2	P08107	RecName: Full=Heat shock 70 kDa protein 1A/1B; AltName: Full=Heat shock 70 kDa protein 1/2; Short=HSP70-1/HSP70-2; Short=HSP70.1/HSP70.2;	658	70294	33	29	21	19	7286	1	0	1	473.257	1416.75	3	1416.75	-0.0032	237	247	1	16.92	0.15	R	LVNHFVEEFKR	K					OTV3505_Amanda_Basal_Tube.5495.5495.3
6	2	P08107	RecName: Full=Heat shock 70 kDa protein 1A/1B; AltName: Full=Heat shock 70 kDa protein 1/2; Short=HSP70-1/HSP70-2; Short=HSP70.1/HSP70.2;	658	70294	33	29	21	19	7847	1	0	1	489.276	1464.81	3	1464.8	0.0014	329	342	0	23.38	0.12	K	AQIHDLVLVGGSTR	I					OTV3505_Amanda_Basal_Tube.6059.6059.3
6	2	P08107	RecName: Full=Heat shock 70 kDa protein 1A/1B; AltName: Full=Heat shock 70 kDa protein 1/2; Short=HSP70-1/HSP70-2; Short=HSP70.1/HSP70.2;	658	70294	33	29	21	19	7993	1	0	0	744.355	1486.69	2	1486.69	0.0007	37	49	0	72.46	8.2e-07	R	TTPSYVAFTDTER	L					OTV3505_Amanda_Basal_Tube.6048.6048.2
6	2	P08107	RecName: Full=Heat shock 70 kDa protein 1A/1B; AltName: Full=Heat shock 70 kDa protein 1/2; Short=HSP70-1/HSP70-2; Short=HSP70.1/HSP70.2;	658	70294	33	29	21	19	9061	1	0	1	807.907	1613.8	2	1613.8	-0.0019	113	126	0	59.78	3.4e-06	K	AFYPEEISSMVLTK	M					OTV3505_Amanda_Basal_Tube.9009.9009.2
6	2	P08107	RecName: Full=Heat shock 70 kDa protein 1A/1B; AltName: Full=Heat shock 70 kDa protein 1/2; Short=HSP70-1/HSP70-2; Short=HSP70.1/HSP70.2;	658	70294	33	29	21	19	9309	1	0	1	829.929	1657.84	2	1657.84	0.0016	57	71	0	72.56	3.2e-06	K	NQVALNPQNTVFDAK	R					OTV3505_Amanda_Basal_Tube.6440.6440.2
6	2	P08107	RecName: Full=Heat shock 70 kDa protein 1A/1B; AltName: Full=Heat shock 70 kDa protein 1/2; Short=HSP70-1/HSP70-2; Short=HSP70.1/HSP70.2;	658	70294	33	29	21	19	9396	1	0	1	560.955	1679.84	3	1679.84	0.0001	89	102	0	53.05	5.3e-05	K	HWPFQVINDGDKPK	V					OTV3505_Amanda_Basal_Tube.6615.6615.3
6	2	P08107	RecName: Full=Heat shock 70 kDa protein 1A/1B; AltName: Full=Heat shock 70 kDa protein 1/2; Short=HSP70-1/HSP70-2; Short=HSP70.1/HSP70.2;	658	70294	33	29	21	19	9428	1	0	0	844.455	1686.89	2	1686.89	0.001	172	187	0	76.64	6.5e-08	R	IINEPTAAAIAYGLDR	T					OTV3505_Amanda_Basal_Tube.7723.7723.2
6	2	P08107	RecName: Full=Heat shock 70 kDa protein 1A/1B; AltName: Full=Heat shock 70 kDa protein 1/2; Short=HSP70-1/HSP70-2; Short=HSP70.1/HSP70.2;	658	70294	33	29	21	19	9997	1	0	1	605.657	1813.95	3	1813.94	0.0042	57	72	1	29.27	0.026	K	NQVALNPQNTVFDAKR	L					OTV3505_Amanda_Basal_Tube.5789.5789.3
6	2	P08107	RecName: Full=Heat shock 70 kDa protein 1A/1B; AltName: Full=Heat shock 70 kDa protein 1/2; Short=HSP70-1/HSP70-2; Short=HSP70.1/HSP70.2;	658	70294	33	29	21	19	10028	1	0	1	608.012	1821.01	3	1821.01	0.0036	326	342	1	56.11	6.1e-06	K	LDKAQIHDLVLVGGSTR	I					OTV3505_Amanda_Basal_Tube.6257.6257.3
6	2	P08107	RecName: Full=Heat shock 70 kDa protein 1A/1B; AltName: Full=Heat shock 70 kDa protein 1/2; Short=HSP70-1/HSP70-2; Short=HSP70.1/HSP70.2;	658	70294	33	29	21	19	11661	9	0	1	587.778	2347.08	4	2346.07	1.0137	540	559	1	0.79	2	K	NALESYAFNMKSAVEDEGLK	G	Oxidation (M); Deamidated (N); GlyGly (K)	0.00000000210000000004.0			OTV3505_Amanda_Basal_Tube.1320.1320.4
19	1	P47756	RecName: Full=F-actin-capping protein subunit beta; AltName: Full=CapZ beta;	636	31616	24	20	12	9	284	6	1	1	325.151	648.287	2	647.288	0.9993	137	142	0	7.65	4.1	K	AGDGSK	K	GlyGly (K)	0.000004.0			OTV3505_Amanda_Basal_Tube.1894.1894.2
19	1	P47756	RecName: Full=F-actin-capping protein subunit beta; AltName: Full=CapZ beta;	636	31616	24	20	12	9	2830	2	1	1	489.234	976.454	2	976.453	0.0001	216	223	0	4.9	1.1	R	LVEDMENK	I					OTV3505_Amanda_Basal_Tube.2802.2802.2
19	1	P47756	RecName: Full=F-actin-capping protein subunit beta; AltName: Full=CapZ beta;	636	31616	24	20	12	9	3194	1	0	1	339.201	1014.58	3	1014.58	0	236	244	1	37.88	0.0065	K	TKDIVNGLR	S					OTV3505_Amanda_Basal_Tube.3553.3553.3
19	1	P47756	RecName: Full=F-actin-capping protein subunit beta; AltName: Full=CapZ beta;	636	31616	24	20	12	9	3195	1	1	1	508.299	1014.58	2	1014.58	0.0006	236	244	1	37.24	0.00076	K	TKDIVNGLR	S					OTV3505_Amanda_Basal_Tube.3558.3558.2
19	1	P47756	RecName: Full=F-actin-capping protein subunit beta; AltName: Full=CapZ beta;	636	31616	24	20	12	9	4438	1	1	1	554.827	1107.64	2	1107.64	-0.0005	15	23	1	38.56	0.0019	R	RLPPQQIEK	N					OTV3505_Amanda_Basal_Tube.2626.2626.2
19	1	P47756	RecName: Full=F-actin-capping protein subunit beta; AltName: Full=CapZ beta;	636	31616	24	20	12	9	4943	1	1	1	586.303	1170.59	2	1170.59	-0.0014	226	235	0	59.09	4.9e-05	R	STLNEIYFGK	T					OTV3505_Amanda_Basal_Tube.6770.6770.2
19	1	P47756	RecName: Full=F-actin-capping protein subunit beta; AltName: Full=CapZ beta;	636	31616	24	20	12	9	6033	1	1	1	623.826	1245.64	2	1245.64	-0.0004	216	225	1	49.35	0.0003	R	LVEDMENKIR	S					OTV3505_Amanda_Basal_Tube.4190.4190.2
19	1	P47756	RecName: Full=F-actin-capping protein subunit beta; AltName: Full=CapZ beta;	636	31616	24	20	12	9	6034	1	1	1	416.22	1245.64	3	1245.64	-0.0002	216	225	1	31.31	0.0098	R	LVEDMENKIR	S					OTV3505_Amanda_Basal_Tube.4188.4188.3
19	1	P47756	RecName: Full=F-actin-capping protein subunit beta; AltName: Full=CapZ beta;	636	31616	24	20	12	9	6821	1	0	1	669.326	1336.64	2	1336.64	-0.0039	182	195	0	83.56	2.8e-07	K	SGSGTMNLGGSLTR	Q					OTV3505_Amanda_Basal_Tube.4960.4960.2
19	1	P47756	RecName: Full=F-actin-capping protein subunit beta; AltName: Full=CapZ beta;	636	31616	24	20	12	9	9419	1	1	1	562.604	1684.79	3	1684.79	0.0008	146	159	0	23.6	0.0095	K	GCWDSIHVVEVQEK	S					OTV3505_Amanda_Basal_Tube.6446.6446.3
19	1	P47756	RecName: Full=F-actin-capping protein subunit beta; AltName: Full=CapZ beta;	636	31616	24	20	12	9	9420	1	1	1	843.402	1684.79	2	1684.79	0.001	146	159	0	66.62	1.3e-05	K	GCWDSIHVVEVQEK	S					OTV3505_Amanda_Basal_Tube.6450.6450.2
19	1	P47756	RecName: Full=F-actin-capping protein subunit beta; AltName: Full=CapZ beta;	636	31616	24	20	12	9	9453	1	1	1	566.283	1695.83	3	1695.82	0.0056	95	108	1	51.54	0.00046	R	KLEVEANNAFDQYR	D					OTV3505_Amanda_Basal_Tube.5599.5599.3
19	1	P47756	RecName: Full=F-actin-capping protein subunit beta; AltName: Full=CapZ beta;	636	31616	24	20	12	9	9468	4	1	1	567.596	1699.76	3	1698.77	0.9913	95	108	1	8.22	2.1	R	KLEVEANNAFDQYR	D	2 Deamidated (N); Deamidated (Q)	0.00000022000300.0			OTV3505_Amanda_Basal_Tube.1540.1540.3
19	1	P47756	RecName: Full=F-actin-capping protein subunit beta; AltName: Full=CapZ beta;	636	31616	24	20	12	9	10359	3	1	1	642.995	1925.96	3	1925.97	-0.0023	144	159	1	2.39	1	K	IKGCWDSIHVVEVQEK	S					OTV3505_Amanda_Basal_Tube.6061.6061.3
19	1	P47756	RecName: Full=F-actin-capping protein subunit beta; AltName: Full=CapZ beta;	636	31616	24	20	12	9	11201	1	1	1	740.013	2217.02	3	2217.02	0.0019	73	92	1	43.43	0.00057	R	SPWSNKYDPPLEDGAMPSAR	L					OTV3505_Amanda_Basal_Tube.6467.6467.3
19	1	P47756	RecName: Full=F-actin-capping protein subunit beta; AltName: Full=CapZ beta;	636	31616	24	20	12	9	11202	1	1	1	1109.52	2217.03	2	2217.02	0.0095	73	92	1	69.22	3.1e-06	R	SPWSNKYDPPLEDGAMPSAR	L					OTV3505_Amanda_Basal_Tube.6481.6481.2
19	1	P47756	RecName: Full=F-actin-capping protein subunit beta; AltName: Full=CapZ beta;	636	31616	24	20	12	9	11447	1	1	1	572.516	2286.03	4	2286.04	-0.002	196	215	1	20.32	0.23	R	QMEKDETVSDCSPHIANIGR	L					OTV3505_Amanda_Basal_Tube.4371.4371.4
19	1	P47756	RecName: Full=F-actin-capping protein subunit beta; AltName: Full=CapZ beta;	636	31616	24	20	12	9	11449	1	1	1	763.02	2286.04	3	2286.04	0.0023	196	215	1	77.35	1.4e-07	R	QMEKDETVSDCSPHIANIGR	L					OTV3505_Amanda_Basal_Tube.4279.4279.3
20	1	P67936	RecName: Full=Tropomyosin alpha-4 chain; AltName: Full=TM30p1; AltName: Full=Tropomyosin-4;	571	28619	25	15	10	10	2664	1	1	1	481.738	961.462	2	961.46	0.0013	216	223	0	24.37	0.1	K	TIDDLEEK	L					OTV3505_Amanda_Basal_Tube.3484.3484.2
20	1	P67936	RecName: Full=Tropomyosin alpha-4 chain; AltName: Full=TM30p1; AltName: Full=Tropomyosin-4;	571	28619	25	15	10	10	4753	1	1	1	575.286	1148.56	2	1148.56	-0.0001	105	113	0	53.47	0.0003	K	MEIQEMQLK	E					OTV3505_Amanda_Basal_Tube.6169.6169.2
20	1	P67936	RecName: Full=Tropomyosin alpha-4 chain; AltName: Full=TM30p1; AltName: Full=Tropomyosin-4;	571	28619	25	15	10	10	4803	4	1	1	576.28	1150.55	2	1149.54	1.0054	105	113	0	6.84	2.6	K	MEIQEMQLK	E	Deamidated (Q)	0.000300000.0			OTV3505_Amanda_Basal_Tube.3571.3571.2
20	1	P67936	RecName: Full=Tropomyosin alpha-4 chain; AltName: Full=TM30p1; AltName: Full=Tropomyosin-4;	571	28619	25	15	10	10	4944	1	1	1	391.21	1170.61	3	1170.61	-0.001	45	55	1	20.78	0.032	K	AEGDVAALNRR	I					OTV3505_Amanda_Basal_Tube.2775.2775.3
20	1	P67936	RecName: Full=Tropomyosin alpha-4 chain; AltName: Full=TM30p1; AltName: Full=Tropomyosin-4;	571	28619	25	15	10	10	6016	1	0	0	622.33	1242.65	2	1242.65	0.0004	56	65	0	59.63	6.2e-05	R	IQLVEEELDR	A					OTV3505_Amanda_Basal_Tube.6521.6521.2
20	1	P67936	RecName: Full=Tropomyosin alpha-4 chain; AltName: Full=TM30p1; AltName: Full=Tropomyosin-4;	571	28619	25	15	10	10	7739	1	1	0	481.941	1442.8	3	1442.8	0.0021	70	82	1	23.01	0.011	R	LATALQKLEEAEK	A					OTV3505_Amanda_Basal_Tube.6129.6129.3
20	1	P67936	RecName: Full=Tropomyosin alpha-4 chain; AltName: Full=TM30p1; AltName: Full=Tropomyosin-4;	571	28619	25	15	10	10	7884	1	1	0	738.844	1475.67	2	1475.67	0	77	89	1	77.21	7.7e-07	K	LEEAEKAADESER	G					OTV3505_Amanda_Basal_Tube.2132.2132.2
20	1	P67936	RecName: Full=Tropomyosin alpha-4 chain; AltName: Full=TM30p1; AltName: Full=Tropomyosin-4;	571	28619	25	15	10	10	7885	1	1	0	492.899	1475.67	3	1475.67	0.0008	77	89	1	57.85	8.5e-05	K	LEEAEKAADESER	G					OTV3505_Amanda_Basal_Tube.2138.2138.3
20	1	P67936	RecName: Full=Tropomyosin alpha-4 chain; AltName: Full=TM30p1; AltName: Full=Tropomyosin-4;	571	28619	25	15	10	10	9060	1	1	1	807.889	1613.76	2	1613.76	-0.0015	14	27	0	94.95	2.6e-09	K	IQALQQQADEAEDR	A					OTV3505_Amanda_Basal_Tube.3995.3995.2
20	1	P67936	RecName: Full=Tropomyosin alpha-4 chain; AltName: Full=TM30p1; AltName: Full=Tropomyosin-4;	571	28619	25	15	10	10	9546	1	1	0	864.445	1726.88	2	1726.88	-0.0089	56	69	1	33.37	0.0036	R	IQLVEEELDRAQER	L					OTV3505_Amanda_Basal_Tube.6328.6328.2
20	1	P67936	RecName: Full=Tropomyosin alpha-4 chain; AltName: Full=TM30p1; AltName: Full=Tropomyosin-4;	571	28619	25	15	10	10	9548	1	1	0	576.636	1726.89	3	1726.88	0.0019	56	69	1	50.8	8.1e-05	R	IQLVEEELDRAQER	L					OTV3505_Amanda_Basal_Tube.6391.6391.3
20	1	P67936	RecName: Full=Tropomyosin alpha-4 chain; AltName: Full=TM30p1; AltName: Full=Tropomyosin-4;	571	28619	25	15	10	10	9586	1	1	1	581.627	1741.86	3	1741.86	-0.0006	13	27	1	81.5	3.4e-07	R	KIQALQQQADEAEDR	A					OTV3505_Amanda_Basal_Tube.3496.3496.3
20	1	P67936	RecName: Full=Tropomyosin alpha-4 chain; AltName: Full=TM30p1; AltName: Full=Tropomyosin-4;	571	28619	25	15	10	10	11339	1	1	1	756.714	2267.12	3	2267.13	-0.0042	14	33	1	59.06	7e-06	K	IQALQQQADEAEDRAQGLQR	E					OTV3505_Amanda_Basal_Tube.5524.5524.3
20	1	P67936	RecName: Full=Tropomyosin alpha-4 chain; AltName: Full=TM30p1; AltName: Full=Tropomyosin-4;	571	28619	25	15	10	10	11362	2	1	1	568.04	2268.13	4	2268.11	0.0219	14	33	1	8.22	1.2	K	IQALQQQADEAEDRAQGLQR	E	Deamidated (Q)	0.00000030000000000000.0			OTV3505_Amanda_Basal_Tube.9782.9782.4
21	1	P07996	RecName: Full=Thrombospondin-1; Flags: Precursor;	564	133291	23	18	14	14	1316	1	1	1	386.685	771.355	2	771.355	-0.0002	1104	1109	0	18.88	0.031	K	DFTAYR	W					OTV3505_Amanda_Basal_Tube.4147.4147.2
21	1	P07996	RecName: Full=Thrombospondin-1; Flags: Precursor;	564	133291	23	18	14	14	2166	1	1	1	455.753	909.492	2	909.492	-0.0003	912	919	0	23.54	0.037	R	LVPNPDQK	D					OTV3505_Amanda_Basal_Tube.2599.2599.2
21	1	P07996	RecName: Full=Thrombospondin-1; Flags: Precursor;	564	133291	23	18	14	14	2412	1	1	1	308.827	923.461	3	923.461	-0.0006	1092	1098	0	13.25	0.088	R	TLWHDPR	H					OTV3505_Amanda_Basal_Tube.4026.4026.3
21	1	P07996	RecName: Full=Thrombospondin-1; Flags: Precursor;	564	133291	23	18	14	14	3441	1	1	1	515.752	1029.49	2	1029.49	0.001	51	60	0	36.21	0.0029	K	GPDPSSPAFR	I					OTV3505_Amanda_Basal_Tube.3560.3560.2
21	1	P07996	RecName: Full=Thrombospondin-1; Flags: Precursor;	564	133291	23	18	14	14	7137	1	0	1	465.239	1392.69	3	1392.69	0.0008	1099	1109	1	37.67	0.0017	R	HIGWKDFTAYR	W					OTV3505_Amanda_Basal_Tube.6459.6459.3
21	1	P07996	RecName: Full=Thrombospondin-1; Flags: Precursor;	564	133291	23	18	14	14	8492	1	1	1	775.894	1549.77	2	1549.78	-0.0014	1078	1091	0	47.75	6.7e-05	R	NALWHTGNTPGQVR	T					OTV3505_Amanda_Basal_Tube.4412.4412.2
21	1	P07996	RecName: Full=Thrombospondin-1; Flags: Precursor;	564	133291	23	18	14	14	8493	1	1	1	517.599	1549.78	3	1549.78	0	1078	1091	0	25.42	0.042	R	NALWHTGNTPGQVR	T					OTV3505_Amanda_Basal_Tube.4403.4403.3
21	1	P07996	RecName: Full=Thrombospondin-1; Flags: Precursor;	564	133291	23	18	14	14	8743	1	1	1	530.275	1587.8	3	1587.8	0.002	110	124	1	23.84	0.011	R	KDHSGQVFSVVSNGK	A					OTV3505_Amanda_Basal_Tube.4128.4128.3
21	1	P07996	RecName: Full=Thrombospondin-1; Flags: Precursor;	564	133291	23	18	14	14	9067	1	1	1	808.912	1615.81	2	1615.81	0.002	202	216	0	77.65	7.6e-07	K	GGVNDNFQGVLQNVR	F					OTV3505_Amanda_Basal_Tube.6995.6995.2
21	1	P07996	RecName: Full=Thrombospondin-1; Flags: Precursor;	564	133291	23	18	14	14	9311	1	1	1	553.942	1658.8	3	1658.81	-0.0057	314	326	0	31.64	0.0023	R	RPPLCYHNGVQYR	N					OTV3505_Amanda_Basal_Tube.3471.3471.3
21	1	P07996	RecName: Full=Thrombospondin-1; Flags: Precursor;	564	133291	23	18	14	14	9325	7	1	1	554.268	1659.78	3	1659.79	-0.0105	314	326	0	3.38	1.4	R	RPPLCYHNGVQYR	N	Deamidated (Q)	0.0000000000300.0			OTV3505_Amanda_Basal_Tube.2195.2195.3
21	1	P07996	RecName: Full=Thrombospondin-1; Flags: Precursor;	564	133291	23	18	14	14	9382	1	1	1	559.239	1674.69	3	1674.69	0.0019	663	675	0	24.85	0.0047	K	CNYLGHYSDPMYR	C					OTV3505_Amanda_Basal_Tube.5690.5690.3
21	1	P07996	RecName: Full=Thrombospondin-1; Flags: Precursor;	564	133291	23	18	14	14	10238	1	1	1	625.968	1874.88	3	1874.89	-0.0098	624	641	0	11.29	0.22	R	FTGSQPFGQGVEHATANK	Q					OTV3505_Amanda_Basal_Tube.4372.4372.3
21	1	P07996	RecName: Full=Thrombospondin-1; Flags: Precursor;	564	133291	23	18	14	14	10239	1	1	1	938.453	1874.89	2	1874.89	0.0013	624	641	0	68.37	5.6e-06	R	FTGSQPFGQGVEHATANK	Q					OTV3505_Amanda_Basal_Tube.4396.4396.2
21	1	P07996	RecName: Full=Thrombospondin-1; Flags: Precursor;	564	133291	23	18	14	14	10452	1	1	1	657.285	1968.83	3	1968.84	-0.0049	405	421	1	61.56	1.1e-05	R	SCDSLNNRCEGSSVQTR	T					OTV3505_Amanda_Basal_Tube.2230.2230.3
21	1	P07996	RecName: Full=Thrombospondin-1; Flags: Precursor;	564	133291	23	18	14	14	10956	1	1	1	711.315	2130.92	3	2130.92	-0.002	461	479	0	22.41	0.014	R	LCNSPSPQMNGKPCEGEAR	E					OTV3505_Amanda_Basal_Tube.2778.2778.3
21	1	P07996	RecName: Full=Thrombospondin-1; Flags: Precursor;	564	133291	23	18	14	14	12940	1	1	1	1107.42	3319.25	3	3319.26	-0.0116	823	851	0	67.23	2.3e-07	R	DTDMDGVGDQCDNCPLEHNPDQLDSDSDR	I					OTV3505_Amanda_Basal_Tube.5557.5557.3
22	1	P68036	RecName: Full=Ubiquitin-conjugating enzyme E2 L3; EC=6.3.2.19; AltName: Full=L-UBC; AltName: Full=UbcH7; AltName: Full=Ubiquitin carrier protein L3; AltName: Full=Ubiquitin-conjugating enzyme E2-F1; AltName: Full=Ubiquitin-protein ligase L3;	545	18021	26	23	9	7	1413	1	0	1	394.71	787.405	2	787.408	-0.0021	10	15	0	8.54	0.74	K	ELEEIR	K					OTV3505_Amanda_Basal_Tube.3208.3208.2
22	1	P68036	RecName: Full=Ubiquitin-conjugating enzyme E2 L3; EC=6.3.2.19; AltName: Full=L-UBC; AltName: Full=UbcH7; AltName: Full=Ubiquitin carrier protein L3; AltName: Full=Ubiquitin-conjugating enzyme E2-F1; AltName: Full=Ubiquitin-protein ligase L3;	545	18021	26	23	9	7	2332	1	1	1	458.759	915.504	2	915.503	0.0011	10	16	1	25.31	0.2	K	ELEEIRK	C					OTV3505_Amanda_Basal_Tube.2164.2164.2
22	1	P68036	RecName: Full=Ubiquitin-conjugating enzyme E2 L3; EC=6.3.2.19; AltName: Full=L-UBC; AltName: Full=UbcH7; AltName: Full=Ubiquitin carrier protein L3; AltName: Full=Ubiquitin-conjugating enzyme E2-F1; AltName: Full=Ubiquitin-protein ligase L3;	545	18021	26	23	9	7	3254	1	1	1	513.243	1024.47	2	1024.47	0.0008	123	131	0	7.07	0.56	R	ADLAEEYSK	D					OTV3505_Amanda_Basal_Tube.3591.3591.2
22	1	P68036	RecName: Full=Ubiquitin-conjugating enzyme E2 L3; EC=6.3.2.19; AltName: Full=L-UBC; AltName: Full=UbcH7; AltName: Full=Ubiquitin carrier protein L3; AltName: Full=Ubiquitin-conjugating enzyme E2-F1; AltName: Full=Ubiquitin-protein ligase L3;	545	18021	26	23	9	7	4560	1	1	1	564.784	1127.55	2	1127.56	-0.0074	74	82	0	34.85	0.0069	K	IYHPNIDEK	G					OTV3505_Amanda_Basal_Tube.3049.3049.2
22	1	P68036	RecName: Full=Ubiquitin-conjugating enzyme E2 L3; EC=6.3.2.19; AltName: Full=L-UBC; AltName: Full=UbcH7; AltName: Full=Ubiquitin carrier protein L3; AltName: Full=Ubiquitin-conjugating enzyme E2-F1; AltName: Full=Ubiquitin-protein ligase L3;	545	18021	26	23	9	7	4563	1	1	1	376.861	1127.56	3	1127.56	-0.0006	74	82	0	30.41	0.014	K	IYHPNIDEK	G					OTV3505_Amanda_Basal_Tube.3075.3075.3
22	1	P68036	RecName: Full=Ubiquitin-conjugating enzyme E2 L3; EC=6.3.2.19; AltName: Full=L-UBC; AltName: Full=UbcH7; AltName: Full=Ubiquitin carrier protein L3; AltName: Full=Ubiquitin-conjugating enzyme E2-F1; AltName: Full=Ubiquitin-protein ligase L3;	545	18021	26	23	9	7	6401	1	1	1	648.805	1295.6	2	1295.6	-0.0034	123	133	1	61.54	3.1e-06	R	ADLAEEYSKDR	K					OTV3505_Amanda_Basal_Tube.3374.3374.2
22	1	P68036	RecName: Full=Ubiquitin-conjugating enzyme E2 L3; EC=6.3.2.19; AltName: Full=L-UBC; AltName: Full=UbcH7; AltName: Full=Ubiquitin carrier protein L3; AltName: Full=Ubiquitin-conjugating enzyme E2-F1; AltName: Full=Ubiquitin-protein ligase L3;	545	18021	26	23	9	7	6403	1	1	1	432.873	1295.6	3	1295.6	-0.001	123	133	1	36.12	0.0013	R	ADLAEEYSKDR	K					OTV3505_Amanda_Basal_Tube.3430.3430.3
22	1	P68036	RecName: Full=Ubiquitin-conjugating enzyme E2 L3; EC=6.3.2.19; AltName: Full=L-UBC; AltName: Full=UbcH7; AltName: Full=Ubiquitin carrier protein L3; AltName: Full=Ubiquitin-conjugating enzyme E2-F1; AltName: Full=Ubiquitin-protein ligase L3;	545	18021	26	23	9	7	7007	1	0	1	453.242	1356.7	3	1356.7	-0.0006	72	82	1	22.58	0.11	K	TKIYHPNIDEK	G					OTV3505_Amanda_Basal_Tube.2776.2776.3
22	1	P68036	RecName: Full=Ubiquitin-conjugating enzyme E2 L3; EC=6.3.2.19; AltName: Full=L-UBC; AltName: Full=UbcH7; AltName: Full=Ubiquitin carrier protein L3; AltName: Full=Ubiquitin-conjugating enzyme E2-F1; AltName: Full=Ubiquitin-protein ligase L3;	545	18021	26	23	9	7	9721	1	1	1	597.321	1788.94	3	1788.94	-0.005	53	67	0	48.03	0.00044	R	IEINFPAEYPFKPPK	I					OTV3505_Amanda_Basal_Tube.8072.8072.3
22	1	P68036	RecName: Full=Ubiquitin-conjugating enzyme E2 L3; EC=6.3.2.19; AltName: Full=L-UBC; AltName: Full=UbcH7; AltName: Full=Ubiquitin carrier protein L3; AltName: Full=Ubiquitin-conjugating enzyme E2-F1; AltName: Full=Ubiquitin-protein ligase L3;	545	18021	26	23	9	7	9722	1	1	1	895.481	1788.95	2	1788.94	0.0033	53	67	0	50.29	0.00024	R	IEINFPAEYPFKPPK	I					OTV3505_Amanda_Basal_Tube.8050.8050.2
22	1	P68036	RecName: Full=Ubiquitin-conjugating enzyme E2 L3; EC=6.3.2.19; AltName: Full=L-UBC; AltName: Full=UbcH7; AltName: Full=Ubiquitin carrier protein L3; AltName: Full=Ubiquitin-conjugating enzyme E2-F1; AltName: Full=Ubiquitin-protein ligase L3;	545	18021	26	23	9	7	10508	1	1	1	666.688	1997.04	3	1997.04	0.0008	83	100	0	27.43	0.0033	K	GQVCLPVISAENWKPATK	T					OTV3505_Amanda_Basal_Tube.7633.7633.3
22	1	P68036	RecName: Full=Ubiquitin-conjugating enzyme E2 L3; EC=6.3.2.19; AltName: Full=L-UBC; AltName: Full=UbcH7; AltName: Full=Ubiquitin carrier protein L3; AltName: Full=Ubiquitin-conjugating enzyme E2-F1; AltName: Full=Ubiquitin-protein ligase L3;	545	18021	26	23	9	7	10510	1	1	1	999.531	1997.05	2	1997.04	0.0068	83	100	0	56.48	5.1e-06	K	GQVCLPVISAENWKPATK	T					OTV3505_Amanda_Basal_Tube.7587.7587.2
22	1	P68036	RecName: Full=Ubiquitin-conjugating enzyme E2 L3; EC=6.3.2.19; AltName: Full=L-UBC; AltName: Full=UbcH7; AltName: Full=Ubiquitin carrier protein L3; AltName: Full=Ubiquitin-conjugating enzyme E2-F1; AltName: Full=Ubiquitin-protein ligase L3;	545	18021	26	23	9	7	10513	1	1	1	1000.02	1998.02	2	1998.02	-0.0043	83	100	0	49.51	0.00067	K	GQVCLPVISAENWKPATK	T	Deamidated (Q)	0.030000000000000000.0			OTV3505_Amanda_Basal_Tube.7600.7600.2
22	1	P68036	RecName: Full=Ubiquitin-conjugating enzyme E2 L3; EC=6.3.2.19; AltName: Full=L-UBC; AltName: Full=UbcH7; AltName: Full=Ubiquitin carrier protein L3; AltName: Full=Ubiquitin-conjugating enzyme E2-F1; AltName: Full=Ubiquitin-protein ligase L3;	545	18021	26	23	9	7	11883	1	1	1	828.446	2482.32	3	2482.32	-0.0024	101	122	0	93.73	5.3e-09	K	TDQVIQSLIALVNDPQPEHPLR	A					OTV3505_Amanda_Basal_Tube.10233.10233.3
22	1	P68036	RecName: Full=Ubiquitin-conjugating enzyme E2 L3; EC=6.3.2.19; AltName: Full=L-UBC; AltName: Full=UbcH7; AltName: Full=Ubiquitin carrier protein L3; AltName: Full=Ubiquitin-conjugating enzyme E2-F1; AltName: Full=Ubiquitin-protein ligase L3;	545	18021	26	23	9	7	11887	4	1	1	622.082	2484.3	4	2484.29	0.0123	101	122	0	3.62	1.5	K	TDQVIQSLIALVNDPQPEHPLR	A	Deamidated (N); Deamidated (Q)	0.0000000000002003000000.0			OTV3505_Amanda_Basal_Tube.9437.9437.4
18	2	P07437	RecName: Full=Tubulin beta chain; AltName: Full=Tubulin beta-5 chain;	532	50095	17	14	11	9	3410	1	0	1	514.763	1027.51	2	1027.51	-0.0017	351	359	0	25.57	0.0098	K	TAVCDIPPR	G					OTV3505_Amanda_Basal_Tube.3719.3719.2
18	2	P07437	RecName: Full=Tubulin beta chain; AltName: Full=Tubulin beta-5 chain;	532	50095	17	14	11	9	3678	1	0	1	520.3	1038.59	2	1038.59	-0.0001	310	318	0	4.11	0.62	R	YLTVAAVFR	G					OTV3505_Amanda_Basal_Tube.7873.7873.2
18	2	P07437	RecName: Full=Tubulin beta chain; AltName: Full=Tubulin beta-5 chain;	532	50095	17	14	11	9	4039	1	0	0	539.269	1076.52	2	1076.53	-0.0024	155	162	1	34.64	0.0042	K	IREEYPDR	I					OTV3505_Amanda_Basal_Tube.2119.2119.2
18	2	P07437	RecName: Full=Tubulin beta chain; AltName: Full=Tubulin beta-5 chain;	532	50095	17	14	11	9	4040	1	0	0	359.849	1076.53	3	1076.53	0.0002	155	162	1	23.67	0.17	K	IREEYPDR	I					OTV3505_Amanda_Basal_Tube.2094.2094.3
18	2	P07437	RecName: Full=Tubulin beta chain; AltName: Full=Tubulin beta-5 chain;	532	50095	17	14	11	9	4732	1	0	0	572.32	1142.62	2	1142.63	-0.0021	253	262	0	63.69	1e-05	K	LAVNMVPFPR	L					OTV3505_Amanda_Basal_Tube.7823.7823.2
18	2	P07437	RecName: Full=Tubulin beta chain; AltName: Full=Tubulin beta-5 chain;	532	50095	17	14	11	9	5752	1	0	1	615.303	1228.59	2	1228.59	-0.0004	381	390	0	58.15	6.5e-06	R	ISEQFTAMFR	R					OTV3505_Amanda_Basal_Tube.7772.7772.2
18	2	P07437	RecName: Full=Tubulin beta chain; AltName: Full=Tubulin beta-5 chain;	532	50095	17	14	11	9	6432	1	0	1	651.321	1300.63	2	1300.63	-0.0034	47	58	0	69.26	7.7e-07	R	ISVYYNEATGGK	Y					OTV3505_Amanda_Basal_Tube.4560.4560.2
18	2	P07437	RecName: Full=Tubulin beta chain; AltName: Full=Tubulin beta-5 chain;	532	50095	17	14	11	9	6714	1	0	1	660.354	1318.69	2	1318.7	-0.0018	163	174	0	71.47	3.2e-06	R	IMNTFSVVPSPK	V					OTV3505_Amanda_Basal_Tube.6883.6883.2
18	2	P07437	RecName: Full=Tubulin beta chain; AltName: Full=Tubulin beta-5 chain;	532	50095	17	14	11	9	9063	6	0	1	808.417	1614.82	2	1614.83	-0.0096	63	77	0	3.03	3.5	R	AILVDLEPGTMDSVR	S					OTV3505_Amanda_Basal_Tube.7999.7999.2
18	2	P07437	RecName: Full=Tubulin beta chain; AltName: Full=Tubulin beta-5 chain;	532	50095	17	14	11	9	9143	1	0	1	540.951	1619.83	3	1619.83	0.0032	263	276	0	34.57	0.0065	R	LHFFMPGFAPLTSR	G					OTV3505_Amanda_Basal_Tube.9302.9302.3
18	2	P07437	RecName: Full=Tubulin beta chain; AltName: Full=Tubulin beta-5 chain;	532	50095	17	14	11	9	10354	1	0	1	641.969	1922.89	3	1922.89	-0.0039	321	336	1	47.32	0.00049	R	MSMKEVDEQMLNVQNK	N					OTV3505_Amanda_Basal_Tube.6453.6453.3
18	2	P07437	RecName: Full=Tubulin beta chain; AltName: Full=Tubulin beta-5 chain;	532	50095	17	14	11	9	10881	1	0	1	696.365	2086.07	3	2086.07	0.0049	104	122	1	83.65	9.4e-08	K	GHYTEGAELVDSVLDVVRK	E					OTV3505_Amanda_Basal_Tube.8981.8981.3
18	2	P07437	RecName: Full=Tubulin beta chain; AltName: Full=Tubulin beta-5 chain;	532	50095	17	14	11	9	11115	3	0	1	542.992	2167.94	4	2167.95	-0.0151	321	336	1	2.87	1.1	R	MSMKEVDEQMLNVQNK	N	Oxidation (M); Deamidated (N); 2 GlyGly (K)	0.0004000001000024.0			OTV3505_Amanda_Basal_Tube.3447.3447.4
9		A5A3E0	RecName: Full=POTE ankyrin domain family member F; AltName: Full=ANKRD26-like family C member 1B; AltName: Full=Chimeric POTE-actin protein;	509	123020	38	19	16	8	251	1	0	0	322.69	643.365	2	643.365	0	878	883	0	34.31	0.013	R	LDLAGR	E					OTV3505_Amanda_Basal_Tube.3440.3440.2
9		A5A3E0	RecName: Full=POTE ankyrin domain family member F; AltName: Full=ANKRD26-like family C member 1B; AltName: Full=Chimeric POTE-actin protein;	509	123020	38	19	16	8	256	1	0	0	322.721	643.426	2	643.427	-0.0005	763	768	0	31.89	0.01	R	GILTLK	Y					OTV3505_Amanda_Basal_Tube.5440.5440.2
9		A5A3E0	RecName: Full=POTE ankyrin domain family member F; AltName: Full=ANKRD26-like family C member 1B; AltName: Full=Chimeric POTE-actin protein;	509	123020	38	19	16	8	1510	4	0	0	400.771	799.528	2	799.528	0.0003	762	768	1	7.38	1.3	K	RGILTLK	Y					OTV3505_Amanda_Basal_Tube.4444.4444.2
9		A5A3E0	RecName: Full=POTE ankyrin domain family member F; AltName: Full=ANKRD26-like family C member 1B; AltName: Full=Chimeric POTE-actin protein;	509	123020	38	19	16	8	2828	1	0	0	488.728	975.441	2	975.441	0.0004	719	728	0	73.05	2.2e-06	K	AGFAGDDAPR	A					OTV3505_Amanda_Basal_Tube.2930.2930.2
9		A5A3E0	RecName: Full=POTE ankyrin domain family member F; AltName: Full=ANKRD26-like family C member 1B; AltName: Full=Chimeric POTE-actin protein;	509	123020	38	19	16	8	2938	6	0	1	330.514	988.519	3	987.514	1.005	892	899	0	9.78	5.4	K	ILTEHGYR	F					OTV3505_Amanda_Basal_Tube.2273.2273.3
9		A5A3E0	RecName: Full=POTE ankyrin domain family member F; AltName: Full=ANKRD26-like family C member 1B; AltName: Full=Chimeric POTE-actin protein;	509	123020	38	19	16	8	2940	7	0	1	495.267	988.52	2	987.514	1.0065	892	899	0	15.73	2	K	ILTEHGYR	F					OTV3505_Amanda_Basal_Tube.2240.2240.2
9		A5A3E0	RecName: Full=POTE ankyrin domain family member F; AltName: Full=ANKRD26-like family C member 1B; AltName: Full=Chimeric POTE-actin protein;	509	123020	38	19	16	8	4043	3	0	1	539.757	1077.5	2	1077.49	0.0057	381	389	0	2.78	2	K	LTSEEESQR	F					OTV3505_Amanda_Basal_Tube.3720.3720.2
9		A5A3E0	RecName: Full=POTE ankyrin domain family member F; AltName: Full=ANKRD26-like family C member 1B; AltName: Full=Chimeric POTE-actin protein;	509	123020	38	19	16	8	4720	3	0	1	571.291	1140.57	2	1139.57	0.9992	667	674	1	3.02	1.3	K	HQSQLREK	K	Deamidated (Q); GlyGly (K)	0.00030004.0			OTV3505_Amanda_Basal_Tube.9170.9170.2
9		A5A3E0	RecName: Full=POTE ankyrin domain family member F; AltName: Full=ANKRD26-like family C member 1B; AltName: Full=Chimeric POTE-actin protein;	509	123020	38	19	16	8	5442	2	0	0	400.24	1197.7	3	1197.7	-0.0007	729	739	0	5.39	1.1	R	AVFPSIVGRPR	Q					OTV3505_Amanda_Basal_Tube.6188.6188.3
9		A5A3E0	RecName: Full=POTE ankyrin domain family member F; AltName: Full=ANKRD26-like family C member 1B; AltName: Full=Chimeric POTE-actin protein;	509	123020	38	19	16	8	5445	1	0	0	599.857	1197.7	2	1197.7	0.0019	729	739	0	25.22	0.0068	R	AVFPSIVGRPR	Q					OTV3505_Amanda_Basal_Tube.6133.6133.2
9		A5A3E0	RecName: Full=POTE ankyrin domain family member F; AltName: Full=ANKRD26-like family C member 1B; AltName: Full=Chimeric POTE-actin protein;	509	123020	38	19	16	8	5770	4	0	1	412.177	1233.51	3	1232.51	0.9985	740	750	0	3.13	1.1	R	QQGMMGGMHQK	E	Deamidated (Q)	0.30000000000.0			OTV3505_Amanda_Basal_Tube.6727.6727.3
9		A5A3E0	RecName: Full=POTE ankyrin domain family member F; AltName: Full=ANKRD26-like family C member 1B; AltName: Full=Chimeric POTE-actin protein;	509	123020	38	19	16	8	8071	1	0	0	505.922	1514.74	3	1514.74	0.002	785	795	0	38.59	0.00031	K	IWHHTFYNELR	V					OTV3505_Amanda_Basal_Tube.6091.6091.3
9		A5A3E0	RecName: Full=POTE ankyrin domain family member F; AltName: Full=ANKRD26-like family C member 1B; AltName: Full=Chimeric POTE-actin protein;	509	123020	38	19	16	8	8082	1	0	1	758.855	1515.69	2	1515.7	-0.0005	1060	1072	0	62.56	2.9e-06	K	QEYDESGPSIVHR	K					OTV3505_Amanda_Basal_Tube.3611.3611.2
9		A5A3E0	RecName: Full=POTE ankyrin domain family member F; AltName: Full=ANKRD26-like family C member 1B; AltName: Full=Chimeric POTE-actin protein;	509	123020	38	19	16	8	8084	1	0	1	506.24	1515.7	3	1515.7	0.0012	1060	1072	0	45.94	0.00024	K	QEYDESGPSIVHR	K					OTV3505_Amanda_Basal_Tube.3576.3576.3
9		A5A3E0	RecName: Full=POTE ankyrin domain family member F; AltName: Full=ANKRD26-like family C member 1B; AltName: Full=Chimeric POTE-actin protein;	509	123020	38	19	16	8	8460	2	0	1	767.39	1532.76	2	1531.76	1.0095	2	15	0	3.98	2.6	M	VVEVDSMPAASSVK	K	GlyGly (K)	0.00000000000004.0			OTV3505_Amanda_Basal_Tube.8526.8526.2
9		A5A3E0	RecName: Full=POTE ankyrin domain family member F; AltName: Full=ANKRD26-like family C member 1B; AltName: Full=Chimeric POTE-actin protein;	509	123020	38	19	16	8	9218	1	0	1	411.955	1643.79	4	1643.79	0.0008	1060	1073	1	7.02	0.81	K	QEYDESGPSIVHRK	C					OTV3505_Amanda_Basal_Tube.2774.2774.4
9		A5A3E0	RecName: Full=POTE ankyrin domain family member F; AltName: Full=ANKRD26-like family C member 1B; AltName: Full=Chimeric POTE-actin protein;	509	123020	38	19	16	8	9219	1	0	1	822.904	1643.79	2	1643.79	0.0021	1060	1073	1	44.53	0.00018	K	QEYDESGPSIVHRK	C					OTV3505_Amanda_Basal_Tube.2786.2786.2
9		A5A3E0	RecName: Full=POTE ankyrin domain family member F; AltName: Full=ANKRD26-like family C member 1B; AltName: Full=Chimeric POTE-actin protein;	509	123020	38	19	16	8	9452	7	0	1	566.282	1695.82	3	1694.8	1.0186	1013	1026	1	2.5	5.9	R	MQKEIAALAPSMMK	I	2 Oxidation (M); Deamidated (Q); GlyGly (K)	0.13400000000100.0			OTV3505_Amanda_Basal_Tube.5677.5677.3
9		A5A3E0	RecName: Full=POTE ankyrin domain family member F; AltName: Full=ANKRD26-like family C member 1B; AltName: Full=Chimeric POTE-actin protein;	509	123020	38	19	16	8	9724	1	0	0	895.948	1789.88	2	1789.88	-0.0038	939	954	0	85.84	9.7e-08	K	SYELPDGQVITIGNER	F					OTV3505_Amanda_Basal_Tube.7695.7695.2
9		A5A3E0	RecName: Full=POTE ankyrin domain family member F; AltName: Full=ANKRD26-like family C member 1B; AltName: Full=Chimeric POTE-actin protein;	509	123020	38	19	16	8	12442	3	0	1	785.135	3136.51	4	3135.5	1.0137	421	450	1	2.84	1.1	K	KHESNNVGLLENLTNGVTAGNGDNGLIPQR	K	5 Deamidated (N)	0.000022000002002000002000000000.0			OTV3505_Amanda_Basal_Tube.9820.9820.4
23	1	P26641	RecName: Full=Elongation factor 1-gamma; Short=EF-1-gamma; AltName: Full=eEF-1B gamma;	499	50429	22	20	16	14	763	1	0	1	358.221	714.427	2	714.428	-0.0002	202	208	0	29.06	0.047	R	AVLGEVK	L					OTV3505_Amanda_Basal_Tube.3288.3288.2
23	1	P26641	RecName: Full=Elongation factor 1-gamma; Short=EF-1-gamma; AltName: Full=eEF-1B gamma;	499	50429	22	20	16	14	1086	1	1	1	381.711	761.407	2	761.407	-0.0007	46	51	0	36.73	0.017	R	TPEFLR	K					OTV3505_Amanda_Basal_Tube.4816.4816.2
23	1	P26641	RecName: Full=Elongation factor 1-gamma; Short=EF-1-gamma; AltName: Full=eEF-1B gamma;	499	50429	22	20	16	14	1595	1	1	1	405.696	809.377	2	809.374	0.0029	213	219	0	13.49	0.083	K	MAQFDAK	K					OTV3505_Amanda_Basal_Tube.2926.2926.2
23	1	P26641	RecName: Full=Elongation factor 1-gamma; Short=EF-1-gamma; AltName: Full=eEF-1B gamma;	499	50429	22	20	16	14	1670	1	1	1	411.228	820.442	2	820.444	-0.0018	150	156	0	35.27	0.0037	R	TFLVGER	V					OTV3505_Amanda_Basal_Tube.4847.4847.2
23	1	P26641	RecName: Full=Elongation factor 1-gamma; Short=EF-1-gamma; AltName: Full=eEF-1B gamma;	499	50429	22	20	16	14	2418	1	1	1	462.752	923.489	2	923.486	0.0022	278	285	0	41.85	0.00035	K	DPFAHLPK	S					OTV3505_Amanda_Basal_Tube.4841.4841.2
23	1	P26641	RecName: Full=Elongation factor 1-gamma; Short=EF-1-gamma; AltName: Full=eEF-1B gamma;	499	50429	22	20	16	14	2533	1	1	1	474.238	946.462	2	946.462	0.0002	182	189	0	41.8	0.00048	R	QAFPNTNR	W					OTV3505_Amanda_Basal_Tube.2665.2665.2
23	1	P26641	RecName: Full=Elongation factor 1-gamma; Short=EF-1-gamma; AltName: Full=eEF-1B gamma;	499	50429	22	20	16	14	4509	1	1	1	559.844	1117.67	2	1117.67	-0.001	138	147	0	40.09	0.00035	R	ILGLLDAYLK	T					OTV3505_Amanda_Basal_Tube.9965.9965.2
23	1	P26641	RecName: Full=Elongation factor 1-gamma; Short=EF-1-gamma; AltName: Full=eEF-1B gamma;	499	50429	22	20	16	14	5988	1	1	1	621.329	1240.64	2	1240.65	-0.0012	286	295	1	36.56	0.0023	K	STFVLDEFKR	K					OTV3505_Amanda_Basal_Tube.6715.6715.2
23	1	P26641	RecName: Full=Elongation factor 1-gamma; Short=EF-1-gamma; AltName: Full=eEF-1B gamma;	499	50429	22	20	16	14	5989	1	1	1	414.556	1240.64	3	1240.65	-0.0002	286	295	1	32.62	0.0029	K	STFVLDEFKR	K					OTV3505_Amanda_Basal_Tube.6698.6698.3
23	1	P26641	RecName: Full=Elongation factor 1-gamma; Short=EF-1-gamma; AltName: Full=eEF-1B gamma;	499	50429	22	20	16	14	6253	1	1	1	425.55	1273.63	3	1273.63	0.0018	126	136	1	10.21	0.37	K	QATENAKEEVR	R					OTV3505_Amanda_Basal_Tube.1191.1191.3
23	1	P26641	RecName: Full=Elongation factor 1-gamma; Short=EF-1-gamma; AltName: Full=eEF-1B gamma;	499	50429	22	20	16	14	6875	1	1	1	674.371	1346.73	2	1346.73	-0.0035	18	30	0	82.1	6.7e-08	K	ALIAAQYSGAQVR	V					OTV3505_Amanda_Basal_Tube.5129.5129.2
23	1	P26641	RecName: Full=Elongation factor 1-gamma; Short=EF-1-gamma; AltName: Full=eEF-1B gamma;	499	50429	22	20	16	14	8635	1	1	1	786.915	1571.82	2	1571.82	0.0008	401	414	1	85.73	1.7e-07	R	KLDPGSEETQTLVR	E					OTV3505_Amanda_Basal_Tube.4253.4253.2
23	1	P26641	RecName: Full=Elongation factor 1-gamma; Short=EF-1-gamma; AltName: Full=eEF-1B gamma;	499	50429	22	20	16	14	9411	1	1	1	562.26	1683.76	3	1683.77	-0.0092	415	428	0	4.81	0.86	R	EYFSWEGAFQHVGK	A					OTV3505_Amanda_Basal_Tube.7976.7976.3
23	1	P26641	RecName: Full=Elongation factor 1-gamma; Short=EF-1-gamma; AltName: Full=eEF-1B gamma;	499	50429	22	20	16	14	9496	1	1	1	569.962	1706.86	3	1706.86	0.0003	31	45	0	37.19	0.0028	R	VLSAPPHFHFGQTNR	T					OTV3505_Amanda_Basal_Tube.5788.5788.3
23	1	P26641	RecName: Full=Elongation factor 1-gamma; Short=EF-1-gamma; AltName: Full=eEF-1B gamma;	499	50429	22	20	16	14	11673	1	1	1	1179.02	2356.03	2	2356.02	0.0064	254	275	0	50.45	2.7e-05	K	AAAPAPEEEMDECEQALAAEPK	A					OTV3505_Amanda_Basal_Tube.6623.6623.2
23	1	P26641	RecName: Full=Elongation factor 1-gamma; Short=EF-1-gamma; AltName: Full=eEF-1B gamma;	499	50429	22	20	16	14	11886	1	1	1	829.045	2484.11	3	2484.11	-0.0009	253	275	1	50.28	2.6e-05	K	KAAAPAPEEEMDECEQALAAEPK	A					OTV3505_Amanda_Basal_Tube.6029.6029.3
23	1	P26641	RecName: Full=Elongation factor 1-gamma; Short=EF-1-gamma; AltName: Full=eEF-1B gamma;	499	50429	22	20	16	14	13477	1	1	1	1073.55	4290.16	4	4290.12	0.0361	86	125	0	13.16	0.27	R	GSTPEAAAQVVQWVSFADSDIVPPASTWVFPTLGIMHHNK	Q					OTV3505_Amanda_Basal_Tube.11739.11739.4
24	1	Q9NY65	RecName: Full=Tubulin alpha-8 chain; AltName: Full=Alpha-tubulin 8; AltName: Full=Tubulin alpha chain-like 2;	467	50746	192	90	5	5	7089	1	1	0	460.904	1379.69	3	1379.69	-0.0002	391	401	1	51.28	0.00044	R	LDHKFDLMYAK	R					OTV3505_Amanda_Basal_Tube.5750.5750.3
24	1	Q9NY65	RecName: Full=Tubulin alpha-8 chain; AltName: Full=Alpha-tubulin 8; AltName: Full=Tubulin alpha chain-like 2;	467	50746	192	90	5	5	9521	1	1	0	573.631	1717.87	3	1717.87	-0.003	216	229	0	36.22	0.0027	R	NLDIERPTYTNLNR	L					OTV3505_Amanda_Basal_Tube.5547.5547.3
24	1	Q9NY65	RecName: Full=Tubulin alpha-8 chain; AltName: Full=Alpha-tubulin 8; AltName: Full=Tubulin alpha chain-like 2;	467	50746	192	90	5	5	9523	1	1	0	859.944	1717.87	2	1717.87	-0.0018	216	229	0	38.86	0.0022	R	NLDIERPTYTNLNR	L					OTV3505_Amanda_Basal_Tube.5555.5555.2
24	1	Q9NY65	RecName: Full=Tubulin alpha-8 chain; AltName: Full=Alpha-tubulin 8; AltName: Full=Tubulin alpha chain-like 2;	467	50746	192	90	5	5	9527	6	0	0	860.441	1718.87	2	1718.86	0.0093	216	229	0	0.61	41	R	NLDIERPTYTNLNR	L	Deamidated (N)	0.00000000000020.0			OTV3505_Amanda_Basal_Tube.5624.5624.2
24	1	Q9NY65	RecName: Full=Tubulin alpha-8 chain; AltName: Full=Alpha-tubulin 8; AltName: Full=Tubulin alpha chain-like 2;	467	50746	192	90	5	5	9803	1	1	1	601.321	1800.94	3	1800.94	0.0036	106	121	1	28.69	0.072	R	GHYTVGKESIDLVLDR	I					OTV3505_Amanda_Basal_Tube.10807.10807.3
24	1	Q9NY65	RecName: Full=Tubulin alpha-8 chain; AltName: Full=Alpha-tubulin 8; AltName: Full=Tubulin alpha chain-like 2;	467	50746	192	90	5	5	9851	5	1	1	901.478	1800.94	2	1800.94	0.0052	106	121	1	8.1	4.5	R	GHYTVGKESIDLVLDR	I					OTV3505_Amanda_Basal_Tube.9239.9239.2
24	1	Q9NY65	RecName: Full=Tubulin alpha-8 chain; AltName: Full=Alpha-tubulin 8; AltName: Full=Tubulin alpha chain-like 2;	467	50746	192	90	5	5	9881	2	1	1	451.243	1800.94	4	1800.94	0.0064	106	121	1	5.87	1.1	R	GHYTVGKESIDLVLDR	I					OTV3505_Amanda_Basal_Tube.12919.12919.4
24	1	Q9NY65	RecName: Full=Tubulin alpha-8 chain; AltName: Full=Alpha-tubulin 8; AltName: Full=Tubulin alpha chain-like 2;	467	50746	192	90	5	5	10032	1	1	0	912.997	1823.98	2	1823.98	0.0011	353	370	0	58.22	4.7e-05	K	VGINYQPPTVVPGGDLAK	V					OTV3505_Amanda_Basal_Tube.6977.6977.2
24	1	Q9NY65	RecName: Full=Tubulin alpha-8 chain; AltName: Full=Alpha-tubulin 8; AltName: Full=Tubulin alpha chain-like 2;	467	50746	192	90	5	5	11847	1	1	0	805.74	2414.2	3	2414.2	-0.0012	85	105	1	40.07	0.00024	R	QLFHPEQLITGKEDAANNYAR	G					OTV3505_Amanda_Basal_Tube.6573.6573.3
25	1	P52907	RecName: Full=F-actin-capping protein subunit alpha-1; AltName: Full=CapZ alpha-1;	457	33073	22	13	13	9	263	1	0	1	324.18	646.345	2	646.344	0.0011	87	91	0	19.92	0.24	R	FLDPR	N					OTV3505_Amanda_Basal_Tube.3601.3601.2
25	1	P52907	RecName: Full=F-actin-capping protein subunit alpha-1; AltName: Full=CapZ alpha-1;	457	33073	22	13	13	9	1454	2	1	0	397.191	792.367	2	792.367	0.0007	167	172	0	12.8	0.48	K	NFWNGR	W					OTV3505_Amanda_Basal_Tube.5281.5281.2
25	1	P52907	RecName: Full=F-actin-capping protein subunit alpha-1; AltName: Full=CapZ alpha-1;	457	33073	22	13	13	9	1641	1	1	0	408.229	814.444	2	814.445	-0.0006	98	103	1	19.38	0.31	K	FDHLRK	E					OTV3505_Amanda_Basal_Tube.1653.1653.2
25	1	P52907	RecName: Full=F-actin-capping protein subunit alpha-1; AltName: Full=CapZ alpha-1;	457	33073	22	13	13	9	1948	1	1	0	435.269	868.524	2	868.524	-0.0004	260	266	1	29.5	0.0044	R	RQLPVTR	T					OTV3505_Amanda_Basal_Tube.2058.2058.2
25	1	P52907	RecName: Full=F-actin-capping protein subunit alpha-1; AltName: Full=CapZ alpha-1;	457	33073	22	13	13	9	2051	6	1	1	445.753	889.492	2	888.482	1.01	87	93	1	3.3	1.4	R	FLDPRNK	I					OTV3505_Amanda_Basal_Tube.6945.6945.2
25	1	P52907	RecName: Full=F-actin-capping protein subunit alpha-1; AltName: Full=CapZ alpha-1;	457	33073	22	13	13	9	2123	2	1	0	452.747	903.48	2	903.481	-0.0018	267	273	1	16.06	0.44	R	TKIDWNK	I					OTV3505_Amanda_Basal_Tube.2823.2823.2
25	1	P52907	RecName: Full=F-actin-capping protein subunit alpha-1; AltName: Full=CapZ alpha-1;	457	33073	22	13	13	9	2475	5	1	1	469.204	936.394	2	936.397	-0.0034	122	129	0	8.7	1.6	R	ESCDSALR	A					OTV3505_Amanda_Basal_Tube.1695.1695.2
25	1	P52907	RecName: Full=F-actin-capping protein subunit alpha-1; AltName: Full=CapZ alpha-1;	457	33073	22	13	13	9	5437	1	1	0	599.351	1196.69	2	1196.69	-0.0007	38	47	0	61.12	1.3e-05	R	LLLNNDNLLR	E					OTV3505_Amanda_Basal_Tube.7365.7365.2
25	1	P52907	RecName: Full=F-actin-capping protein subunit alpha-1; AltName: Full=CapZ alpha-1;	457	33073	22	13	13	9	5444	10	0	0	400.241	1197.7	3	1196.69	1.0124	38	47	0	1.52	2.5	R	LLLNNDNLLR	E					OTV3505_Amanda_Basal_Tube.6113.6113.3
25	1	P52907	RecName: Full=F-actin-capping protein subunit alpha-1; AltName: Full=CapZ alpha-1;	457	33073	22	13	13	9	8052	9	1	0	754.89	1507.77	2	1507.77	-0.0021	269	278	1	2.76	1.6	K	IDWNKILSYK	I	Deamidated (N); 2 GlyGly (K)	0.0002400004.0			OTV3505_Amanda_Basal_Tube.14443.14443.2
25	1	P52907	RecName: Full=F-actin-capping protein subunit alpha-1; AltName: Full=CapZ alpha-1;	457	33073	22	13	13	9	8476	1	1	1	771.85	1541.69	2	1541.68	0.0015	104	118	0	76.48	1.4e-07	K	EASDPQPEEADGGLK	S					OTV3505_Amanda_Basal_Tube.3237.3237.2
25	1	P52907	RecName: Full=F-actin-capping protein subunit alpha-1; AltName: Full=CapZ alpha-1;	457	33073	22	13	13	9	9373	1	1	1	835.901	1669.79	2	1669.78	0.0088	103	118	1	64.04	3.4e-06	R	KEASDPQPEEADGGLK	S					OTV3505_Amanda_Basal_Tube.2673.2673.2
25	1	P52907	RecName: Full=F-actin-capping protein subunit alpha-1; AltName: Full=CapZ alpha-1;	457	33073	22	13	13	9	10453	1	1	1	657.971	1970.89	3	1970.9	-0.0047	104	121	1	54.94	9.1e-06	K	EASDPQPEEADGGLKSWR	E					OTV3505_Amanda_Basal_Tube.4691.4691.3
25	1	P52907	RecName: Full=F-actin-capping protein subunit alpha-1; AltName: Full=CapZ alpha-1;	457	33073	22	13	13	9	10885	1	1	1	697.008	2088	3	2088.01	-0.0034	20	37	0	49.95	0.0008	K	FITHAPPGEFNEVFNDVR	L					OTV3505_Amanda_Basal_Tube.7655.7655.3
25	1	P52907	RecName: Full=F-actin-capping protein subunit alpha-1; AltName: Full=CapZ alpha-1;	457	33073	22	13	13	9	10886	1	1	1	1045.01	2088.01	2	2088.01	-0.0008	20	37	0	49.21	4.6e-05	K	FITHAPPGEFNEVFNDVR	L					OTV3505_Amanda_Basal_Tube.7663.7663.2
1	2	Q14315	RecName: Full=Filamin-C; Short=FLN-C; Short=FLNc; AltName: Full=ABP-280-like protein; AltName: Full=ABP-L; AltName: Full=Actin-binding-like protein; AltName: Full=Filamin-2; AltName: Full=Gamma-filamin;	450	293407	22	18	13	10	961	1	0	1	373.708	745.402	2	745.397	0.0045	57	62	0	16.74	0.91	R	LTDLQR	D	Deamidated (Q)	0.000030.0			OTV3505_Amanda_Basal_Tube.3296.3296.2
1	2	Q14315	RecName: Full=Filamin-C; Short=FLN-C; Short=FLNc; AltName: Full=ABP-280-like protein; AltName: Full=ABP-L; AltName: Full=Actin-binding-like protein; AltName: Full=Filamin-2; AltName: Full=Gamma-filamin;	450	293407	22	18	13	10	1033	1	0	0	376.7	751.386	2	751.386	-0.0005	1371	1376	0	19.7	0.21	R	FTVETR	G					OTV3505_Amanda_Basal_Tube.2996.2996.2
1	2	Q14315	RecName: Full=Filamin-C; Short=FLN-C; Short=FLNc; AltName: Full=ABP-280-like protein; AltName: Full=ABP-L; AltName: Full=Actin-binding-like protein; AltName: Full=Filamin-2; AltName: Full=Gamma-filamin;	450	293407	22	18	13	10	1083	1	0	0	381.224	760.433	2	760.433	0.0001	114	120	0	43.53	0.0025	K	LVSIDSK	A					OTV3505_Amanda_Basal_Tube.3189.3189.2
1	2	Q14315	RecName: Full=Filamin-C; Short=FLN-C; Short=FLNc; AltName: Full=ABP-280-like protein; AltName: Full=ABP-L; AltName: Full=Actin-binding-like protein; AltName: Full=Filamin-2; AltName: Full=Gamma-filamin;	450	293407	22	18	13	10	2122	6	0	1	452.261	902.507	2	901.498	1.0085	56	62	1	0.44	41	K	RLTDLQR	D	Deamidated (Q)	0.0000030.0			OTV3505_Amanda_Basal_Tube.4385.4385.2
1	2	Q14315	RecName: Full=Filamin-C; Short=FLN-C; Short=FLNc; AltName: Full=ABP-280-like protein; AltName: Full=ABP-L; AltName: Full=Actin-binding-like protein; AltName: Full=Filamin-2; AltName: Full=Gamma-filamin;	450	293407	22	18	13	10	2795	1	0	0	486.287	970.559	2	970.56	-0.0005	165	172	0	33.21	0.016	R	LLGWIQNK	V					OTV3505_Amanda_Basal_Tube.6934.6934.2
1	2	Q14315	RecName: Full=Filamin-C; Short=FLN-C; Short=FLNc; AltName: Full=ABP-280-like protein; AltName: Full=ABP-L; AltName: Full=Actin-binding-like protein; AltName: Full=Filamin-2; AltName: Full=Gamma-filamin;	450	293407	22	18	13	10	3104	1	0	0	504.267	1006.52	2	1006.52	-0.0009	37	44	0	42.45	0.00039	K	IQQNTFTR	W					OTV3505_Amanda_Basal_Tube.2792.2792.2
1	2	Q14315	RecName: Full=Filamin-C; Short=FLN-C; Short=FLNc; AltName: Full=ABP-280-like protein; AltName: Full=ABP-L; AltName: Full=Actin-binding-like protein; AltName: Full=Filamin-2; AltName: Full=Gamma-filamin;	450	293407	22	18	13	10	4670	1	0	0	568.313	1134.61	2	1134.61	-0.0023	36	44	1	50.98	0.00023	K	KIQQNTFTR	W					OTV3505_Amanda_Basal_Tube.2227.2227.2
1	2	Q14315	RecName: Full=Filamin-C; Short=FLN-C; Short=FLNc; AltName: Full=ABP-280-like protein; AltName: Full=ABP-L; AltName: Full=Actin-binding-like protein; AltName: Full=Filamin-2; AltName: Full=Gamma-filamin;	450	293407	22	18	13	10	4831	8	0	1	385.548	1153.62	3	1153.62	0.0028	870	879	1	5.28	4.4	K	VKAEGPGLNR	T	GlyGly (K)	0.0400000000.0			OTV3505_Amanda_Basal_Tube.4887.4887.3
1	2	Q14315	RecName: Full=Filamin-C; Short=FLN-C; Short=FLNc; AltName: Full=ABP-280-like protein; AltName: Full=ABP-L; AltName: Full=Actin-binding-like protein; AltName: Full=Filamin-2; AltName: Full=Gamma-filamin;	450	293407	22	18	13	10	4949	1	0	0	586.799	1171.58	2	1171.59	-0.0035	27	36	1	32.57	0.011	K	DLAEDAPWKK	I					OTV3505_Amanda_Basal_Tube.5096.5096.2
1	2	Q14315	RecName: Full=Filamin-C; Short=FLN-C; Short=FLNc; AltName: Full=ABP-280-like protein; AltName: Full=ABP-L; AltName: Full=Actin-binding-like protein; AltName: Full=Filamin-2; AltName: Full=Gamma-filamin;	450	293407	22	18	13	10	5739	1	0	0	613.89	1225.77	2	1225.76	0.0004	70	80	0	68.73	5.1e-07	R	LIALLEVLSQK	R					OTV3505_Amanda_Basal_Tube.10359.10359.2
1	2	Q14315	RecName: Full=Filamin-C; Short=FLN-C; Short=FLNc; AltName: Full=ABP-280-like protein; AltName: Full=ABP-L; AltName: Full=Actin-binding-like protein; AltName: Full=Filamin-2; AltName: Full=Gamma-filamin;	450	293407	22	18	13	10	7217	2	0	1	700.827	1399.64	2	1399.64	-0.0022	1616	1627	0	42.36	0.0022	K	YGGDEIPYSPFR	I					OTV3505_Amanda_Basal_Tube.7116.7116.2
1	2	Q14315	RecName: Full=Filamin-C; Short=FLN-C; Short=FLNc; AltName: Full=ABP-280-like protein; AltName: Full=ABP-L; AltName: Full=Actin-binding-like protein; AltName: Full=Filamin-2; AltName: Full=Gamma-filamin;	450	293407	22	18	13	10	9156	1	0	0	542.556	1624.65	3	1624.65	0.0014	616	629	1	56.66	5.1e-06	K	IECDDKGDGSCDVR	Y					OTV3505_Amanda_Basal_Tube.1830.1830.3
1	2	Q14315	RecName: Full=Filamin-C; Short=FLN-C; Short=FLNc; AltName: Full=ABP-280-like protein; AltName: Full=ABP-L; AltName: Full=Actin-binding-like protein; AltName: Full=Filamin-2; AltName: Full=Gamma-filamin;	450	293407	22	18	13	10	13480	1	0	1	1083.56	4330.19	4	4329.19	1.0033	378	420	1	5.88	0.72	K	VSARGPGLEPVGNVANKPTYFDIYTAGAGTGDVAVVIVDPQGR	R	2 Deamidated (N)	0.0000000000002002000000000000000000000000000.0			OTV3505_Amanda_Basal_Tube.8849.8849.4
9	3	Q562R1	RecName: Full=Beta-actin-like protein 2; AltName: Full=Kappa-actin;	443	42318	21	17	11	8	251	1	0	0	322.69	643.365	2	643.365	0	179	184	0	34.31	0.013	R	LDLAGR	D					OTV3505_Amanda_Basal_Tube.3440.3440.2
9	3	Q562R1	RecName: Full=Beta-actin-like protein 2; AltName: Full=Kappa-actin;	443	42318	21	17	11	8	1342	1	0	0	389.182	776.349	2	776.349	0.0003	286	291	0	26.99	0.078	K	CDVDIR	K					OTV3505_Amanda_Basal_Tube.2805.2805.2
9	3	Q562R1	RecName: Full=Beta-actin-like protein 2; AltName: Full=Kappa-actin;	443	42318	21	17	11	8	1469	2	0	0	398.24	794.466	2	794.465	0.001	330	336	0	10.67	0.36	K	IIAPPER	K					OTV3505_Amanda_Basal_Tube.3125.3125.2
9	3	Q562R1	RecName: Full=Beta-actin-like protein 2; AltName: Full=Kappa-actin;	443	42318	21	17	11	8	2409	1	0	0	462.287	922.559	2	922.56	-0.0005	330	337	1	31.56	0.0039	K	IIAPPERK	Y					OTV3505_Amanda_Basal_Tube.2201.2201.2
9	3	Q562R1	RecName: Full=Beta-actin-like protein 2; AltName: Full=Kappa-actin;	443	42318	21	17	11	8	2410	1	0	0	308.527	922.56	3	922.56	-0.0003	330	337	1	26.82	0.011	K	IIAPPERK	Y					OTV3505_Amanda_Basal_Tube.2199.2199.3
9	3	Q562R1	RecName: Full=Beta-actin-like protein 2; AltName: Full=Kappa-actin;	443	42318	21	17	11	8	3659	1	0	0	518.83	1035.64	2	1035.64	0.0004	328	336	1	22.35	0.013	K	IKIIAPPER	K					OTV3505_Amanda_Basal_Tube.4362.4362.2
9	3	Q562R1	RecName: Full=Beta-actin-like protein 2; AltName: Full=Kappa-actin;	443	42318	21	17	11	8	4939	1	0	0	391.195	1170.56	3	1170.56	-0.0018	41	51	0	38.5	0.0016	R	HQGVMVGMGQK	D					OTV3505_Amanda_Basal_Tube.2954.2954.3
9	3	Q562R1	RecName: Full=Beta-actin-like protein 2; AltName: Full=Kappa-actin;	443	42318	21	17	11	8	4940	1	0	0	586.288	1170.56	2	1170.56	-0.0014	41	51	0	75.92	9.5e-07	R	HQGVMVGMGQK	D					OTV3505_Amanda_Basal_Tube.2935.2935.2
9	3	Q562R1	RecName: Full=Beta-actin-like protein 2; AltName: Full=Kappa-actin;	443	42318	21	17	11	8	8757	6	0	1	796.419	1590.82	2	1590.84	-0.0124	314	327	1	0.16	5.2	R	MQKEIITLAPSTMK	I	Deamidated (Q)	0.03000000000000.0			OTV3505_Amanda_Basal_Tube.7649.7649.2
9	3	Q562R1	RecName: Full=Beta-actin-like protein 2; AltName: Full=Kappa-actin;	443	42318	21	17	11	8	9152	1	0	0	541.952	1622.83	3	1622.83	-0.0012	179	192	1	29.49	0.0056	R	LDLAGRDLTDYLMK	I					OTV3505_Amanda_Basal_Tube.8177.8177.3
9	3	Q562R1	RecName: Full=Beta-actin-like protein 2; AltName: Full=Kappa-actin;	443	42318	21	17	11	8	9153	1	0	0	812.425	1622.84	2	1622.83	0.0013	179	192	1	11.04	0.092	R	LDLAGRDLTDYLMK	I					OTV3505_Amanda_Basal_Tube.8159.8159.2
9	3	Q562R1	RecName: Full=Beta-actin-like protein 2; AltName: Full=Kappa-actin;	443	42318	21	17	11	8	9724	1	0	0	895.948	1789.88	2	1789.88	-0.0038	240	255	0	85.84	9.7e-08	R	SYELPDGQVITIGNER	F					OTV3505_Amanda_Basal_Tube.7695.7695.2
9	3	Q562R1	RecName: Full=Beta-actin-like protein 2; AltName: Full=Kappa-actin;	443	42318	21	17	11	8	10360	2	0	1	643.286	1926.84	3	1925.83	1.0005	2	19	0	3.65	0.66	M	TDNELSALVVDNGSGMCK	A	Oxidation (M); Deamidated (N)	0.002000000000000100.0			OTV3505_Amanda_Basal_Tube.5611.5611.3
9	3	Q562R1	RecName: Full=Beta-actin-like protein 2; AltName: Full=Kappa-actin;	443	42318	21	17	11	8	10425	1	0	1	652.027	1953.06	3	1953.06	0.0005	97	114	0	35.25	0.0075	R	VAPDEHPILLTEAPLNPK	I					OTV3505_Amanda_Basal_Tube.6760.6760.3
9	3	Q562R1	RecName: Full=Beta-actin-like protein 2; AltName: Full=Kappa-actin;	443	42318	21	17	11	8	10426	2	0	1	977.537	1953.06	2	1953.06	0.002	97	114	0	23.04	0.13	R	VAPDEHPILLTEAPLNPK	I					OTV3505_Amanda_Basal_Tube.6636.6636.2
9		P0CG38	RecName: Full=POTE ankyrin domain family member I;	438	122858	26	18	11	7	251	1	0	0	322.69	643.365	2	643.365	0	878	883	0	34.31	0.013	R	LDLAGR	E					OTV3505_Amanda_Basal_Tube.3440.3440.2
9		P0CG38	RecName: Full=POTE ankyrin domain family member I;	438	122858	26	18	11	7	256	1	0	0	322.721	643.426	2	643.427	-0.0005	763	768	0	31.89	0.01	R	GILTLK	Y					OTV3505_Amanda_Basal_Tube.5440.5440.2
9		P0CG38	RecName: Full=POTE ankyrin domain family member I;	438	122858	26	18	11	7	1510	4	0	0	400.771	799.528	2	799.528	0.0003	762	768	1	7.38	1.3	K	RGILTLK	Y					OTV3505_Amanda_Basal_Tube.4444.4444.2
9		P0CG38	RecName: Full=POTE ankyrin domain family member I;	438	122858	26	18	11	7	2828	1	0	0	488.728	975.441	2	975.441	0.0004	719	728	0	73.05	2.2e-06	K	AGFAGDDAPR	A					OTV3505_Amanda_Basal_Tube.2930.2930.2
9		P0CG38	RecName: Full=POTE ankyrin domain family member I;	438	122858	26	18	11	7	4043	3	0	1	539.757	1077.5	2	1077.49	0.0057	381	389	0	2.78	2	K	LTSEEESQR	F					OTV3505_Amanda_Basal_Tube.3720.3720.2
9		P0CG38	RecName: Full=POTE ankyrin domain family member I;	438	122858	26	18	11	7	5442	2	0	0	400.24	1197.7	3	1197.7	-0.0007	729	739	0	5.39	1.1	R	AVFPSIVGRPR	Q					OTV3505_Amanda_Basal_Tube.6188.6188.3
9		P0CG38	RecName: Full=POTE ankyrin domain family member I;	438	122858	26	18	11	7	5445	1	0	0	599.857	1197.7	2	1197.7	0.0019	729	739	0	25.22	0.0068	R	AVFPSIVGRPR	Q					OTV3505_Amanda_Basal_Tube.6133.6133.2
9		P0CG38	RecName: Full=POTE ankyrin domain family member I;	438	122858	26	18	11	7	5770	4	0	1	412.177	1233.51	3	1232.51	0.9985	740	750	0	3.13	1.1	R	QQGMMGGMHQK	E	Deamidated (Q)	0.30000000000.0			OTV3505_Amanda_Basal_Tube.6727.6727.3
9		P0CG38	RecName: Full=POTE ankyrin domain family member I;	438	122858	26	18	11	7	8071	1	0	0	505.922	1514.74	3	1514.74	0.002	785	795	0	38.59	0.00031	K	IWHHTFYNELR	V					OTV3505_Amanda_Basal_Tube.6091.6091.3
9		P0CG38	RecName: Full=POTE ankyrin domain family member I;	438	122858	26	18	11	7	8082	1	0	1	758.855	1515.69	2	1515.7	-0.0005	1060	1072	0	62.56	2.9e-06	K	QEYDESGPSIVHR	K					OTV3505_Amanda_Basal_Tube.3611.3611.2
9		P0CG38	RecName: Full=POTE ankyrin domain family member I;	438	122858	26	18	11	7	8084	1	0	1	506.24	1515.7	3	1515.7	0.0012	1060	1072	0	45.94	0.00024	K	QEYDESGPSIVHR	K					OTV3505_Amanda_Basal_Tube.3576.3576.3
9		P0CG38	RecName: Full=POTE ankyrin domain family member I;	438	122858	26	18	11	7	8975	8	0	1	401.7	1602.77	4	1601.78	0.9891	641	652	1	1.73	1.4	K	EKDFLHENSTLR	E	GlyGly (K)	0.040000000000.0			OTV3505_Amanda_Basal_Tube.12364.12364.4
9		P0CG38	RecName: Full=POTE ankyrin domain family member I;	438	122858	26	18	11	7	9218	1	0	1	411.955	1643.79	4	1643.79	0.0008	1060	1073	1	7.02	0.81	K	QEYDESGPSIVHRK	C					OTV3505_Amanda_Basal_Tube.2774.2774.4
9		P0CG38	RecName: Full=POTE ankyrin domain family member I;	438	122858	26	18	11	7	9219	1	0	1	822.904	1643.79	2	1643.79	0.0021	1060	1073	1	44.53	0.00018	K	QEYDESGPSIVHRK	C					OTV3505_Amanda_Basal_Tube.2786.2786.2
9		P0CG39	RecName: Full=POTE ankyrin domain family member J;	425	118740	24	17	12	6	251	1	0	0	322.69	643.365	2	643.365	0	841	846	0	34.31	0.013	R	LDLAGR	E					OTV3505_Amanda_Basal_Tube.3440.3440.2
9		P0CG39	RecName: Full=POTE ankyrin domain family member J;	425	118740	24	17	12	6	256	1	0	0	322.721	643.426	2	643.427	-0.0005	726	731	0	31.89	0.01	R	GILTLK	Y					OTV3505_Amanda_Basal_Tube.5440.5440.2
9		P0CG39	RecName: Full=POTE ankyrin domain family member J;	425	118740	24	17	12	6	1510	4	0	0	400.771	799.528	2	799.528	0.0003	725	731	1	7.38	1.3	K	RGILTLK	Y					OTV3505_Amanda_Basal_Tube.4444.4444.2
9		P0CG39	RecName: Full=POTE ankyrin domain family member J;	425	118740	24	17	12	6	2828	1	0	0	488.728	975.441	2	975.441	0.0004	682	691	0	73.05	2.2e-06	K	AGFAGDDAPR	A					OTV3505_Amanda_Basal_Tube.2930.2930.2
9		P0CG39	RecName: Full=POTE ankyrin domain family member J;	425	118740	24	17	12	6	4043	3	0	1	539.757	1077.5	2	1077.49	0.0057	344	352	0	2.78	2	K	LTSEEESQR	F					OTV3505_Amanda_Basal_Tube.3720.3720.2
9		P0CG39	RecName: Full=POTE ankyrin domain family member J;	425	118740	24	17	12	6	5770	4	0	1	412.177	1233.51	3	1232.51	0.9985	703	713	0	3.13	1.1	R	QQGMMGGMHQK	E	Deamidated (Q)	0.30000000000.0			OTV3505_Amanda_Basal_Tube.6727.6727.3
9		P0CG39	RecName: Full=POTE ankyrin domain family member J;	425	118740	24	17	12	6	6283	3	0	1	426.863	1277.57	3	1277.57	-0.0055	606	615	0	4.08	2.2	R	DFLHENSMLR	E	Oxidation (M); Deamidated (N)	0.0000020100.0			OTV3505_Amanda_Basal_Tube.6108.6108.3
9		P0CG39	RecName: Full=POTE ankyrin domain family member J;	425	118740	24	17	12	6	8071	1	0	0	505.922	1514.74	3	1514.74	0.002	748	758	0	38.59	0.00031	K	IWHHTFYNELR	V					OTV3505_Amanda_Basal_Tube.6091.6091.3
9		P0CG39	RecName: Full=POTE ankyrin domain family member J;	425	118740	24	17	12	6	8082	1	0	1	758.855	1515.69	2	1515.7	-0.0005	1023	1035	0	62.56	2.9e-06	K	QEYDESGPSIVHR	K					OTV3505_Amanda_Basal_Tube.3611.3611.2
9		P0CG39	RecName: Full=POTE ankyrin domain family member J;	425	118740	24	17	12	6	8084	1	0	1	506.24	1515.7	3	1515.7	0.0012	1023	1035	0	45.94	0.00024	K	QEYDESGPSIVHR	K					OTV3505_Amanda_Basal_Tube.3576.3576.3
9		P0CG39	RecName: Full=POTE ankyrin domain family member J;	425	118740	24	17	12	6	9218	1	0	1	411.955	1643.79	4	1643.79	0.0008	1023	1036	1	7.02	0.81	K	QEYDESGPSIVHRK	C					OTV3505_Amanda_Basal_Tube.2774.2774.4
9		P0CG39	RecName: Full=POTE ankyrin domain family member J;	425	118740	24	17	12	6	9219	1	0	1	822.904	1643.79	2	1643.79	0.0021	1023	1036	1	44.53	0.00018	K	QEYDESGPSIVHRK	C					OTV3505_Amanda_Basal_Tube.2786.2786.2
9		P0CG39	RecName: Full=POTE ankyrin domain family member J;	425	118740	24	17	12	6	9452	7	0	1	566.282	1695.82	3	1694.8	1.0186	976	989	1	2.5	5.9	R	MQKEIAALAPSMMK	I	2 Oxidation (M); Deamidated (Q); GlyGly (K)	0.13400000000100.0			OTV3505_Amanda_Basal_Tube.5677.5677.3
9		P0CG39	RecName: Full=POTE ankyrin domain family member J;	425	118740	24	17	12	6	11874	4	0	1	822.385	2464.13	3	2463.13	1.0041	692	713	1	0.83	2.9	R	AVFPSIVGCPRQQGMMGGMHQK	E	3 Oxidation (M)	0.0000000000000011001000.0			OTV3505_Amanda_Basal_Tube.6620.6620.3
18		P68371	RecName: Full=Tubulin beta-4B chain; AltName: Full=Tubulin beta-2 chain; AltName: Full=Tubulin beta-2C chain;	424	50255	14	12	9	8	3410	1	0	1	514.763	1027.51	2	1027.51	-0.0017	351	359	0	25.57	0.0098	K	TAVCDIPPR	G					OTV3505_Amanda_Basal_Tube.3719.3719.2
18		P68371	RecName: Full=Tubulin beta-4B chain; AltName: Full=Tubulin beta-2 chain; AltName: Full=Tubulin beta-2C chain;	424	50255	14	12	9	8	3678	1	0	1	520.3	1038.59	2	1038.59	-0.0001	310	318	0	4.11	0.62	R	YLTVAAVFR	G					OTV3505_Amanda_Basal_Tube.7873.7873.2
18		P68371	RecName: Full=Tubulin beta-4B chain; AltName: Full=Tubulin beta-2 chain; AltName: Full=Tubulin beta-2C chain;	424	50255	14	12	9	8	4039	1	0	0	539.269	1076.52	2	1076.53	-0.0024	155	162	1	34.64	0.0042	K	IREEYPDR	I					OTV3505_Amanda_Basal_Tube.2119.2119.2
18		P68371	RecName: Full=Tubulin beta-4B chain; AltName: Full=Tubulin beta-2 chain; AltName: Full=Tubulin beta-2C chain;	424	50255	14	12	9	8	4040	1	0	0	359.849	1076.53	3	1076.53	0.0002	155	162	1	23.67	0.17	K	IREEYPDR	I					OTV3505_Amanda_Basal_Tube.2094.2094.3
18		P68371	RecName: Full=Tubulin beta-4B chain; AltName: Full=Tubulin beta-2 chain; AltName: Full=Tubulin beta-2C chain;	424	50255	14	12	9	8	4732	1	0	0	572.32	1142.62	2	1142.63	-0.0021	253	262	0	63.69	1e-05	K	LAVNMVPFPR	L					OTV3505_Amanda_Basal_Tube.7823.7823.2
18		P68371	RecName: Full=Tubulin beta-4B chain; AltName: Full=Tubulin beta-2 chain; AltName: Full=Tubulin beta-2C chain;	424	50255	14	12	9	8	5752	1	0	1	615.303	1228.59	2	1228.59	-0.0004	381	390	0	58.15	6.5e-06	R	ISEQFTAMFR	R					OTV3505_Amanda_Basal_Tube.7772.7772.2
18		P68371	RecName: Full=Tubulin beta-4B chain; AltName: Full=Tubulin beta-2 chain; AltName: Full=Tubulin beta-2C chain;	424	50255	14	12	9	8	6714	1	0	1	660.354	1318.69	2	1318.7	-0.0018	163	174	0	71.47	3.2e-06	R	IMNTFSVVPSPK	V					OTV3505_Amanda_Basal_Tube.6883.6883.2
18		P68371	RecName: Full=Tubulin beta-4B chain; AltName: Full=Tubulin beta-2 chain; AltName: Full=Tubulin beta-2C chain;	424	50255	14	12	9	8	9143	1	0	1	540.951	1619.83	3	1619.83	0.0032	263	276	0	34.57	0.0065	R	LHFFMPGFAPLTSR	G					OTV3505_Amanda_Basal_Tube.9302.9302.3
18		P68371	RecName: Full=Tubulin beta-4B chain; AltName: Full=Tubulin beta-2 chain; AltName: Full=Tubulin beta-2C chain;	424	50255	14	12	9	8	10354	1	0	1	641.969	1922.89	3	1922.89	-0.0039	321	336	1	47.32	0.00049	R	MSMKEVDEQMLNVQNK	N					OTV3505_Amanda_Basal_Tube.6453.6453.3
18		P68371	RecName: Full=Tubulin beta-4B chain; AltName: Full=Tubulin beta-2 chain; AltName: Full=Tubulin beta-2C chain;	424	50255	14	12	9	8	10881	1	0	1	696.365	2086.07	3	2086.07	0.0049	104	122	1	83.65	9.4e-08	K	GHYTEGAELVDSVLDVVRK	E					OTV3505_Amanda_Basal_Tube.8981.8981.3
18		P68371	RecName: Full=Tubulin beta-4B chain; AltName: Full=Tubulin beta-2 chain; AltName: Full=Tubulin beta-2C chain;	424	50255	14	12	9	8	11115	3	0	1	542.992	2167.94	4	2167.95	-0.0151	321	336	1	2.87	1.1	R	MSMKEVDEQMLNVQNK	N	Oxidation (M); Deamidated (N); 2 GlyGly (K)	0.0004000001000024.0			OTV3505_Amanda_Basal_Tube.3447.3447.4
24	2	P68366	RecName: Full=Tubulin alpha-4A chain; AltName: Full=Alpha-tubulin 1; AltName: Full=Testis-specific alpha-tubulin; AltName: Full=Tubulin H2-alpha; AltName: Full=Tubulin alpha-1 chain;	423	50634	20	19	12	12	1385	1	0	1	391.209	780.403	2	780.402	0.0011	157	163	0	29.7	0.038	R	LSVDYGK	K					OTV3505_Amanda_Basal_Tube.3501.3501.2
24	2	P68366	RecName: Full=Tubulin alpha-4A chain; AltName: Full=Alpha-tubulin 1; AltName: Full=Testis-specific alpha-tubulin; AltName: Full=Tubulin H2-alpha; AltName: Full=Tubulin alpha-1 chain;	423	50634	20	19	12	12	2161	1	0	1	455.256	908.497	2	908.497	0.0006	157	164	1	28.56	0.0073	R	LSVDYGKK	S					OTV3505_Amanda_Basal_Tube.2713.2713.2
24	2	P68366	RecName: Full=Tubulin alpha-4A chain; AltName: Full=Alpha-tubulin 1; AltName: Full=Testis-specific alpha-tubulin; AltName: Full=Tubulin H2-alpha; AltName: Full=Tubulin alpha-1 chain;	423	50634	20	19	12	12	2162	1	0	1	303.84	908.499	3	908.497	0.0027	157	164	1	26.63	0.022	R	LSVDYGKK	S					OTV3505_Amanda_Basal_Tube.2705.2705.3
24	2	P68366	RecName: Full=Tubulin alpha-4A chain; AltName: Full=Alpha-tubulin 1; AltName: Full=Testis-specific alpha-tubulin; AltName: Full=Tubulin H2-alpha; AltName: Full=Tubulin alpha-1 chain;	423	50634	20	19	12	12	2904	1	0	1	493.289	984.563	2	984.56	0.0024	327	336	0	54.97	0.00011	K	DVNAAIAAIK	T					OTV3505_Amanda_Basal_Tube.6243.6243.2
24	2	P68366	RecName: Full=Tubulin alpha-4A chain; AltName: Full=Alpha-tubulin 1; AltName: Full=Testis-specific alpha-tubulin; AltName: Full=Tubulin H2-alpha; AltName: Full=Tubulin alpha-1 chain;	423	50634	20	19	12	12	6054	1	0	1	625.279	1248.54	2	1248.55	-0.0009	312	320	0	13.41	0.15	K	YMACCLLYR	G					OTV3505_Amanda_Basal_Tube.6748.6748.2
24	2	P68366	RecName: Full=Tubulin alpha-4A chain; AltName: Full=Alpha-tubulin 1; AltName: Full=Testis-specific alpha-tubulin; AltName: Full=Tubulin H2-alpha; AltName: Full=Tubulin alpha-1 chain;	423	50634	20	19	12	12	7089	1	0	0	460.904	1379.69	3	1379.69	-0.0002	391	401	1	51.28	0.00044	R	LDHKFDLMYAK	R					OTV3505_Amanda_Basal_Tube.5750.5750.3
24	2	P68366	RecName: Full=Tubulin alpha-4A chain; AltName: Full=Alpha-tubulin 1; AltName: Full=Testis-specific alpha-tubulin; AltName: Full=Tubulin H2-alpha; AltName: Full=Tubulin alpha-1 chain;	423	50634	20	19	12	12	8692	1	0	1	792.878	1583.74	2	1583.74	-0.0022	340	352	0	30.89	0.0013	R	SIQFVDWCPTGFK	V					OTV3505_Amanda_Basal_Tube.8964.8964.2
24	2	P68366	RecName: Full=Tubulin alpha-4A chain; AltName: Full=Alpha-tubulin 1; AltName: Full=Testis-specific alpha-tubulin; AltName: Full=Tubulin H2-alpha; AltName: Full=Tubulin alpha-1 chain;	423	50634	20	19	12	12	9515	1	0	1	858.458	1714.9	2	1714.91	-0.0122	65	79	0	16.43	0.047	R	AVFVDLEPTVIDEIR	N					OTV3505_Amanda_Basal_Tube.9500.9500.2
24	2	P68366	RecName: Full=Tubulin alpha-4A chain; AltName: Full=Alpha-tubulin 1; AltName: Full=Testis-specific alpha-tubulin; AltName: Full=Tubulin H2-alpha; AltName: Full=Tubulin alpha-1 chain;	423	50634	20	19	12	12	9521	1	0	0	573.631	1717.87	3	1717.87	-0.003	216	229	0	36.22	0.0027	R	NLDIERPTYTNLNR	L					OTV3505_Amanda_Basal_Tube.5547.5547.3
24	2	P68366	RecName: Full=Tubulin alpha-4A chain; AltName: Full=Alpha-tubulin 1; AltName: Full=Testis-specific alpha-tubulin; AltName: Full=Tubulin H2-alpha; AltName: Full=Tubulin alpha-1 chain;	423	50634	20	19	12	12	9523	1	0	0	859.944	1717.87	2	1717.87	-0.0018	216	229	0	38.86	0.0022	R	NLDIERPTYTNLNR	L					OTV3505_Amanda_Basal_Tube.5555.5555.2
24	2	P68366	RecName: Full=Tubulin alpha-4A chain; AltName: Full=Alpha-tubulin 1; AltName: Full=Testis-specific alpha-tubulin; AltName: Full=Tubulin H2-alpha; AltName: Full=Tubulin alpha-1 chain;	423	50634	20	19	12	12	9527	6	0	0	860.441	1718.87	2	1718.86	0.0093	216	229	0	0.61	41	R	NLDIERPTYTNLNR	L	Deamidated (N)	0.00000000000020.0			OTV3505_Amanda_Basal_Tube.5624.5624.2
24	2	P68366	RecName: Full=Tubulin alpha-4A chain; AltName: Full=Alpha-tubulin 1; AltName: Full=Testis-specific alpha-tubulin; AltName: Full=Tubulin H2-alpha; AltName: Full=Tubulin alpha-1 chain;	423	50634	20	19	12	12	9637	1	0	1	586.324	1755.95	3	1755.96	-0.006	265	280	0	34.29	0.012	R	IHFPLATYAPVISAEK	A					OTV3505_Amanda_Basal_Tube.7969.7969.3
24	2	P68366	RecName: Full=Tubulin alpha-4A chain; AltName: Full=Alpha-tubulin 1; AltName: Full=Testis-specific alpha-tubulin; AltName: Full=Tubulin H2-alpha; AltName: Full=Tubulin alpha-1 chain;	423	50634	20	19	12	12	9638	1	0	1	878.986	1755.96	2	1755.96	0.0006	265	280	0	36.46	0.00051	R	IHFPLATYAPVISAEK	A					OTV3505_Amanda_Basal_Tube.8021.8021.2
24	2	P68366	RecName: Full=Tubulin alpha-4A chain; AltName: Full=Alpha-tubulin 1; AltName: Full=Testis-specific alpha-tubulin; AltName: Full=Tubulin H2-alpha; AltName: Full=Tubulin alpha-1 chain;	423	50634	20	19	12	12	10032	1	0	0	912.997	1823.98	2	1823.98	0.0011	353	370	0	58.22	4.7e-05	K	VGINYQPPTVVPGGDLAK	V					OTV3505_Amanda_Basal_Tube.6977.6977.2
24	2	P68366	RecName: Full=Tubulin alpha-4A chain; AltName: Full=Alpha-tubulin 1; AltName: Full=Testis-specific alpha-tubulin; AltName: Full=Tubulin H2-alpha; AltName: Full=Tubulin alpha-1 chain;	423	50634	20	19	12	12	11847	1	0	0	805.74	2414.2	3	2414.2	-0.0012	85	105	1	40.07	0.00024	R	QLFHPEQLITGKEDAANNYAR	G					OTV3505_Amanda_Basal_Tube.6573.6573.3
24	2	P68366	RecName: Full=Tubulin alpha-4A chain; AltName: Full=Alpha-tubulin 1; AltName: Full=Testis-specific alpha-tubulin; AltName: Full=Tubulin H2-alpha; AltName: Full=Tubulin alpha-1 chain;	423	50634	20	19	12	12	12282	1	0	1	917.433	2749.28	3	2749.28	-0.0055	281	304	0	41.36	0.00034	K	AYHEQLSVAEITNACFEPANQMVK	C					OTV3505_Amanda_Basal_Tube.7665.7665.3
1		O75369	RecName: Full=Filamin-B; Short=FLN-B; AltName: Full=ABP-278; AltName: Full=ABP-280 homolog; AltName: Full=Actin-binding-like protein; AltName: Full=Beta-filamin; AltName: Full=Filamin homolog 1; Short=Fh1; AltName: Full=Filamin-3; AltName: Full=Thyroid autoantigen; AltName: Full=Truncated actin-binding protein; Short=Truncated ABP;	414	280157	25	14	18	8	1052	1	0	1	378.703	755.392	2	755.393	-0.0005	2198	2205	0	69.36	1.8e-06	R	AGGPGLER	G					OTV3505_Amanda_Basal_Tube.2053.2053.2
1		O75369	RecName: Full=Filamin-B; Short=FLN-B; AltName: Full=ABP-278; AltName: Full=ABP-280 homolog; AltName: Full=Actin-binding-like protein; AltName: Full=Beta-filamin; AltName: Full=Filamin homolog 1; Short=Fh1; AltName: Full=Filamin-3; AltName: Full=Thyroid autoantigen; AltName: Full=Truncated actin-binding protein; Short=Truncated ABP;	414	280157	25	14	18	8	1083	1	0	0	381.224	760.433	2	760.433	0.0001	94	100	0	43.53	0.0025	K	LVSIDSK	A					OTV3505_Amanda_Basal_Tube.3189.3189.2
1		O75369	RecName: Full=Filamin-B; Short=FLN-B; AltName: Full=ABP-278; AltName: Full=ABP-280 homolog; AltName: Full=Actin-binding-like protein; AltName: Full=Beta-filamin; AltName: Full=Filamin homolog 1; Short=Fh1; AltName: Full=Filamin-3; AltName: Full=Thyroid autoantigen; AltName: Full=Truncated actin-binding protein; Short=Truncated ABP;	414	280157	25	14	18	8	1091	10	0	1	382.205	762.395	2	762.395	0.0004	692	697	0	2.14	12	R	IDIQMK	N	Oxidation (M)	0.000010.0			OTV3505_Amanda_Basal_Tube.3979.3979.2
1		O75369	RecName: Full=Filamin-B; Short=FLN-B; AltName: Full=ABP-278; AltName: Full=ABP-280 homolog; AltName: Full=Actin-binding-like protein; AltName: Full=Beta-filamin; AltName: Full=Filamin homolog 1; Short=Fh1; AltName: Full=Filamin-3; AltName: Full=Thyroid autoantigen; AltName: Full=Truncated actin-binding protein; Short=Truncated ABP;	414	280157	25	14	18	8	2795	1	0	0	486.287	970.559	2	970.56	-0.0005	145	152	0	33.21	0.016	R	LLGWIQNK	I					OTV3505_Amanda_Basal_Tube.6934.6934.2
1		O75369	RecName: Full=Filamin-B; Short=FLN-B; AltName: Full=ABP-278; AltName: Full=ABP-280 homolog; AltName: Full=Actin-binding-like protein; AltName: Full=Beta-filamin; AltName: Full=Filamin homolog 1; Short=Fh1; AltName: Full=Filamin-3; AltName: Full=Thyroid autoantigen; AltName: Full=Truncated actin-binding protein; Short=Truncated ABP;	414	280157	25	14	18	8	3104	1	0	0	504.267	1006.52	2	1006.52	-0.0009	17	24	0	42.45	0.00039	K	IQQNTFTR	W					OTV3505_Amanda_Basal_Tube.2792.2792.2
1		O75369	RecName: Full=Filamin-B; Short=FLN-B; AltName: Full=ABP-278; AltName: Full=ABP-280 homolog; AltName: Full=Actin-binding-like protein; AltName: Full=Beta-filamin; AltName: Full=Filamin homolog 1; Short=Fh1; AltName: Full=Filamin-3; AltName: Full=Thyroid autoantigen; AltName: Full=Truncated actin-binding protein; Short=Truncated ABP;	414	280157	25	14	18	8	3695	6	0	1	348.541	1042.6	3	1042.6	0.0004	496	504	1	3.3	9.1	K	GLEELVKQK	D					OTV3505_Amanda_Basal_Tube.4321.4321.3
1		O75369	RecName: Full=Filamin-B; Short=FLN-B; AltName: Full=ABP-278; AltName: Full=ABP-280 homolog; AltName: Full=Actin-binding-like protein; AltName: Full=Beta-filamin; AltName: Full=Filamin homolog 1; Short=Fh1; AltName: Full=Filamin-3; AltName: Full=Thyroid autoantigen; AltName: Full=Truncated actin-binding protein; Short=Truncated ABP;	414	280157	25	14	18	8	4670	1	0	0	568.313	1134.61	2	1134.61	-0.0023	16	24	1	50.98	0.00023	K	KIQQNTFTR	W					OTV3505_Amanda_Basal_Tube.2227.2227.2
1		O75369	RecName: Full=Filamin-B; Short=FLN-B; AltName: Full=ABP-278; AltName: Full=ABP-280 homolog; AltName: Full=Actin-binding-like protein; AltName: Full=Beta-filamin; AltName: Full=Filamin homolog 1; Short=Fh1; AltName: Full=Filamin-3; AltName: Full=Thyroid autoantigen; AltName: Full=Truncated actin-binding protein; Short=Truncated ABP;	414	280157	25	14	18	8	4949	1	0	0	586.799	1171.58	2	1171.59	-0.0035	7	16	1	32.57	0.011	K	DLAEDAPWKK	I					OTV3505_Amanda_Basal_Tube.5096.5096.2
1		O75369	RecName: Full=Filamin-B; Short=FLN-B; AltName: Full=ABP-278; AltName: Full=ABP-280 homolog; AltName: Full=Actin-binding-like protein; AltName: Full=Beta-filamin; AltName: Full=Filamin homolog 1; Short=Fh1; AltName: Full=Filamin-3; AltName: Full=Thyroid autoantigen; AltName: Full=Truncated actin-binding protein; Short=Truncated ABP;	414	280157	25	14	18	8	5739	1	0	0	613.89	1225.77	2	1225.76	0.0004	50	60	0	68.73	5.1e-07	R	LIALLEVLSQK	R					OTV3505_Amanda_Basal_Tube.10359.10359.2
1		O75369	RecName: Full=Filamin-B; Short=FLN-B; AltName: Full=ABP-278; AltName: Full=ABP-280 homolog; AltName: Full=Actin-binding-like protein; AltName: Full=Beta-filamin; AltName: Full=Filamin homolog 1; Short=Fh1; AltName: Full=Filamin-3; AltName: Full=Thyroid autoantigen; AltName: Full=Truncated actin-binding protein; Short=Truncated ABP;	414	280157	25	14	18	8	6263	8	0	1	426.235	1275.68	3	1275.69	-0.0099	2519	2530	1	1.07	3	K	GAGLSKAFVGQK	S	GlyGly (K)	0.000000000004.0			OTV3505_Amanda_Basal_Tube.2400.2400.3
1		O75369	RecName: Full=Filamin-B; Short=FLN-B; AltName: Full=ABP-278; AltName: Full=ABP-280 homolog; AltName: Full=Actin-binding-like protein; AltName: Full=Beta-filamin; AltName: Full=Filamin homolog 1; Short=Fh1; AltName: Full=Filamin-3; AltName: Full=Thyroid autoantigen; AltName: Full=Truncated actin-binding protein; Short=Truncated ABP;	414	280157	25	14	18	8	6266	2	0	1	638.854	1275.69	2	1275.69	0.0004	2519	2530	1	10.84	1.8	K	GAGLSKAFVGQK	S	GlyGly (K)	0.000004000000.0			OTV3505_Amanda_Basal_Tube.2052.2052.2
1		O75369	RecName: Full=Filamin-B; Short=FLN-B; AltName: Full=ABP-278; AltName: Full=ABP-280 homolog; AltName: Full=Actin-binding-like protein; AltName: Full=Beta-filamin; AltName: Full=Filamin homolog 1; Short=Fh1; AltName: Full=Filamin-3; AltName: Full=Thyroid autoantigen; AltName: Full=Truncated actin-binding protein; Short=Truncated ABP;	414	280157	25	14	18	8	6303	1	0	1	640.828	1279.64	2	1278.63	1.0102	734	744	0	3.06	0.52	R	VNIGQGSHPQK	V	Deamidated (Q); GlyGly (K)	0.00000000034.0			OTV3505_Amanda_Basal_Tube.4496.4496.2
1		O75369	RecName: Full=Filamin-B; Short=FLN-B; AltName: Full=ABP-278; AltName: Full=ABP-280 homolog; AltName: Full=Actin-binding-like protein; AltName: Full=Beta-filamin; AltName: Full=Filamin homolog 1; Short=Fh1; AltName: Full=Filamin-3; AltName: Full=Thyroid autoantigen; AltName: Full=Truncated actin-binding protein; Short=Truncated ABP;	414	280157	25	14	18	8	7139	8	0	1	465.249	1392.73	3	1392.74	-0.0099	734	746	1	3.26	16	R	VNIGQGSHPQKVK	V	Deamidated (N); Deamidated (Q)	0.0200300000000.0			OTV3505_Amanda_Basal_Tube.4337.4337.3
1		O75369	RecName: Full=Filamin-B; Short=FLN-B; AltName: Full=ABP-278; AltName: Full=ABP-280 homolog; AltName: Full=Actin-binding-like protein; AltName: Full=Beta-filamin; AltName: Full=Filamin homolog 1; Short=Fh1; AltName: Full=Filamin-3; AltName: Full=Thyroid autoantigen; AltName: Full=Truncated actin-binding protein; Short=Truncated ABP;	414	280157	25	14	18	8	8953	6	0	1	535.263	1602.77	3	1602.77	-0.004	537	551	0	3.76	5.2	K	SPFEVQVGPEAGMQK	V					OTV3505_Amanda_Basal_Tube.17392.17392.3
1		O75369	RecName: Full=Filamin-B; Short=FLN-B; AltName: Full=ABP-278; AltName: Full=ABP-280 homolog; AltName: Full=Actin-binding-like protein; AltName: Full=Beta-filamin; AltName: Full=Filamin homolog 1; Short=Fh1; AltName: Full=Filamin-3; AltName: Full=Thyroid autoantigen; AltName: Full=Truncated actin-binding protein; Short=Truncated ABP;	414	280157	25	14	18	8	9617	1	0	1	877.451	1752.89	2	1752.88	0.0077	416	429	0	3.38	0.84	R	CVYKPMQPGPHVVK	I	GlyGly (K)	0.00040000000000.0			OTV3505_Amanda_Basal_Tube.6732.6732.2
1		O75369	RecName: Full=Filamin-B; Short=FLN-B; AltName: Full=ABP-278; AltName: Full=ABP-280 homolog; AltName: Full=Actin-binding-like protein; AltName: Full=Beta-filamin; AltName: Full=Filamin homolog 1; Short=Fh1; AltName: Full=Filamin-3; AltName: Full=Thyroid autoantigen; AltName: Full=Truncated actin-binding protein; Short=Truncated ABP;	414	280157	25	14	18	8	10245	7	0	1	626.328	1875.96	3	1875.97	-0.0054	400	415	1	1.68	5	K	NTVELLVEDKGNQVYR	C					OTV3505_Amanda_Basal_Tube.9226.9226.3
1		O75369	RecName: Full=Filamin-B; Short=FLN-B; AltName: Full=ABP-278; AltName: Full=ABP-280 homolog; AltName: Full=Actin-binding-like protein; AltName: Full=Beta-filamin; AltName: Full=Filamin homolog 1; Short=Fh1; AltName: Full=Filamin-3; AltName: Full=Thyroid autoantigen; AltName: Full=Truncated actin-binding protein; Short=Truncated ABP;	414	280157	25	14	18	8	10268	3	0	1	628.985	1883.93	3	1882.93	1.0008	878	894	0	2.78	1.4	K	APLNVQFNSPLPGDAVK	D	2 Deamidated (N); Deamidated (Q); GlyGly (K)	0.00020302000000004.0			OTV3505_Amanda_Basal_Tube.4740.4740.3
1		O75369	RecName: Full=Filamin-B; Short=FLN-B; AltName: Full=ABP-278; AltName: Full=ABP-280 homolog; AltName: Full=Actin-binding-like protein; AltName: Full=Beta-filamin; AltName: Full=Filamin homolog 1; Short=Fh1; AltName: Full=Filamin-3; AltName: Full=Thyroid autoantigen; AltName: Full=Truncated actin-binding protein; Short=Truncated ABP;	414	280157	25	14	18	8	11663	1	0	1	783.743	2348.21	3	2348.2	0.0029	74	93	1	39.79	0.0045	R	QMQLENVSVALEFLDRESIK	L					OTV3505_Amanda_Basal_Tube.9960.9960.3
1		O75369	RecName: Full=Filamin-B; Short=FLN-B; AltName: Full=ABP-278; AltName: Full=ABP-280 homolog; AltName: Full=Actin-binding-like protein; AltName: Full=Beta-filamin; AltName: Full=Filamin homolog 1; Short=Fh1; AltName: Full=Filamin-3; AltName: Full=Thyroid autoantigen; AltName: Full=Truncated actin-binding protein; Short=Truncated ABP;	414	280157	25	14	18	8	12733	1	0	1	526.763	3154.54	6	3154.53	0.0084	2121	2150	1	6.36	0.9	K	IPEINSSDMSAHVTSPSGRVTEAEIVPMGK	N	Oxidation (M)	0.000000001000000000000000000000.0			OTV3505_Amanda_Basal_Tube.11826.11826.6
26	1	P00390	RecName: Full=Glutathione reductase, mitochondrial; Short=GR; Short=GRase; EC=1.8.1.7; Flags: Precursor;	406	56791	17	10	11	7	569	5	1	1	345.695	689.375	2	688.375	0.999	341	346	0	16.93	1.4	K	DLSLNK	L					OTV3505_Amanda_Basal_Tube.3262.3262.2
26	1	P00390	RecName: Full=Glutathione reductase, mitochondrial; Short=GR; Short=GRase; EC=1.8.1.7; Flags: Precursor;	406	56791	17	10	11	7	777	3	1	1	360.708	719.401	2	719.4	0.0014	257	262	0	11.46	1.7	K	TSLMIR	H					OTV3505_Amanda_Basal_Tube.4468.4468.2
26	1	P00390	RecName: Full=Glutathione reductase, mitochondrial; Short=GR; Short=GRase; EC=1.8.1.7; Flags: Precursor;	406	56791	17	10	11	7	1921	1	1	1	434.256	866.497	2	866.497	-0.0006	165	171	0	19.99	0.12	K	SHIEIIR	G					OTV3505_Amanda_Basal_Tube.3575.3575.2
26	1	P00390	RecName: Full=Glutathione reductase, mitochondrial; Short=GR; Short=GRase; EC=1.8.1.7; Flags: Precursor;	406	56791	17	10	11	7	3836	4	1	1	526.258	1050.5	2	1050.51	-0.0057	39	47	1	2.66	1.4	R	ALSRAMACR	Q	Oxidation (M)	0.000001000.0			OTV3505_Amanda_Basal_Tube.1649.1649.2
26	1	P00390	RecName: Full=Glutathione reductase, mitochondrial; Short=GR; Short=GRase; EC=1.8.1.7; Flags: Precursor;	406	56791	17	10	11	7	4823	1	1	1	576.858	1151.7	2	1151.7	-0.0016	380	391	0	57.5	7.3e-06	K	ALLTPVAIAAGR	K					OTV3505_Amanda_Basal_Tube.7353.7353.2
26	1	P00390	RecName: Full=Glutathione reductase, mitochondrial; Short=GR; Short=GRase; EC=1.8.1.7; Flags: Precursor;	406	56791	17	10	11	7	6388	1	1	1	646.353	1290.69	2	1290.69	-0.0015	154	164	0	50.45	6.2e-05	R	LNAIYQNNLTK	S					OTV3505_Amanda_Basal_Tube.4826.4826.2
26	1	P00390	RecName: Full=Glutathione reductase, mitochondrial; Short=GR; Short=GRase; EC=1.8.1.7; Flags: Precursor;	406	56791	17	10	11	7	9555	6	0	1	577.297	1728.87	3	1727.85	1.0202	355	368	0	2.94	3.2	K	GHIIVDEFQNTNVK	G	Deamidated (Q); GlyGly (K)	0.00000000300004.0			OTV3505_Amanda_Basal_Tube.4281.4281.3
26	1	P00390	RecName: Full=Glutathione reductase, mitochondrial; Short=GR; Short=GRase; EC=1.8.1.7; Flags: Precursor;	406	56791	17	10	11	7	9567	1	1	1	578.612	1732.81	3	1732.81	0.0004	442	456	0	45.46	0.0002	K	TYSTSFTPMYHAVTK	R					OTV3505_Amanda_Basal_Tube.6031.6031.3
26	1	P00390	RecName: Full=Glutathione reductase, mitochondrial; Short=GR; Short=GRase; EC=1.8.1.7; Flags: Precursor;	406	56791	17	10	11	7	10065	1	1	1	614.651	1840.93	3	1840.93	-0.0006	172	189	0	59.84	3e-05	R	GHAAFTSDPKPTIEVSGK	K					OTV3505_Amanda_Basal_Tube.4114.4114.3
26	1	P00390	RecName: Full=Glutathione reductase, mitochondrial; Short=GR; Short=GRase; EC=1.8.1.7; Flags: Precursor;	406	56791	17	10	11	7	11490	1	1	1	772.388	2314.14	3	2314.14	-0.0019	502	522	0	80.76	8.6e-08	K	ADFDNTVAIHPTSSEELVTLR	-					OTV3505_Amanda_Basal_Tube.7367.7367.3
26	1	P00390	RecName: Full=Glutathione reductase, mitochondrial; Short=GR; Short=GRase; EC=1.8.1.7; Flags: Precursor;	406	56791	17	10	11	7	11885	1	0	1	828.763	2483.27	3	2483.27	0.0003	347	368	1	59.37	1.3e-05	K	LGIQTDDKGHIIVDEFQNTNVK	G					OTV3505_Amanda_Basal_Tube.6700.6700.3
26	1	P00390	RecName: Full=Glutathione reductase, mitochondrial; Short=GR; Short=GRase; EC=1.8.1.7; Flags: Precursor;	406	56791	17	10	11	7	11981	1	1	1	867.118	2598.33	3	2597.31	1.0247	347	368	1	1.8	0.68	K	LGIQTDDKGHIIVDEFQNTNVK	G	GlyGly (K)	0.0000000400000000000000.0			OTV3505_Amanda_Basal_Tube.16258.16258.3
6		P34931	RecName: Full=Heat shock 70 kDa protein 1-like; Short=Heat shock 70 kDa protein 1L; AltName: Full=Heat shock 70 kDa protein 1-Hom; Short=HSP70-Hom;	388	70730	16	14	10	9	43	1	0	0	307.708	613.402	2	613.402	-0.0002	74	78	1	16.6	0.22	K	RLIGR	K					OTV3505_Amanda_Basal_Tube.1884.1884.2
6		P34931	RecName: Full=Heat shock 70 kDa protein 1-like; Short=Heat shock 70 kDa protein 1L; AltName: Full=Heat shock 70 kDa protein 1-Hom; Short=HSP70-Hom;	388	70730	16	14	10	9	3043	1	0	1	335.185	1002.53	3	1002.53	0	512	519	1	12.07	0.54	R	LSKEEIER	M					OTV3505_Amanda_Basal_Tube.2124.2124.3
6		P34931	RecName: Full=Heat shock 70 kDa protein 1-like; Short=Heat shock 70 kDa protein 1L; AltName: Full=Heat shock 70 kDa protein 1-Hom; Short=HSP70-Hom;	388	70730	16	14	10	9	3044	1	0	1	502.275	1002.54	2	1002.53	0.0006	512	519	1	36.94	0.0041	R	LSKEEIER	M					OTV3505_Amanda_Basal_Tube.2144.2144.2
6		P34931	RecName: Full=Heat shock 70 kDa protein 1-like; Short=Heat shock 70 kDa protein 1L; AltName: Full=Heat shock 70 kDa protein 1-Hom; Short=HSP70-Hom;	388	70730	16	14	10	9	3206	1	0	0	339.861	1016.56	3	1016.56	0.0006	503	511	1	21.65	0.33	K	ITITNDKGR	L					OTV3505_Amanda_Basal_Tube.2088.2088.3
6		P34931	RecName: Full=Heat shock 70 kDa protein 1-like; Short=Heat shock 70 kDa protein 1L; AltName: Full=Heat shock 70 kDa protein 1-Hom; Short=HSP70-Hom;	388	70730	16	14	10	9	4683	1	0	1	379.856	1136.55	3	1136.55	-0.0007	527	535	1	35.14	0.018	K	YKAEDEVQR	E					OTV3505_Amanda_Basal_Tube.1820.1820.3
6		P34931	RecName: Full=Heat shock 70 kDa protein 1-like; Short=Heat shock 70 kDa protein 1L; AltName: Full=Heat shock 70 kDa protein 1-Hom; Short=HSP70-Hom;	388	70730	16	14	10	9	4685	1	0	1	569.283	1136.55	2	1136.55	0.0045	527	535	1	35.85	0.0017	K	YKAEDEVQR	E					OTV3505_Amanda_Basal_Tube.1806.1806.2
6		P34931	RecName: Full=Heat shock 70 kDa protein 1-like; Short=Heat shock 70 kDa protein 1L; AltName: Full=Heat shock 70 kDa protein 1-Hom; Short=HSP70-Hom;	388	70730	16	14	10	9	5438	1	0	1	599.351	1196.69	2	1196.69	-0.0002	162	173	0	25.63	0.0039	K	DAGVIAGLNVLR	I					OTV3505_Amanda_Basal_Tube.8197.8197.2
6		P34931	RecName: Full=Heat shock 70 kDa protein 1-like; Short=Heat shock 70 kDa protein 1L; AltName: Full=Heat shock 70 kDa protein 1-Hom; Short=HSP70-Hom;	388	70730	16	14	10	9	5448	2	0	1	600.34	1198.67	2	1197.67	0.9945	162	173	0	19.6	0.41	K	DAGVIAGLNVLR	I	Deamidated (N)	0.000000002000.0			OTV3505_Amanda_Basal_Tube.7677.7677.2
6		P34931	RecName: Full=Heat shock 70 kDa protein 1-like; Short=Heat shock 70 kDa protein 1L; AltName: Full=Heat shock 70 kDa protein 1-Hom; Short=HSP70-Hom;	388	70730	16	14	10	9	5747	1	0	0	614.817	1227.62	2	1227.62	-0.0016	28	38	0	47.69	0.00037	K	VEIIANDQGNR	T					OTV3505_Amanda_Basal_Tube.3634.3634.2
6		P34931	RecName: Full=Heat shock 70 kDa protein 1-like; Short=Heat shock 70 kDa protein 1L; AltName: Full=Heat shock 70 kDa protein 1-Hom; Short=HSP70-Hom;	388	70730	16	14	10	9	7247	7	0	1	705.837	1409.66	2	1408.65	1.0056	79	90	1	0.72	11	R	KFNDPVVQADMK	L	Oxidation (M); Deamidated (N); Deamidated (Q)	0.002000030010.0			OTV3505_Amanda_Basal_Tube.4363.4363.2
6		P34931	RecName: Full=Heat shock 70 kDa protein 1-like; Short=Heat shock 70 kDa protein 1L; AltName: Full=Heat shock 70 kDa protein 1-Hom; Short=HSP70-Hom;	388	70730	16	14	10	9	7993	1	0	0	744.355	1486.69	2	1486.69	0.0007	39	51	0	72.46	8.2e-07	R	TTPSYVAFTDTER	L					OTV3505_Amanda_Basal_Tube.6048.6048.2
6		P34931	RecName: Full=Heat shock 70 kDa protein 1-like; Short=Heat shock 70 kDa protein 1L; AltName: Full=Heat shock 70 kDa protein 1-Hom; Short=HSP70-Hom;	388	70730	16	14	10	9	9061	1	0	1	807.907	1613.8	2	1613.8	-0.0019	115	128	0	59.78	3.4e-06	K	AFYPEEISSMVLTK	L					OTV3505_Amanda_Basal_Tube.9009.9009.2
6		P34931	RecName: Full=Heat shock 70 kDa protein 1-like; Short=Heat shock 70 kDa protein 1L; AltName: Full=Heat shock 70 kDa protein 1-Hom; Short=HSP70-Hom;	388	70730	16	14	10	9	9315	1	0	0	830.45	1658.89	2	1658.89	-0.0022	174	189	0	82.83	2.3e-08	R	IINEPTAAAIAYGLDK	G					OTV3505_Amanda_Basal_Tube.7661.7661.2
6	3	P17066	RecName: Full=Heat shock 70 kDa protein 6; AltName: Full=Heat shock 70 kDa protein B~;	376	71440	18	17	8	8	43	1	0	0	307.708	613.402	2	613.402	-0.0002	74	78	1	16.6	0.22	K	RLIGR	K					OTV3505_Amanda_Basal_Tube.1884.1884.2
6	3	P17066	RecName: Full=Heat shock 70 kDa protein 6; AltName: Full=Heat shock 70 kDa protein B~;	376	71440	18	17	8	8	657	3	0	0	353.691	705.367	2	705.366	0.0013	496	502	1	22.28	0.24	R	STGKANK	I	Deamidated (N)	0.0000020.0			OTV3505_Amanda_Basal_Tube.3666.3666.2
6	3	P17066	RecName: Full=Heat shock 70 kDa protein 6; AltName: Full=Heat shock 70 kDa protein B~;	376	71440	18	17	8	8	2938	2	0	1	330.514	988.519	3	988.519	-0.0002	512	519	1	29.31	0.06	R	LSKEEVER	M					OTV3505_Amanda_Basal_Tube.2273.2273.3
6	3	P17066	RecName: Full=Heat shock 70 kDa protein 6; AltName: Full=Heat shock 70 kDa protein B~;	376	71440	18	17	8	8	2940	2	0	1	495.267	988.52	2	988.519	0.0013	512	519	1	51.11	0.00057	R	LSKEEVER	M					OTV3505_Amanda_Basal_Tube.2240.2240.2
6	3	P17066	RecName: Full=Heat shock 70 kDa protein 6; AltName: Full=Heat shock 70 kDa protein B~;	376	71440	18	17	8	8	3206	1	0	0	339.861	1016.56	3	1016.56	0.0006	503	511	1	21.65	0.33	K	ITITNDKGR	L					OTV3505_Amanda_Basal_Tube.2088.2088.3
6	3	P17066	RecName: Full=Heat shock 70 kDa protein 6; AltName: Full=Heat shock 70 kDa protein B~;	376	71440	18	17	8	8	5747	1	0	1	614.817	1227.62	2	1227.62	-0.0016	28	38	0	47.69	0.00037	R	VEILANDQGNR	T					OTV3505_Amanda_Basal_Tube.3634.3634.2
6	3	P17066	RecName: Full=Heat shock 70 kDa protein 6; AltName: Full=Heat shock 70 kDa protein B~;	376	71440	18	17	8	8	7993	1	0	0	744.355	1486.69	2	1486.69	0.0007	39	51	0	72.46	8.2e-07	R	TTPSYVAFTDTER	L					OTV3505_Amanda_Basal_Tube.6048.6048.2
6	3	P17066	RecName: Full=Heat shock 70 kDa protein 6; AltName: Full=Heat shock 70 kDa protein B~;	376	71440	18	17	8	8	8601	1	0	0	522.615	1564.82	3	1564.82	-0.0007	351	363	1	36.13	0.011	K	LLQDFFNGKELNK	S					OTV3505_Amanda_Basal_Tube.7472.7472.3
6	3	P17066	RecName: Full=Heat shock 70 kDa protein 6; AltName: Full=Heat shock 70 kDa protein B~;	376	71440	18	17	8	8	9428	1	0	0	844.455	1686.89	2	1686.89	0.001	174	189	0	76.64	6.5e-08	R	IINEPTAAAIAYGLDR	R					OTV3505_Amanda_Basal_Tube.7723.7723.2
18		Q13885	RecName: Full=Tubulin beta-2A chain;	369	50274	13	11	8	7	3410	1	0	1	514.763	1027.51	2	1027.51	-0.0017	351	359	0	25.57	0.0098	K	TAVCDIPPR	G					OTV3505_Amanda_Basal_Tube.3719.3719.2
18		Q13885	RecName: Full=Tubulin beta-2A chain;	369	50274	13	11	8	7	4039	1	0	0	539.269	1076.52	2	1076.53	-0.0024	155	162	1	34.64	0.0042	K	IREEYPDR	I					OTV3505_Amanda_Basal_Tube.2119.2119.2
18		Q13885	RecName: Full=Tubulin beta-2A chain;	369	50274	13	11	8	7	4040	1	0	0	359.849	1076.53	3	1076.53	0.0002	155	162	1	23.67	0.17	K	IREEYPDR	I					OTV3505_Amanda_Basal_Tube.2094.2094.3
18		Q13885	RecName: Full=Tubulin beta-2A chain;	369	50274	13	11	8	7	4732	1	0	0	572.32	1142.62	2	1142.63	-0.0021	253	262	0	63.69	1e-05	K	LAVNMVPFPR	L					OTV3505_Amanda_Basal_Tube.7823.7823.2
18		Q13885	RecName: Full=Tubulin beta-2A chain;	369	50274	13	11	8	7	5752	1	0	1	615.303	1228.59	2	1228.59	-0.0004	381	390	0	58.15	6.5e-06	R	ISEQFTAMFR	R					OTV3505_Amanda_Basal_Tube.7772.7772.2
18		Q13885	RecName: Full=Tubulin beta-2A chain;	369	50274	13	11	8	7	9063	6	0	1	808.417	1614.82	2	1614.83	-0.0096	63	77	0	3.03	3.5	R	AILVDLEPGTMDSVR	S					OTV3505_Amanda_Basal_Tube.7999.7999.2
18		Q13885	RecName: Full=Tubulin beta-2A chain;	369	50274	13	11	8	7	9143	1	0	1	540.951	1619.83	3	1619.83	0.0032	263	276	0	34.57	0.0065	R	LHFFMPGFAPLTSR	G					OTV3505_Amanda_Basal_Tube.9302.9302.3
18		Q13885	RecName: Full=Tubulin beta-2A chain;	369	50274	13	11	8	7	10354	1	0	1	641.969	1922.89	3	1922.89	-0.0039	321	336	1	47.32	0.00049	R	MSMKEVDEQMLNVQNK	N					OTV3505_Amanda_Basal_Tube.6453.6453.3
18		Q13885	RecName: Full=Tubulin beta-2A chain;	369	50274	13	11	8	7	10881	1	0	1	696.365	2086.07	3	2086.07	0.0049	104	122	1	83.65	9.4e-08	K	GHYTEGAELVDSVLDVVRK	E					OTV3505_Amanda_Basal_Tube.8981.8981.3
18		Q13885	RecName: Full=Tubulin beta-2A chain;	369	50274	13	11	8	7	11115	3	0	1	542.992	2167.94	4	2167.95	-0.0151	321	336	1	2.87	1.1	R	MSMKEVDEQMLNVQNK	N	Oxidation (M); Deamidated (N); 2 GlyGly (K)	0.0004000001000024.0			OTV3505_Amanda_Basal_Tube.3447.3447.4
18		Q13509	RecName: Full=Tubulin beta-3 chain; AltName: Full=Tubulin beta-4 chain; AltName: Full=Tubulin beta-III;	359	50856	9	8	6	5	3255	1	0	1	513.772	1025.53	2	1025.53	-0.003	351	359	0	45.43	0.00016	K	VAVCDIPPR	G					OTV3505_Amanda_Basal_Tube.4102.4102.2
18		Q13509	RecName: Full=Tubulin beta-3 chain; AltName: Full=Tubulin beta-4 chain; AltName: Full=Tubulin beta-III;	359	50856	9	8	6	5	4732	1	0	0	572.32	1142.62	2	1142.63	-0.0021	253	262	0	63.69	1e-05	K	LAVNMVPFPR	L					OTV3505_Amanda_Basal_Tube.7823.7823.2
18		Q13509	RecName: Full=Tubulin beta-3 chain; AltName: Full=Tubulin beta-4 chain; AltName: Full=Tubulin beta-III;	359	50856	9	8	6	5	5752	1	0	1	615.303	1228.59	2	1228.59	-0.0004	381	390	0	58.15	6.5e-06	R	ISEQFTAMFR	R					OTV3505_Amanda_Basal_Tube.7772.7772.2
18		Q13509	RecName: Full=Tubulin beta-3 chain; AltName: Full=Tubulin beta-4 chain; AltName: Full=Tubulin beta-III;	359	50856	9	8	6	5	6714	1	0	1	660.354	1318.69	2	1318.7	-0.0018	163	174	0	71.47	3.2e-06	R	IMNTFSVVPSPK	V					OTV3505_Amanda_Basal_Tube.6883.6883.2
18		Q13509	RecName: Full=Tubulin beta-3 chain; AltName: Full=Tubulin beta-4 chain; AltName: Full=Tubulin beta-III;	359	50856	9	8	6	5	9063	6	0	1	808.417	1614.82	2	1614.83	-0.0096	63	77	0	3.03	3.5	R	AILVDLEPGTMDSVR	S					OTV3505_Amanda_Basal_Tube.7999.7999.2
18		Q13509	RecName: Full=Tubulin beta-3 chain; AltName: Full=Tubulin beta-4 chain; AltName: Full=Tubulin beta-III;	359	50856	9	8	6	5	10881	1	0	1	696.365	2086.07	3	2086.07	0.0049	104	122	1	83.65	9.4e-08	K	GHYTEGAELVDSVLDVVRK	E					OTV3505_Amanda_Basal_Tube.8981.8981.3
27	1	O00151	RecName: Full=PDZ and LIM domain protein 1; AltName: Full=C-terminal LIM domain protein 1; AltName: Full=Elfin; AltName: Full=LIM domain protein CLP-36;	355	36505	16	13	9	8	2653	1	1	1	479.771	957.528	2	957.524	0.0032	247	256	0	49.49	0.00036	K	VAASIGNAQK	L					OTV3505_Amanda_Basal_Tube.2121.2121.2
27	1	O00151	RecName: Full=PDZ and LIM domain protein 1; AltName: Full=C-terminal LIM domain protein 1; AltName: Full=Elfin; AltName: Full=LIM domain protein CLP-36;	355	36505	16	13	9	8	2662	5	1	1	321.175	960.502	3	959.492	1.0098	247	256	0	11.91	2.3	K	VAASIGNAQK	L	Deamidated (N); Deamidated (Q)	0.0000002030.0			OTV3505_Amanda_Basal_Tube.3128.3128.3
27	1	O00151	RecName: Full=PDZ and LIM domain protein 1; AltName: Full=C-terminal LIM domain protein 1; AltName: Full=Elfin; AltName: Full=LIM domain protein CLP-36;	355	36505	16	13	9	8	4682	1	0	1	568.811	1135.61	2	1135.61	0.0009	263	273	0	51.15	9.7e-05	K	CGTGIVGVFVK	L					OTV3505_Amanda_Basal_Tube.7505.7505.2
27	1	O00151	RecName: Full=PDZ and LIM domain protein 1; AltName: Full=C-terminal LIM domain protein 1; AltName: Full=Elfin; AltName: Full=LIM domain protein CLP-36;	355	36505	16	13	9	8	7220	1	1	1	467.59	1399.75	3	1399.75	0.0015	88	99	1	29.96	0.0055	K	VWSPLVTEEGKR	H					OTV3505_Amanda_Basal_Tube.6051.6051.3
27	1	O00151	RecName: Full=PDZ and LIM domain protein 1; AltName: Full=C-terminal LIM domain protein 1; AltName: Full=Elfin; AltName: Full=LIM domain protein CLP-36;	355	36505	16	13	9	8	8592	1	1	1	521.286	1560.83	3	1560.83	0.0055	70	83	1	12.29	0.17	R	IKGCTDNLTLTVAR	S					OTV3505_Amanda_Basal_Tube.4805.4805.3
27	1	O00151	RecName: Full=PDZ and LIM domain protein 1; AltName: Full=C-terminal LIM domain protein 1; AltName: Full=Elfin; AltName: Full=LIM domain protein CLP-36;	355	36505	16	13	9	8	8689	1	1	1	791.879	1581.74	2	1581.75	-0.0026	123	138	0	64.75	8.7e-06	R	SAMPFTASPASSTTAR	V					OTV3505_Amanda_Basal_Tube.5174.5174.2
27	1	O00151	RecName: Full=PDZ and LIM domain protein 1; AltName: Full=C-terminal LIM domain protein 1; AltName: Full=Elfin; AltName: Full=LIM domain protein CLP-36;	355	36505	16	13	9	8	9165	1	1	1	815.453	1628.89	2	1628.89	0.0037	18	32	1	82.44	6.3e-08	R	LVGGKDFEQPLAISR	V					OTV3505_Amanda_Basal_Tube.6321.6321.2
27	1	O00151	RecName: Full=PDZ and LIM domain protein 1; AltName: Full=C-terminal LIM domain protein 1; AltName: Full=Elfin; AltName: Full=LIM domain protein CLP-36;	355	36505	16	13	9	8	9375	1	1	1	836.376	1670.74	2	1670.74	-0.002	297	309	0	66.88	6.8e-07	K	GHFFVEDQIYCEK	H					OTV3505_Amanda_Basal_Tube.6501.6501.2
27	1	O00151	RecName: Full=PDZ and LIM domain protein 1; AltName: Full=C-terminal LIM domain protein 1; AltName: Full=Elfin; AltName: Full=LIM domain protein CLP-36;	355	36505	16	13	9	8	9376	1	1	1	557.922	1670.74	3	1670.74	0.003	297	309	0	21.24	0.12	K	GHFFVEDQIYCEK	H					OTV3505_Amanda_Basal_Tube.6483.6483.3
27	1	O00151	RecName: Full=PDZ and LIM domain protein 1; AltName: Full=C-terminal LIM domain protein 1; AltName: Full=Elfin; AltName: Full=LIM domain protein CLP-36;	355	36505	16	13	9	8	10914	1	1	1	526.516	2102.03	4	2102.03	0.0012	104	122	0	27.74	0.02	K	MNLASEPQEVLHIGSAHNR	S					OTV3505_Amanda_Basal_Tube.6553.6553.4
27	1	O00151	RecName: Full=PDZ and LIM domain protein 1; AltName: Full=C-terminal LIM domain protein 1; AltName: Full=Elfin; AltName: Full=LIM domain protein CLP-36;	355	36505	16	13	9	8	10915	1	1	1	701.685	2102.03	3	2102.03	0.0014	104	122	0	49.79	0.00083	K	MNLASEPQEVLHIGSAHNR	S					OTV3505_Amanda_Basal_Tube.6531.6531.3
27	1	O00151	RecName: Full=PDZ and LIM domain protein 1; AltName: Full=C-terminal LIM domain protein 1; AltName: Full=Elfin; AltName: Full=LIM domain protein CLP-36;	355	36505	16	13	9	8	10920	9	1	1	527.006	2103.99	4	2104	-0.0071	104	122	0	0.32	2	K	MNLASEPQEVLHIGSAHNR	S	Deamidated (N); Deamidated (Q)	0.0200000300000000000.0			OTV3505_Amanda_Basal_Tube.1989.1989.4
27	1	O00151	RecName: Full=PDZ and LIM domain protein 1; AltName: Full=C-terminal LIM domain protein 1; AltName: Full=Elfin; AltName: Full=LIM domain protein CLP-36;	355	36505	16	13	9	8	13032	1	1	1	849.682	3394.7	4	3394.7	-0.0025	167	198	1	13.28	0.064	K	TAASGVEANSRPLDHAQPPSSLVIDKESEVYK	M					OTV3505_Amanda_Basal_Tube.5766.5766.4
27	1	O00151	RecName: Full=PDZ and LIM domain protein 1; AltName: Full=C-terminal LIM domain protein 1; AltName: Full=Elfin; AltName: Full=LIM domain protein CLP-36;	355	36505	16	13	9	8	13033	1	1	1	679.947	3394.7	5	3394.7	-0.0005	167	198	1	16.54	0.14	K	TAASGVEANSRPLDHAQPPSSLVIDKESEVYK	M					OTV3505_Amanda_Basal_Tube.5767.5767.5
27	1	O00151	RecName: Full=PDZ and LIM domain protein 1; AltName: Full=C-terminal LIM domain protein 1; AltName: Full=Elfin; AltName: Full=LIM domain protein CLP-36;	355	36505	16	13	9	8	13034	1	1	1	849.932	3395.7	4	3395.68	0.013	167	198	1	26.5	0.092	K	TAASGVEANSRPLDHAQPPSSLVIDKESEVYK	M	Deamidated (N)	0.00000000200000000000000000000000.0			OTV3505_Amanda_Basal_Tube.5950.5950.4
20	2	P06753	RecName: Full=Tropomyosin alpha-3 chain; AltName: Full=Gamma-tropomyosin; AltName: Full=Tropomyosin-3; AltName: Full=Tropomyosin-5; Short=hTM5;	354	32856	18	11	9	6	6016	1	0	0	622.33	1242.65	2	1242.65	0.0004	92	101	0	59.63	6.2e-05	R	IQLVEEELDR	A					OTV3505_Amanda_Basal_Tube.6521.6521.2
20	2	P06753	RecName: Full=Tropomyosin alpha-3 chain; AltName: Full=Gamma-tropomyosin; AltName: Full=Tropomyosin-3; AltName: Full=Tropomyosin-5; Short=hTM5;	354	32856	18	11	9	6	6692	1	0	1	658.826	1315.64	2	1315.64	0.0011	78	90	0	51.64	0.00038	K	AADAEAEVASLNR	R					OTV3505_Amanda_Basal_Tube.4195.4195.2
20	2	P06753	RecName: Full=Tropomyosin alpha-3 chain; AltName: Full=Gamma-tropomyosin; AltName: Full=Tropomyosin-3; AltName: Full=Tropomyosin-5; Short=hTM5;	354	32856	18	11	9	6	7120	8	0	1	695.836	1389.66	2	1389.64	0.0136	38	48	0	0.24	7.6	K	QLEDELAAMQK	K	Deamidated (Q); GlyGly (K)	0.30000000004.0			OTV3505_Amanda_Basal_Tube.5951.5951.2
20	2	P06753	RecName: Full=Tropomyosin alpha-3 chain; AltName: Full=Gamma-tropomyosin; AltName: Full=Tropomyosin-3; AltName: Full=Tropomyosin-5; Short=hTM5;	354	32856	18	11	9	6	7121	10	0	1	695.845	1389.67	2	1388.66	1.0141	38	48	0	1.87	43	K	QLEDELAAMQK	K	GlyGly (K)	0.00000000004.0			OTV3505_Amanda_Basal_Tube.5810.5810.2
20	2	P06753	RecName: Full=Tropomyosin alpha-3 chain; AltName: Full=Gamma-tropomyosin; AltName: Full=Tropomyosin-3; AltName: Full=Tropomyosin-5; Short=hTM5;	354	32856	18	11	9	6	7739	1	0	0	481.941	1442.8	3	1442.8	0.0021	106	118	1	23.01	0.011	R	LATALQKLEEAEK	A					OTV3505_Amanda_Basal_Tube.6129.6129.3
20	2	P06753	RecName: Full=Tropomyosin alpha-3 chain; AltName: Full=Gamma-tropomyosin; AltName: Full=Tropomyosin-3; AltName: Full=Tropomyosin-5; Short=hTM5;	354	32856	18	11	9	6	7863	2	0	1	736.875	1471.74	2	1471.74	-0.0027	78	91	1	8.96	0.58	K	AADAEAEVASLNRR	I					OTV3505_Amanda_Basal_Tube.3645.3645.2
20	2	P06753	RecName: Full=Tropomyosin alpha-3 chain; AltName: Full=Gamma-tropomyosin; AltName: Full=Tropomyosin-3; AltName: Full=Tropomyosin-5; Short=hTM5;	354	32856	18	11	9	6	7864	1	0	1	491.586	1471.74	3	1471.74	-0.0009	78	91	1	25.2	0.019	K	AADAEAEVASLNRR	I					OTV3505_Amanda_Basal_Tube.3608.3608.3
20	2	P06753	RecName: Full=Tropomyosin alpha-3 chain; AltName: Full=Gamma-tropomyosin; AltName: Full=Tropomyosin-3; AltName: Full=Tropomyosin-5; Short=hTM5;	354	32856	18	11	9	6	7876	3	0	0	738.395	1474.78	2	1474.77	0.005	141	152	1	11.36	4.7	K	MELQEIQLKEAK	H	Oxidation (M)	0.100000000000.0			OTV3505_Amanda_Basal_Tube.5018.5018.2
20	2	P06753	RecName: Full=Tropomyosin alpha-3 chain; AltName: Full=Gamma-tropomyosin; AltName: Full=Tropomyosin-3; AltName: Full=Tropomyosin-5; Short=hTM5;	354	32856	18	11	9	6	7884	1	0	0	738.844	1475.67	2	1475.67	0	113	125	1	77.21	7.7e-07	K	LEEAEKAADESER	G					OTV3505_Amanda_Basal_Tube.2132.2132.2
20	2	P06753	RecName: Full=Tropomyosin alpha-3 chain; AltName: Full=Gamma-tropomyosin; AltName: Full=Tropomyosin-3; AltName: Full=Tropomyosin-5; Short=hTM5;	354	32856	18	11	9	6	7885	1	0	0	492.899	1475.67	3	1475.67	0.0008	113	125	1	57.85	8.5e-05	K	LEEAEKAADESER	G					OTV3505_Amanda_Basal_Tube.2138.2138.3
20	2	P06753	RecName: Full=Tropomyosin alpha-3 chain; AltName: Full=Gamma-tropomyosin; AltName: Full=Tropomyosin-3; AltName: Full=Tropomyosin-5; Short=hTM5;	354	32856	18	11	9	6	9027	7	0	1	537.276	1608.8	3	1607.8	1.0007	221	231	1	1.2	6.5	K	YEEEIKILTDK	L	2 GlyGly (K)	0.00000400004.0			OTV3505_Amanda_Basal_Tube.4685.4685.3
20	2	P06753	RecName: Full=Tropomyosin alpha-3 chain; AltName: Full=Gamma-tropomyosin; AltName: Full=Tropomyosin-3; AltName: Full=Tropomyosin-5; Short=hTM5;	354	32856	18	11	9	6	9546	1	0	0	864.445	1726.88	2	1726.88	-0.0089	92	105	1	33.37	0.0036	R	IQLVEEELDRAQER	L					OTV3505_Amanda_Basal_Tube.6328.6328.2
20	2	P06753	RecName: Full=Tropomyosin alpha-3 chain; AltName: Full=Gamma-tropomyosin; AltName: Full=Tropomyosin-3; AltName: Full=Tropomyosin-5; Short=hTM5;	354	32856	18	11	9	6	9548	1	0	0	576.636	1726.89	3	1726.88	0.0019	92	105	1	50.8	8.1e-05	R	IQLVEEELDRAQER	L					OTV3505_Amanda_Basal_Tube.6391.6391.3
28	1	P30740	RecName: Full=Leukocyte elastase inhibitor; Short=LEI; AltName: Full=Monocyte/neutrophil elastase inhibitor; Short=EI; Short=M/NEI; AltName: Full=Peptidase inhibitor 2; Short=PI-2; AltName: Full=Serpin B1;	347	42829	26	17	9	5	25	1	1	0	305.166	608.317	2	608.317	-0.0003	92	96	0	22.35	0.067	R	LYGEK	T					OTV3505_Amanda_Basal_Tube.1255.1255.2
28	1	P30740	RecName: Full=Leukocyte elastase inhibitor; Short=LEI; AltName: Full=Monocyte/neutrophil elastase inhibitor; Short=EI; Short=M/NEI; AltName: Full=Peptidase inhibitor 2; Short=PI-2; AltName: Full=Serpin B1;	347	42829	26	17	9	5	783	4	1	1	361.707	721.399	2	721.401	-0.0022	312	317	0	9.4	2	R	DIFISK	I					OTV3505_Amanda_Basal_Tube.5077.5077.2
28	1	P30740	RecName: Full=Leukocyte elastase inhibitor; Short=LEI; AltName: Full=Monocyte/neutrophil elastase inhibitor; Short=EI; Short=M/NEI; AltName: Full=Peptidase inhibitor 2; Short=PI-2; AltName: Full=Serpin B1;	347	42829	26	17	9	5	3061	2	1	1	503.751	1005.49	2	1005.49	-0.0009	178	186	0	7.19	0.78	K	EATTNAPFR	L					OTV3505_Amanda_Basal_Tube.3078.3078.2
28	1	P30740	RecName: Full=Leukocyte elastase inhibitor; Short=LEI; AltName: Full=Monocyte/neutrophil elastase inhibitor; Short=EI; Short=M/NEI; AltName: Full=Peptidase inhibitor 2; Short=PI-2; AltName: Full=Serpin B1;	347	42829	26	17	9	5	4803	10	0	1	576.28	1150.55	2	1150.55	-0.0042	70	79	0	4.51	4.4	R	FQSLNADINK	R	Deamidated (N); Deamidated (Q)	0.0300200000.0			OTV3505_Amanda_Basal_Tube.3571.3571.2
28	1	P30740	RecName: Full=Leukocyte elastase inhibitor; Short=LEI; AltName: Full=Monocyte/neutrophil elastase inhibitor; Short=EI; Short=M/NEI; AltName: Full=Peptidase inhibitor 2; Short=PI-2; AltName: Full=Serpin B1;	347	42829	26	17	9	5	5499	1	1	1	604.319	1206.62	2	1206.62	-0.0012	291	301	0	55.57	1.4e-05	R	LGVQDLFNSSK	A					OTV3505_Amanda_Basal_Tube.7747.7747.2
28	1	P30740	RecName: Full=Leukocyte elastase inhibitor; Short=LEI; AltName: Full=Monocyte/neutrophil elastase inhibitor; Short=EI; Short=M/NEI; AltName: Full=Peptidase inhibitor 2; Short=PI-2; AltName: Full=Serpin B1;	347	42829	26	17	9	5	6364	1	1	1	644.344	1286.67	2	1286.67	0.0001	364	375	0	42.76	9.8e-05	R	HNSSGSILFLGR	F					OTV3505_Amanda_Basal_Tube.6850.6850.2
28	1	P30740	RecName: Full=Leukocyte elastase inhibitor; Short=LEI; AltName: Full=Monocyte/neutrophil elastase inhibitor; Short=EI; Short=M/NEI; AltName: Full=Peptidase inhibitor 2; Short=PI-2; AltName: Full=Serpin B1;	347	42829	26	17	9	5	8829	8	1	1	802.388	1602.76	2	1601.76	1.0027	57	69	0	0.73	3.1	K	TFHFNTVEEVHSR	F					OTV3505_Amanda_Basal_Tube.4675.4675.2
28	1	P30740	RecName: Full=Leukocyte elastase inhibitor; Short=LEI; AltName: Full=Monocyte/neutrophil elastase inhibitor; Short=EI; Short=M/NEI; AltName: Full=Peptidase inhibitor 2; Short=PI-2; AltName: Full=Serpin B1;	347	42829	26	17	9	5	8853	2	1	1	535.261	1602.76	3	1601.76	1.0039	57	69	0	10.6	1.3	K	TFHFNTVEEVHSR	F					OTV3505_Amanda_Basal_Tube.4722.4722.3
28	1	P30740	RecName: Full=Leukocyte elastase inhibitor; Short=LEI; AltName: Full=Monocyte/neutrophil elastase inhibitor; Short=EI; Short=M/NEI; AltName: Full=Peptidase inhibitor 2; Short=PI-2; AltName: Full=Serpin B1;	347	42829	26	17	9	5	10802	1	1	1	684.98	2051.92	3	2051.92	-0.0007	111	129	0	75.54	9.5e-07	K	TYGADLASVDFQHASEDAR	K					OTV3505_Amanda_Basal_Tube.6374.6374.3
28	1	P30740	RecName: Full=Leukocyte elastase inhibitor; Short=LEI; AltName: Full=Monocyte/neutrophil elastase inhibitor; Short=EI; Short=M/NEI; AltName: Full=Peptidase inhibitor 2; Short=PI-2; AltName: Full=Serpin B1;	347	42829	26	17	9	5	10803	1	1	1	1026.97	2051.92	2	2051.92	0.0018	111	129	0	88.86	1.3e-08	K	TYGADLASVDFQHASEDAR	K					OTV3505_Amanda_Basal_Tube.6399.6399.2
28	1	P30740	RecName: Full=Leukocyte elastase inhibitor; Short=LEI; AltName: Full=Monocyte/neutrophil elastase inhibitor; Short=EI; Short=M/NEI; AltName: Full=Peptidase inhibitor 2; Short=PI-2; AltName: Full=Serpin B1;	347	42829	26	17	9	5	11138	1	1	1	727.677	2180.01	3	2180.01	-0.0031	111	130	1	72.73	2.8e-06	K	TYGADLASVDFQHASEDARK	T					OTV3505_Amanda_Basal_Tube.5865.5865.3
28	1	P30740	RecName: Full=Leukocyte elastase inhibitor; Short=LEI; AltName: Full=Monocyte/neutrophil elastase inhibitor; Short=EI; Short=M/NEI; AltName: Full=Peptidase inhibitor 2; Short=PI-2; AltName: Full=Serpin B1;	347	42829	26	17	9	5	11139	1	1	1	546.01	2180.01	4	2180.01	-0.0022	111	130	1	34.31	0.0023	K	TYGADLASVDFQHASEDARK	T					OTV3505_Amanda_Basal_Tube.5866.5866.4
29	1	P28161	RecName: Full=Glutathione S-transferase Mu 2; EC=2.5.1.18; AltName: Full=GST class-mu 2; AltName: Full=GSTM2-2;	344	25899	22	15	15	13	737	1	1	0	356.688	711.362	2	711.362	-0.0007	194	199	0	16.97	0.26	K	ISAYMK	S					OTV3505_Amanda_Basal_Tube.2854.2854.2
29	1	P28161	RecName: Full=Glutathione S-transferase Mu 2; EC=2.5.1.18; AltName: Full=GST class-mu 2; AltName: Full=GSTM2-2;	344	25899	22	15	15	13	782	1	1	0	361.69	721.365	2	721.365	0.0001	188	193	0	28.74	0.038	R	FEGLEK	I					OTV3505_Amanda_Basal_Tube.3428.3428.2
29	1	P28161	RecName: Full=Glutathione S-transferase Mu 2; EC=2.5.1.18; AltName: Full=GST class-mu 2; AltName: Full=GSTM2-2;	344	25899	22	15	15	13	1526	1	1	0	403.205	804.395	2	804.395	0.0002	212	218	0	26.03	0.14	K	MAVWGNK	-					OTV3505_Amanda_Basal_Tube.4449.4449.2
29	1	P28161	RecName: Full=Glutathione S-transferase Mu 2; EC=2.5.1.18; AltName: Full=GST class-mu 2; AltName: Full=GSTM2-2;	344	25899	22	15	15	13	2557	1	1	1	478.266	954.518	2	954.518	0.0008	137	144	0	18.95	0.075	K	LYSQFLGK	Q					OTV3505_Amanda_Basal_Tube.6134.6134.2
29	1	P28161	RecName: Full=Glutathione S-transferase Mu 2; EC=2.5.1.18; AltName: Full=GST class-mu 2; AltName: Full=GSTM2-2;	344	25899	22	15	15	13	2558	1	1	1	478.759	955.503	2	955.501	0.0019	137	144	0	24.66	0.027	K	LYSQFLGK	Q	Deamidated (Q)	0.00030000.0			OTV3505_Amanda_Basal_Tube.6410.6410.2
29	1	P28161	RecName: Full=Glutathione S-transferase Mu 2; EC=2.5.1.18; AltName: Full=GST class-mu 2; AltName: Full=GSTM2-2;	344	25899	22	15	15	13	3196	1	1	0	508.3	1014.58	2	1014.58	0.0023	70	78	0	46.55	0.00088	K	ITQSNAILR	Y					OTV3505_Amanda_Basal_Tube.3815.3815.2
29	1	P28161	RecName: Full=Glutathione S-transferase Mu 2; EC=2.5.1.18; AltName: Full=GST class-mu 2; AltName: Full=GSTM2-2;	344	25899	22	15	15	13	3205	1	1	0	509.284	1016.55	2	1016.55	0.0031	70	78	0	9.71	0.72	K	ITQSNAILR	Y	Deamidated (N); Deamidated (Q)	0.003020000.0			OTV3505_Amanda_Basal_Tube.5074.5074.2
29	1	P28161	RecName: Full=Glutathione S-transferase Mu 2; EC=2.5.1.18; AltName: Full=GST class-mu 2; AltName: Full=GSTM2-2;	344	25899	22	15	15	13	4396	1	1	1	552.832	1103.65	2	1103.65	0.0004	203	211	0	27.11	0.022	R	FLPRPVFTK	M					OTV3505_Amanda_Basal_Tube.5971.5971.2
29	1	P28161	RecName: Full=Glutathione S-transferase Mu 2; EC=2.5.1.18; AltName: Full=GST class-mu 2; AltName: Full=GSTM2-2;	344	25899	22	15	15	13	4397	8	1	1	368.891	1103.65	3	1103.65	0.0013	203	211	0	3.4	4	R	FLPRPVFTK	M					OTV3505_Amanda_Basal_Tube.6001.6001.3
29	1	P28161	RecName: Full=Glutathione S-transferase Mu 2; EC=2.5.1.18; AltName: Full=GST class-mu 2; AltName: Full=GSTM2-2;	344	25899	22	15	15	13	5305	1	1	0	593.757	1185.5	2	1185.5	-0.0014	114	122	0	16.99	0.026	K	LCYDPDFEK	L					OTV3505_Amanda_Basal_Tube.5648.5648.2
29	1	P28161	RecName: Full=Glutathione S-transferase Mu 2; EC=2.5.1.18; AltName: Full=GST class-mu 2; AltName: Full=GSTM2-2;	344	25899	22	15	15	13	6439	1	1	0	652.267	1302.52	2	1302.52	0.0006	33	43	0	61.2	1.8e-06	K	YTMGDAPDYDR	S					OTV3505_Amanda_Basal_Tube.4331.4331.2
29	1	P28161	RecName: Full=Glutathione S-transferase Mu 2; EC=2.5.1.18; AltName: Full=GST class-mu 2; AltName: Full=GSTM2-2;	344	25899	22	15	15	13	7536	1	1	0	716.313	1430.61	2	1430.61	-0.0018	32	43	1	66.26	1e-06	K	KYTMGDAPDYDR	S					OTV3505_Amanda_Basal_Tube.3566.3566.2
29	1	P28161	RecName: Full=Glutathione S-transferase Mu 2; EC=2.5.1.18; AltName: Full=GST class-mu 2; AltName: Full=GSTM2-2;	344	25899	22	15	15	13	7537	1	1	0	477.879	1430.61	3	1430.61	0.0009	32	43	1	2.46	0.79	K	KYTMGDAPDYDR	S					OTV3505_Amanda_Basal_Tube.3544.3544.3
29	1	P28161	RecName: Full=Glutathione S-transferase Mu 2; EC=2.5.1.18; AltName: Full=GST class-mu 2; AltName: Full=GSTM2-2;	344	25899	22	15	15	13	9335	3	1	0	415.954	1659.79	4	1658.8	0.9882	188	199	1	8.8	3.7	R	FEGLEKISAYMK	S	Oxidation (M); 2 GlyGly (K)	0.000004000014.0			OTV3505_Amanda_Basal_Tube.2441.2441.4
29	1	P28161	RecName: Full=Glutathione S-transferase Mu 2; EC=2.5.1.18; AltName: Full=GST class-mu 2; AltName: Full=GSTM2-2;	344	25899	22	15	15	13	9437	8	1	1	423.236	1688.92	4	1687.92	0.9934	123	136	0	4.13	1.7	K	LKPEYLQALPEMLK	L	Oxidation (M)	0.00000000000100.0			OTV3505_Amanda_Basal_Tube.4200.4200.4
29	1	P28161	RecName: Full=Glutathione S-transferase Mu 2; EC=2.5.1.18; AltName: Full=GST class-mu 2; AltName: Full=GSTM2-2;	344	25899	22	15	15	13	9518	1	1	0	573.289	1716.85	3	1716.85	0.0002	19	32	1	11.93	0.15	R	LLLEYTDSSYEEKK	Y					OTV3505_Amanda_Basal_Tube.5995.5995.3
29	1	P28161	RecName: Full=Glutathione S-transferase Mu 2; EC=2.5.1.18; AltName: Full=GST class-mu 2; AltName: Full=GSTM2-2;	344	25899	22	15	15	13	9519	1	0	0	859.432	1716.85	2	1716.85	0.0031	19	32	1	56.19	0.00019	R	LLLEYTDSSYEEKK	Y					OTV3505_Amanda_Basal_Tube.6021.6021.2
29	1	P28161	RecName: Full=Glutathione S-transferase Mu 2; EC=2.5.1.18; AltName: Full=GST class-mu 2; AltName: Full=GSTM2-2;	344	25899	22	15	15	13	10336	1	1	1	638.344	1912.01	3	1912.01	0.0011	53	69	0	52.41	9.3e-05	K	LGLDFPNLPYLIDGTHK	I					OTV3505_Amanda_Basal_Tube.10023.10023.3
29	1	P28161	RecName: Full=Glutathione S-transferase Mu 2; EC=2.5.1.18; AltName: Full=GST class-mu 2; AltName: Full=GSTM2-2;	344	25899	22	15	15	13	11148	1	1	1	730.065	2187.17	3	2187.17	0.0004	51	69	1	45.85	0.00073	K	FKLGLDFPNLPYLIDGTHK	I					OTV3505_Amanda_Basal_Tube.9945.9945.3
29	1	P28161	RecName: Full=Glutathione S-transferase Mu 2; EC=2.5.1.18; AltName: Full=GST class-mu 2; AltName: Full=GSTM2-2;	344	25899	22	15	15	13	11150	1	1	0	730.324	2187.95	3	2187.95	-0.0034	33	50	1	30.72	0.028	K	YTMGDAPDYDRSQWLNEK	F					OTV3505_Amanda_Basal_Tube.6289.6289.3
24		P68363	RecName: Full=Tubulin alpha-1B chain; AltName: Full=Alpha-tubulin ubiquitous; AltName: Full=Tubulin K-alpha-1; AltName: Full=Tubulin alpha-ubiquitous chain;	343	50804	17	16	10	10	1385	1	0	1	391.209	780.403	2	780.402	0.0011	157	163	0	29.7	0.038	R	LSVDYGK	K					OTV3505_Amanda_Basal_Tube.3501.3501.2
24		P68363	RecName: Full=Tubulin alpha-1B chain; AltName: Full=Alpha-tubulin ubiquitous; AltName: Full=Tubulin K-alpha-1; AltName: Full=Tubulin alpha-ubiquitous chain;	343	50804	17	16	10	10	2161	1	0	1	455.256	908.497	2	908.497	0.0006	157	164	1	28.56	0.0073	R	LSVDYGKK	S					OTV3505_Amanda_Basal_Tube.2713.2713.2
24		P68363	RecName: Full=Tubulin alpha-1B chain; AltName: Full=Alpha-tubulin ubiquitous; AltName: Full=Tubulin K-alpha-1; AltName: Full=Tubulin alpha-ubiquitous chain;	343	50804	17	16	10	10	2162	1	0	1	303.84	908.499	3	908.497	0.0027	157	164	1	26.63	0.022	R	LSVDYGKK	S					OTV3505_Amanda_Basal_Tube.2705.2705.3
24		P68363	RecName: Full=Tubulin alpha-1B chain; AltName: Full=Alpha-tubulin ubiquitous; AltName: Full=Tubulin K-alpha-1; AltName: Full=Tubulin alpha-ubiquitous chain;	343	50804	17	16	10	10	6054	1	0	1	625.279	1248.54	2	1248.55	-0.0009	312	320	0	13.41	0.15	K	YMACCLLYR	G					OTV3505_Amanda_Basal_Tube.6748.6748.2
24		P68363	RecName: Full=Tubulin alpha-1B chain; AltName: Full=Alpha-tubulin ubiquitous; AltName: Full=Tubulin K-alpha-1; AltName: Full=Tubulin alpha-ubiquitous chain;	343	50804	17	16	10	10	7089	1	0	0	460.904	1379.69	3	1379.69	-0.0002	391	401	1	51.28	0.00044	R	LDHKFDLMYAK	R					OTV3505_Amanda_Basal_Tube.5750.5750.3
24		P68363	RecName: Full=Tubulin alpha-1B chain; AltName: Full=Alpha-tubulin ubiquitous; AltName: Full=Tubulin K-alpha-1; AltName: Full=Tubulin alpha-ubiquitous chain;	343	50804	17	16	10	10	8692	1	0	1	792.878	1583.74	2	1583.74	-0.0022	340	352	0	30.89	0.0013	R	SIQFVDWCPTGFK	V					OTV3505_Amanda_Basal_Tube.8964.8964.2
24		P68363	RecName: Full=Tubulin alpha-1B chain; AltName: Full=Alpha-tubulin ubiquitous; AltName: Full=Tubulin K-alpha-1; AltName: Full=Tubulin alpha-ubiquitous chain;	343	50804	17	16	10	10	9521	1	0	0	573.631	1717.87	3	1717.87	-0.003	216	229	0	36.22	0.0027	R	NLDIERPTYTNLNR	L					OTV3505_Amanda_Basal_Tube.5547.5547.3
24		P68363	RecName: Full=Tubulin alpha-1B chain; AltName: Full=Alpha-tubulin ubiquitous; AltName: Full=Tubulin K-alpha-1; AltName: Full=Tubulin alpha-ubiquitous chain;	343	50804	17	16	10	10	9523	1	0	0	859.944	1717.87	2	1717.87	-0.0018	216	229	0	38.86	0.0022	R	NLDIERPTYTNLNR	L					OTV3505_Amanda_Basal_Tube.5555.5555.2
24		P68363	RecName: Full=Tubulin alpha-1B chain; AltName: Full=Alpha-tubulin ubiquitous; AltName: Full=Tubulin K-alpha-1; AltName: Full=Tubulin alpha-ubiquitous chain;	343	50804	17	16	10	10	9527	6	0	0	860.441	1718.87	2	1718.86	0.0093	216	229	0	0.61	41	R	NLDIERPTYTNLNR	L	Deamidated (N)	0.00000000000020.0			OTV3505_Amanda_Basal_Tube.5624.5624.2
24		P68363	RecName: Full=Tubulin alpha-1B chain; AltName: Full=Alpha-tubulin ubiquitous; AltName: Full=Tubulin K-alpha-1; AltName: Full=Tubulin alpha-ubiquitous chain;	343	50804	17	16	10	10	9637	1	0	1	586.324	1755.95	3	1755.96	-0.006	265	280	0	34.29	0.012	R	IHFPLATYAPVISAEK	A					OTV3505_Amanda_Basal_Tube.7969.7969.3
24		P68363	RecName: Full=Tubulin alpha-1B chain; AltName: Full=Alpha-tubulin ubiquitous; AltName: Full=Tubulin K-alpha-1; AltName: Full=Tubulin alpha-ubiquitous chain;	343	50804	17	16	10	10	9638	1	0	1	878.986	1755.96	2	1755.96	0.0006	265	280	0	36.46	0.00051	R	IHFPLATYAPVISAEK	A					OTV3505_Amanda_Basal_Tube.8021.8021.2
24		P68363	RecName: Full=Tubulin alpha-1B chain; AltName: Full=Alpha-tubulin ubiquitous; AltName: Full=Tubulin K-alpha-1; AltName: Full=Tubulin alpha-ubiquitous chain;	343	50804	17	16	10	10	10032	1	0	0	912.997	1823.98	2	1823.98	0.0011	353	370	0	58.22	4.7e-05	K	VGINYQPPTVVPGGDLAK	V					OTV3505_Amanda_Basal_Tube.6977.6977.2
24		P68363	RecName: Full=Tubulin alpha-1B chain; AltName: Full=Alpha-tubulin ubiquitous; AltName: Full=Tubulin K-alpha-1; AltName: Full=Tubulin alpha-ubiquitous chain;	343	50804	17	16	10	10	11847	1	0	0	805.74	2414.2	3	2414.2	-0.0012	85	105	1	40.07	0.00024	R	QLFHPEQLITGKEDAANNYAR	G					OTV3505_Amanda_Basal_Tube.6573.6573.3
24		P68363	RecName: Full=Tubulin alpha-1B chain; AltName: Full=Alpha-tubulin ubiquitous; AltName: Full=Tubulin K-alpha-1; AltName: Full=Tubulin alpha-ubiquitous chain;	343	50804	17	16	10	10	12282	1	0	1	917.433	2749.28	3	2749.28	-0.0055	281	304	0	41.36	0.00034	K	AYHEQLSVAEITNACFEPANQMVK	C					OTV3505_Amanda_Basal_Tube.7665.7665.3
30	1	P14618	RecName: Full=Pyruvate kinase isozymes M1/M2; EC=2.7.1.40; AltName: Full=Cytosolic thyroid hormone-binding protein; Short=CTHBP; AltName: Full=Opa-interacting protein 3; Short=OIP-3; AltName: Full=Pyruvate kinase 2/3; AltName: Full=Pyruvate kinase muscle isozyme; AltName: Full=Thyroid hormone-binding protein 1; Short=THBP1; AltName: Full=Tumor M2-PK; AltName: Full=p58;	342	58470	12	10	10	8	2843	1	1	1	490.255	978.495	2	978.496	-0.0008	490	498	0	26.2	0.055	R	VNFAMNVGK	A					OTV3505_Amanda_Basal_Tube.5714.5714.2
30	1	P14618	RecName: Full=Pyruvate kinase isozymes M1/M2; EC=2.7.1.40; AltName: Full=Cytosolic thyroid hormone-binding protein; Short=CTHBP; AltName: Full=Opa-interacting protein 3; Short=OIP-3; AltName: Full=Pyruvate kinase 2/3; AltName: Full=Pyruvate kinase muscle isozyme; AltName: Full=Thyroid hormone-binding protein 1; Short=THBP1; AltName: Full=Tumor M2-PK; AltName: Full=p58;	342	58470	12	10	10	8	4505	1	1	1	559.805	1117.6	2	1117.6	-0.0023	126	136	1	54.47	9.3e-05	K	GSGTAEVELKK	G					OTV3505_Amanda_Basal_Tube.2228.2228.2
30	1	P14618	RecName: Full=Pyruvate kinase isozymes M1/M2; EC=2.7.1.40; AltName: Full=Cytosolic thyroid hormone-binding protein; Short=CTHBP; AltName: Full=Opa-interacting protein 3; Short=OIP-3; AltName: Full=Pyruvate kinase 2/3; AltName: Full=Pyruvate kinase muscle isozyme; AltName: Full=Thyroid hormone-binding protein 1; Short=THBP1; AltName: Full=Tumor M2-PK; AltName: Full=p58;	342	58470	12	10	10	8	4722	1	1	1	571.308	1140.6	2	1140.6	-0.0002	295	305	0	39.69	0.0036	R	GDLGIEIPAEK	V					OTV3505_Amanda_Basal_Tube.6643.6643.2
30	1	P14618	RecName: Full=Pyruvate kinase isozymes M1/M2; EC=2.7.1.40; AltName: Full=Cytosolic thyroid hormone-binding protein; Short=CTHBP; AltName: Full=Opa-interacting protein 3; Short=OIP-3; AltName: Full=Pyruvate kinase 2/3; AltName: Full=Pyruvate kinase muscle isozyme; AltName: Full=Thyroid hormone-binding protein 1; Short=THBP1; AltName: Full=Tumor M2-PK; AltName: Full=p58;	342	58470	12	10	10	8	4969	1	1	1	393.222	1176.64	3	1176.64	0.0012	57	66	1	16.93	0.052	R	SVETLKEMIK	S					OTV3505_Amanda_Basal_Tube.5797.5797.3
30	1	P14618	RecName: Full=Pyruvate kinase isozymes M1/M2; EC=2.7.1.40; AltName: Full=Cytosolic thyroid hormone-binding protein; Short=CTHBP; AltName: Full=Opa-interacting protein 3; Short=OIP-3; AltName: Full=Pyruvate kinase 2/3; AltName: Full=Pyruvate kinase muscle isozyme; AltName: Full=Thyroid hormone-binding protein 1; Short=THBP1; AltName: Full=Tumor M2-PK; AltName: Full=p58;	342	58470	12	10	10	8	4970	1	1	1	589.329	1176.64	2	1176.64	0.0015	57	66	1	50.64	0.0002	R	SVETLKEMIK	S					OTV3505_Amanda_Basal_Tube.5807.5807.2
30	1	P14618	RecName: Full=Pyruvate kinase isozymes M1/M2; EC=2.7.1.40; AltName: Full=Cytosolic thyroid hormone-binding protein; Short=CTHBP; AltName: Full=Opa-interacting protein 3; Short=OIP-3; AltName: Full=Pyruvate kinase 2/3; AltName: Full=Pyruvate kinase muscle isozyme; AltName: Full=Thyroid hormone-binding protein 1; Short=THBP1; AltName: Full=Tumor M2-PK; AltName: Full=p58;	342	58470	12	10	10	8	5431	1	1	1	599.294	1196.57	2	1196.57	-0.0017	142	151	0	52.09	6.9e-05	K	ITLDNAYMEK	C					OTV3505_Amanda_Basal_Tube.5756.5756.2
30	1	P14618	RecName: Full=Pyruvate kinase isozymes M1/M2; EC=2.7.1.40; AltName: Full=Cytosolic thyroid hormone-binding protein; Short=CTHBP; AltName: Full=Opa-interacting protein 3; Short=OIP-3; AltName: Full=Pyruvate kinase 2/3; AltName: Full=Pyruvate kinase muscle isozyme; AltName: Full=Thyroid hormone-binding protein 1; Short=THBP1; AltName: Full=Tumor M2-PK; AltName: Full=p58;	342	58470	12	10	10	8	6823	8	1	1	446.565	1336.67	3	1335.67	1.0017	490	500	1	3.86	5.6	R	VNFAMNVGKAR	G	Oxidation (M); GlyGly (K)	0.00001000400.0			OTV3505_Amanda_Basal_Tube.1774.1774.3
30	1	P14618	RecName: Full=Pyruvate kinase isozymes M1/M2; EC=2.7.1.40; AltName: Full=Cytosolic thyroid hormone-binding protein; Short=CTHBP; AltName: Full=Opa-interacting protein 3; Short=OIP-3; AltName: Full=Pyruvate kinase 2/3; AltName: Full=Pyruvate kinase muscle isozyme; AltName: Full=Thyroid hormone-binding protein 1; Short=THBP1; AltName: Full=Tumor M2-PK; AltName: Full=p58;	342	58470	12	10	10	8	7013	1	1	1	680.355	1358.7	2	1358.7	-0.002	44	56	0	70.71	1.3e-06	R	NTGIICTIGPASR	S					OTV3505_Amanda_Basal_Tube.5884.5884.2
30	1	P14618	RecName: Full=Pyruvate kinase isozymes M1/M2; EC=2.7.1.40; AltName: Full=Cytosolic thyroid hormone-binding protein; Short=CTHBP; AltName: Full=Opa-interacting protein 3; Short=OIP-3; AltName: Full=Pyruvate kinase 2/3; AltName: Full=Pyruvate kinase muscle isozyme; AltName: Full=Thyroid hormone-binding protein 1; Short=THBP1; AltName: Full=Tumor M2-PK; AltName: Full=p58;	342	58470	12	10	10	8	10245	1	0	1	626.328	1875.96	3	1875.96	0.0016	320	336	0	62.2	4.5e-06	R	AGKPVICATQMLESMIK	K					OTV3505_Amanda_Basal_Tube.9226.9226.3
30	1	P14618	RecName: Full=Pyruvate kinase isozymes M1/M2; EC=2.7.1.40; AltName: Full=Cytosolic thyroid hormone-binding protein; Short=CTHBP; AltName: Full=Opa-interacting protein 3; Short=OIP-3; AltName: Full=Pyruvate kinase 2/3; AltName: Full=Pyruvate kinase muscle isozyme; AltName: Full=Thyroid hormone-binding protein 1; Short=THBP1; AltName: Full=Tumor M2-PK; AltName: Full=p58;	342	58470	12	10	10	8	10883	1	1	1	696.697	2087.07	3	2087.08	-0.0107	384	400	1	38.7	0.0016	R	EAEAAIYHLQLFEELRR	L					OTV3505_Amanda_Basal_Tube.8043.8043.3
30	1	P14618	RecName: Full=Pyruvate kinase isozymes M1/M2; EC=2.7.1.40; AltName: Full=Cytosolic thyroid hormone-binding protein; Short=CTHBP; AltName: Full=Opa-interacting protein 3; Short=OIP-3; AltName: Full=Pyruvate kinase 2/3; AltName: Full=Pyruvate kinase muscle isozyme; AltName: Full=Thyroid hormone-binding protein 1; Short=THBP1; AltName: Full=Tumor M2-PK; AltName: Full=p58;	342	58470	12	10	10	8	11493	1	1	1	582.283	2325.1	4	2324.1	1.0021	317	336	1	7.63	0.82	R	CNRAGKPVICATQMLESMIK	K	Oxidation (M); Deamidated (N); Deamidated (Q)	0.02000000000030000100.0			OTV3505_Amanda_Basal_Tube.6009.6009.4
31	1	O75116	RecName: Full=Rho-associated protein kinase 2; EC=2.7.11.1; AltName: Full=Rho kinase 2; AltName: Full=Rho-associated, coiled-coil-containing protein kinase 2; AltName: Full=Rho-associated, coiled-coil-containing protein kinase II; Short=ROCK-II; AltName: Full=p164 ROCK-2;	341	161939	29	12	22	10	803	1	1	0	365.23	728.445	2	728.443	0.0015	775	780	0	22.94	0.13	K	INELLK	Q					OTV3505_Amanda_Basal_Tube.4257.4257.2
31	1	O75116	RecName: Full=Rho-associated protein kinase 2; EC=2.7.11.1; AltName: Full=Rho kinase 2; AltName: Full=Rho-associated, coiled-coil-containing protein kinase 2; AltName: Full=Rho-associated, coiled-coil-containing protein kinase II; Short=ROCK-II; AltName: Full=p164 ROCK-2;	341	161939	29	12	22	10	1026	7	1	1	376.695	751.376	2	751.375	0.0006	676	681	0	1.9	2.7	R	FTDLEK	E					OTV3505_Amanda_Basal_Tube.14334.14334.2
31	1	O75116	RecName: Full=Rho-associated protein kinase 2; EC=2.7.11.1; AltName: Full=Rho kinase 2; AltName: Full=Rho-associated, coiled-coil-containing protein kinase 2; AltName: Full=Rho-associated, coiled-coil-containing protein kinase II; Short=ROCK-II; AltName: Full=p164 ROCK-2;	341	161939	29	12	22	10	1468	1	1	1	398.236	794.457	2	794.454	0.0036	1174	1180	0	6.79	0.86	K	YVIVSSK	K					OTV3505_Amanda_Basal_Tube.3222.3222.2
31	1	O75116	RecName: Full=Rho-associated protein kinase 2; EC=2.7.11.1; AltName: Full=Rho kinase 2; AltName: Full=Rho-associated, coiled-coil-containing protein kinase 2; AltName: Full=Rho-associated, coiled-coil-containing protein kinase II; Short=ROCK-II; AltName: Full=p164 ROCK-2;	341	161939	29	12	22	10	1864	7	1	0	423.727	845.44	2	845.443	-0.0028	1038	1044	0	7.36	1.7	K	LAEIMNR	K					OTV3505_Amanda_Basal_Tube.3988.3988.2
31	1	O75116	RecName: Full=Rho-associated protein kinase 2; EC=2.7.11.1; AltName: Full=Rho kinase 2; AltName: Full=Rho-associated, coiled-coil-containing protein kinase 2; AltName: Full=Rho-associated, coiled-coil-containing protein kinase II; Short=ROCK-II; AltName: Full=p164 ROCK-2;	341	161939	29	12	22	10	1894	1	1	1	427.74	853.466	2	853.466	0.0005	1381	1388	0	4.39	0.39	R	QLAPNKPS	-					OTV3505_Amanda_Basal_Tube.1974.1974.2
31	1	O75116	RecName: Full=Rho-associated protein kinase 2; EC=2.7.11.1; AltName: Full=Rho kinase 2; AltName: Full=Rho-associated, coiled-coil-containing protein kinase 2; AltName: Full=Rho-associated, coiled-coil-containing protein kinase II; Short=ROCK-II; AltName: Full=p164 ROCK-2;	341	161939	29	12	22	10	2485	1	1	1	469.727	937.439	2	937.439	0.0003	89	96	0	13.2	0.47	K	AEDYDVVK	V					OTV3505_Amanda_Basal_Tube.3525.3525.2
31	1	O75116	RecName: Full=Rho-associated protein kinase 2; EC=2.7.11.1; AltName: Full=Rho kinase 2; AltName: Full=Rho-associated, coiled-coil-containing protein kinase 2; AltName: Full=Rho-associated, coiled-coil-containing protein kinase II; Short=ROCK-II; AltName: Full=p164 ROCK-2;	341	161939	29	12	22	10	2831	4	1	1	489.256	976.497	2	976.49	0.0076	1077	1083	0	5.28	2.6	K	LTQQMIK	Y	2 Deamidated (Q); GlyGly (K)	0.0033004.0			OTV3505_Amanda_Basal_Tube.4058.4058.2
31	1	O75116	RecName: Full=Rho-associated protein kinase 2; EC=2.7.11.1; AltName: Full=Rho kinase 2; AltName: Full=Rho-associated, coiled-coil-containing protein kinase 2; AltName: Full=Rho-associated, coiled-coil-containing protein kinase II; Short=ROCK-II; AltName: Full=p164 ROCK-2;	341	161939	29	12	22	10	3445	3	1	1	516.774	1031.53	2	1031.52	0.0079	796	803	1	7.93	1.4	K	IEQETQKR	C	Deamidated (Q)	0.00300000.0			OTV3505_Amanda_Basal_Tube.4081.4081.2
31	1	O75116	RecName: Full=Rho-associated protein kinase 2; EC=2.7.11.1; AltName: Full=Rho kinase 2; AltName: Full=Rho-associated, coiled-coil-containing protein kinase 2; AltName: Full=Rho-associated, coiled-coil-containing protein kinase II; Short=ROCK-II; AltName: Full=p164 ROCK-2;	341	161939	29	12	22	10	3447	3	1	1	516.78	1031.55	2	1030.54	1.0048	796	803	1	9.32	1.4	K	IEQETQKR	C					OTV3505_Amanda_Basal_Tube.4059.4059.2
31	1	O75116	RecName: Full=Rho-associated protein kinase 2; EC=2.7.11.1; AltName: Full=Rho kinase 2; AltName: Full=Rho-associated, coiled-coil-containing protein kinase 2; AltName: Full=Rho-associated, coiled-coil-containing protein kinase II; Short=ROCK-II; AltName: Full=p164 ROCK-2;	341	161939	29	12	22	10	4004	4	1	0	538.3	1074.58	2	1074.58	0.0026	101	110	0	2.07	2.2	R	GAFGEVQLVR	H					OTV3505_Amanda_Basal_Tube.15304.15304.2
31	1	O75116	RecName: Full=Rho-associated protein kinase 2; EC=2.7.11.1; AltName: Full=Rho kinase 2; AltName: Full=Rho-associated, coiled-coil-containing protein kinase 2; AltName: Full=Rho-associated, coiled-coil-containing protein kinase II; Short=ROCK-II; AltName: Full=p164 ROCK-2;	341	161939	29	12	22	10	4950	1	1	1	586.817	1171.62	2	1171.62	-0.0004	563	572	0	40.05	0.0011	R	QLDETNALLR	T					OTV3505_Amanda_Basal_Tube.5870.5870.2
31	1	O75116	RecName: Full=Rho-associated protein kinase 2; EC=2.7.11.1; AltName: Full=Rho kinase 2; AltName: Full=Rho-associated, coiled-coil-containing protein kinase 2; AltName: Full=Rho-associated, coiled-coil-containing protein kinase II; Short=ROCK-II; AltName: Full=p164 ROCK-2;	341	161939	29	12	22	10	5338	1	1	1	595.815	1189.61	2	1189.61	0.0021	812	821	0	58.84	7.7e-05	K	MQTQQVNTLK	M					OTV3505_Amanda_Basal_Tube.2928.2928.2
31	1	O75116	RecName: Full=Rho-associated protein kinase 2; EC=2.7.11.1; AltName: Full=Rho kinase 2; AltName: Full=Rho-associated, coiled-coil-containing protein kinase 2; AltName: Full=Rho-associated, coiled-coil-containing protein kinase II; Short=ROCK-II; AltName: Full=p164 ROCK-2;	341	161939	29	12	22	10	5484	4	0	1	603.808	1205.6	2	1205.61	-0.005	812	821	0	3.59	1.2	K	MQTQQVNTLK	M	Oxidation (M)	0.1000000000.0			OTV3505_Amanda_Basal_Tube.5602.5602.2
31	1	O75116	RecName: Full=Rho-associated protein kinase 2; EC=2.7.11.1; AltName: Full=Rho kinase 2; AltName: Full=Rho-associated, coiled-coil-containing protein kinase 2; AltName: Full=Rho-associated, coiled-coil-containing protein kinase II; Short=ROCK-II; AltName: Full=p164 ROCK-2;	341	161939	29	12	22	10	6365	1	0	1	644.361	1286.71	2	1286.71	-0.0003	1006	1017	1	75.4	1.3e-06	R	LKDEEISAAAIK	A					OTV3505_Amanda_Basal_Tube.4267.4267.2
31	1	O75116	RecName: Full=Rho-associated protein kinase 2; EC=2.7.11.1; AltName: Full=Rho kinase 2; AltName: Full=Rho-associated, coiled-coil-containing protein kinase 2; AltName: Full=Rho-associated, coiled-coil-containing protein kinase II; Short=ROCK-II; AltName: Full=p164 ROCK-2;	341	161939	29	12	22	10	6366	1	1	1	429.91	1286.71	3	1286.71	0.0004	1006	1017	1	27.12	0.012	R	LKDEEISAAAIK	A					OTV3505_Amanda_Basal_Tube.4284.4284.3
31	1	O75116	RecName: Full=Rho-associated protein kinase 2; EC=2.7.11.1; AltName: Full=Rho kinase 2; AltName: Full=Rho-associated, coiled-coil-containing protein kinase 2; AltName: Full=Rho-associated, coiled-coil-containing protein kinase II; Short=ROCK-II; AltName: Full=p164 ROCK-2;	341	161939	29	12	22	10	7094	1	1	1	461.878	1382.61	3	1382.61	0.0016	356	365	0	19.15	0.02	K	NDQWHWDNIR	E					OTV3505_Amanda_Basal_Tube.6397.6397.3
31	1	O75116	RecName: Full=Rho-associated protein kinase 2; EC=2.7.11.1; AltName: Full=Rho kinase 2; AltName: Full=Rho-associated, coiled-coil-containing protein kinase 2; AltName: Full=Rho-associated, coiled-coil-containing protein kinase II; Short=ROCK-II; AltName: Full=p164 ROCK-2;	341	161939	29	12	22	10	7120	1	0	1	695.836	1389.66	2	1389.66	0.0024	418	429	0	40.18	0.00077	R	ENLLLSDSPSCR	E					OTV3505_Amanda_Basal_Tube.5951.5951.2
[truncated: 3,743 more rows]

## Sheet: B_+CRT_TUBES(R2)
B: +CRT TUBES R2 (Mascot)
[truncated: 5,099 more rows]

## Sheet: C_+CRP_noTUBES(R1)
C: +CRP no TUBES R1 (Mascot)
[truncated: 3,374 more rows]

## Sheet: D_+CRP_noTUBES(R2)
D: +CRP no TUBES R2 (Mascot)
[truncated: 4,095 more rows]
